# Supplementary material for: Transcriptomic and Epigenomic Dynamics of Honey Bees in Response to Lethal Viral Infection
Source: Front Genet. 2020 Sep 24;11:566320. doi: 10.3389/fgene.2020.566320 (PMC7546774; doi:10.3389/fgene.2020.566320)
Supplement: Supplementary file 12 [file Table_1.XLSX]

## Sheet: Sheet1
Sample Name	Number of Reads	Coverage(x)	Sample Name	Number of Reads	Coverage	Sample Name	Number of Reads	Coverage
PBS_5h R1	44723652	50	PBS_20h R1	40160214	45	PBS_48h R1	38790148	43
PBS_5h R2	40996312	46	PBS_20h R2	43965288	49	PBS_48h R2	36641658	41
PBS_5h R3	39278566	44	PBS_20h R3	43163710	48	PBS_48h R3	42313086	47
Average	4.16662e+07		Average	4.24297e+07		Average	3.92483e+07
IAPV_5h R1	43233678	48	IAPV_20h R1	58285804	65	IAPV_48h R1	40298130	45
IAPV_5h R2	50299286	56	IAPV_20h R2	42521258	47	IAPV_48h R2	45326130	50
IAPV_5h R3	44472368	49	IAPV_20h R3	42938196	48	IAPV_48h R3	42325700	47
Average	4.60018e+07		Average	47915086		Average	4.265e+07
