# Supplementary material for: Transcriptomic and Epigenomic Dynamics of Honey Bees in Response to Lethal Viral Infection
Source: Front Genet. 2020 Sep 24;11:566320. doi: 10.3389/fgene.2020.566320 (PMC7546774; doi:10.3389/fgene.2020.566320)
Supplement: Supplementary file 13 [file Table_2.XLSX]

## Sheet: 5h all genes
test_id	gene_id	gene	locus	sample_1	sample_2	status	value_1	value_2	log2(fold_change)	test_stat	p_value	q_value	significant
XLOC_000008	XLOC_000008	GB42172	Group1.1:371835-377442	PBS5	IAPV5	OK	10.8949	5.9241	-0.878981	-1.85707	0.0016	0.0396728	yes
XLOC_000048	XLOC_000048	GB42146	Group1.1:1016795-1017215	PBS5	IAPV5	OK	366.986	126.621	-1.53521	-3.61585	5e-05	0.00235616	yes
XLOC_000141	XLOC_000141	GB40773	Group1.10:208175-218447	PBS5	IAPV5	OK	81.4039	45.678	-0.833599	-1.94743	0.0008	0.0238156	yes
XLOC_000197	XLOC_000197	GB40713	Group1.10:1365530-1367665	PBS5	IAPV5	OK	281.55	168.683	-0.739079	-2.1261	0.0001	0.00426738	yes
XLOC_000203	XLOC_000203	GB51841	Group1.14:14996-22189	PBS5	IAPV5	OK	39.0969	65.9358	0.754006	2.15427	0.00025	0.00927519	yes
XLOC_000274	XLOC_000274	GB48993	Group1.15:859130-865507	PBS5	IAPV5	OK	12.0575	6.14921	-0.971455	-2.18746	0.0001	0.00426738	yes
XLOC_000320	XLOC_000320	GB43004	Group1.16:517975-529992	PBS5	IAPV5	OK	64.9161	102.731	0.662217	1.81843	0.0018	0.0430226	yes
XLOC_000442	XLOC_000442	GB47740	Group1.2:677496-679368	PBS5	IAPV5	OK	253.271	587.937	1.21498	2.80908	5e-05	0.00235616	yes
XLOC_000487	XLOC_000487	GB47675	Group1.2:620098-634328	PBS5	IAPV5	OK	25.4348	54.3139	1.09452	2.88492	5e-05	0.00235616	yes
XLOC_000546	XLOC_000546	GB45851	Group1.21:99581-109514	PBS5	IAPV5	OK	22.613	56.6522	1.32498	2.40961	0.0011	0.0301303	yes
XLOC_000768	XLOC_000768	GB46429	Group1.23:483314-492891	PBS5	IAPV5	OK	20.9911	52.8294	1.33156	3.59985	5e-05	0.00235616	yes
XLOC_000823	XLOC_000823	GB55302	Group1.27:261080-285783	PBS5	IAPV5	OK	245.298	117.992	-1.05584	-2.4329	5e-05	0.00235616	yes
XLOC_000850	XLOC_000850	GB55263	Group1.27:369438-372350	PBS5	IAPV5	OK	86.1936	35.4565	-1.28153	-3.50825	5e-05	0.00235616	yes
XLOC_001033	XLOC_001033	GB50373	Group1.3:344777-358322	PBS5	IAPV5	OK	45.4	25.8565	-0.812168	-2.10464	0.0002	0.00761916	yes
XLOC_001090	XLOC_001090	GB55331	Group1.32:143353-155491	PBS5	IAPV5	OK	2.08267	5.03167	1.27261	1.8159	0.002	0.0466808	yes
XLOC_001130	XLOC_001130	GB40021	Group1.33:206645-217678	PBS5	IAPV5	OK	135.241	249.262	0.882131	2.0045	0.00095	0.0269113	yes
XLOC_001144	XLOC_001144	GB40007	Group1.33:454028-483799	PBS5	IAPV5	OK	12.1257	23.6373	0.963002	2.67905	5e-05	0.00235616	yes
XLOC_001145	XLOC_001145	GB40006	Group1.33:491687-495531	PBS5	IAPV5	OK	1.96977	4.46089	1.1793	2.04986	0.0006	0.0188791	yes
XLOC_001182	XLOC_001182	GB42217	Group1.34:31408-36043	PBS5	IAPV5	OK	85.8211	26.451	-1.69801	-3.39425	5e-05	0.00235616	yes
XLOC_001193	XLOC_001193	GB42206	Group1.34:312523-317184	PBS5	IAPV5	OK	15.2854	29.9839	0.972033	2.426	5e-05	0.00235616	yes
XLOC_001358	XLOC_001358	GB51558	Group1.37:1449323-1475411	PBS5	IAPV5	OK	5.00212	9.74011	0.961399	2.33575	0.00015	0.00603826	yes
XLOC_001392	XLOC_001392	GB48029	Group1.4:206636-210351	PBS5	IAPV5	OK	131.857	64.8119	-1.02465	-2.86401	5e-05	0.00235616	yes
XLOC_001402	XLOC_001402	GB48022	Group1.4:199046-203075	PBS5	IAPV5	OK	79.8723	37.4276	-1.09359	-2.83533	5e-05	0.00235616	yes
XLOC_001405	XLOC_001405	GB48018	Group1.4:293925-303610	PBS5	IAPV5	OK	34.3011	21.8015	-0.653827	-1.81951	0.002	0.0466808	yes
XLOC_001415	XLOC_001415	GB49280	Group1.40:494726-503668	PBS5	IAPV5	OK	23.7399	14.1745	-0.74401	-1.97471	0.00065	0.0199474	yes
XLOC_001574	XLOC_001574	GB53965	Group1.42:693245-701109	PBS5	IAPV5	OK	9.45203	20.6073	1.12446	2.66987	5e-05	0.00235616	yes
XLOC_001585	XLOC_001585	GB53976	Group1.42:856177-957199	PBS5	IAPV5	OK	7.00089	3.20289	-1.12816	-2.86271	5e-05	0.00235616	yes
XLOC_001658	XLOC_001658	GB42306	Group1.43:244729-257172	PBS5	IAPV5	OK	28.0557	16.6758	-0.750539	-1.88312	0.0009	0.0259383	yes
XLOC_001664	XLOC_001664	GB42300	Group1.43:714738-731940	PBS5	IAPV5	OK	1.6582	5.31648	1.68085	2.96117	5e-05	0.00235616	yes
XLOC_001733	XLOC_001733	GB53209	Group1.7:341712-346936	PBS5	IAPV5	OK	3.81069	1.65901	-1.19973	-2.09283	0.00035	0.0123845	yes
XLOC_001750	XLOC_001750	GB53192	Group1.7:522687-524765	PBS5	IAPV5	OK	12.984	22.8611	0.816157	1.86217	0.0019	0.0449802	yes
XLOC_001854	XLOC_001854	GB53589	Group10.10:202445-204644	PBS5	IAPV5	OK	26.8459	12.3612	-1.11888	-2.57845	5e-05	0.00235616	yes
XLOC_001883	XLOC_001883	GB46368	Group10.13:115065-118343	PBS5	IAPV5	OK	261.752	126.884	-1.04469	-2.78902	5e-05	0.00235616	yes
XLOC_001923	XLOC_001923	GB55879	Group10.17:55690-71401	PBS5	IAPV5	OK	8.26576	4.29698	-0.943823	-2.05613	0.0004	0.0138578	yes
XLOC_001933	XLOC_001933	GB55889	Group10.17:361661-400508	PBS5	IAPV5	OK	18.9428	6.23293	-1.60367	-2.98425	5e-05	0.00235616	yes
XLOC_001990	XLOC_001990	GB54611	Group10.20:155907-162270	PBS5	IAPV5	OK	191.595	727.032	1.92396	4.66865	5e-05	0.00235616	yes
XLOC_002014	XLOC_002014	GB52526	Group10.21:244924-247103	PBS5	IAPV5	OK	52.4619	31.2017	-0.749644	-1.87856	0.00115	0.0314133	yes
XLOC_002067	XLOC_002067	GB48436	Group10.23:1083809-1098489	PBS5	IAPV5	OK	234.271	97.88	-1.25909	-3.06965	5e-05	0.00235616	yes
XLOC_002070	XLOC_002070	GB48439	Group10.23:1124963-1127452	PBS5	IAPV5	OK	1.41656	8.52942	2.59006	2.70297	0.0007	0.0210912	yes
XLOC_002074	XLOC_002074	GB48443	Group10.23:1142059-1148266	PBS5	IAPV5	OK	4.02094	13.5531	1.75302	3.64747	5e-05	0.00235616	yes
XLOC_002120	XLOC_002120	GB48362	Group10.23:689063-697236	PBS5	IAPV5	OK	32.4131	70.3477	1.11792	3.08126	5e-05	0.00235616	yes
XLOC_002146	XLOC_002146	GB48335	Group10.23:1292879-1294079	PBS5	IAPV5	OK	729.949	252.535	-1.53131	-3.18623	5e-05	0.00235616	yes
XLOC_002182	XLOC_002182	GB54294	Group10.24:607903-618269	PBS5	IAPV5	OK	7.18279	13.5578	0.916506	2.25772	0.00015	0.00603826	yes
XLOC_002232	XLOC_002232	GB52642	Group10.25:75806-78822	PBS5	IAPV5	OK	55.791	30.9025	-0.85231	-2.28946	5e-05	0.00235616	yes
XLOC_002275	XLOC_002275	GB51029	Group10.26:53095-56522	PBS5	IAPV5	OK	52.436	25.2163	-1.0562	-2.79981	5e-05	0.00235616	yes
XLOC_002297	XLOC_002297	GB51051	Group10.26:796389-803262	PBS5	IAPV5	OK	7.98306	20.3397	1.34929	2.78008	5e-05	0.00235616	yes
XLOC_002306	XLOC_002306	GB51060	Group10.26:913713-925106	PBS5	IAPV5	OK	5.16443	10.0501	0.960524	2.04508	0.00135	0.0347747	yes
XLOC_002317	XLOC_002317	GB51071	Group10.26:1066860-1068076	PBS5	IAPV5	OK	123.7	75.9823	-0.703106	-1.88026	0.0013	0.0341955	yes
XLOC_002401	XLOC_002401	GB51163	Group10.26:2382939-2405678	PBS5	IAPV5	OK	13.4384	7.09168	-0.922166	-1.84492	0.00165	0.0405085	yes
XLOC_002415	XLOC_002415	GB51019	Group10.26:59064-72629	PBS5	IAPV5	OK	13.0892	25.6587	0.971072	2.71382	5e-05	0.00235616	yes
XLOC_002448	XLOC_002448	GB50984	Group10.26:1036546-1038542	PBS5	IAPV5	OK	45.6181	74.3983	0.705662	1.79542	0.0018	0.0430226	yes
XLOC_002485	XLOC_002485	GB50944	Group10.26:1647799-1650289	PBS5	IAPV5	OK	81.7044	138.92	0.765775	2.20728	0.00025	0.00927519	yes
XLOC_002536	XLOC_002536	GB50887	Group10.26:2592603-2592963	PBS5	IAPV5	OK	0	4.92672	inf	#NAME?	0.0001	0.00426738	yes
XLOC_002538	XLOC_002538	GB50885	Group10.26:2596986-2601171	PBS5	IAPV5	OK	38.285	76.3187	0.995257	2.33322	5e-05	0.00235616	yes
XLOC_002539	XLOC_002539	GB50883	Group10.26:2605209-2608679	PBS5	IAPV5	OK	1.57696	13.0716	3.05123	4.72615	5e-05	0.00235616	yes
XLOC_002545	XLOC_002545	GB50876	Group10.26:2671701-2672892	PBS5	IAPV5	OK	19.9847	77.6813	1.95867	3.31618	5e-05	0.00235616	yes
XLOC_002546	XLOC_002546	GB50875	Group10.26:2674220-2675655	PBS5	IAPV5	OK	182.032	450.258	1.30656	2.578	5e-05	0.00235616	yes
XLOC_002578	XLOC_002578	GB48811	Group10.27:575972-584209	PBS5	IAPV5	OK	75.61	47.4727	-0.671478	-1.89637	0.00165	0.0405085	yes
XLOC_002580	XLOC_002580	GB48813	Group10.27:628965-645242	PBS5	IAPV5	OK	5.17993	11.771	1.18423	2.71917	5e-05	0.00235616	yes
XLOC_002651	XLOC_002651	GB47318	Group10.28:357508-357818	PBS5	IAPV5	OK	25839.4	50870.2	0.977246	1.78116	0.00135	0.0347747	yes
XLOC_002816	XLOC_002816	GB49845	Group11.13:185397-215812	PBS5	IAPV5	OK	33.2428	21.2622	-0.644755	-1.83472	0.00095	0.0269113	yes
XLOC_002861	XLOC_002861	GB53504	Group11.15:62185-63350	PBS5	IAPV5	OK	6.01014	0	#NAME?	#NAME?	0.00085	0.0247846	yes
XLOC_002879	XLOC_002879	GB47270	Group11.16:814936-818219	PBS5	IAPV5	OK	29.3192	10.3095	-1.50787	-3.02903	5e-05	0.00235616	yes
XLOC_003063	XLOC_003063	GB45185	Group11.18:2980911-2985077	PBS5	IAPV5	OK	23.2958	13.0656	-0.834301	-1.84563	0.00135	0.0347747	yes
XLOC_003071	XLOC_003071	GB45193	Group11.18:3201083-3203988	PBS5	IAPV5	OK	13.3275	5.41902	-1.2983	-2.4515	0.0001	0.00426738	yes
XLOC_003090	XLOC_003090	GB45212	Group11.18:3669358-3677590	PBS5	IAPV5	OK	18.1073	28.4205	0.650365	1.84095	0.0011	0.0301303	yes
XLOC_003096	XLOC_003096	GB45218	Group11.18:3756398-3759823	PBS5	IAPV5	OK	25.399	63.2321	1.31589	3.07829	5e-05	0.00235616	yes
XLOC_003123	XLOC_003123	GB45248	Group11.18:4164225-4177750	PBS5	IAPV5	OK	13.6319	21.8556	0.681019	1.81556	0.0017	0.0414292	yes
XLOC_003223	XLOC_003223	GB45040	Group11.18:1572684-1575600	PBS5	IAPV5	OK	31.7182	65.8576	1.05404	2.91065	5e-05	0.00235616	yes
XLOC_003235	XLOC_003235	GB45028	Group11.18:2218958-2227570	PBS5	IAPV5	OK	10.8722	28.3858	1.38453	3.01257	5e-05	0.00235616	yes
XLOC_003264	XLOC_003264	GB44996	Group11.18:2869505-2873834	PBS5	IAPV5	OK	1086.65	499.593	-1.12107	-2.27791	0.0001	0.00426738	yes
XLOC_003279	XLOC_003279	GB44981	Group11.18:3001137-3009062	PBS5	IAPV5	OK	27.2168	69.7329	1.35734	3.60892	5e-05	0.00235616	yes
XLOC_003280	XLOC_003280	GB44980	Group11.18:3013399-3020678	PBS5	IAPV5	OK	125.75	64.8922	-0.954441	-2.35231	5e-05	0.00235616	yes
XLOC_003291	XLOC_003291	GB44968	Group11.18:3372483-3386760	PBS5	IAPV5	OK	2.42601	0.671645	-1.85281	-2.23104	0.00065	0.0199474	yes
XLOC_003325	XLOC_003325	GB44932	Group11.18:3822135-3824383	PBS5	IAPV5	OK	109.833	42.8727	-1.35719	-3.74534	5e-05	0.00235616	yes
XLOC_003403	XLOC_003403	GB43181	Group11.20:149219-155060	PBS5	IAPV5	OK	59.2465	236.554	1.99737	3.99673	5e-05	0.00235616	yes
XLOC_003413	XLOC_003413	GB43192	Group11.20:427202-430707	PBS5	IAPV5	OK	217.913	111.881	-0.961783	-2.58541	5e-05	0.00235616	yes
XLOC_003443	XLOC_003443	GB43222	Group11.20:733727-751585	PBS5	IAPV5	OK	60.0063	34.4646	-0.8	-2.05237	0.0003	0.0108865	yes
XLOC_003480	XLOC_003480	GB43143	Group11.20:183602-186448	PBS5	IAPV5	OK	25.375	11.3228	-1.16418	-2.46351	5e-05	0.00235616	yes
XLOC_003500	XLOC_003500	GB43123	Group11.20:464293-484139	PBS5	IAPV5	OK	31.9107	11.9477	-1.41731	-3.63049	5e-05	0.00235616	yes
XLOC_003511	XLOC_003511	GB43112	Group11.20:595332-597684	PBS5	IAPV5	OK	2.8016	37.354	3.73694	6.5485	5e-05	0.00235616	yes
XLOC_003545	XLOC_003545	GB43076	Group11.20:934703-938012	PBS5	IAPV5	OK	4.50899	10.713	1.24849	2.185	0.00055	0.0174717	yes
XLOC_003612	XLOC_003612	GB49672	Group11.5:102388-113955	PBS5	IAPV5	OK	8.13875	18.6533	1.19655	2.84263	5e-05	0.00235616	yes
XLOC_003629	XLOC_003629	GB55202	Group11.6:798636-806542	PBS5	IAPV5	OK	3.02299	16.3199	2.43258	3.85248	5e-05	0.00235616	yes
XLOC_003630	XLOC_003630	GB55203	Group11.6:811675-816314	PBS5	IAPV5	OK	2.96001	7.25334	1.29304	1.91964	0.00145	0.0365923	yes
XLOC_003804	XLOC_003804	GB40673	Group12.13:565043-567672	PBS5	IAPV5	OK	205.801	129.649	-0.666638	-1.92962	0.0012	0.0321606	yes
XLOC_003811	XLOC_003811	GB40681	Group12.13:1148043-1291754	PBS5	IAPV5	OK	25.1209	4.37839	-2.52041	-4.57535	5e-05	0.00235616	yes
XLOC_003814	XLOC_003814	GB40684	Group12.13:1368465-1370023	PBS5	IAPV5	OK	6.48814	2.16266	-1.585	-2.10404	0.00065	0.0199474	yes
XLOC_003844	XLOC_003844	GB40656	Group12.13:553443-555644	PBS5	IAPV5	OK	131.338	79.6802	-0.72099	-2.00856	0.0007	0.0210912	yes
XLOC_003849	XLOC_003849	GB40651	Group12.13:605702-608288	PBS5	IAPV5	OK	0	1.48884	inf	#NAME?	0.00015	0.00603826	yes
XLOC_003885	XLOC_003885	GB40614	Group12.13:2366346-2371275	PBS5	IAPV5	OK	36.6162	62.5442	0.772393	2.07613	0.00055	0.0174717	yes
XLOC_003889	XLOC_003889	GB40610	Group12.13:2422743-2429237	PBS5	IAPV5	OK	6.22042	29.2268	2.23221	3.82515	5e-05	0.00235616	yes
XLOC_004000	XLOC_004000	GB49327	Group12.16:323119-329495	PBS5	IAPV5	OK	19.2314	10.4294	-0.882801	-1.85312	0.0014	0.0357846	yes
XLOC_004097	XLOC_004097	GB52100	Group12.17:2312986-2333606	PBS5	IAPV5	OK	10.1577	16.0071	0.656138	1.85082	0.00175	0.0421314	yes
XLOC_004102	XLOC_004102	GB52105	Group12.17:2380293-2386162	PBS5	IAPV5	OK	1.78238	6.67818	1.90565	2.85661	5e-05	0.00235616	yes
XLOC_004187	XLOC_004187	GB55729	Group12.3:447043-449140	PBS5	IAPV5	OK	14.4023	27.0545	0.909571	2.00314	0.00085	0.0247846	yes
XLOC_004195	XLOC_004195	GB47118	Group12.4:112457-133869	PBS5	IAPV5	OK	2.35543	5.59822	1.24897	2.51363	0.0001	0.00426738	yes
XLOC_004316	XLOC_004316	GB47791	Group13.10:58778-67069	PBS5	IAPV5	OK	10.8645	3.86621	-1.49063	-2.26789	0.00045	0.0151673	yes
XLOC_004324	XLOC_004324	GB47799	Group13.10:752706-755914	PBS5	IAPV5	OK	59.8757	98.8015	0.722563	2.10537	0.00045	0.0151673	yes
XLOC_004359	XLOC_004359	GB49888	Group13.12:19588-22406	PBS5	IAPV5	OK	112.778	521.075	2.208	4.84363	5e-05	0.00235616	yes
XLOC_004361	XLOC_004361	GB49890	Group13.12:31608-34653	PBS5	IAPV5	OK	2.94215	49.9958	4.08686	5.92933	5e-05	0.00235616	yes
XLOC_004371	XLOC_004371	GB49902	Group13.12:316216-318105	PBS5	IAPV5	OK	138.675	81.1802	-0.772513	-2.04868	0.0005	0.0164076	yes
XLOC_004395	XLOC_004395	GB49885	Group13.12:24822-27484	PBS5	IAPV5	OK	148.488	349.049	1.23308	2.9951	5e-05	0.00235616	yes
XLOC_004411	XLOC_004411	GB49869	Group13.12:429738-438860	PBS5	IAPV5	OK	68.0568	40.6329	-0.744091	-2.08851	0.0003	0.0108865	yes
XLOC_004439	XLOC_004439	GB40280	Group13.14:149805-167822	PBS5	IAPV5	OK	40.1685	22.8846	-0.811688	-2.26779	0.00015	0.00603826	yes
XLOC_004441	XLOC_004441	GB40278	Group13.14:201060-208081	PBS5	IAPV5	OK	118.352	59.7985	-0.984908	-2.77811	5e-05	0.00235616	yes
XLOC_004454	XLOC_004454	GB54756	Group13.3:29058-37362	PBS5	IAPV5	OK	1.82233	5.44185	1.57831	2.11203	0.00085	0.0247846	yes
XLOC_004504	XLOC_004504	GB54738	Group13.3:270880-307462	PBS5	IAPV5	OK	19.7658	10.8564	-0.864461	-2.18549	0.0001	0.00426738	yes
XLOC_004510	XLOC_004510	GB54731	Group13.3:482377-487188	PBS5	IAPV5	OK	10.987	18.82	0.776469	2.05288	0.00025	0.00927519	yes
XLOC_004550	XLOC_004550	GB48271	Group13.4:533289-548935	PBS5	IAPV5	OK	7.39357	2.69643	-1.45522	-2.71591	5e-05	0.00235616	yes
XLOC_004558	XLOC_004558	GB48247	Group13.4:25866-32769	PBS5	IAPV5	OK	26.1851	15.9339	-0.716643	-1.99854	0.00085	0.0247846	yes
XLOC_004612	XLOC_004612	GB50672	Group13.5:52128-75115	PBS5	IAPV5	OK	106.905	54.3901	-0.974909	-2.55933	5e-05	0.00235616	yes
XLOC_004622	XLOC_004622	GB50662	Group13.5:498271-504336	PBS5	IAPV5	OK	1026.43	456.878	-1.16776	-2.07051	0.0014	0.0357846	yes
XLOC_004632	XLOC_004632	GB50651	Group13.5:580107-584607	PBS5	IAPV5	OK	11.2208	20.5467	0.872738	1.85315	0.00175	0.0421314	yes
XLOC_004633	XLOC_004633	GB50650	Group13.5:584862-592181	PBS5	IAPV5	OK	1.05018	5.2059	2.30951	3.45012	5e-05	0.00235616	yes
XLOC_004635	XLOC_004635	GB50648	Group13.5:604033-613176	PBS5	IAPV5	OK	18.2564	44.5419	1.28676	3.50143	5e-05	0.00235616	yes
XLOC_004638	XLOC_004638	GB48007	Group13.6:163256-186288	PBS5	IAPV5	OK	52.871	28.5807	-0.887439	-2.49186	5e-05	0.00235616	yes
XLOC_004654	XLOC_004654	GB47994	Group13.6:267791-273152	PBS5	IAPV5	OK	22.6588	8.91979	-1.34499	-2.57065	0.0001	0.00426738	yes
XLOC_004658	XLOC_004658	GB47990	Group13.6:289129-292273	PBS5	IAPV5	OK	365.25	183.233	-0.995204	-2.7991	5e-05	0.00235616	yes
XLOC_004678	XLOC_004678	GB40119	Group13.7:626502-629042	PBS5	IAPV5	OK	73.5698	45.2778	-0.70031	-1.83799	0.00145	0.0365923	yes
XLOC_004682	XLOC_004682	GB40123	Group13.7:634034-637332	PBS5	IAPV5	OK	1.93395	5.15578	1.41464	1.98633	0.00175	0.0421314	yes
XLOC_004694	XLOC_004694	GB40135	Group13.7:1013580-1018271	PBS5	IAPV5	OK	6.44643	20.1573	1.64473	3.05093	5e-05	0.00235616	yes
XLOC_004748	XLOC_004748	GB40085	Group13.7:1024190-1027676	PBS5	IAPV5	OK	16.467	54.1574	1.71758	3.66896	5e-05	0.00235616	yes
XLOC_004782	XLOC_004782	GB53860	Group13.9:260378-266324	PBS5	IAPV5	OK	32.5228	71.8857	1.14425	2.99398	5e-05	0.00235616	yes
XLOC_004830	XLOC_004830	GB49021	Group14.1:254254-260426	PBS5	IAPV5	OK	9.55456	29.2777	1.61554	2.73047	5e-05	0.00235616	yes
XLOC_004840	XLOC_004840	GB43722	Group14.10:5517-15221	PBS5	IAPV5	OK	6.45976	1.67458	-1.94768	-3.57744	5e-05	0.00235616	yes
XLOC_004856	XLOC_004856	GB43739	Group14.10:483394-488039	PBS5	IAPV5	OK	3.77014	0.581866	-2.69586	-2.59737	0.00145	0.0365923	yes
XLOC_004902	XLOC_004902	GB54175	Group14.13:491923-514692	PBS5	IAPV5	OK	129.671	233.08	0.845967	2.39099	5e-05	0.00235616	yes
XLOC_004909	XLOC_004909	GB54182	Group14.13:872811-876556	PBS5	IAPV5	OK	1.67	6.61898	1.98676	2.55586	0.0002	0.00761916	yes
XLOC_004967	XLOC_004967	GB54136	Group14.13:426864-442998	PBS5	IAPV5	OK	10.2941	18.9585	0.881029	2.15327	0.0002	0.00761916	yes
XLOC_005005	XLOC_005005	GB54097	Group14.13:1433241-1437954	PBS5	IAPV5	OK	57.3124	128.11	1.16047	3.14238	5e-05	0.00235616	yes
XLOC_005043	XLOC_005043	GB52768	Group14.14:578388-580938	PBS5	IAPV5	OK	50.1791	87.0697	0.795085	2.21841	0.00015	0.00603826	yes
XLOC_005109	XLOC_005109	GB52716	Group14.14:484842-490827	PBS5	IAPV5	OK	126.16	71.1147	-0.827034	-2.34236	5e-05	0.00235616	yes
XLOC_005123	XLOC_005123	GB52701	Group14.14:888578-900785	PBS5	IAPV5	OK	23.1481	10.7639	-1.10469	-3.01535	5e-05	0.00235616	yes
XLOC_005176	XLOC_005176	GB41706	Group14.15:652140-652864	PBS5	IAPV5	OK	3668.78	253.102	-3.85751	-6.80614	5e-05	0.00235616	yes
XLOC_005178	XLOC_005178	GB41708	Group14.15:657895-658222	PBS5	IAPV5	OK	22340.5	3924.67	-2.50902	-4.88057	5e-05	0.00235616	yes
XLOC_005202	XLOC_005202	GB41732	Group14.15:1325751-1328195	PBS5	IAPV5	OK	115.042	43.2598	-1.41107	-3.95648	5e-05	0.00235616	yes
XLOC_005225	XLOC_005225	GB41660	Group14.15:140728-156355	PBS5	IAPV5	OK	22.1767	12.2867	-0.851946	-2.0827	0.00065	0.0199474	yes
XLOC_005236	XLOC_005236	GB41649	Group14.15:221810-223832	PBS5	IAPV5	OK	25.1553	14.0009	-0.845344	-1.89748	0.00095	0.0269113	yes
XLOC_005248	XLOC_005248	GB41637	Group14.15:648403-648758	PBS5	IAPV5	OK	32320.8	16647.4	-0.957167	-2.2272	0.00015	0.00603826	yes
XLOC_005261	XLOC_005261	GB41624	Group14.15:939708-942531	PBS5	IAPV5	OK	21.4039	64.1613	1.58383	3.20472	5e-05	0.00235616	yes
XLOC_005334	XLOC_005334	GB43786	Group14.7:69050-81478	PBS5	IAPV5	OK	32.2946	19.4945	-0.728224	-1.93341	0.00085	0.0247846	yes
XLOC_005379	XLOC_005379	GB42262	Group14.8:292546-300694	PBS5	IAPV5	OK	11.1492	86.9482	2.96321	5.63308	5e-05	0.00235616	yes
XLOC_005450	XLOC_005450	GB43576	Group14.9:996615-998411	PBS5	IAPV5	OK	28.7255	7.80918	-1.87909	-2.25405	0.00065	0.0199474	yes
XLOC_005451	XLOC_005451	GB43575	Group14.9:1001104-1033167	PBS5	IAPV5	OK	17.6659	4.01738	-2.13664	-3.7013	5e-05	0.00235616	yes
XLOC_005453	XLOC_005453	GB43573	Group14.9:1146491-1148921	PBS5	IAPV5	OK	165.557	101.735	-0.70251	-1.98656	0.00055	0.0174717	yes
XLOC_005546	XLOC_005546	GB52920	Group15.11:244246-252856	PBS5	IAPV5	OK	263.799	445.311	0.755375	1.97245	0.00065	0.0199474	yes
XLOC_005549	XLOC_005549	GB52923	Group15.11:423770-427859	PBS5	IAPV5	OK	95.047	58.0124	-0.712279	-2.05216	0.00055	0.0174717	yes
XLOC_005639	XLOC_005639	GB50545	Group15.14:307227-319634	PBS5	IAPV5	OK	15.2266	27.7585	0.866336	2.03242	0.0006	0.0188791	yes
XLOC_005644	XLOC_005644	GB50550	Group15.14:387283-390528	PBS5	IAPV5	OK	29.9085	111.222	1.89482	4.97387	5e-05	0.00235616	yes
XLOC_005656	XLOC_005656	GB50563	Group15.14:572123-573215	PBS5	IAPV5	OK	62.6514	371.127	2.56649	5.68207	5e-05	0.00235616	yes
XLOC_005662	XLOC_005662	GB50569	Group15.14:606623-607462	PBS5	IAPV5	OK	77.6591	339.999	2.1303	4.11838	5e-05	0.00235616	yes
XLOC_005667	XLOC_005667	GB50574	Group15.14:636934-638007	PBS5	IAPV5	OK	41.0373	307.07	2.90356	6.32381	5e-05	0.00235616	yes
XLOC_005678	XLOC_005678	GB50586	Group15.14:1135666-1144268	PBS5	IAPV5	OK	4.21975	11.1667	1.40397	2.89255	5e-05	0.00235616	yes
XLOC_005687	XLOC_005687	GB50595	Group15.14:1229852-1233325	PBS5	IAPV5	OK	78.3777	135.391	0.788619	2.21019	0.00025	0.00927519	yes
XLOC_005705	XLOC_005705	GB50613	Group15.14:1386620-1387918	PBS5	IAPV5	OK	1.5343	9.88703	2.68796	3.04067	5e-05	0.00235616	yes
XLOC_005716	XLOC_005716	GB50530	Group15.14:608096-609315	PBS5	IAPV5	OK	41.9142	195.648	2.22275	4.07013	5e-05	0.00235616	yes
XLOC_005724	XLOC_005724	GB50522	Group15.14:1145346-1151039	PBS5	IAPV5	OK	41.348	76.196	0.881898	2.49051	5e-05	0.00235616	yes
XLOC_005744	XLOC_005744	GB47938	Group15.16:215447-234284	PBS5	IAPV5	OK	19.883	35.0626	0.818397	2.16138	0.0002	0.00761916	yes
XLOC_005746	XLOC_005746	GB47940	Group15.16:237595-239710	PBS5	IAPV5	OK	117.568	335.079	1.51101	4.06417	5e-05	0.00235616	yes
XLOC_005747	XLOC_005747	GB47941	Group15.16:247502-282206	PBS5	IAPV5	OK	6.5279	11.6023	0.829715	2.12749	0.00045	0.0151673	yes
XLOC_005765	XLOC_005765	GB50123	Group15.19:187464-190843	PBS5	IAPV5	OK	28.3668	15.5804	-0.864477	-1.88257	0.0009	0.0259383	yes
XLOC_005789	XLOC_005789	GB50149	Group15.19:737508-738943	PBS5	IAPV5	OK	326.359	1304.88	1.99939	5.37194	5e-05	0.00235616	yes
XLOC_005818	XLOC_005818	GB50180	Group15.19:1409197-1413777	PBS5	IAPV5	OK	17.1179	64.3009	1.90933	4.06494	5e-05	0.00235616	yes
XLOC_005856	XLOC_005856	GB50218	Group15.19:2066862-2071227	PBS5	IAPV5	OK	156.984	37.4269	-2.06847	-3.80375	5e-05	0.00235616	yes
XLOC_005882	XLOC_005882	GB50245	Group15.19:2343485-2348724	PBS5	IAPV5	OK	42.0778	77.4005	0.879284	2.44739	5e-05	0.00235616	yes
XLOC_005894	XLOC_005894	GB50257	Group15.19:3248533-3268316	PBS5	IAPV5	OK	35.064	65.2338	0.895628	2.45698	5e-05	0.00235616	yes
XLOC_005896	XLOC_005896	GB50259	Group15.19:3284599-3295715	PBS5	IAPV5	OK	41.4665	23.9384	-0.792618	-2.00246	0.0004	0.0138578	yes
XLOC_005920	XLOC_005920	GB50283	Group15.19:3789265-3806690	PBS5	IAPV5	OK	13.694	6.10534	-1.1654	-2.83881	5e-05	0.00235616	yes
XLOC_005926	XLOC_005926	GB50290	Group15.19:3982147-3992590	PBS5	IAPV5	OK	5.71648	1.08276	-2.40041	-2.94613	5e-05	0.00235616	yes
XLOC_005928	XLOC_005928	GB50116	Group15.19:104849-105734	PBS5	IAPV5	OK	95.5635	9.56631	-3.32042	-4.61409	5e-05	0.00235616	yes
XLOC_006034	XLOC_006034	GB50010	Group15.19:2170376-2172987	PBS5	IAPV5	OK	36.1119	16.7632	-1.10718	-2.56812	5e-05	0.00235616	yes
XLOC_006035	XLOC_006035	GB50009	Group15.19:2173720-2174829	PBS5	IAPV5	OK	2417.76	1096.59	-1.14064	-3.14782	5e-05	0.00235616	yes
XLOC_006039	XLOC_006039	GB50005	Group15.19:2198534-2203409	PBS5	IAPV5	OK	1175.97	1882.12	0.678508	1.73939	0.0021	0.0484462	yes
XLOC_006095	XLOC_006095	GB49946	Group15.19:3749874-3758208	PBS5	IAPV5	OK	4.56192	10.1429	1.15275	2.19027	0.0005	0.0164076	yes
XLOC_006104	XLOC_006104	GB49937	Group15.19:3896505-3903719	PBS5	IAPV5	OK	183.043	76.8715	-1.25166	-3.41378	5e-05	0.00235616	yes
XLOC_006160	XLOC_006160	GB46222	Group15.5:444034-445844	PBS5	IAPV5	OK	12869.1	4551.89	-1.49938	-2.95782	5e-05	0.00235616	yes
XLOC_006164	XLOC_006164	GB46226	Group15.5:462310-464606	PBS5	IAPV5	OK	7.54906	72.5715	3.26503	5.10225	5e-05	0.00235616	yes
XLOC_006211	XLOC_006211	GB51798	Group15.8:93156-98058	PBS5	IAPV5	OK	26.6916	47.914	0.844061	2.05807	0.0005	0.0164076	yes
XLOC_006225	XLOC_006225	GB54447	Group15.9:233338-233884	PBS5	IAPV5	OK	28.4222	10.9982	-1.36975	-1.93793	0.0017	0.0414292	yes
XLOC_006265	XLOC_006265	GB40303	Group16.1:61781-67200	PBS5	IAPV5	OK	24.6686	13.554	-0.86396	-2.28256	0.0001	0.00426738	yes
XLOC_006311	XLOC_006311	GB54397	Group16.2:1535302-1538640	PBS5	IAPV5	OK	189.301	92.0344	-1.04044	-2.83543	5e-05	0.00235616	yes
XLOC_006317	XLOC_006317	GB54404	Group16.2:1631392-1643141	PBS5	IAPV5	OK	25.4	4.71985	-2.42802	-4.28624	5e-05	0.00235616	yes
XLOC_006339	XLOC_006339	GB54339	Group16.2:335231-338930	PBS5	IAPV5	OK	26.6904	179.685	2.75107	5.42985	5e-05	0.00235616	yes
XLOC_006418	XLOC_006418	GB51348	Group16.4:1554933-1568053	PBS5	IAPV5	OK	12.6315	20.3234	0.686118	1.91925	0.00055	0.0174717	yes
XLOC_006424	XLOC_006424	GB51354	Group16.4:1651811-1673661	PBS5	IAPV5	OK	24.5117	43.1785	0.816843	2.12596	0.0003	0.0108865	yes
XLOC_006488	XLOC_006488	GB51250	Group16.4:1841135-1843069	PBS5	IAPV5	OK	37.2699	16.8539	-1.14493	-1.98694	0.00105	0.0293263	yes
XLOC_006574	XLOC_006574	GB47565	Group16.5:547498-548539	PBS5	IAPV5	OK	1343.71	568.274	-1.24156	-3.16389	5e-05	0.00235616	yes
XLOC_006576	XLOC_006576	GB47563	Group16.5:554136-555270	PBS5	IAPV5	OK	20.5133	2.42156	-3.08255	-4.27601	5e-05	0.00235616	yes
XLOC_006595	XLOC_006595	GB45614	Group16.6:3314-4251	PBS5	IAPV5	OK	8.00678	0	#NAME?	#NAME?	5e-05	0.00235616	yes
XLOC_006607	XLOC_006607	GB45609	Group16.6:136525-142449	PBS5	IAPV5	OK	21.977	11.4251	-0.943786	-2.16761	0.0002	0.00761916	yes
XLOC_006642	XLOC_006642	GB45986	Group16.8:955731-969559	PBS5	IAPV5	OK	0.642454	2.80101	2.12428	2.2708	0.00195	0.0458365	yes
XLOC_006724	XLOC_006724	GB50819	Group2.11:1020835-1028946	PBS5	IAPV5	OK	11.6931	6.62572	-0.819513	-2.05529	0.00055	0.0174717	yes
XLOC_006734	XLOC_006734	GB50829	Group2.11:1158731-1219641	PBS5	IAPV5	OK	5.30974	2.03531	-1.38339	-2.22418	0.0002	0.00761916	yes
XLOC_006852	XLOC_006852	GB46585	Group2.15:743388-744786	PBS5	IAPV5	OK	22.5212	52.2303	1.2136	2.70156	5e-05	0.00235616	yes
XLOC_006856	XLOC_006856	GB46581	Group2.15:1112636-1144483	PBS5	IAPV5	OK	75.9142	39.2866	-0.950333	-1.90071	0.0011	0.0301303	yes
XLOC_006863	XLOC_006863	GB52446	Group2.17:66631-77286	PBS5	IAPV5	OK	16.3355	8.76938	-0.897463	-1.92326	0.0015	0.0374736	yes
XLOC_006933	XLOC_006933	GB52428	Group2.17:686892-687678	PBS5	IAPV5	OK	14.8731	326.006	4.45412	6.56525	5e-05	0.00235616	yes
XLOC_007033	XLOC_007033	GB49795	Group2.18:466247-470176	PBS5	IAPV5	OK	1.14079	8.80096	2.94763	3.6381	5e-05	0.00235616	yes
XLOC_007047	XLOC_007047	GB49809	Group2.18:934410-980310	PBS5	IAPV5	OK	35.6145	18.2112	-0.967636	-1.94518	0.0013	0.0341955	yes
XLOC_007056	XLOC_007056	GB49778	Group2.18:110188-236021	PBS5	IAPV5	OK	11.7886	6.66321	-0.823099	-2.19419	0.0002	0.00761916	yes
XLOC_007059	XLOC_007059	GB49775	Group2.18:411660-419310	PBS5	IAPV5	OK	863.899	485.611	-0.831062	-2.17452	0.00015	0.00603826	yes
XLOC_007067	XLOC_007067	GB49767	Group2.18:501706-562215	PBS5	IAPV5	OK	6.23108	10.404	0.739586	1.92988	0.0007	0.0210912	yes
XLOC_007082	XLOC_007082	GB49750	Group2.18:1213870-1216147	PBS5	IAPV5	OK	73.6876	32.0119	-1.20282	-3.0166	5e-05	0.00235616	yes
XLOC_007094	XLOC_007094	GB55515	Group2.19:111697-113707	PBS5	IAPV5	OK	88.8531	41.3716	-1.10278	-2.89604	5e-05	0.00235616	yes
XLOC_007150	XLOC_007150	GB55574	Group2.19:1007787-1026398	PBS5	IAPV5	OK	41.6148	71.2446	0.775685	2.21329	0.00025	0.00927519	yes
XLOC_007191	XLOC_007191	GB55615	Group2.19:2071983-2074811	PBS5	IAPV5	OK	109.649	53.9537	-1.0231	-2.4923	5e-05	0.00235616	yes
XLOC_007216	XLOC_007216	GB55640	Group2.19:2716737-2718765	PBS5	IAPV5	OK	13.599	26.6735	0.971902	1.96988	0.0012	0.0321606	yes
XLOC_007244	XLOC_007244	GB55669	Group2.19:3777732-3779223	PBS5	IAPV5	OK	12.4398	4.5645	-1.44643	-2.29067	0.0004	0.0138578	yes
XLOC_007269	XLOC_007269	GB55482	Group2.19:391447-399945	PBS5	IAPV5	OK	49.9661	28.4881	-0.81059	-2.25276	5e-05	0.00235616	yes
XLOC_007270	XLOC_007270	GB55481	Group2.19:418221-427048	PBS5	IAPV5	OK	9.94331	4.79509	-1.05217	-2.29942	0.0002	0.00761916	yes
XLOC_007281	XLOC_007281	GB55470	Group2.19:642757-673416	PBS5	IAPV5	OK	5.49022	1.55798	-1.81719	-2.7959	0.0001	0.00426738	yes
XLOC_007282	XLOC_007282	GB55469	Group2.19:726827-735513	PBS5	IAPV5	OK	18.9928	9.55201	-0.991576	-2.26882	0.0003	0.0108865	yes
XLOC_007297	XLOC_007297	GB55452	Group2.19:887201-887947	PBS5	IAPV5	OK	799.755	271.019	-1.56117	-4.26891	5e-05	0.00235616	yes
XLOC_007380	XLOC_007380	GB55364	Group2.19:2979051-2993545	PBS5	IAPV5	OK	24.2881	13.5348	-0.843581	-2.32551	0.0001	0.00426738	yes
XLOC_007436	XLOC_007436	GB46305	Group2.5:9696-24243	PBS5	IAPV5	OK	17.381	9.61409	-0.854287	-1.98452	0.0007	0.0210912	yes
XLOC_007443	XLOC_007443	GB46312	Group2.5:153923-159012	PBS5	IAPV5	OK	142.069	47.685	-1.57498	-3.4897	5e-05	0.00235616	yes
XLOC_007533	XLOC_007533	GB45909	Group2.8:25953-26538	PBS5	IAPV5	OK	160.288	95.769	-0.74304	-1.83213	0.00125	0.033232	yes
XLOC_007586	XLOC_007586	GB53831	Group3.12:230938-236538	PBS5	IAPV5	OK	110.637	192.97	0.802543	2.14064	0.00035	0.0123845	yes
XLOC_007616	XLOC_007616	GB49175	Group3.14:145851-148442	PBS5	IAPV5	OK	19.6359	44.3999	1.17706	2.44188	5e-05	0.00235616	yes
XLOC_007624	XLOC_007624	GB49184	Group3.14:511924-528525	PBS5	IAPV5	OK	5.70373	18.3739	1.68768	3.78468	5e-05	0.00235616	yes
XLOC_007678	XLOC_007678	GB47057	Group3.15:715617-726487	PBS5	IAPV5	OK	39.9662	23.9783	-0.737053	-2.00197	0.0005	0.0164076	yes
XLOC_007717	XLOC_007717	GB41240	Group3.16:384672-401670	PBS5	IAPV5	OK	25.7949	11.183	-1.20578	-2.01936	0.00105	0.0293263	yes
XLOC_007736	XLOC_007736	GB41262	Group3.16:774408-782260	PBS5	IAPV5	OK	25.6976	51.7339	1.00948	2.28735	0.0005	0.0164076	yes
XLOC_007757	XLOC_007757	GB41220	Group3.16:516266-527766	PBS5	IAPV5	OK	10.1904	22.4792	1.14138	2.20023	0.00045	0.0151673	yes
XLOC_007823	XLOC_007823	GB50636	Group3.19:4658-7800	PBS5	IAPV5	OK	3.32672	12.1576	1.86968	2.63834	5e-05	0.00235616	yes
XLOC_007868	XLOC_007868	GB49103	Group3.4:139533-140570	PBS5	IAPV5	OK	0	3.88897	inf	#NAME?	5e-05	0.00235616	yes
XLOC_007874	XLOC_007874	GB49109	Group3.4:319721-323381	PBS5	IAPV5	OK	41.5109	17.3159	-1.26139	-2.98665	5e-05	0.00235616	yes
XLOC_007875	XLOC_007875	GB49110	Group3.4:325160-326558	PBS5	IAPV5	OK	105.345	45.0338	-1.22604	-2.53111	5e-05	0.00235616	yes
XLOC_007908	XLOC_007908	GB49093	Group3.4:163881-182276	PBS5	IAPV5	OK	15.8483	6.30854	-1.32895	-2.37786	0.0001	0.00426738	yes
XLOC_007941	XLOC_007941	GB49054	Group3.4:794582-803975	PBS5	IAPV5	OK	113.607	291.56	1.35974	2.98757	5e-05	0.00235616	yes
XLOC_008064	XLOC_008064	GB51513	Group3.7:136854-146577	PBS5	IAPV5	OK	20.9346	12.8201	-0.707474	-1.77653	0.0019	0.0449802	yes
XLOC_008184	XLOC_008184	GB55774	Group3.8:1078250-1080614	PBS5	IAPV5	OK	18.1439	6.83037	-1.40945	-2.53239	5e-05	0.00235616	yes
XLOC_008193	XLOC_008193	GB55765	Group3.8:1139498-1142856	PBS5	IAPV5	OK	8.7158	2.44931	-1.83126	-2.96416	5e-05	0.00235616	yes
XLOC_008277	XLOC_008277	GB53753	Group3.9:2271060-2274564	PBS5	IAPV5	OK	176.405	70.1545	-1.33028	-3.69561	5e-05	0.00235616	yes
XLOC_008332	XLOC_008332	GB53632	Group3.9:2299438-2321975	PBS5	IAPV5	OK	69.2744	131.455	0.924178	2.30141	0.00015	0.00603826	yes
XLOC_008337	XLOC_008337	GB49649	Group4.1:54786-68026	PBS5	IAPV5	OK	75.6667	35.9348	-1.07427	-2.85792	5e-05	0.00235616	yes
XLOC_008345	XLOC_008345	GB49657	Group4.1:431443-471518	PBS5	IAPV5	OK	68.6879	41.499	-0.72698	-2.01758	0.0006	0.0188791	yes
XLOC_008391	XLOC_008391	GB40996	Group4.11:267286-270286	PBS5	IAPV5	OK	13.2065	6.8048	-0.956619	-2.11694	0.00045	0.0151673	yes
XLOC_008394	XLOC_008394	GB40993	Group4.11:436647-449565	PBS5	IAPV5	OK	19.5192	68.2557	1.80606	4.54513	5e-05	0.00235616	yes
XLOC_008445	XLOC_008445	GB44146	Group4.13:551437-553261	PBS5	IAPV5	OK	11.3304	2.50103	-2.1796	-3.03392	5e-05	0.00235616	yes
XLOC_008467	XLOC_008467	GB44168	Group4.13:946786-948789	PBS5	IAPV5	OK	23.6948	12.9198	-0.874991	-1.83027	0.0013	0.0341955	yes
XLOC_008468	XLOC_008468	GB44169	Group4.13:951055-953631	PBS5	IAPV5	OK	11.3921	4.21538	-1.43429	-2.44364	5e-05	0.00235616	yes
XLOC_008495	XLOC_008495	GB44197	Group4.13:1583994-1694890	PBS5	IAPV5	OK	25.2886	14.4751	-0.804918	-2.26564	5e-05	0.00235616	yes
XLOC_008496	XLOC_008496	GB44198	Group4.13:1696291-1710437	PBS5	IAPV5	OK	61.6206	34.7712	-0.825518	-2.34534	0.0001	0.00426738	yes
XLOC_008682	XLOC_008682	GB52992	Group4.16:606079-623804	PBS5	IAPV5	OK	42.9817	71.5095	0.734414	2.09594	0.0001	0.00426738	yes
XLOC_008714	XLOC_008714	GB54893	Group4.4:131942-317118	PBS5	IAPV5	OK	37.2227	17.8617	-1.05931	-2.33745	0.0002	0.00761916	yes
XLOC_008721	XLOC_008721	GB54884	Group4.4:355626-400808	PBS5	IAPV5	OK	2.52928	1.4359	-0.816772	-1.87146	0.0012	0.0321606	yes
XLOC_008725	XLOC_008725	GB53119	Group4.5:131738-132928	PBS5	IAPV5	OK	238.977	34.1719	-2.80599	-5.17856	5e-05	0.00235616	yes
XLOC_008745	XLOC_008745	GB53141	Group4.5:1139834-1142464	PBS5	IAPV5	OK	89.6332	27.6769	-1.69535	-3.48925	5e-05	0.00235616	yes
XLOC_008784	XLOC_008784	GB53110	Group4.5:164110-167676	PBS5	IAPV5	OK	3.77673	11.7502	1.63747	2.50487	0.0002	0.00761916	yes
XLOC_008840	XLOC_008840	GB49580	Group4.6:410930-412845	PBS5	IAPV5	OK	175.854	85.7373	-1.03638	-2.60966	5e-05	0.00235616	yes
XLOC_008888	XLOC_008888	GB49552	Group4.6:215743-220341	PBS5	IAPV5	OK	15.7191	4.82669	-1.70342	-2.78126	5e-05	0.00235616	yes
XLOC_008894	XLOC_008894	GB49545	Group4.6:402699-403585	PBS5	IAPV5	OK	61.9116	30.2422	-1.03364	-2.03738	0.00055	0.0174717	yes
XLOC_008993	XLOC_008993	GB50449	Group4.9:156556-160541	PBS5	IAPV5	OK	10.8944	32.802	1.5902	3.1519	5e-05	0.00235616	yes
XLOC_008995	XLOC_008995	GB50451	Group4.9:172095-174095	PBS5	IAPV5	OK	52.1772	110.353	1.08064	1.97567	0.00135	0.0347747	yes
XLOC_008997	XLOC_008997	GB50453	Group4.9:210811-212403	PBS5	IAPV5	OK	16.184	6.71625	-1.26884	-2.00632	0.00105	0.0293263	yes
XLOC_009019	XLOC_009019	GB50477	Group4.9:1273165-1274244	PBS5	IAPV5	OK	794.657	72.3767	-3.45673	-7.73052	5e-05	0.00235616	yes
XLOC_009040	XLOC_009040	GB50438	Group4.9:49387-145005	PBS5	IAPV5	OK	124.22	39.1545	-1.66565	-3.80029	5e-05	0.00235616	yes
XLOC_009054	XLOC_009054	GB50423	Group4.9:671591-673157	PBS5	IAPV5	OK	93.7097	462.989	2.30471	5.825	5e-05	0.00235616	yes
XLOC_009100	XLOC_009100	GB44399	Group5.1:104573-106269	PBS5	IAPV5	OK	10.4235	25.0014	1.26217	2.40308	5e-05	0.00235616	yes
XLOC_009117	XLOC_009117	GB42049	Group5.11:117936-125979	PBS5	IAPV5	OK	78.9949	40.9358	-0.948397	-2.11196	0.0005	0.0164076	yes
XLOC_009145	XLOC_009145	GB42079	Group5.11:660677-662756	PBS5	IAPV5	OK	155.69	98.7152	-0.65733	-1.82642	0.0019	0.0449802	yes
XLOC_009211	XLOC_009211	GB48667	Group5.12:932868-936067	PBS5	IAPV5	OK	9.00035	4.0112	-1.16595	-1.93258	0.00125	0.033232	yes
XLOC_009212	XLOC_009212	GB48668	Group5.12:936847-937760	PBS5	IAPV5	OK	71.9909	35.4531	-1.0219	-1.86695	0.0019	0.0449802	yes
XLOC_009216	XLOC_009216	GB48672	Group5.12:975834-978041	PBS5	IAPV5	OK	34.5439	19.8531	-0.799064	-1.84273	0.0018	0.0430226	yes
XLOC_009271	XLOC_009271	GB44557	Group5.14:13242-23469	PBS5	IAPV5	OK	19.1101	30.9479	0.695509	1.86404	0.00145	0.0365923	yes
XLOC_009393	XLOC_009393	GB44685	Group5.14:2462211-2475764	PBS5	IAPV5	OK	26.6013	43.0489	0.694479	1.85368	0.00135	0.0347747	yes
XLOC_009418	XLOC_009418	GB44710	Group5.14:2699688-2703239	PBS5	IAPV5	OK	227.903	30.539	-2.89969	-7.17798	5e-05	0.00235616	yes
XLOC_009428	XLOC_009428	GB44547	Group5.14:493544-496584	PBS5	IAPV5	OK	2.83913	0	#NAME?	#NAME?	5e-05	0.00235616	yes
XLOC_009471	XLOC_009471	GB44503	Group5.14:1147202-1152785	PBS5	IAPV5	OK	45.3956	22.8094	-0.992923	-2.57319	0.0001	0.00426738	yes
XLOC_009493	XLOC_009493	GB44479	Group5.14:1923816-1929772	PBS5	IAPV5	OK	1.94595	4.85293	1.31838	1.95092	0.00155	0.0385291	yes
XLOC_009516	XLOC_009516	GB44453	Group5.14:2167134-2167776	PBS5	IAPV5	OK	635.398	2061.88	1.69823	3.4208	5e-05	0.00235616	yes
XLOC_009517	XLOC_009517	GB44452	Group5.14:2168921-2170965	PBS5	IAPV5	OK	528.476	1908.85	1.85279	2.83466	5e-05	0.00235616	yes
XLOC_009518	XLOC_009518	GB44451	Group5.14:2171894-2173304	PBS5	IAPV5	OK	170.188	495.554	1.54192	3.93395	5e-05	0.00235616	yes
XLOC_009575	XLOC_009575	GB47849	Group5.15:236692-239569	PBS5	IAPV5	OK	167.298	59.5036	-1.49137	-3.74338	5e-05	0.00235616	yes
XLOC_009630	XLOC_009630	GB41361	Group5.18:495601-496720	PBS5	IAPV5	OK	4.64909	43.3815	3.22206	3.33187	0.0001	0.00426738	yes
XLOC_009661	XLOC_009661	GB41308	Group5.18:107356-108487	PBS5	IAPV5	OK	249.66	120.753	-1.04791	-2.98314	5e-05	0.00235616	yes
XLOC_009683	XLOC_009683	GB41284	Group5.18:637662-638752	PBS5	IAPV5	OK	76.8264	190.369	1.30912	2.29187	0.00015	0.00603826	yes
XLOC_009711	XLOC_009711	GB52324	Group5.2:1588347-1589789	PBS5	IAPV5	OK	1314.98	128.212	-3.35844	-7.55317	5e-05	0.00235616	yes
XLOC_009742	XLOC_009742	GB45688	Group5.20:97896-119651	PBS5	IAPV5	OK	440.341	217.856	-1.01525	-2.58467	0.0001	0.00426738	yes
XLOC_009743	XLOC_009743	GB45689	Group5.20:133412-138478	PBS5	IAPV5	OK	44.5513	69.8572	0.648943	1.85601	0.00125	0.033232	yes
XLOC_009750	XLOC_009750	GB45696	Group5.20:235974-244288	PBS5	IAPV5	OK	11.6927	32.0642	1.45536	3.0746	5e-05	0.00235616	yes
XLOC_009761	XLOC_009761	GB45707	Group5.20:280402-280894	PBS5	IAPV5	OK	379.843	717.337	0.917249	2.60663	5e-05	0.00235616	yes
XLOC_009786	XLOC_009786	GB45732	Group5.20:521907-533903	PBS5	IAPV5	OK	10.6758	24.1193	1.17584	3.00935	5e-05	0.00235616	yes
XLOC_009789	XLOC_009789	GB45735	Group5.20:593345-596798	PBS5	IAPV5	OK	20.4883	11.8453	-0.790482	-1.79448	0.0021	0.0484462	yes
XLOC_009805	XLOC_009805	GB45673	Group5.20:139367-148312	PBS5	IAPV5	OK	342.359	171.771	-0.995024	-2.16932	0.0001	0.00426738	yes
XLOC_009836	XLOC_009836	GB45639	Group5.20:574264-580460	PBS5	IAPV5	OK	48.3141	28.14	-0.779821	-1.88018	0.00165	0.0405085	yes
XLOC_009842	XLOC_009842	GB45633	Group5.20:626534-632031	PBS5	IAPV5	OK	19.7235	7.55953	-1.38355	-2.70081	5e-05	0.00235616	yes
XLOC_009876	XLOC_009876	GB55029	Group5.5:73858-76790	PBS5	IAPV5	OK	33.9058	2.10752	-4.00792	-5.6762	5e-05	0.00235616	yes
XLOC_009907	XLOC_009907	GB51383	Group5.7:410824-444655	PBS5	IAPV5	OK	72.5667	39.2376	-0.887073	-2.35458	5e-05	0.00235616	yes
XLOC_009964	XLOC_009964	GB46762	Group5.9:850905-852445	PBS5	IAPV5	OK	107.226	52.5531	-1.0288	-2.42556	5e-05	0.00235616	yes
XLOC_010014	XLOC_010014	GB46726	Group5.9:208385-215048	PBS5	IAPV5	OK	148.518	240.191	0.693541	1.87693	0.00105	0.0293263	yes
XLOC_010207	XLOC_010207	GB52171	Group6.14:187056-209964	PBS5	IAPV5	OK	6.06306	2.90418	-1.06192	-1.90069	0.00165	0.0405085	yes
XLOC_010220	XLOC_010220	GB52158	Group6.14:585022-589292	PBS5	IAPV5	OK	7.07324	2.62625	-1.42937	-2.20274	0.00035	0.0123845	yes
XLOC_010247	XLOC_010247	GB46047	Group6.15:129090-136697	PBS5	IAPV5	OK	3.5308	1.26054	-1.48595	-2.20522	0.0002	0.00761916	yes
XLOC_010274	XLOC_010274	GB46077	Group6.15:449060-452514	PBS5	IAPV5	OK	19.6609	36.0559	0.87491	2.14877	0.00025	0.00927519	yes
XLOC_010380	XLOC_010380	GB48560	Group6.16:51638-61466	PBS5	IAPV5	OK	4.13691	1.3174	-1.65086	-2.03158	0.002	0.0466808	yes
XLOC_010473	XLOC_010473	GB41495	Group6.20:887829-891880	PBS5	IAPV5	OK	27.0842	12.2733	-1.14193	-2.80661	5e-05	0.00235616	yes
XLOC_010491	XLOC_010491	GB41516	Group6.20:1381603-1390812	PBS5	IAPV5	OK	7.55774	15.349	1.02212	2.16141	0.00075	0.0225295	yes
XLOC_010543	XLOC_010543	GB41428	Group6.20:1233384-1234915	PBS5	IAPV5	OK	207.182	850.47	2.03736	4.63971	5e-05	0.00235616	yes
XLOC_010602	XLOC_010602	GB46338	Group6.26:281589-287340	PBS5	IAPV5	OK	21.513	67.8714	1.6576	4.13199	5e-05	0.00235616	yes
XLOC_010632	XLOC_010632	GB42959	Group6.28:60536-63788	PBS5	IAPV5	OK	32.2479	53.3109	0.725227	1.93436	0.0012	0.0321606	yes
XLOC_010705	XLOC_010705	GB53532	Group6.32:364325-365837	PBS5	IAPV5	OK	14.1066	6.4849	-1.12121	-2.04629	0.0008	0.0238156	yes
XLOC_010725	XLOC_010725	GB53512	Group6.32:982830-1018286	PBS5	IAPV5	OK	116.27	68.2112	-0.769393	-2.00729	0.00045	0.0151673	yes
XLOC_010739	XLOC_010739	GB42378	Group6.36:240101-247072	PBS5	IAPV5	OK	42.9802	113.224	1.39743	3.57359	5e-05	0.00235616	yes
XLOC_010746	XLOC_010746	GB42385	Group6.36:296304-302108	PBS5	IAPV5	OK	50.2267	18.042	-1.4771	-3.77428	5e-05	0.00235616	yes
XLOC_010762	XLOC_010762	GB42351	Group6.36:252746-258668	PBS5	IAPV5	OK	157.985	95.1411	-0.73165	-2.12256	0.00015	0.00603826	yes
XLOC_010788	XLOC_010788	GB45408	Group6.37:253489-257931	PBS5	IAPV5	OK	34.8449	21.0303	-0.728478	-1.96033	0.0008	0.0238156	yes
XLOC_010795	XLOC_010795	GB45417	Group6.37:327786-339120	PBS5	IAPV5	OK	20.3372	33.6809	0.727813	2.0591	0.0005	0.0164076	yes
XLOC_010835	XLOC_010835	GB45458	Group6.37:832830-837763	PBS5	IAPV5	OK	39.5863	23.5858	-0.747084	-1.99022	0.0009	0.0259383	yes
XLOC_010871	XLOC_010871	GB45364	Group6.37:396947-405487	PBS5	IAPV5	OK	24.9385	40.9762	0.716413	1.94364	0.0007	0.0210912	yes
XLOC_010938	XLOC_010938	GB55701	Group6.38:702382-704874	PBS5	IAPV5	OK	184.512	78.0271	-1.24167	-3.48376	5e-05	0.00235616	yes
XLOC_010988	XLOC_010988	GB40261	Group7.1:124482-129027	PBS5	IAPV5	OK	347.916	543.902	0.644606	1.89291	0.0013	0.0341955	yes
XLOC_011021	XLOC_011021	GB53775	Group7.10:380793-390341	PBS5	IAPV5	OK	166.421	328.674	0.981818	2.07755	0.00085	0.0247846	yes
XLOC_011063	XLOC_011063	GB49219	Group7.12:461240-466421	PBS5	IAPV5	OK	12.4211	0.20622	-5.91247	-4.84914	0.00135	0.0347747	yes
XLOC_011084	XLOC_011084	GB43301	Group7.17:104616-110227	PBS5	IAPV5	OK	41.5428	20.3488	-1.02965	-2.80755	5e-05	0.00235616	yes
XLOC_011145	XLOC_011145	GB47971	Group7.19:215643-218394	PBS5	IAPV5	OK	66.8805	26.7603	-1.32149	-2.83325	5e-05	0.00235616	yes
XLOC_011146	XLOC_011146	GB47972	Group7.19:218570-220845	PBS5	IAPV5	OK	79.2498	26.0844	-1.60322	-2.25596	0.00045	0.0151673	yes
XLOC_011165	XLOC_011165	GB47947	Group7.19:283837-298644	PBS5	IAPV5	OK	8.72242	15.5717	0.836125	2.04896	0.0014	0.0357846	yes
XLOC_011197	XLOC_011197	GB40967	Group7.20:491344-505024	PBS5	IAPV5	OK	1.0031	4.35986	2.11981	3.17087	5e-05	0.00235616	yes
XLOC_011271	XLOC_011271	GB42426	Group7.21:1274590-1283759	PBS5	IAPV5	OK	19.8444	3.19763	-2.63366	-5.15084	5e-05	0.00235616	yes
XLOC_011302	XLOC_011302	GB44342	Group7.22:457653-459168	PBS5	IAPV5	OK	1.96071	5.62381	1.52017	1.92444	0.00135	0.0347747	yes
XLOC_011389	XLOC_011389	GB48146	Group7.24:386645-389113	PBS5	IAPV5	OK	21.7008	86.7682	1.99942	5.02061	5e-05	0.00235616	yes
XLOC_011391	XLOC_011391	GB48148	Group7.24:394814-397374	PBS5	IAPV5	OK	42.3723	225.354	2.411	5.89136	5e-05	0.00235616	yes
XLOC_011432	XLOC_011432	GB48134	Group7.24:229878-233213	PBS5	IAPV5	OK	11.3332	3.53329	-1.68147	-2.78764	0.0001	0.00426738	yes
XLOC_011499	XLOC_011499	GB49688	Group7.5:323253-356082	PBS5	IAPV5	OK	75.1212	125.981	0.745909	1.90294	0.0009	0.0259383	yes
XLOC_011517	XLOC_011517	GB44262	Group7.6:205214-221595	PBS5	IAPV5	OK	17.8816	29.7313	0.733506	2.06816	0.00055	0.0174717	yes
XLOC_011550	XLOC_011550	GB46276	Group7.7:270953-274556	PBS5	IAPV5	OK	132.94	79.7363	-0.737467	-2.1103	0.0003	0.0108865	yes
XLOC_011551	XLOC_011551	GB46277	Group7.7:274932-282335	PBS5	IAPV5	OK	8.75295	2.80215	-1.64323	-2.37536	0.00015	0.00603826	yes
XLOC_011570	XLOC_011570	GB46240	Group7.7:248513-262378	PBS5	IAPV5	OK	14.8522	24.7803	0.738524	1.8057	0.0021	0.0484462	yes
XLOC_011584	XLOC_011584	GB42554	Group7.9:313174-314798	PBS5	IAPV5	OK	20.3216	3.36182	-2.5957	-3.52471	5e-05	0.00235616	yes
XLOC_011586	XLOC_011586	GB42556	Group7.9:327831-331665	PBS5	IAPV5	OK	132.06	14.1869	-3.21856	-7.39288	0.00195	0.0458365	yes
XLOC_011587	XLOC_011587	GB42557	Group7.9:332531-334683	PBS5	IAPV5	OK	75.8724	14.0165	-2.43645	-2.43937	0.0011	0.0301303	yes
XLOC_011715	XLOC_011715	GB48052	Group8.13:197897-205184	PBS5	IAPV5	OK	85.8013	55.4521	-0.629756	-1.75915	0.00175	0.0421314	yes
XLOC_011724	XLOC_011724	GB48853	Group8.14:43422-53592	PBS5	IAPV5	OK	44.535	23.0034	-0.953095	-2.71547	5e-05	0.00235616	yes
XLOC_011732	XLOC_011732	GB48861	Group8.14:187762-190400	PBS5	IAPV5	OK	21.2829	5.57234	-1.93334	-3.22759	5e-05	0.00235616	yes
XLOC_011733	XLOC_011733	GB48862	Group8.14:209840-211681	PBS5	IAPV5	OK	123.357	30.2616	-2.02728	-4.28777	5e-05	0.00235616	yes
XLOC_011742	XLOC_011742	GB48844	Group8.14:173192-178882	PBS5	IAPV5	OK	209.352	32.2853	-2.69698	-5.55787	5e-05	0.00235616	yes
XLOC_011744	XLOC_011744	GB48842	Group8.14:197726-201015	PBS5	IAPV5	OK	2132.59	962.441	-1.14784	-2.62873	5e-05	0.00235616	yes
XLOC_011746	XLOC_011746	GB48840	Group8.14:213253-314869	PBS5	IAPV5	OK	90.8418	53.2309	-0.771093	-1.88143	0.0012	0.0321606	yes
XLOC_011841	XLOC_011841	GB51760	Group8.21:800005-803539	PBS5	IAPV5	OK	146.161	73.0316	-1.00097	-2.83887	5e-05	0.00235616	yes
XLOC_011876	XLOC_011876	GB51683	Group8.21:246708-249712	PBS5	IAPV5	OK	473.808	796.07	0.748591	2.06567	0.0003	0.0108865	yes
XLOC_011906	XLOC_011906	GB51651	Group8.21:848367-855432	PBS5	IAPV5	OK	60.0289	33.6733	-0.834052	-2.12606	0.00035	0.0123845	yes
XLOC_011920	XLOC_011920	GB52598	Group8.3:138883-143588	PBS5	IAPV5	OK	137.882	223.332	0.695756	1.90642	0.00085	0.0247846	yes
XLOC_011928	XLOC_011928	GB52590	Group8.3:2-14904	PBS5	IAPV5	OK	320.263	141.67	-1.17672	-2.62311	5e-05	0.00235616	yes
XLOC_011943	XLOC_011943	GB51419	Group8.4:145531-148265	PBS5	IAPV5	OK	22.0405	2.8096	-2.97172	-4.41518	5e-05	0.00235616	yes
XLOC_011981	XLOC_011981	GB41172	Group8.5:211426-214562	PBS5	IAPV5	OK	14.2295	6.19506	-1.19969	-2.21608	0.0004	0.0138578	yes
XLOC_011983	XLOC_011983	GB41174	Group8.5:229073-237350	PBS5	IAPV5	OK	22.0133	13.2827	-0.728831	-2.00399	0.00035	0.0123845	yes
XLOC_012070	XLOC_012070	GB40493	Group8.6:504060-504979	PBS5	IAPV5	OK	22.0608	7.44435	-1.56727	-2.21501	0.00145	0.0365923	yes
XLOC_012139	XLOC_012139	GB40566	Group8.6:1855293-1860899	PBS5	IAPV5	OK	10.8171	34.3359	1.6664	3.67626	5e-05	0.00235616	yes
XLOC_012157	XLOC_012157	GB40431	Group8.6:106903-113792	PBS5	IAPV5	OK	342.624	199.395	-0.780997	-1.86533	0.00155	0.0385291	yes
XLOC_012183	XLOC_012183	GB40405	Group8.6:411058-423791	PBS5	IAPV5	OK	31.1857	50.1738	0.686053	1.83592	0.00215	0.0494848	yes
XLOC_012193	XLOC_012193	GB40393	Group8.6:559405-572010	PBS5	IAPV5	OK	6.59493	13.254	1.00699	2.31378	0.0001	0.00426738	yes
XLOC_012247	XLOC_012247	GB40336	Group8.6:1841035-1845148	PBS5	IAPV5	OK	45.2155	23.2214	-0.961366	-2.41508	5e-05	0.00235616	yes
XLOC_012248	XLOC_012248	GB40335	Group8.6:1861118-1868721	PBS5	IAPV5	OK	15.1404	4.71793	-1.68218	-2.78624	5e-05	0.00235616	yes
XLOC_012264	XLOC_012264	GB54541	Group8.7:919814-929488	PBS5	IAPV5	OK	15.9411	37.198	1.22248	3.22362	5e-05	0.00235616	yes
XLOC_012274	XLOC_012274	GB54551	Group8.7:1611128-1618390	PBS5	IAPV5	OK	19.2163	10.7055	-0.843978	-2.30199	0.0002	0.00761916	yes
XLOC_012298	XLOC_012298	GB54507	Group8.7:962542-998800	PBS5	IAPV5	OK	547.309	192.044	-1.51092	-2.75066	5e-05	0.00235616	yes
XLOC_012367	XLOC_012367	GB43864	Group8.8:683-1731	PBS5	IAPV5	OK	6.25118	14.7139	1.23498	1.91865	0.00135	0.0347747	yes
XLOC_012406	XLOC_012406	GB43824	Group8.8:732319-737524	PBS5	IAPV5	OK	51.588	21.926	-1.23439	-2.90056	5e-05	0.00235616	yes
XLOC_012449	XLOC_012449	GB41863	Group8.9:459793-462405	PBS5	IAPV5	OK	47.3964	27.358	-0.792812	-2.09765	0.00035	0.0123845	yes
XLOC_012501	XLOC_012501	GB41917	Group8.9:1476867-1478196	PBS5	IAPV5	OK	118.242	320.757	1.43973	3.86498	5e-05	0.00235616	yes
XLOC_012545	XLOC_012545	GB41792	Group8.9:643938-646528	PBS5	IAPV5	OK	2.56719	6.99864	1.44689	2.11983	0.0007	0.0210912	yes
XLOC_012570	XLOC_012570	GB41765	Group8.9:1318644-1319866	PBS5	IAPV5	OK	0	27.5656	inf	#NAME?	0.0017	0.0414292	yes
XLOC_012603	XLOC_012603	GB45540	Group9.1:76170-88842	PBS5	IAPV5	OK	29.5609	67.3144	1.18722	2.34164	0.00055	0.0174717	yes
XLOC_012625	XLOC_012625	GB42763	Group9.10:459991-466641	PBS5	IAPV5	OK	0.90067	3.99879	2.15049	3.07234	5e-05	0.00235616	yes
XLOC_012631	XLOC_012631	GB42769	Group9.10:714643-720519	PBS5	IAPV5	OK	138.052	54.394	-1.3437	-3.17203	5e-05	0.00235616	yes
XLOC_012649	XLOC_012649	GB42787	Group9.10:942059-955717	PBS5	IAPV5	OK	109.564	69.5866	-0.654897	-1.87294	0.0012	0.0321606	yes
XLOC_012653	XLOC_012653	GB42792	Group9.10:1007682-1018704	PBS5	IAPV5	OK	9.10315	3.00429	-1.59934	-2.12028	0.00095	0.0269113	yes
XLOC_012657	XLOC_012657	GB42796	Group9.10:1073989-1077876	PBS5	IAPV5	OK	41.0456	90.4455	1.13982	2.90504	5e-05	0.00235616	yes
XLOC_012658	XLOC_012658	GB42797	Group9.10:1080820-1085741	PBS5	IAPV5	OK	33.8123	6.24044	-2.43783	-4.6455	5e-05	0.00235616	yes
XLOC_012661	XLOC_012661	GB42800	Group9.10:1116111-1126097	PBS5	IAPV5	OK	3.43841	0.674699	-2.34943	-2.86761	5e-05	0.00235616	yes
XLOC_012662	XLOC_012662	GB42801	Group9.10:1127710-1135953	PBS5	IAPV5	OK	20.7036	2.36459	-3.13022	-4.80681	5e-05	0.00235616	yes
XLOC_012663	XLOC_012663	GB42802	Group9.10:1138532-1148666	PBS5	IAPV5	OK	111.723	25.5265	-2.12985	-5.6487	5e-05	0.00235616	yes
XLOC_012714	XLOC_012714	GB42853	Group9.10:2499147-2505449	PBS5	IAPV5	OK	0.159577	14.1038	6.46569	5.69383	0.00015	0.00603826	yes
XLOC_012749	XLOC_012749	GB42888	Group9.10:3721540-3725074	PBS5	IAPV5	OK	5.20484	43.2442	3.05458	5.18663	5e-05	0.00235616	yes
XLOC_012750	XLOC_012750	GB42889	Group9.10:3727684-3732507	PBS5	IAPV5	OK	2.76831	7.21767	1.38253	2.25856	0.00025	0.00927519	yes
XLOC_012766	XLOC_012766	GB42905	Group9.10:4341006-4353922	PBS5	IAPV5	OK	4.34855	8.80011	1.01699	2.40879	5e-05	0.00235616	yes
XLOC_012770	XLOC_012770	GB42909	Group9.10:4365816-4366765	PBS5	IAPV5	OK	46.9844	95.723	1.02668	2.15167	0.0004	0.0138578	yes
XLOC_012777	XLOC_012777	GB42747	Group9.10:1578-7255	PBS5	IAPV5	OK	12.5023	6.77826	-0.883206	-1.85957	0.0011	0.0301303	yes
XLOC_012814	XLOC_012814	GB42704	Group9.10:1057813-1065492	PBS5	IAPV5	OK	63.4443	19.8303	-1.67778	-4.07306	5e-05	0.00235616	yes
XLOC_012816	XLOC_012816	GB42702	Group9.10:1097437-1102843	PBS5	IAPV5	OK	55.6519	30.8799	-0.849762	-2.19974	0.0001	0.00426738	yes
XLOC_012876	XLOC_012876	GB42640	Group9.10:2420942-2424769	PBS5	IAPV5	OK	4.51648	1.45836	-1.63086	-2.11137	0.00065	0.0199474	yes
XLOC_012889	XLOC_012889	GB42626	Group9.10:2703736-2705113	PBS5	IAPV5	OK	85.0362	163.801	0.945792	2.53252	5e-05	0.00235616	yes
XLOC_012899	XLOC_012899	GB42616	Group9.10:2783417-2787089	PBS5	IAPV5	OK	214.155	410.137	0.937448	2.5965	5e-05	0.00235616	yes
XLOC_012918	XLOC_012918	GB42596	Group9.10:3768598-3771826	PBS5	IAPV5	OK	59.5902	205.999	1.78949	3.82363	5e-05	0.00235616	yes
XLOC_012920	XLOC_012920	GB42594	Group9.10:3792975-3799004	PBS5	IAPV5	OK	6.00643	2.04615	-1.55359	-2.2317	0.0012	0.0321606	yes
XLOC_012965	XLOC_012965	GB53407	Group9.12:831487-836230	PBS5	IAPV5	OK	2.67024	6.39209	1.25932	2.05763	0.001	0.0282472	yes
XLOC_012970	XLOC_012970	GB53412	Group9.12:923598-938092	PBS5	IAPV5	OK	12.0755	6.69847	-0.850185	-2.31506	0.0001	0.00426738	yes
XLOC_013069	XLOC_013069	GB53362	Group9.12:527114-532361	PBS5	IAPV5	OK	103.298	47.4325	-1.12286	-1.92558	0.0021	0.0484462	yes
XLOC_013077	XLOC_013077	GB53354	Group9.12:719672-721869	PBS5	IAPV5	OK	0.48609	4.0243	3.04944	2.88195	0.00095	0.0269113	yes
XLOC_013078	XLOC_013078	GB53353	Group9.12:737486-745292	PBS5	IAPV5	OK	0.996822	4.32295	2.11661	3.30772	5e-05	0.00235616	yes
XLOC_013088	XLOC_013088	GB53343	Group9.12:836723-844817	PBS5	IAPV5	OK	13.2786	38.3672	1.53077	3.69197	5e-05	0.00235616	yes
XLOC_013100	XLOC_013100	GB53331	Group9.12:982999-994520	PBS5	IAPV5	OK	34.8959	54.1326	0.63344	1.83172	0.0011	0.0301303	yes
XLOC_013112	XLOC_013112	GB53319	Group9.12:1134022-1143533	PBS5	IAPV5	OK	7.12047	13.6726	0.941246	2.08753	0.00055	0.0174717	yes
XLOC_013119	XLOC_013119	GB53312	Group9.12:1293256-1299444	PBS5	IAPV5	OK	22.9116	13.0297	-0.814274	-1.89915	0.00095	0.0269113	yes
XLOC_013159	XLOC_013159	GB47142	Group9.3:65232-68558	PBS5	IAPV5	OK	48.1051	81.4536	0.759787	2.12448	0.00015	0.00603826	yes
XLOC_013173	XLOC_013173	GB41409	Group9.4:279420-284622	PBS5	IAPV5	OK	104.412	215.441	1.045	2.89599	5e-05	0.00235616	yes
XLOC_013174	XLOC_013174	GB41410	Group9.4:285589-288703	PBS5	IAPV5	OK	18.2206	75.7854	2.05635	3.84551	5e-05	0.00235616	yes
XLOC_013193	XLOC_013193	GB41388	Group9.4:419596-428196	PBS5	IAPV5	OK	50.5015	23.1385	-1.12603	-2.24879	0.0004	0.0138578	yes
XLOC_013208	XLOC_013208	GB43751	Group9.5:242967-311385	PBS5	IAPV5	OK	4.41787	21.2343	2.26497	4.36199	5e-05	0.00235616	yes
XLOC_013279	XLOC_013279	GB44832	Group9.8:565210-587356	PBS5	IAPV5	OK	1.14096	3.28227	1.52445	1.88854	0.00205	0.0477357	yes
XLOC_013295	XLOC_013295	GB49010	GroupUn1017:3480-12536	PBS5	IAPV5	OK	12.7284	5.3706	-1.24489	-1.9338	0.0015	0.0374736	yes
XLOC_013303	XLOC_013303	GB41110	GroupUn1029:2642-3496	PBS5	IAPV5	OK	19.1897	2.62914	-2.86767	-3.00064	0.0002	0.00761916	yes
XLOC_013339	XLOC_013339	GB47903	GroupUn11:32517-35049	PBS5	IAPV5	OK	0	2.53311	inf	#NAME?	5e-05	0.00235616	yes
XLOC_013342	XLOC_013342	GB47906	GroupUn11:87763-93657	PBS5	IAPV5	OK	19.6792	54.1475	1.46022	2.67254	5e-05	0.00235616	yes
XLOC_013358	XLOC_013358	GB53288	GroupUn113:32076-38706	PBS5	IAPV5	OK	1.17439	7.49808	2.67461	2.90004	0.00015	0.00603826	yes
XLOC_013361	XLOC_013361	GB53286	GroupUn113:15546-21918	PBS5	IAPV5	OK	34.3219	91.7548	1.41865	3.36675	5e-05	0.00235616	yes
XLOC_013442	XLOC_013442	GB49419	GroupUn126:35758-43681	PBS5	IAPV5	OK	4.8746	2.25727	-1.11071	-1.97314	0.0011	0.0301303	yes
XLOC_013507	XLOC_013507	GB54699	GroupUn138:38884-42730	PBS5	IAPV5	OK	12.9213	29.5276	1.19231	2.95196	5e-05	0.00235616	yes
XLOC_013527	XLOC_013527	GB48832	GroupUn14:75940-78396	PBS5	IAPV5	OK	7.27329	2.90142	-1.32585	-1.93861	0.0015	0.0374736	yes
XLOC_013528	XLOC_013528	GB48833	GroupUn14:96202-97304	PBS5	IAPV5	OK	1570.37	222.203	-2.82115	-5.4418	5e-05	0.00235616	yes
XLOC_013535	XLOC_013535	GB48823	GroupUn14:89411-90516	PBS5	IAPV5	OK	1224.39	281.387	-2.12143	-4.11928	5e-05	0.00235616	yes
XLOC_013537	XLOC_013537	GB48820	GroupUn14:118017-131904	PBS5	IAPV5	OK	123.45	188.881	0.613553	1.74706	0.00195	0.0458365	yes
XLOC_013548	XLOC_013548	GB50709	GroupUn1428:5361-6354	PBS5	IAPV5	OK	1140.79	1950.83	0.774062	2.0526	0.00035	0.0123845	yes
XLOC_013643	XLOC_013643	GB45303	GroupUn160:42920-45661	PBS5	IAPV5	OK	117.04	75.4812	-0.632817	-1.84101	0.00175	0.0421314	yes
XLOC_013646	XLOC_013646	GB42135	GroupUn161:15415-23117	PBS5	IAPV5	OK	52.9955	103.299	0.962891	2.31465	5e-05	0.00235616	yes
XLOC_013675	XLOC_013675	GB54642	GroupUn167:9512-12835	PBS5	IAPV5	OK	20.1253	9.54057	-1.07686	-1.88179	0.0015	0.0374736	yes
XLOC_013735	XLOC_013735	GB43693	GroupUn18:96309-103741	PBS5	IAPV5	OK	4.65482	1.32484	-1.81291	-2.2371	0.00065	0.0199474	yes
XLOC_013945	XLOC_013945	GB51467	GroupUn2288:276-1299	PBS5	IAPV5	OK	24.5315	142.004	2.53323	5.51877	5e-05	0.00235616	yes
XLOC_014265	XLOC_014265	GB48193	GroupUn308:13488-17732	PBS5	IAPV5	OK	11.9245	3.56044	-1.74381	-2.53046	0.0002	0.00761916	yes
XLOC_014591	XLOC_014591	GB51441	GroupUn41:34398-54397	PBS5	IAPV5	OK	6.2827	13.1054	1.06071	2.23755	0.0005	0.0164076	yes
XLOC_014631	XLOC_014631	GB51444	GroupUn42:46340-49084	PBS5	IAPV5	OK	6.45671	22.0584	1.77246	3.00989	5e-05	0.00235616	yes
XLOC_014636	XLOC_014636	GB55736	GroupUn4212:0-3965	PBS5	IAPV5	OK	55.0974	24.0185	-1.19784	-3.10496	5e-05	0.00235616	yes
XLOC_014696	XLOC_014696	GB48492	GroupUn4341:182-3153	PBS5	IAPV5	OK	27.5656	4.01216	-2.78042	-3.81193	5e-05	0.00235616	yes
XLOC_014755	XLOC_014755	GB53986	GroupUn4513:4634-7164	PBS5	IAPV5	OK	30.9493	80.1234	1.37232	2.88586	5e-05	0.00235616	yes
XLOC_014825	XLOC_014825	GB48213	GroupUn4742:86-2002	PBS5	IAPV5	OK	1.65115	0	#NAME?	#NAME?	5e-05	0.00235616	yes
XLOC_015015	XLOC_015015	GB46975	GroupUn55:55507-64423	PBS5	IAPV5	OK	4.97128	12.5327	1.33401	2.10437	0.00045	0.0151673	yes
XLOC_015016	XLOC_015016	GB46976	GroupUn55:80562-90649	PBS5	IAPV5	OK	17.5227	44.6581	1.3497	2.78996	5e-05	0.00235616	yes
XLOC_015165	XLOC_015165	GB51874	GroupUn778:66-4365	PBS5	IAPV5	OK	6.26524	1.0303	-2.6043	-3.19157	5e-05	0.00235616	yes
XLOC_015203	XLOC_015203	GB55973	GroupUn86:28068-71985	PBS5	IAPV5	OK	9.60657	18.2479	0.925641	2.25019	5e-05	0.00235616	yes
XLOC_000001	XLOC_000001	GB42165	Group1.1:204920-230560	PBS5	IAPV5	OK	0.695451	1.96475	1.49833	0.268108	0.5164	0.910487	no
XLOC_000002	XLOC_000002	GB42166	Group1.1:261663-261884	PBS5	IAPV5	NOTEST	0	0	0	0	1	1	no
XLOC_000003	XLOC_000003	GB42167	Group1.1:300388-328828	PBS5	IAPV5	OK	31.6237	27.5028	-0.201428	-0.52773	0.3519	0.836867	no
XLOC_000004	XLOC_000004	GB42168	Group1.1:329332-330416	PBS5	IAPV5	OK	625.239	501.746	-0.317451	-0.924642	0.1097	0.554523	no
XLOC_000005	XLOC_000005	GB42169	Group1.1:332404-340627	PBS5	IAPV5	OK	11.9057	14.1563	0.249794	0.694713	0.2306	0.72484	no
XLOC_000006	XLOC_000006	GB42170	Group1.1:342059-346812	PBS5	IAPV5	OK	9.2144	9.75686	0.0825266	0.200282	0.7216	0.970495	no
XLOC_000007	XLOC_000007	GB42171	Group1.1:364284-365201	PBS5	IAPV5	NOTEST	0	0	0	0	1	1	no
XLOC_000009	XLOC_000009	GB42173	Group1.1:380471-381221	PBS5	IAPV5	OK	57.6487	74.8168	0.376075	0.896333	0.11785	0.572123	no
XLOC_000010	XLOC_000010	GB42174	Group1.1:381618-382653	PBS5	IAPV5	OK	33.6934	48.4123	0.522907	0.643422	0.44285	0.882947	no
XLOC_000011	XLOC_000011	GB42175	Group1.1:382783-383335	PBS5	IAPV5	OK	329.541	388.249	0.236523	0.684361	0.23425	0.729184	no
XLOC_000012	XLOC_000012	GB42176	Group1.1:507598-515039	PBS5	IAPV5	NOTEST	0	0.0534235	inf	0	1	1	no
XLOC_000013	XLOC_000013	GB42177	Group1.1:516440-518622	PBS5	IAPV5	OK	24.2178	12.9405	-0.904179	-1.62567	0.00635	0.106652	no
XLOC_000014	XLOC_000014	GB42178	Group1.1:559153-559540	PBS5	IAPV5	OK	220.192	190.263	-0.210766	-0.484045	0.40605	0.868996	no
XLOC_000015	XLOC_000015	GB42179	Group1.1:645334-645703	PBS5	IAPV5	NOTEST	0	0	0	0	1	1	no
XLOC_000016	XLOC_000016	GB42180	Group1.1:724385-726232	PBS5	IAPV5	OK	2.39125	1.50863	-0.664524	-0.797895	0.1691	0.647558	no
XLOC_000017	XLOC_000017	GB42181	Group1.1:885400-886380	PBS5	IAPV5	NOTEST	0	0	0	0	1	1	no
XLOC_000018	XLOC_000018	GB42182	Group1.1:940409-942604	PBS5	IAPV5	NOTEST	0.672484	0.932252	0.47122	0	1	1	no
XLOC_000019	XLOC_000019	GB42183	Group1.1:976735-995721	PBS5	IAPV5	OK	85.5601	72.7324	-0.23434	-0.665617	0.2422	0.735703	no
XLOC_000020	XLOC_000020	GB42184	Group1.1:1119385-1128829	PBS5	IAPV5	OK	27.9193	24.373	-0.195982	-0.554944	0.33715	0.825524	no
XLOC_000021	XLOC_000021	GB42186	Group1.1:1140477-1142948	PBS5	IAPV5	OK	12.4764	14.4402	0.210883	0.431902	0.45035	0.885444	no
XLOC_000022	XLOC_000022	GB42187	Group1.1:1144386-1163392	PBS5	IAPV5	OK	36.348	23.9847	-0.599758	-0.396816	0.48065	0.897746	no
XLOC_000023	XLOC_000023	GB42188	Group1.1:1185776-1252627	PBS5	IAPV5	OK	94.9184	91.6926	-0.0498814	-0.139238	0.808	0.984844	no
XLOC_000024	XLOC_000024	GB42189	Group1.1:1261060-1262599	PBS5	IAPV5	OK	48.9197	55.9745	0.194353	0.507138	0.3698	0.847412	no
XLOC_000025	XLOC_000025	GB42190	Group1.1:1269634-1272952	PBS5	IAPV5	OK	31.9946	31.6297	-0.016549	-0.0459334	0.9326	0.993505	no
XLOC_000026	XLOC_000026	GB42191	Group1.1:1274047-1274996	PBS5	IAPV5	NOTEST	0	1.52761	inf	0	1	1	no
XLOC_000027	XLOC_000027	GB42192	Group1.1:1345269-1347149	PBS5	IAPV5	OK	15.4858	14.4761	-0.0972693	-0.200575	0.7125	0.966696	no
XLOC_000028	XLOC_000028	GB42193	Group1.1:1348275-1359457	PBS5	IAPV5	OK	67.782	54.0533	-0.326519	-0.780628	0.17255	0.652037	no
XLOC_000029	XLOC_000029	GB42194	Group1.1:1363377-1373985	PBS5	IAPV5	OK	1.45177	0.863323	-0.749837	-0.239949	0.7398	0.974235	no
XLOC_000030	XLOC_000030	GB42195	Group1.1:1374622-1377247	PBS5	IAPV5	OK	60.0739	69.4894	0.210055	0.564165	0.32365	0.816602	no
XLOC_000031	XLOC_000031	GB42164	Group1.1:377-79932	PBS5	IAPV5	NOTEST	0.067524	0.250314	1.89026	0	1	1	no
XLOC_000032	XLOC_000032	GB42163	Group1.1:90329-92340	PBS5	IAPV5	NOTEST	0	0	0	0	1	1	no
XLOC_000033	XLOC_000033	GB42162	Group1.1:139699-155458	PBS5	IAPV5	NOTEST	0	0	0	0	1	1	no
XLOC_000034	XLOC_000034	GB42161	Group1.1:204920-230560	PBS5	IAPV5	OK	33.0646	29.5382	-0.162709	-0.459628	0.42	0.875677	no
XLOC_000035	XLOC_000035	GB42160	Group1.1:300388-328828	PBS5	IAPV5	OK	23.7134	38.623	0.703759	0.413409	0.39475	0.862396	no
XLOC_000036	XLOC_000036	GB42159	Group1.1:347914-350517	PBS5	IAPV5	OK	74.701	92.2197	0.303949	0.880065	0.12215	0.576873	no
XLOC_000037	XLOC_000037	GB42157	Group1.1:355088-356284	PBS5	IAPV5	NOTEST	0	0	0	0	1	1	no
XLOC_000038	XLOC_000038	GB42156	Group1.1:383802-501601	PBS5	IAPV5	OK	12.7275	14.0604	0.14369	0.392679	0.4922	0.901777	no
XLOC_000039	XLOC_000039	GB42155	Group1.1:507598-515039	PBS5	IAPV5	OK	17.6427	15.6644	-0.171582	-0.454974	0.43175	0.87674	no
XLOC_000040	XLOC_000040	GB42154	Group1.1:519898-521017	PBS5	IAPV5	OK	2.01385	0.736503	-1.4512	-0.808684	0.18705	0.674279	no
XLOC_000041	XLOC_000041	GB42153	Group1.1:522636-523368	PBS5	IAPV5	NOTEST	0	0	0	0	1	1	no
XLOC_000042	XLOC_000042	GB42152	Group1.1:561645-566383	PBS5	IAPV5	OK	106.926	81.1357	-0.398202	-1.13905	0.04965	0.37118	no
XLOC_000043	XLOC_000043	GB42151	Group1.1:822509-823418	PBS5	IAPV5	NOTEST	0.0764605	0.0683081	-0.162658	0	1	1	no
XLOC_000044	XLOC_000044	GB42150	Group1.1:898823-927500	PBS5	IAPV5	OK	49.4239	36.8222	-0.424635	-1.20902	0.0372	0.318313	no
XLOC_000045	XLOC_000045	GB42149	Group1.1:932426-933252	PBS5	IAPV5	OK	9.18352	4.15338	-1.14476	-1.1221	0.16	0.635733	no
XLOC_000046	XLOC_000046	GB42148	Group1.1:937351-939602	PBS5	IAPV5	OK	3.27013	2.18467	-0.581931	-0.777963	0.1848	0.67208	no
XLOC_000047	XLOC_000047	GB42147	Group1.1:962621-972777	PBS5	IAPV5	OK	29.6042	38.3765	0.374421	1.03557	0.07345	0.456731	no
XLOC_000049	XLOC_000049	GB42145	Group1.1:1129346-1139006	PBS5	IAPV5	OK	3.257	3.9616	0.282537	0.615376	0.2766	0.773407	no
XLOC_000050	XLOC_000050	GB42144	Group1.1:1256648-1259085	PBS5	IAPV5	NOTEST	0.161802	0.0932354	-0.795282	0	1	1	no
XLOC_000051	XLOC_000051	GB42143	Group1.1:1263434-1269094	PBS5	IAPV5	OK	76.0466	71.4644	-0.0896592	-0.262775	0.65135	0.953743	no
XLOC_000052	XLOC_000052	GB42142	Group1.1:1278463-1339411	PBS5	IAPV5	OK	9.46419	6.04874	-0.645844	-1.22408	0.0317	0.291845	no
XLOC_000053	XLOC_000053	GB42141	Group1.1:1341560-1344251	PBS5	IAPV5	OK	197.307	197.67	0.00264899	0.00766897	0.9888	0.997725	no
XLOC_000054	XLOC_000054	GB42140	Group1.1:1348275-1359457	PBS5	IAPV5	OK	54.1547	37.6424	-0.524728	-0.869967	0.13255	0.591272	no
XLOC_000055	XLOC_000055	GB42139	Group1.1:1360316-1362726	PBS5	IAPV5	OK	31.572	29.2515	-0.110135	-0.290799	0.6107	0.942717	no
XLOC_000056	XLOC_000056	GB42138	Group1.1:1363377-1373985	PBS5	IAPV5	OK	119.445	136.516	0.192715	0.52408	0.3662	0.845397	no
XLOC_000057	XLOC_000057	GB40791	Group1.10:19636-34222	PBS5	IAPV5	NOTEST	0	0.211589	inf	0	1	1	no
XLOC_000058	XLOC_000058	GB40792	Group1.10:19636-34222	PBS5	IAPV5	NOTEST	0	0	0	0	1	1	no
XLOC_000059	XLOC_000059	GB40793	Group1.10:19636-34222	PBS5	IAPV5	NOTEST	0	0	0	0	1	1	no
XLOC_000060	XLOC_000060	GB40794	Group1.10:102008-111044	PBS5	IAPV5	OK	8.99954	7.40609	-0.281139	-0.712296	0.2175	0.708195	no
XLOC_000061	XLOC_000061	GB40795	Group1.10:121624-123083	PBS5	IAPV5	OK	171.696	142.49	-0.268993	-0.778173	0.1736	0.653521	no
XLOC_000062	XLOC_000062	GB40796	Group1.10:124105-128011	PBS5	IAPV5	OK	7.53827	4.31408	-0.80518	-1.44321	0.0147	0.187387	no
XLOC_000063	XLOC_000063	GB40797	Group1.10:128706-136964	PBS5	IAPV5	OK	12.4343	13.558	0.124822	0.294033	0.5998	0.938887	no
XLOC_000064	XLOC_000064	GB40798	Group1.10:143521-146600	PBS5	IAPV5	OK	36.3748	27.2966	-0.414215	-1.02005	0.0701	0.44683	no
XLOC_000065	XLOC_000065	GB40799	Group1.10:147460-152444	PBS5	IAPV5	OK	35.3662	29.3099	-0.270981	-0.753466	0.19075	0.679486	no
XLOC_000066	XLOC_000066	GB40800	Group1.10:157004-162089	PBS5	IAPV5	OK	190.115	215.133	0.178355	0.500867	0.38565	0.857056	no
XLOC_000067	XLOC_000067	GB40801	Group1.10:171552-172893	PBS5	IAPV5	OK	100.741	93.7416	-0.103895	-0.29301	0.6119	0.942717	no
XLOC_000068	XLOC_000068	GB40802	Group1.10:176220-179786	PBS5	IAPV5	OK	24.8951	29.0013	0.220257	0.588076	0.302	0.797393	no
XLOC_000069	XLOC_000069	GB40803	Group1.10:180261-184514	PBS5	IAPV5	OK	0.920772	1.41127	0.616077	0.806938	0.15825	0.632428	no
XLOC_000070	XLOC_000070	GB40804	Group1.10:190024-193580	PBS5	IAPV5	OK	38.0968	37.9202	-0.00670562	-0.0187365	0.9742	0.995832	no
XLOC_000071	XLOC_000071	GB40805	Group1.10:199720-200913	PBS5	IAPV5	OK	279.043	263.107	-0.0848347	-0.24792	0.66555	0.957629	no
XLOC_000072	XLOC_000072	GB40806	Group1.10:202764-205331	PBS5	IAPV5	OK	20.9788	20.4269	-0.0384598	-0.0812616	0.88315	0.991743	no
XLOC_000073	XLOC_000073	GB40807	Group1.10:208175-218447	PBS5	IAPV5	OK	30.2205	26.3712	-0.196565	-0.251201	0.6372	0.949239	no
XLOC_000074	XLOC_000074	GB40808	Group1.10:223558-238576	PBS5	IAPV5	OK	36.6506	37.8881	0.0479063	0.13525	0.81275	0.984908	no
XLOC_000075	XLOC_000075	GB40809	Group1.10:291358-315160	PBS5	IAPV5	OK	4.28247	4.91229	0.197953	0.341964	0.556	0.926132	no
XLOC_000076	XLOC_000076	GB40810	Group1.10:335756-337187	PBS5	IAPV5	OK	18.6576	15.6494	-0.253654	-0.467494	0.4178	0.874879	no
XLOC_000077	XLOC_000077	GB40811	Group1.10:358028-380412	PBS5	IAPV5	NOTEST	0.071753	0.225243	1.65037	0	1	1	no
XLOC_000078	XLOC_000078	GB40812	Group1.10:403882-405154	PBS5	IAPV5	NOTEST	0	0	0	0	1	1	no
XLOC_000079	XLOC_000079	GB40814	Group1.10:414369-419617	PBS5	IAPV5	NOTEST	0	0	0	0	1	1	no
XLOC_000080	XLOC_000080	GB40815	Group1.10:433518-437436	PBS5	IAPV5	NOTEST	0	0	0	0	1	1	no
XLOC_000081	XLOC_000081	GB40816	Group1.10:463936-470649	PBS5	IAPV5	OK	25.5357	29.0795	0.187491	0.541178	0.3493	0.833394	no
XLOC_000082	XLOC_000082	GB40817	Group1.10:521898-522200	PBS5	IAPV5	NOTEST	0	0	0	0	1	1	no
XLOC_000083	XLOC_000083	GB40818	Group1.10:524298-572691	PBS5	IAPV5	OK	1.42952	1.3266	-0.107791	-0.15572	0.7825	0.980087	no
XLOC_000084	XLOC_000084	GB40819	Group1.10:577493-588668	PBS5	IAPV5	NOTEST	0	0	0	0	1	1	no
XLOC_000085	XLOC_000085	GB40820	Group1.10:588729-594164	PBS5	IAPV5	NOTEST	0.357069	0.200431	-0.833095	0	1	1	no
XLOC_000086	XLOC_000086	GB40821	Group1.10:621650-628275	PBS5	IAPV5	NOTEST	0.0292981	0.110738	1.91827	0	1	1	no
XLOC_000087	XLOC_000087	GB40822	Group1.10:654601-657144	PBS5	IAPV5	NOTEST	0	0	0	0	1	1	no
XLOC_000088	XLOC_000088	GB40823	Group1.10:697781-711780	PBS5	IAPV5	OK	1.63779	1.40938	-0.216689	-0.173444	0.7651	0.977903	no
XLOC_000089	XLOC_000089	GB40824	Group1.10:713033-718259	PBS5	IAPV5	OK	49.6418	45.0752	-0.139221	-0.397496	0.4949	0.903406	no
XLOC_000090	XLOC_000090	GB40827	Group1.10:729928-730304	PBS5	IAPV5	NOTEST	0	0	0	0	1	1	no
XLOC_000091	XLOC_000091	GB40828	Group1.10:734606-735570	PBS5	IAPV5	OK	48.258	29.6891	-0.700833	-1.2859	0.02515	0.256742	no
XLOC_000092	XLOC_000092	GB40829	Group1.10:747699-747966	PBS5	IAPV5	NOTEST	0	0	0	0	1	1	no
XLOC_000093	XLOC_000093	GB40830	Group1.10:751352-768063	PBS5	IAPV5	OK	40.5822	29.2351	-0.473146	-0.655354	0.27285	0.768758	no
XLOC_000094	XLOC_000094	GB40831	Group1.10:772054-776061	PBS5	IAPV5	NOTEST	0	0.817268	inf	0	1	1	no
XLOC_000095	XLOC_000095	GB40833	Group1.10:974306-978671	PBS5	IAPV5	OK	37.3007	38.4696	0.044518	0.0932191	0.87035	0.991743	no
XLOC_000096	XLOC_000096	GB40834	Group1.10:1003945-1018115	PBS5	IAPV5	NOTEST	0.422708	0.779834	0.883507	0	1	1	no
XLOC_000097	XLOC_000097	GB40836	Group1.10:1025091-1032236	PBS5	IAPV5	OK	2.90551	2.51525	-0.208088	-0.248765	0.67355	0.958789	no
XLOC_000098	XLOC_000098	GB40837	Group1.10:1037679-1042109	PBS5	IAPV5	OK	34.0206	22.2397	-0.613274	-1.52943	0.0072	0.114727	no
XLOC_000099	XLOC_000099	GB40838	Group1.10:1044550-1054985	PBS5	IAPV5	OK	34.0087	27.5547	-0.303604	-0.785775	0.1681	0.645834	no
XLOC_000100	XLOC_000100	GB40839	Group1.10:1056924-1063615	PBS5	IAPV5	NOTEST	0.273761	0.134125	-1.02934	0	1	1	no
XLOC_000101	XLOC_000101	GB40841	Group1.10:1071210-1071492	PBS5	IAPV5	NOTEST	0	0	0	0	1	1	no
XLOC_000102	XLOC_000102	GB40842	Group1.10:1072289-1085667	PBS5	IAPV5	OK	5.44283	8.23285	0.597035	1.07568	0.0583	0.406506	no
XLOC_000103	XLOC_000103	GB40843	Group1.10:1092561-1095202	PBS5	IAPV5	OK	25.1143	20.2168	-0.312954	-0.806673	0.15885	0.633298	no
XLOC_000104	XLOC_000104	GB40845	Group1.10:1101319-1109687	PBS5	IAPV5	OK	46.6131	45.1051	-0.0474421	-0.138297	0.806	0.984844	no
XLOC_000105	XLOC_000105	GB40846	Group1.10:1110369-1110654	PBS5	IAPV5	NOTEST	0	0	0	0	1	1	no
XLOC_000106	XLOC_000106	GB40847	Group1.10:1110704-1114148	PBS5	IAPV5	NOTEST	0	0	0	0	1	1	no
XLOC_000107	XLOC_000107	GB40848	Group1.10:1119759-1121258	PBS5	IAPV5	OK	12.6721	13.1746	0.0560986	0.100374	0.85885	0.990955	no
XLOC_000108	XLOC_000108	GB40849	Group1.10:1123210-1124008	PBS5	IAPV5	NOTEST	0	0	0	0	1	1	no
XLOC_000109	XLOC_000109	GB40850	Group1.10:1131869-1133808	PBS5	IAPV5	NOTEST	0	0	0	0	1	1	no
XLOC_000110	XLOC_000110	GB40851	Group1.10:1142654-1145352	PBS5	IAPV5	NOTEST	0	0	0	0	1	1	no
XLOC_000111	XLOC_000111	GB40853	Group1.10:1160594-1163814	PBS5	IAPV5	OK	46.7146	58.7077	0.329676	0.355653	0.53915	0.917652	no
XLOC_000112	XLOC_000112	GB40854	Group1.10:1176903-1179001	PBS5	IAPV5	NOTEST	0	0	0	0	1	1	no
XLOC_000113	XLOC_000113	GB40855	Group1.10:1180589-1183235	PBS5	IAPV5	NOTEST	0	0	0	0	1	1	no
XLOC_000114	XLOC_000114	GB40856	Group1.10:1216824-1235616	PBS5	IAPV5	OK	42.9615	43.6049	0.021445	0.0421061	0.94095	0.994353	no
XLOC_000115	XLOC_000115	GB40857	Group1.10:1242150-1247022	PBS5	IAPV5	OK	76.5792	90.4282	0.239819	0.694604	0.22815	0.72146	no
XLOC_000116	XLOC_000116	GB40858	Group1.10:1248775-1253496	PBS5	IAPV5	OK	36.5423	35.9224	-0.0246842	-0.0696074	0.90685	0.991743	no
XLOC_000117	XLOC_000117	GB40859	Group1.10:1261785-1267170	PBS5	IAPV5	OK	11.123	14.3481	0.367313	0.984451	0.0874	0.499723	no
XLOC_000118	XLOC_000118	GB40860	Group1.10:1277947-1278834	PBS5	IAPV5	OK	19.9865	1.28318	-3.96124	-4.44677	0.1272	0.586347	no
XLOC_000119	XLOC_000119	GB40861	Group1.10:1279597-1286907	PBS5	IAPV5	OK	20.1894	21.6973	0.103917	0.0725498	0.89515	0.991743	no
XLOC_000120	XLOC_000120	GB40862	Group1.10:1290367-1291342	PBS5	IAPV5	OK	49.7838	52.9897	0.0900357	0.20223	0.7176	0.969584	no
XLOC_000121	XLOC_000121	GB40863	Group1.10:1291955-1293149	PBS5	IAPV5	OK	1.43776	0.745159	-0.948205	-0.630381	0.27285	0.768758	no
XLOC_000122	XLOC_000122	GB40864	Group1.10:1296556-1303382	PBS5	IAPV5	OK	4.57403	3.29673	-0.472429	-0.582472	0.3079	0.802308	no
XLOC_000123	XLOC_000123	GB40865	Group1.10:1304894-1364870	PBS5	IAPV5	OK	303.823	285.841	-0.0880197	-0.202141	0.7282	0.971748	no
XLOC_000124	XLOC_000124	GB40866	Group1.10:1379118-1383492	PBS5	IAPV5	OK	4669.03	3293.9	-0.503328	-0.871703	0.1188	0.572359	no
XLOC_000125	XLOC_000125	GB40867	Group1.10:1389396-1405215	PBS5	IAPV5	NOTEST	0.129092	0.108921	-0.245119	0	1	1	no
XLOC_000126	XLOC_000126	GB40789	Group1.10:19636-34222	PBS5	IAPV5	NOTEST	0	0	0	0	1	1	no
XLOC_000127	XLOC_000127	GB40788	Group1.10:65107-75367	PBS5	IAPV5	NOTEST	0	0.536158	inf	0	1	1	no
XLOC_000128	XLOC_000128	GB40787	Group1.10:77860-78076	PBS5	IAPV5	NOTEST	0	0	0	0	1	1	no
XLOC_000129	XLOC_000129	GB40785	Group1.10:95047-99274	PBS5	IAPV5	OK	24.7778	23.6225	-0.0688909	-0.167818	0.76405	0.977903	no
XLOC_000130	XLOC_000130	GB40784	Group1.10:114139-117112	PBS5	IAPV5	OK	23.3394	21.5608	-0.114362	-0.25755	0.64315	0.951896	no
XLOC_000131	XLOC_000131	GB40783	Group1.10:117611-121048	PBS5	IAPV5	OK	68.73	68.6552	-0.00157099	-0.0045771	0.9931	0.997963	no
XLOC_000132	XLOC_000132	GB40782	Group1.10:139540-142804	PBS5	IAPV5	OK	40.4835	49.1037	0.278499	0.770988	0.17345	0.653451	no
XLOC_000133	XLOC_000133	GB40781	Group1.10:157004-162089	PBS5	IAPV5	OK	6.08321	5.83419	-0.0603002	-0.0440697	0.9386	0.9943	no
XLOC_000134	XLOC_000134	GB40780	Group1.10:162108-164110	PBS5	IAPV5	OK	54.6621	54.9856	0.00851367	0.0228943	0.9679	0.995832	no
XLOC_000135	XLOC_000135	GB40779	Group1.10:165151-168088	PBS5	IAPV5	OK	218.16	173.052	-0.33418	-0.978792	0.08655	0.496863	no
XLOC_000136	XLOC_000136	GB40778	Group1.10:169218-170512	PBS5	IAPV5	OK	28.2438	24.6408	-0.196883	-0.413571	0.47015	0.893653	no
XLOC_000137	XLOC_000137	GB40777	Group1.10:172990-173822	PBS5	IAPV5	OK	1785.4	2075.73	0.217372	0.613378	0.2757	0.772193	no
XLOC_000138	XLOC_000138	GB40776	Group1.10:173842-175041	PBS5	IAPV5	OK	1699.62	2554.45	0.587802	0.954166	0.09465	0.517603	no
XLOC_000139	XLOC_000139	GB40775	Group1.10:184853-189006	PBS5	IAPV5	OK	54.0116	58.4172	0.113124	0.329717	0.56285	0.927893	no
XLOC_000140	XLOC_000140	GB40774	Group1.10:194334-198677	PBS5	IAPV5	OK	19.2119	16.4624	-0.222825	-0.578728	0.3123	0.807384	no
XLOC_000142	XLOC_000142	GB40772	Group1.10:219994-222245	PBS5	IAPV5	OK	5.69418	14.2225	1.32062	3.90712	0.48955	0.900051	no
XLOC_000143	XLOC_000143	GB40771	Group1.10:239544-244130	PBS5	IAPV5	OK	2.94571	5.20977	0.822605	1.26229	0.0313	0.289773	no
XLOC_000144	XLOC_000144	GB40770	Group1.10:252004-255153	PBS5	IAPV5	OK	6.13814	7.35464	0.260853	0.384778	0.50815	0.907276	no
XLOC_000145	XLOC_000145	GB40769	Group1.10:258387-262558	PBS5	IAPV5	OK	205.807	144.935	-0.505887	-1.43474	0.01255	0.167496	no
XLOC_000146	XLOC_000146	GB40768	Group1.10:283883-288448	PBS5	IAPV5	NOTEST	0.464257	0.187176	-1.31053	0	1	1	no
XLOC_000147	XLOC_000147	GB40767	Group1.10:315224-318933	PBS5	IAPV5	OK	12.964	14.8593	0.196857	0.489407	0.38025	0.85325	no
XLOC_000148	XLOC_000148	GB40766	Group1.10:321945-334304	PBS5	IAPV5	OK	13.065	14.8464	0.184403	0.529847	0.3509	0.835688	no
XLOC_000149	XLOC_000149	GB40765	Group1.10:337745-356288	PBS5	IAPV5	OK	49.9348	53.9927	0.112719	0.330219	0.567	0.929943	no
XLOC_000150	XLOC_000150	GB40764	Group1.10:358028-380412	PBS5	IAPV5	OK	17.5817	21.0837	0.262056	0.75104	0.18805	0.676477	no
XLOC_000151	XLOC_000151	GB40763	Group1.10:414369-419617	PBS5	IAPV5	NOTEST	1.03239	0.714877	-0.530221	0	1	1	no
XLOC_000152	XLOC_000152	GB40762	Group1.10:450633-450881	PBS5	IAPV5	NOTEST	0	0	0	0	1	1	no
XLOC_000153	XLOC_000153	GB40761	Group1.10:453521-461017	PBS5	IAPV5	NOTEST	0	0	0	0	1	1	no
XLOC_000154	XLOC_000154	GB40760	Group1.10:471180-473615	PBS5	IAPV5	OK	44.8854	44.6661	-0.00706778	-0.0188941	0.97425	0.995832	no
XLOC_000155	XLOC_000155	GB40759	Group1.10:475225-477671	PBS5	IAPV5	OK	1249.44	1323.22	0.0827655	0.233776	0.68455	0.961386	no
XLOC_000156	XLOC_000156	GB40758	Group1.10:490752-515455	PBS5	IAPV5	OK	860.893	900.5	0.0648928	0.162858	0.7762	0.979225	no
XLOC_000157	XLOC_000157	GB40757	Group1.10:524298-572691	PBS5	IAPV5	NOTEST	0.223542	0	#NAME?	0	1	1	no
XLOC_000158	XLOC_000158	GB40756	Group1.10:577493-588668	PBS5	IAPV5	OK	3.74855	1.91147	-0.971648	-1.17471	0.04305	0.343812	no
XLOC_000159	XLOC_000159	GB40755	Group1.10:598161-598924	PBS5	IAPV5	NOTEST	0	0	0	0	1	1	no
XLOC_000160	XLOC_000160	GB40754	Group1.10:599959-614037	PBS5	IAPV5	OK	2.07351	2.22816	0.103775	0.135474	0.81805	0.985929	no
XLOC_000161	XLOC_000161	GB40752	Group1.10:664614-665729	PBS5	IAPV5	NOTEST	0	0	0	0	1	1	no
XLOC_000162	XLOC_000162	GB40751	Group1.10:675719-680586	PBS5	IAPV5	NOTEST	0.94508	0.959954	0.0225293	0	1	1	no
XLOC_000163	XLOC_000163	GB40750	Group1.10:689640-693859	PBS5	IAPV5	OK	26.3934	17.587	-0.585664	-1.49861	0.01045	0.148647	no
XLOC_000164	XLOC_000164	GB40749	Group1.10:694293-696055	PBS5	IAPV5	NOTEST	0.300016	0.254498	-0.237388	0	1	1	no
XLOC_000165	XLOC_000165	GB40748	Group1.10:697781-711780	PBS5	IAPV5	OK	27.4198	32.4143	0.241413	0.566797	0.32815	0.819717	no
XLOC_000166	XLOC_000166	GB40747	Group1.10:721503-724550	PBS5	IAPV5	OK	16.4541	14.0207	-0.230893	-0.535206	0.34695	0.831616	no
XLOC_000167	XLOC_000167	GB40746	Group1.10:725213-728130	PBS5	IAPV5	OK	177.113	137.358	-0.366732	-1.07032	0.0608	0.415202	no
XLOC_000168	XLOC_000168	GB40745	Group1.10:731930-733316	PBS5	IAPV5	OK	29.2015	24.0457	-0.280262	-0.588884	0.30265	0.798181	no
XLOC_000169	XLOC_000169	GB40744	Group1.10:751352-768063	PBS5	IAPV5	OK	22.6826	19.2981	-0.233127	-0.523421	0.3555	0.838609	no
XLOC_000170	XLOC_000170	GB40743	Group1.10:772054-776061	PBS5	IAPV5	NOTEST	0	2.39032	inf	0	1	1	no
XLOC_000171	XLOC_000171	GB40741	Group1.10:776533-783352	PBS5	IAPV5	OK	19.7659	18.5207	-0.0938768	-0.266974	0.6378	0.949239	no
XLOC_000172	XLOC_000172	GB40740	Group1.10:787022-836988	PBS5	IAPV5	OK	1.51102	1.71012	0.178575	0.275865	0.62635	0.946988	no
XLOC_000173	XLOC_000173	GB40739	Group1.10:845782-847278	PBS5	IAPV5	NOTEST	0	0	0	0	1	1	no
XLOC_000174	XLOC_000174	GB40738	Group1.10:874076-874361	PBS5	IAPV5	NOTEST	0	0	0	0	1	1	no
XLOC_000175	XLOC_000175	GB40737	Group1.10:891279-933037	PBS5	IAPV5	NOTEST	0	0	0	0	1	1	no
XLOC_000176	XLOC_000176	GB40736	Group1.10:938708-939601	PBS5	IAPV5	NOTEST	0	0	0	0	1	1	no
XLOC_000177	XLOC_000177	GB40735	Group1.10:949590-959315	PBS5	IAPV5	OK	323.011	348.445	0.109345	0.276092	0.62865	0.948364	no
XLOC_000178	XLOC_000178	GB40734	Group1.10:969795-973976	PBS5	IAPV5	OK	8.47484	6.63974	-0.352058	-0.660316	0.25225	0.745356	no
XLOC_000179	XLOC_000179	GB40733	Group1.10:974306-978671	PBS5	IAPV5	OK	17.0576	16.5159	-0.0465555	-0.0841597	0.8829	0.991743	no
XLOC_000180	XLOC_000180	GB40732	Group1.10:978976-981616	PBS5	IAPV5	OK	2.76207	2.93566	0.0879384	0.116122	0.83445	0.987378	no
XLOC_000181	XLOC_000181	GB40731	Group1.10:982839-992713	PBS5	IAPV5	OK	3.45654	2.35047	-0.55638	-0.785876	0.17635	0.658943	no
XLOC_000182	XLOC_000182	GB40730	Group1.10:1003945-1018115	PBS5	IAPV5	NOTEST	0.687978	0.772575	0.167313	0	1	1	no
XLOC_000183	XLOC_000183	GB40728	Group1.10:1087635-1091074	PBS5	IAPV5	OK	2.98309	3.29683	0.144271	0.205434	0.7182	0.969726	no
XLOC_000184	XLOC_000184	GB40727	Group1.10:1096497-1099052	PBS5	IAPV5	OK	29.7119	27.3414	-0.119953	-0.289139	0.6098	0.942375	no
XLOC_000185	XLOC_000185	GB40726	Group1.10:1136700-1139093	PBS5	IAPV5	NOTEST	0.153172	0.111762	-0.454726	0	1	1	no
XLOC_000186	XLOC_000186	GB40724	Group1.10:1214039-1214249	PBS5	IAPV5	NOTEST	0	0	0	0	1	1	no
XLOC_000187	XLOC_000187	GB40723	Group1.10:1247493-1248208	PBS5	IAPV5	OK	109.663	130.711	0.253308	0.636282	0.26535	0.758808	no
XLOC_000188	XLOC_000188	GB40722	Group1.10:1248775-1253496	PBS5	IAPV5	OK	66.9155	55.1576	-0.278782	-0.112526	0.7741	0.979147	no
XLOC_000189	XLOC_000189	GB40721	Group1.10:1254490-1254801	PBS5	IAPV5	NOTEST	0	0	0	0	1	1	no
XLOC_000190	XLOC_000190	GB40720	Group1.10:1255246-1258835	PBS5	IAPV5	OK	24.2455	19.6154	-0.305729	-0.754023	0.1822	0.668114	no
XLOC_000191	XLOC_000191	GB40719	Group1.10:1268021-1277382	PBS5	IAPV5	NOTEST	0.0892178	0.0886841	-0.00865584	0	1	1	no
XLOC_000192	XLOC_000192	GB40718	Group1.10:1279597-1286907	PBS5	IAPV5	OK	216.687	202.198	-0.0998418	-0.276793	0.62525	0.946988	no
XLOC_000193	XLOC_000193	GB40717	Group1.10:1287738-1289338	PBS5	IAPV5	OK	30.2937	24.1278	-0.328322	-0.722812	0.20695	0.696751	no
XLOC_000194	XLOC_000194	GB40716	Group1.10:1293342-1295254	PBS5	IAPV5	OK	48.316	49.1757	0.025442	0.0513415	0.9293	0.993072	no
XLOC_000195	XLOC_000195	GB40715	Group1.10:1296556-1303382	PBS5	IAPV5	NOTEST	0.142878	0.815265	2.51249	0	1	1	no
XLOC_000196	XLOC_000196	GB40714	Group1.10:1304894-1364870	PBS5	IAPV5	NOTEST	0	0	0	0	1	1	no
XLOC_000198	XLOC_000198	GB40712	Group1.10:1374882-1376243	PBS5	IAPV5	OK	23.7399	23.0769	-0.0408667	-0.0863141	0.8774	0.991743	no
XLOC_000199	XLOC_000199	GB40711	Group1.10:1383896-1388510	PBS5	IAPV5	OK	324.007	351.708	0.118356	0.305041	0.58755	0.934951	no
XLOC_000200	XLOC_000200	GB51838	Group1.14:6033-8642	PBS5	IAPV5	OK	10.9076	12.393	0.184192	0.397803	0.4875	0.900051	no
XLOC_000201	XLOC_000201	GB51839	Group1.14:9164-9893	PBS5	IAPV5	NOTEST	0	0	0	0	1	1	no
XLOC_000202	XLOC_000202	GB51840	Group1.14:11631-13681	PBS5	IAPV5	NOTEST	0.0293773	0.11777	2.0032	0	1	1	no
XLOC_000204	XLOC_000204	GB51842	Group1.14:23658-25776	PBS5	IAPV5	NOTEST	0.226482	0.961592	2.08603	0	1	1	no
XLOC_000205	XLOC_000205	GB51843	Group1.14:43824-52509	PBS5	IAPV5	OK	8.76132	6.17321	-0.505128	-1.17325	0.04065	0.332387	no
XLOC_000206	XLOC_000206	GB51844	Group1.14:55668-64456	PBS5	IAPV5	OK	2.00741	2.12016	0.0788378	0.117074	0.83945	0.987772	no
XLOC_000207	XLOC_000207	GB51845	Group1.14:67290-74240	PBS5	IAPV5	NOTEST	0.217136	0.036123	-2.58761	0	1	1	no
XLOC_000208	XLOC_000208	GB51846	Group1.14:84810-86081	PBS5	IAPV5	OK	1.63164	1.0738	-0.603597	-0.514866	0.3575	0.840077	no
XLOC_000209	XLOC_000209	GB51847	Group1.14:87152-93344	PBS5	IAPV5	OK	27.5479	28.0762	0.0274066	0.0757023	0.89705	0.991743	no
XLOC_000210	XLOC_000210	GB51849	Group1.14:94574-95804	PBS5	IAPV5	OK	84.1886	81.4863	-0.0470673	-0.131726	0.8215	0.986016	no
XLOC_000211	XLOC_000211	GB51850	Group1.14:97044-97323	PBS5	IAPV5	OK	13.8314	23.8983	0.788963	0.863082	0.3139	0.80885	no
XLOC_000212	XLOC_000212	GB51851	Group1.14:98665-99920	PBS5	IAPV5	OK	20.4943	22.8152	0.154768	0.317291	0.58025	0.932858	no
XLOC_000213	XLOC_000213	GB51852	Group1.14:116959-128127	PBS5	IAPV5	OK	14.8442	17.2173	0.213963	0.618582	0.28215	0.776264	no
XLOC_000214	XLOC_000214	GB51853	Group1.14:129801-130544	PBS5	IAPV5	NOTEST	0	0	0	0	1	1	no
XLOC_000215	XLOC_000215	GB51854	Group1.14:132431-163701	PBS5	IAPV5	OK	3.92075	4.51357	0.203139	0.426614	0.4577	0.888329	no
XLOC_000216	XLOC_000216	GB51855	Group1.14:178915-179173	PBS5	IAPV5	NOTEST	0	0	0	0	1	1	no
XLOC_000217	XLOC_000217	GB51857	Group1.14:218582-218826	PBS5	IAPV5	NOTEST	0	0	0	0	1	1	no
XLOC_000218	XLOC_000218	GB51859	Group1.14:228448-233431	PBS5	IAPV5	NOTEST	0	0	0	0	1	1	no
XLOC_000219	XLOC_000219	GB51861	Group1.14:241819-247371	PBS5	IAPV5	OK	6.55426	4.32412	-0.600028	-0.172814	0.5375	0.916871	no
XLOC_000220	XLOC_000220	GB51863	Group1.14:332316-338462	PBS5	IAPV5	OK	4.3817	4.09402	-0.0979735	-0.177036	0.7578	0.97717	no
XLOC_000221	XLOC_000221	GB51865	Group1.14:416846-417154	PBS5	IAPV5	NOTEST	0	0	0	0	1	1	no
XLOC_000222	XLOC_000222	GB51866	Group1.14:442817-446018	PBS5	IAPV5	OK	18.3416	19.8862	0.116644	0.297592	0.5976	0.938102	no
XLOC_000223	XLOC_000223	GB51867	Group1.14:446306-450759	PBS5	IAPV5	OK	119.522	117.837	-0.0204733	-0.0467047	0.93675	0.993505	no
XLOC_000224	XLOC_000224	GB51837	Group1.14:134-841	PBS5	IAPV5	OK	17.6911	21.7516	0.298098	0.249762	0.66455	0.957629	no
XLOC_000225	XLOC_000225	GB51836	Group1.14:1544-5388	PBS5	IAPV5	OK	16.8063	16.7215	-0.00730238	-0.0184137	0.9757	0.995882	no
XLOC_000226	XLOC_000226	GB51835	Group1.14:65028-65817	PBS5	IAPV5	NOTEST	0	0	0	0	1	1	no
XLOC_000227	XLOC_000227	GB51834	Group1.14:67290-74240	PBS5	IAPV5	NOTEST	0.363617	0.259587	-0.486199	0	1	1	no
XLOC_000228	XLOC_000228	GB51833	Group1.14:75675-80368	PBS5	IAPV5	NOTEST	0.948385	0.232609	-2.02757	0	1	1	no
XLOC_000229	XLOC_000229	GB51832	Group1.14:87152-93344	PBS5	IAPV5	NOTEST	0	0	0	0	1	1	no
XLOC_000230	XLOC_000230	GB51831	Group1.14:110445-110613	PBS5	IAPV5	NOTEST	0	0	0	0	1	1	no
XLOC_000231	XLOC_000231	GB51830	Group1.14:176789-178010	PBS5	IAPV5	OK	66.0692	79.7322	0.271186	0.650206	0.2539	0.748667	no
XLOC_000232	XLOC_000232	GB51828	Group1.14:183704-193967	PBS5	IAPV5	OK	7.39072	8.97316	0.279901	0.638139	0.2585	0.75286	no
XLOC_000233	XLOC_000233	GB51827	Group1.14:198879-199559	PBS5	IAPV5	NOTEST	0	0	0	0	1	1	no
XLOC_000234	XLOC_000234	GB51826	Group1.14:204476-204617	PBS5	IAPV5	NOTEST	0	0	0	0	1	1	no
XLOC_000235	XLOC_000235	GB51825	Group1.14:204902-205182	PBS5	IAPV5	NOTEST	0	9.12066	inf	0	1	1	no
XLOC_000236	XLOC_000236	GB51824	Group1.14:205245-205480	PBS5	IAPV5	NOTEST	0	0	0	0	1	1	no
XLOC_000237	XLOC_000237	GB51823	Group1.14:228448-233431	PBS5	IAPV5	NOTEST	0.705786	0.929958	0.397935	0	1	1	no
XLOC_000238	XLOC_000238	GB51822	Group1.14:237896-241337	PBS5	IAPV5	OK	17.8459	16.4767	-0.115169	-0.293458	0.60865	0.942001	no
XLOC_000239	XLOC_000239	GB51821	Group1.14:241819-247371	PBS5	IAPV5	OK	2.9459	0.789249	-1.90015	-1.62386	0.1324	0.591133	no
XLOC_000240	XLOC_000240	GB51820	Group1.14:251784-254007	PBS5	IAPV5	OK	1.46644	1.31652	-0.155595	-0.189032	0.74405	0.974844	no
XLOC_000241	XLOC_000241	GB51819	Group1.14:257841-267528	PBS5	IAPV5	NOTEST	0.0715442	0.142811	0.997201	0	1	1	no
XLOC_000242	XLOC_000242	GB51818	Group1.14:275634-278095	PBS5	IAPV5	OK	5.24523	6.90225	0.396061	0.680286	0.2372	0.731393	no
XLOC_000243	XLOC_000243	GB51817	Group1.14:285656-288509	PBS5	IAPV5	OK	3.98208	1.73355	-1.19979	-1.5962	0.00725	0.114971	no
XLOC_000244	XLOC_000244	GB51816	Group1.14:293817-298066	PBS5	IAPV5	NOTEST	1.07661	0.857738	-0.327889	0	1	1	no
XLOC_000245	XLOC_000245	GB51815	Group1.14:299517-306536	PBS5	IAPV5	NOTEST	0.289177	0.418114	0.531944	0	1	1	no
XLOC_000246	XLOC_000246	GB51814	Group1.14:307741-314196	PBS5	IAPV5	OK	17.0291	15.4065	-0.144461	-0.366458	0.52505	0.914	no
XLOC_000247	XLOC_000247	GB51813	Group1.14:319553-325583	PBS5	IAPV5	NOTEST	0.341383	0.139311	-1.29309	0	1	1	no
XLOC_000248	XLOC_000248	GB51812	Group1.14:326916-329557	PBS5	IAPV5	OK	26.4126	27.1942	0.042073	0.100585	0.86165	0.990969	no
XLOC_000249	XLOC_000249	GB51811	Group1.14:330663-331222	PBS5	IAPV5	NOTEST	0	0	0	0	1	1	no
XLOC_000250	XLOC_000250	GB51810	Group1.14:332316-338462	PBS5	IAPV5	NOTEST	0	0	0	0	1	1	no
XLOC_000251	XLOC_000251	GB51809	Group1.14:347299-372382	PBS5	IAPV5	OK	5.99978	6.44306	0.102837	0.263424	0.63845	0.949239	no
XLOC_000252	XLOC_000252	GB51808	Group1.14:374504-381859	PBS5	IAPV5	OK	3.92547	2.88054	-0.446527	-0.447182	0.43145	0.87674	no
XLOC_000253	XLOC_000253	GB51807	Group1.14:384570-388826	PBS5	IAPV5	OK	18.3857	16.0105	-0.199566	-0.400485	0.4886	0.900051	no
XLOC_000254	XLOC_000254	GB51806	Group1.14:389696-393087	PBS5	IAPV5	OK	41.7842	43.4763	0.0572719	0.156728	0.7797	0.979482	no
XLOC_000255	XLOC_000255	GB51805	Group1.14:393338-409542	PBS5	IAPV5	OK	49.1937	43.1298	-0.189789	-0.529901	0.3499	0.834106	no
XLOC_000256	XLOC_000256	GB51803	Group1.14:432168-435230	PBS5	IAPV5	OK	2.6794	0.785401	-1.77041	-1.26947	0.2198	0.710954	no
XLOC_000257	XLOC_000257	GB51802	Group1.14:446306-450759	PBS5	IAPV5	OK	22.4503	35.4431	0.658772	0.891713	0.12355	0.57837	no
XLOC_000258	XLOC_000258	GB48977	Group1.15:6064-6193	PBS5	IAPV5	NOTEST	0	0	0	0	1	1	no
XLOC_000259	XLOC_000259	GB48978	Group1.15:7804-11101	PBS5	IAPV5	OK	62.5352	78.2542	0.3235	0.924668	0.10945	0.554105	no
XLOC_000260	XLOC_000260	GB48979	Group1.15:12351-23013	PBS5	IAPV5	OK	9.27005	36.2663	1.96798	0.877288	0.25815	0.752061	no
XLOC_000261	XLOC_000261	GB48980	Group1.15:12351-23013	PBS5	IAPV5	OK	26.4494	17.78	-0.572982	-0.734185	0.20175	0.692373	no
XLOC_000262	XLOC_000262	GB48981	Group1.15:12351-23013	PBS5	IAPV5	OK	24.4287	8.543	-1.51576	-0.963612	0.1191	0.572359	no
XLOC_000263	XLOC_000263	GB48982	Group1.15:23494-38177	PBS5	IAPV5	OK	15.8888	15.6569	-0.0212039	-0.0369966	0.94665	0.994878	no
XLOC_000264	XLOC_000264	GB48983	Group1.15:83985-121338	PBS5	IAPV5	OK	3.20292	3.23684	0.0151947	0.0229847	0.9671	0.995832	no
XLOC_000265	XLOC_000265	GB48984	Group1.15:426972-433936	PBS5	IAPV5	NOTEST	0	0	0	0	1	1	no
XLOC_000266	XLOC_000266	GB48985	Group1.15:493730-494064	PBS5	IAPV5	NOTEST	0	0	0	0	1	1	no
XLOC_000267	XLOC_000267	GB48986	Group1.15:497960-500194	PBS5	IAPV5	NOTEST	0.598581	0.29087	-1.04117	0	1	1	no
XLOC_000268	XLOC_000268	GB48987	Group1.15:501820-503961	PBS5	IAPV5	NOTEST	0	0	0	0	1	1	no
XLOC_000269	XLOC_000269	GB48988	Group1.15:530392-533867	PBS5	IAPV5	NOTEST	0.346257	0.782358	1.17598	0	1	1	no
XLOC_000270	XLOC_000270	GB48989	Group1.15:539432-539702	PBS5	IAPV5	NOTEST	0	0	0	0	1	1	no
XLOC_000271	XLOC_000271	GB48990	Group1.15:633575-633791	PBS5	IAPV5	NOTEST	0	0	0	0	1	1	no
XLOC_000272	XLOC_000272	GB48991	Group1.15:716648-718544	PBS5	IAPV5	NOTEST	0	0	0	0	1	1	no
XLOC_000273	XLOC_000273	GB48992	Group1.15:726908-806795	PBS5	IAPV5	NOTEST	0	0	0	0	1	1	no
XLOC_000275	XLOC_000275	GB48994	Group1.15:867070-877133	PBS5	IAPV5	OK	10.4197	9.00734	-0.210142	-0.557503	0.32745	0.819122	no
XLOC_000276	XLOC_000276	GB48996	Group1.15:907017-912305	PBS5	IAPV5	OK	13.6387	18.2103	0.417041	1.01792	0.079	0.474334	no
XLOC_000277	XLOC_000277	GB48997	Group1.15:914451-916257	PBS5	IAPV5	OK	8.19675	7.06799	-0.213752	-0.310193	0.59115	0.935933	no
XLOC_000278	XLOC_000278	GB48998	Group1.15:916486-919116	PBS5	IAPV5	OK	17.7958	11.9678	-0.572383	-1.25305	0.027	0.266066	no
XLOC_000279	XLOC_000279	GB48999	Group1.15:924520-1072767	PBS5	IAPV5	OK	4.17877	5.01818	0.264086	0.413053	0.46275	0.890655	no
XLOC_000280	XLOC_000280	GB49000	Group1.15:1093411-1095646	PBS5	IAPV5	OK	41.6146	32.3546	-0.363119	-0.870687	0.12665	0.585985	no
XLOC_000281	XLOC_000281	GB49001	Group1.15:1102353-1104491	PBS5	IAPV5	OK	28.599	22.5495	-0.342867	-0.687401	0.23	0.724158	no
XLOC_000282	XLOC_000282	GB49002	Group1.15:1104821-1105844	PBS5	IAPV5	OK	1.07846	2.65161	1.2979	1.03648	0.1038	0.542607	no
XLOC_000283	XLOC_000283	GB49003	Group1.15:1106011-1106301	PBS5	IAPV5	NOTEST	0	0	0	0	1	1	no
XLOC_000284	XLOC_000284	GB49004	Group1.15:1106548-1108663	PBS5	IAPV5	OK	14.4323	16.1792	0.164836	0.359318	0.53965	0.917848	no
XLOC_000285	XLOC_000285	GB48976	Group1.15:154-2635	PBS5	IAPV5	OK	4.95764	5.7852	0.222712	0.355518	0.52955	0.914	no
XLOC_000286	XLOC_000286	GB48975	Group1.15:3632-5087	PBS5	IAPV5	OK	12.0905	18.9744	0.650182	1.13273	0.05125	0.377186	no
XLOC_000287	XLOC_000287	GB48974	Group1.15:12351-23013	PBS5	IAPV5	OK	61.7754	53.4124	-0.209856	-0.362972	0.52305	0.913523	no
XLOC_000288	XLOC_000288	GB48973	Group1.15:23494-38177	PBS5	IAPV5	OK	13.8338	15.3699	0.151915	0.352776	0.53935	0.917652	no
XLOC_000289	XLOC_000289	GB48972	Group1.15:83985-121338	PBS5	IAPV5	OK	7.38659	7.13844	-0.0492984	-0.109438	0.8462	0.989273	no
XLOC_000290	XLOC_000290	GB48971	Group1.15:145306-146737	PBS5	IAPV5	NOTEST	0	0	0	0	1	1	no
XLOC_000291	XLOC_000291	GB48970	Group1.15:367587-372706	PBS5	IAPV5	NOTEST	0.389133	0.963782	1.30844	0	1	1	no
XLOC_000292	XLOC_000292	GB48969	Group1.15:719955-720970	PBS5	IAPV5	NOTEST	0	0	0	0	1	1	no
XLOC_000293	XLOC_000293	GB48968	Group1.15:726908-806795	PBS5	IAPV5	NOTEST	0	0	0	0	1	1	no
XLOC_000294	XLOC_000294	GB48967	Group1.15:847548-854519	PBS5	IAPV5	NOTEST	0.986349	0.660866	-0.57774	0	1	1	no
XLOC_000295	XLOC_000295	GB48966	Group1.15:882027-897341	PBS5	IAPV5	NOTEST	0.207018	0.193597	-0.0967038	0	1	1	no
XLOC_000296	XLOC_000296	GB48965	Group1.15:907017-912305	PBS5	IAPV5	OK	8.98447	9.1351	0.0239864	0.0236293	0.96805	0.995832	no
XLOC_000297	XLOC_000297	GB48964	Group1.15:920698-923531	PBS5	IAPV5	NOTEST	0	0	0	0	1	1	no
XLOC_000298	XLOC_000298	GB48963	Group1.15:1097199-1101455	PBS5	IAPV5	OK	8.18225	8.08557	-0.0171486	-0.0378872	0.94705	0.995088	no
XLOC_000299	XLOC_000299	GB48962	Group1.15:1109232-1111113	PBS5	IAPV5	OK	2.76893	4.55413	0.717846	0.913102	0.1165	0.568102	no
XLOC_000300	XLOC_000300	GB48961	Group1.15:1111986-1113836	PBS5	IAPV5	OK	43.3438	55.351	0.352784	0.833479	0.14195	0.607319	no
XLOC_000301	XLOC_000301	GB48960	Group1.15:1119340-1137300	PBS5	IAPV5	OK	15.0975	18.1756	0.267692	0.612457	0.2819	0.776005	no
XLOC_000302	XLOC_000302	GB48959	Group1.15:1143408-1150124	PBS5	IAPV5	NOTEST	0	0	0	0	1	1	no
XLOC_000303	XLOC_000303	GB48958	Group1.15:1172239-1173158	PBS5	IAPV5	OK	207.033	205.314	-0.0120308	-0.0345584	0.9521	0.995607	no
XLOC_000304	XLOC_000304	GB43012	Group1.16:15049-88868	PBS5	IAPV5	NOTEST	0	0	0	0	1	1	no
XLOC_000305	XLOC_000305	GB43013	Group1.16:196113-196454	PBS5	IAPV5	NOTEST	0	0	0	0	1	1	no
XLOC_000306	XLOC_000306	GB43014	Group1.16:249105-249384	PBS5	IAPV5	NOTEST	0	0	0	0	1	1	no
XLOC_000307	XLOC_000307	GB43015	Group1.16:418378-516127	PBS5	IAPV5	OK	19.0072	19.9117	0.0670643	0.194569	0.7367	0.974235	no
XLOC_000308	XLOC_000308	GB43016	Group1.16:516347-517922	PBS5	IAPV5	OK	41.6687	39.7591	-0.0676791	-0.15611	0.7879	0.981175	no
XLOC_000309	XLOC_000309	GB43017	Group1.16:628592-630362	PBS5	IAPV5	NOTEST	0	0.387603	inf	0	1	1	no
XLOC_000310	XLOC_000310	GB43018	Group1.16:686511-687428	PBS5	IAPV5	NOTEST	0	0.420752	inf	0	1	1	no
XLOC_000311	XLOC_000311	GB43019	Group1.16:707887-710820	PBS5	IAPV5	NOTEST	0	0	0	0	1	1	no
XLOC_000312	XLOC_000312	GB43020	Group1.16:721846-726776	PBS5	IAPV5	NOTEST	0.215114	0.311877	0.535873	0	1	1	no
XLOC_000313	XLOC_000313	GB43011	Group1.16:15049-88868	PBS5	IAPV5	NOTEST	0	0.652274	inf	0	1	1	no
XLOC_000314	XLOC_000314	GB43010	Group1.16:15049-88868	PBS5	IAPV5	NOTEST	0	0	0	0	1	1	no
XLOC_000315	XLOC_000315	GB43009	Group1.16:247042-247261	PBS5	IAPV5	NOTEST	0	0	0	0	1	1	no
XLOC_000316	XLOC_000316	GB43008	Group1.16:313008-313973	PBS5	IAPV5	NOTEST	0	0	0	0	1	1	no
XLOC_000317	XLOC_000317	GB43007	Group1.16:315798-318586	PBS5	IAPV5	NOTEST	0	0	0	0	1	1	no
XLOC_000318	XLOC_000318	GB43006	Group1.16:319531-323559	PBS5	IAPV5	NOTEST	0.0843096	0.111406	0.402056	0	1	1	no
XLOC_000319	XLOC_000319	GB43005	Group1.16:325212-408524	PBS5	IAPV5	NOTEST	1.21832	1.3166	0.11192	0	1	1	no
XLOC_000321	XLOC_000321	GB43003	Group1.16:683061-683301	PBS5	IAPV5	NOTEST	0	0	0	0	1	1	no
XLOC_000322	XLOC_000322	GB41055	Group1.17:10720-14728	PBS5	IAPV5	NOTEST	0	0	0	0	1	1	no
XLOC_000323	XLOC_000323	GB41056	Group1.17:19482-20182	PBS5	IAPV5	NOTEST	0	0	0	0	1	1	no
XLOC_000324	XLOC_000324	GB41057	Group1.17:25442-29158	PBS5	IAPV5	NOTEST	0	0	0	0	1	1	no
XLOC_000325	XLOC_000325	GB41058	Group1.17:98641-323308	PBS5	IAPV5	OK	7.34049	7.94869	0.11484	0.165857	0.7726	0.978968	no
XLOC_000326	XLOC_000326	GB41059	Group1.17:98641-323308	PBS5	IAPV5	NOTEST	0	0	0	0	1	1	no
XLOC_000327	XLOC_000327	GB41060	Group1.17:349864-360813	PBS5	IAPV5	NOTEST	0.580169	0.810055	0.481548	0	1	1	no
XLOC_000328	XLOC_000328	GB41061	Group1.17:433115-434008	PBS5	IAPV5	OK	75.2317	0	#NAME?	#NAME?	0.0683	0.439836	no
XLOC_000329	XLOC_000329	GB41063	Group1.17:445124-447322	PBS5	IAPV5	OK	42.0508	39.4703	-0.0913659	-0.237511	0.6805	0.961119	no
XLOC_000330	XLOC_000330	GB41064	Group1.17:473308-475741	PBS5	IAPV5	OK	0.892906	1.85365	1.05379	0.587085	0.44975	0.885444	no
XLOC_000331	XLOC_000331	GB41065	Group1.17:475786-480541	PBS5	IAPV5	OK	13.5312	13.3103	-0.023753	-0.00872412	0.95515	0.995832	no
XLOC_000332	XLOC_000332	GB41066	Group1.17:481521-482428	PBS5	IAPV5	OK	6.44862	3.85769	-0.741253	-0.761569	0.18195	0.668114	no
XLOC_000333	XLOC_000333	GB41067	Group1.17:486024-486988	PBS5	IAPV5	OK	11.5663	7.71834	-0.583565	-0.761392	0.184	0.670088	no
XLOC_000334	XLOC_000334	GB41068	Group1.17:495688-497158	PBS5	IAPV5	OK	204.147	213.054	0.0616088	0.165214	0.7701	0.978234	no
XLOC_000335	XLOC_000335	GB41069	Group1.17:498065-501490	PBS5	IAPV5	OK	41.3689	41.6008	0.00806391	0.0229341	0.96985	0.995832	no
XLOC_000336	XLOC_000336	GB41070	Group1.17:511161-529581	PBS5	IAPV5	OK	5.3862	4.29083	-0.32801	-0.196171	0.74085	0.974375	no
XLOC_000337	XLOC_000337	GB41071	Group1.17:511161-529581	PBS5	IAPV5	OK	4.41196	6.392	0.534848	0.155338	0.8269	0.986016	no
XLOC_000338	XLOC_000338	GB41072	Group1.17:511161-529581	PBS5	IAPV5	NOTEST	0	0	0	0	1	1	no
XLOC_000339	XLOC_000339	GB41073	Group1.17:569001-580559	PBS5	IAPV5	OK	101.12	74.0632	-0.449242	-1.30355	0.0219	0.237461	no
XLOC_000340	XLOC_000340	GB41074	Group1.17:585998-609067	PBS5	IAPV5	OK	8.36027	12.8799	0.623502	1.07932	0.06035	0.41298	no
XLOC_000341	XLOC_000341	GB41075	Group1.17:621165-630504	PBS5	IAPV5	OK	16.7809	16.0647	-0.0629268	-0.157418	0.77735	0.97937	no
XLOC_000342	XLOC_000342	GB41076	Group1.17:631589-633319	PBS5	IAPV5	OK	12.6527	15.6277	0.304669	0.525461	0.3637	0.843578	no
XLOC_000343	XLOC_000343	GB41077	Group1.17:634191-635125	PBS5	IAPV5	NOTEST	0	0	0	0	1	1	no
XLOC_000344	XLOC_000344	GB41078	Group1.17:640110-644564	PBS5	IAPV5	OK	4.42116	5.28839	0.258401	0.179299	0.7428	0.974844	no
XLOC_000345	XLOC_000345	GB41079	Group1.17:654933-657066	PBS5	IAPV5	OK	41.9187	38.0764	-0.138695	-0.367584	0.5218	0.913523	no
XLOC_000346	XLOC_000346	GB41080	Group1.17:657236-660108	PBS5	IAPV5	OK	54.7034	49.4552	-0.145508	-0.41375	0.4688	0.893479	no
XLOC_000347	XLOC_000347	GB41081	Group1.17:662040-662959	PBS5	IAPV5	NOTEST	0	10.5974	inf	0	1	1	no
XLOC_000348	XLOC_000348	GB41082	Group1.17:663721-668937	PBS5	IAPV5	OK	64.7268	56.7296	-0.190263	-0.530456	0.35685	0.839404	no
XLOC_000349	XLOC_000349	GB41083	Group1.17:672316-686236	PBS5	IAPV5	OK	23.8147	23.3262	-0.0299009	-0.0374568	0.94905	0.995556	no
XLOC_000350	XLOC_000350	GB41084	Group1.17:686874-689557	PBS5	IAPV5	OK	902.002	839.707	-0.103244	-0.269962	0.6402	0.950076	no
XLOC_000351	XLOC_000351	GB41085	Group1.17:694744-699804	PBS5	IAPV5	OK	13.0014	16.7663	0.3669	0.467322	0.42955	0.87674	no
XLOC_000352	XLOC_000352	GB41054	Group1.17:339-2382	PBS5	IAPV5	NOTEST	0	0	0	0	1	1	no
XLOC_000353	XLOC_000353	GB41053	Group1.17:33754-34057	PBS5	IAPV5	NOTEST	0	0	0	0	1	1	no
XLOC_000354	XLOC_000354	GB41052	Group1.17:34815-61783	PBS5	IAPV5	NOTEST	0.0204553	0.0151251	-0.435531	0	1	1	no
XLOC_000355	XLOC_000355	GB41051	Group1.17:89018-91352	PBS5	IAPV5	NOTEST	0	0	0	0	1	1	no
XLOC_000356	XLOC_000356	GB41050	Group1.17:92214-94960	PBS5	IAPV5	NOTEST	0	0.20568	inf	0	1	1	no
XLOC_000357	XLOC_000357	GB41049	Group1.17:98641-323308	PBS5	IAPV5	NOTEST	0	0	0	0	1	1	no
XLOC_000358	XLOC_000358	GB41048	Group1.17:98641-323308	PBS5	IAPV5	NOTEST	0.737404	0	#NAME?	0	1	1	no
XLOC_000359	XLOC_000359	GB41047	Group1.17:98641-323308	PBS5	IAPV5	NOTEST	0.298212	0.185769	-0.682829	0	1	1	no
XLOC_000360	XLOC_000360	GB41046	Group1.17:409531-417765	PBS5	IAPV5	OK	55.7356	43.6843	-0.351485	-1.01475	0.07665	0.464431	no
XLOC_000361	XLOC_000361	GB41045	Group1.17:419529-427862	PBS5	IAPV5	OK	11.5802	12.3197	0.0893069	0.229846	0.6872	0.962712	no
XLOC_000362	XLOC_000362	GB41044	Group1.17:433115-434008	PBS5	IAPV5	NOTEST	0	0	0	0	1	1	no
XLOC_000363	XLOC_000363	GB41043	Group1.17:435494-443366	PBS5	IAPV5	OK	29.5121	33.9265	0.201106	0.525283	0.3644	0.843698	no
XLOC_000364	XLOC_000364	GB41042	Group1.17:450252-452890	PBS5	IAPV5	OK	44.0364	53.9551	0.293063	0.827754	0.1469	0.61382	no
XLOC_000365	XLOC_000365	GB41041	Group1.17:453900-454835	PBS5	IAPV5	NOTEST	0	0	0	0	1	1	no
XLOC_000366	XLOC_000366	GB41039	Group1.17:475786-480541	PBS5	IAPV5	OK	649.575	706.101	0.120379	0.308192	0.59165	0.935933	no
XLOC_000367	XLOC_000367	GB41038	Group1.17:482578-485759	PBS5	IAPV5	NOTEST	1.07753	0.725787	-0.570115	0	1	1	no
XLOC_000368	XLOC_000368	GB41037	Group1.17:492127-494317	PBS5	IAPV5	OK	12.6784	11.3793	-0.155966	-0.315037	0.57885	0.93276	no
XLOC_000369	XLOC_000369	GB41036	Group1.17:511161-529581	PBS5	IAPV5	OK	10.9674	12.2226	0.156333	0.364422	0.52785	0.914	no
XLOC_000370	XLOC_000370	GB41035	Group1.17:556722-567612	PBS5	IAPV5	OK	7.36095	5.92781	-0.312392	-0.623159	0.2828	0.776985	no
XLOC_000371	XLOC_000371	GB41034	Group1.17:609122-612116	PBS5	IAPV5	NOTEST	0.318111	0.252253	-0.334657	0	1	1	no
XLOC_000372	XLOC_000372	GB41033	Group1.17:613725-615755	PBS5	IAPV5	NOTEST	0.302483	0.3446	0.188068	0	1	1	no
XLOC_000373	XLOC_000373	GB41032	Group1.17:617302-620695	PBS5	IAPV5	OK	8.09132	6.68489	-0.27547	-0.583858	0.3037	0.798855	no
XLOC_000374	XLOC_000374	GB41031	Group1.17:637734-639413	PBS5	IAPV5	OK	51.7782	54.6612	0.0781716	0.191564	0.733	0.973778	no
XLOC_000375	XLOC_000375	GB41030	Group1.17:640110-644564	PBS5	IAPV5	OK	57.7468	44.629	-0.371757	-1.04702	0.0659	0.432262	no
XLOC_000376	XLOC_000376	GB41029	Group1.17:645205-650158	PBS5	IAPV5	OK	28.8897	24.3739	-0.24522	-0.656103	0.2507	0.743871	no
XLOC_000377	XLOC_000377	GB41028	Group1.17:650511-654126	PBS5	IAPV5	OK	725.875	603.433	-0.266527	-0.656825	0.2483	0.741621	no
XLOC_000378	XLOC_000378	GB41027	Group1.17:672316-686236	PBS5	IAPV5	OK	16.6359	16.1078	-0.046546	-0.111626	0.84765	0.989398	no
XLOC_000379	XLOC_000379	GB41026	Group1.17:686874-689557	PBS5	IAPV5	OK	1.74511	3.16943	0.86091	0.132198	0.5579	0.92716	no
XLOC_000380	XLOC_000380	GB41025	Group1.17:691029-693727	PBS5	IAPV5	OK	239.08	253.049	0.0819221	0.239344	0.67265	0.958789	no
XLOC_000381	XLOC_000381	GB41024	Group1.17:694744-699804	PBS5	IAPV5	OK	27.2103	31.9673	0.232443	0.523653	0.35905	0.840601	no
XLOC_000382	XLOC_000382	GB41023	Group1.17:705882-707939	PBS5	IAPV5	NOTEST	0	0	0	0	1	1	no
XLOC_000383	XLOC_000383	GB41022	Group1.17:713919-714327	PBS5	IAPV5	NOTEST	0	0	0	0	1	1	no
XLOC_000384	XLOC_000384	GB46539	Group1.18:14937-21206	PBS5	IAPV5	OK	33.69	36.194	0.10343	0.27461	0.63055	0.949043	no
XLOC_000385	XLOC_000385	GB46540	Group1.18:21768-23965	PBS5	IAPV5	OK	89.0896	77.6173	-0.198879	-0.573063	0.3239	0.816755	no
XLOC_000386	XLOC_000386	GB46541	Group1.18:24530-33215	PBS5	IAPV5	OK	27.0242	25.4241	-0.0880568	-0.216789	0.71155	0.966654	no
XLOC_000387	XLOC_000387	GB46542	Group1.18:33393-34443	PBS5	IAPV5	OK	105.14	114.88	0.127818	0.354553	0.54135	0.918697	no
XLOC_000388	XLOC_000388	GB46543	Group1.18:35081-36280	PBS5	IAPV5	OK	146.72	204.21	0.476989	1.37238	0.0164	0.201564	no
XLOC_000389	XLOC_000389	GB46544	Group1.18:38230-39582	PBS5	IAPV5	OK	158.557	151.029	-0.0701747	-0.197259	0.72525	0.970693	no
XLOC_000390	XLOC_000390	GB46545	Group1.18:105181-105565	PBS5	IAPV5	NOTEST	0.231817	1.10213	2.24923	0	1	1	no
XLOC_000391	XLOC_000391	GB46546	Group1.18:118559-118757	PBS5	IAPV5	NOTEST	0	0	0	0	1	1	no
XLOC_000392	XLOC_000392	GB46547	Group1.18:138677-154375	PBS5	IAPV5	OK	2.46557	4.92206	0.99734	1.11625	0.0542	0.390387	no
XLOC_000393	XLOC_000393	GB46548	Group1.18:158435-166894	PBS5	IAPV5	NOTEST	0	0	0	0	1	1	no
XLOC_000394	XLOC_000394	GB46538	Group1.18:3675-7143	PBS5	IAPV5	NOTEST	0	0	0	0	1	1	no
XLOC_000395	XLOC_000395	GB46537	Group1.18:9657-13894	PBS5	IAPV5	OK	30.0109	45.4994	0.60036	1.59627	0.006	0.103393	no
XLOC_000396	XLOC_000396	GB46536	Group1.18:14937-21206	PBS5	IAPV5	OK	50.0252	49.8239	-0.0058171	-0.00688318	0.99005	0.997725	no
XLOC_000397	XLOC_000397	GB46535	Group1.18:24530-33215	PBS5	IAPV5	OK	46.045	51.1993	0.15308	0.210142	0.7143	0.968156	no
XLOC_000398	XLOC_000398	GB46534	Group1.18:39927-42168	PBS5	IAPV5	OK	23.7059	25.1817	0.0871286	0.201687	0.7217	0.970498	no
XLOC_000399	XLOC_000399	GB46533	Group1.18:42564-45980	PBS5	IAPV5	OK	17.4527	15.112	-0.207759	-0.509729	0.3679	0.846962	no
XLOC_000400	XLOC_000400	GB46532	Group1.18:46238-48311	PBS5	IAPV5	OK	28.4161	33.8181	0.251088	0.628104	0.27105	0.766728	no
XLOC_000401	XLOC_000401	GB46531	Group1.18:65047-66702	PBS5	IAPV5	NOTEST	0	0	0	0	1	1	no
XLOC_000402	XLOC_000402	GB46530	Group1.18:99091-99250	PBS5	IAPV5	NOTEST	0	0	0	0	1	1	no
XLOC_000403	XLOC_000403	GB44817	Group1.19:177076-183452	PBS5	IAPV5	NOTEST	0	0	0	0	1	1	no
XLOC_000404	XLOC_000404	GB44818	Group1.19:200185-226587	PBS5	IAPV5	NOTEST	1.0254	1.42372	0.47348	0	1	1	no
XLOC_000405	XLOC_000405	GB44819	Group1.19:233306-233608	PBS5	IAPV5	NOTEST	0	0	0	0	1	1	no
XLOC_000406	XLOC_000406	GB44820	Group1.19:252842-254061	PBS5	IAPV5	NOTEST	0	0	0	0	1	1	no
XLOC_000407	XLOC_000407	GB44821	Group1.19:287227-325748	PBS5	IAPV5	OK	2.20488	1.86496	-0.241559	-0.238105	0.6631	0.95734	no
XLOC_000408	XLOC_000408	GB44822	Group1.19:325936-326155	PBS5	IAPV5	OK	4.8654	11.1023	1.19023	2.9643	0.4968	0.903406	no
XLOC_000409	XLOC_000409	GB44823	Group1.19:345417-345575	PBS5	IAPV5	NOTEST	0	0	0	0	1	1	no
XLOC_000410	XLOC_000410	GB44824	Group1.19:347740-356456	PBS5	IAPV5	OK	1.0884	2.06613	0.924724	0.897127	0.14365	0.61039	no
XLOC_000411	XLOC_000411	GB44825	Group1.19:360408-370591	PBS5	IAPV5	NOTEST	0	0	0	0	1	1	no
XLOC_000412	XLOC_000412	GB44816	Group1.19:26331-71136	PBS5	IAPV5	NOTEST	0	0	0	0	1	1	no
XLOC_000413	XLOC_000413	GB47709	Group1.2:21661-21950	PBS5	IAPV5	NOTEST	0	0	0	0	1	1	no
XLOC_000414	XLOC_000414	GB47710	Group1.2:42451-65704	PBS5	IAPV5	NOTEST	0	0	0	0	1	1	no
XLOC_000415	XLOC_000415	GB47711	Group1.2:66062-67306	PBS5	IAPV5	NOTEST	0	0	0	0	1	1	no
XLOC_000416	XLOC_000416	GB47712	Group1.2:142301-143736	PBS5	IAPV5	NOTEST	0	0	0	0	1	1	no
XLOC_000417	XLOC_000417	GB47713	Group1.2:144283-145144	PBS5	IAPV5	OK	7.50723	9.35202	0.316999	0.318867	0.57115	0.931322	no
XLOC_000418	XLOC_000418	GB47714	Group1.2:145446-145817	PBS5	IAPV5	NOTEST	0	0	0	0	1	1	no
XLOC_000419	XLOC_000419	GB47715	Group1.2:148460-148843	PBS5	IAPV5	NOTEST	0	0	0	0	1	1	no
XLOC_000420	XLOC_000420	GB47717	Group1.2:247892-305356	PBS5	IAPV5	NOTEST	0	0	0	0	1	1	no
XLOC_000421	XLOC_000421	GB47718	Group1.2:317578-335891	PBS5	IAPV5	OK	15.1126	20.9499	0.471192	1.3639	0.0171	0.206592	no
XLOC_000422	XLOC_000422	GB47719	Group1.2:337137-340776	PBS5	IAPV5	OK	24.909	28.269	0.182556	0.486677	0.39605	0.86358	no
XLOC_000423	XLOC_000423	GB47720	Group1.2:342087-344771	PBS5	IAPV5	OK	1.76974	2.46073	0.47555	0.636383	0.2718	0.767527	no
XLOC_000424	XLOC_000424	GB47721	Group1.2:350344-351614	PBS5	IAPV5	NOTEST	0.0723897	0.0646475	-0.163191	0	1	1	no
XLOC_000425	XLOC_000425	GB47722	Group1.2:352052-353578	PBS5	IAPV5	NOTEST	0	0	0	0	1	1	no
XLOC_000426	XLOC_000426	GB47723	Group1.2:357248-365813	PBS5	IAPV5	OK	3.77757	4.01569	0.0881921	0.0920282	0.87695	0.991743	no
XLOC_000427	XLOC_000427	GB47724	Group1.2:366743-369532	PBS5	IAPV5	OK	30.0458	39.5712	0.397289	0.7284	0.2055	0.696179	no
XLOC_000428	XLOC_000428	GB47725	Group1.2:369773-371948	PBS5	IAPV5	OK	23.1967	25.9518	0.161918	0.338861	0.5535	0.924878	no
XLOC_000429	XLOC_000429	GB47726	Group1.2:415500-416376	PBS5	IAPV5	OK	1.0024	1.43164	0.514206	0.408945	0.5075	0.907167	no
XLOC_000430	XLOC_000430	GB47727	Group1.2:435538-440876	PBS5	IAPV5	NOTEST	0.699869	0.766339	0.130898	0	1	1	no
XLOC_000431	XLOC_000431	GB47728	Group1.2:455769-466388	PBS5	IAPV5	OK	4.65205	5.45599	0.229974	0.240513	0.66625	0.957716	no
XLOC_000432	XLOC_000432	GB47729	Group1.2:467215-471083	PBS5	IAPV5	OK	7.89938	6.65428	-0.247457	-0.23241	0.6854	0.961882	no
XLOC_000433	XLOC_000433	GB47730	Group1.2:472524-474427	PBS5	IAPV5	NOTEST	0	1.76195	inf	0	1	1	no
XLOC_000434	XLOC_000434	GB47731	Group1.2:479986-480900	PBS5	IAPV5	NOTEST	0	0	0	0	1	1	no
XLOC_000435	XLOC_000435	GB47732	Group1.2:480919-484583	PBS5	IAPV5	OK	8.63669	5.44673	-0.665089	-1.31628	0.0243	0.253246	no
XLOC_000436	XLOC_000436	GB47733	Group1.2:486997-487879	PBS5	IAPV5	NOTEST	0.0835034	0.917539	3.45786	0	1	1	no
XLOC_000437	XLOC_000437	GB47734	Group1.2:496234-497966	PBS5	IAPV5	OK	36.9592	40.0881	0.117241	0.231294	0.68205	0.961386	no
XLOC_000438	XLOC_000438	GB47735	Group1.2:500842-502008	PBS5	IAPV5	OK	45.086	54.2139	0.265983	0.640139	0.26115	0.756118	no
XLOC_000439	XLOC_000439	GB47736	Group1.2:503815-524060	PBS5	IAPV5	OK	37.1512	31.4516	-0.240273	-0.41337	0.47705	0.896825	no
XLOC_000440	XLOC_000440	GB47737	Group1.2:560848-607918	PBS5	IAPV5	OK	5.66483	4.48935	-0.335524	-0.613972	0.28335	0.776985	no
XLOC_000441	XLOC_000441	GB47738	Group1.2:620098-634328	PBS5	IAPV5	OK	1.29699	2.73918	1.07858	0.28617	0.64035	0.950157	no
XLOC_000443	XLOC_000443	GB47741	Group1.2:726583-732295	PBS5	IAPV5	OK	303.191	280.811	-0.110627	-0.315925	0.58575	0.934776	no
XLOC_000444	XLOC_000444	GB47742	Group1.2:734298-736975	PBS5	IAPV5	OK	17.0748	27.3363	0.67895	0.883809	0.28705	0.779742	no
XLOC_000445	XLOC_000445	GB47743	Group1.2:737764-748467	PBS5	IAPV5	OK	18.2921	17.8113	-0.0384318	-0.094874	0.86945	0.991743	no
XLOC_000446	XLOC_000446	GB47744	Group1.2:759256-764865	PBS5	IAPV5	OK	37.7602	43.2262	0.195039	0.563714	0.3192	0.812177	no
XLOC_000447	XLOC_000447	GB47745	Group1.2:773295-775201	PBS5	IAPV5	OK	153.264	163.841	0.096276	0.282242	0.6231	0.946887	no
XLOC_000448	XLOC_000448	GB47746	Group1.2:775663-781397	PBS5	IAPV5	OK	33.9354	37.3871	0.13975	0.404025	0.48015	0.897746	no
XLOC_000449	XLOC_000449	GB47747	Group1.2:781989-783895	PBS5	IAPV5	OK	1952.68	2133.23	0.127579	0.29334	0.6057	0.940665	no
XLOC_000450	XLOC_000450	GB47748	Group1.2:784103-789456	PBS5	IAPV5	OK	15.4149	17.6909	0.198684	0.505897	0.37395	0.850439	no
XLOC_000451	XLOC_000451	GB47749	Group1.2:811665-814623	PBS5	IAPV5	OK	24.3417	18.2497	-0.41556	-1.09584	0.05655	0.399414	no
XLOC_000452	XLOC_000452	GB47751	Group1.2:831113-836149	PBS5	IAPV5	NOTEST	1.20398	1.15291	-0.0625303	0	1	1	no
XLOC_000453	XLOC_000453	GB47752	Group1.2:855462-865253	PBS5	IAPV5	NOTEST	0.281855	1.03987	1.88337	0	1	1	no
XLOC_000454	XLOC_000454	GB47753	Group1.2:871333-872945	PBS5	IAPV5	OK	31.3689	26.8754	-0.22305	-0.493578	0.3845	0.856153	no
XLOC_000455	XLOC_000455	GB47754	Group1.2:875817-879208	PBS5	IAPV5	OK	44.8214	49.7794	0.151364	0.277522	0.62925	0.948837	no
XLOC_000456	XLOC_000456	GB47708	Group1.2:14897-15140	PBS5	IAPV5	NOTEST	0	0	0	0	1	1	no
XLOC_000457	XLOC_000457	GB47707	Group1.2:24236-25267	PBS5	IAPV5	NOTEST	6.51316	4.37718	-0.573357	0	1	1	no
XLOC_000458	XLOC_000458	GB47706	Group1.2:117227-117873	PBS5	IAPV5	NOTEST	0	0	0	0	1	1	no
XLOC_000459	XLOC_000459	GB47705	Group1.2:119716-123373	PBS5	IAPV5	NOTEST	0	0.0666624	inf	0	1	1	no
XLOC_000460	XLOC_000460	GB47703	Group1.2:151873-152143	PBS5	IAPV5	NOTEST	0	0	0	0	1	1	no
XLOC_000461	XLOC_000461	GB47702	Group1.2:203940-204174	PBS5	IAPV5	NOTEST	0	0	0	0	1	1	no
XLOC_000462	XLOC_000462	GB47701	Group1.2:247892-305356	PBS5	IAPV5	OK	0.564796	3.28163	2.53861	1.42924	0.25625	0.750771	no
XLOC_000463	XLOC_000463	GB47700	Group1.2:247892-305356	PBS5	IAPV5	NOTEST	0	0	0	0	1	1	no
XLOC_000464	XLOC_000464	GB47699	Group1.2:247892-305356	PBS5	IAPV5	NOTEST	0	0	0	0	1	1	no
XLOC_000465	XLOC_000465	GB47698	Group1.2:317385-317571	PBS5	IAPV5	NOTEST	0	0	0	0	1	1	no
XLOC_000466	XLOC_000466	GB47697	Group1.2:317578-335891	PBS5	IAPV5	NOTEST	0	0	0	0	1	1	no
XLOC_000467	XLOC_000467	GB47696	Group1.2:345573-349681	PBS5	IAPV5	OK	2.28041	1.9312	-0.239797	-0.289248	0.6204	0.944951	no
XLOC_000468	XLOC_000468	GB47695	Group1.2:355444-355713	PBS5	IAPV5	NOTEST	0	0	0	0	1	1	no
XLOC_000469	XLOC_000469	GB47694	Group1.2:357248-365813	PBS5	IAPV5	NOTEST	0	0	0	0	1	1	no
XLOC_000470	XLOC_000470	GB47693	Group1.2:357248-365813	PBS5	IAPV5	OK	33.4313	41.4222	0.309203	0.420788	0.44745	0.88536	no
XLOC_000471	XLOC_000471	GB47692	Group1.2:357248-365813	PBS5	IAPV5	NOTEST	0	0	0	0	1	1	no
XLOC_000472	XLOC_000472	GB47691	Group1.2:357248-365813	PBS5	IAPV5	NOTEST	1.20032	0.277075	-2.11507	0	1	1	no
XLOC_000473	XLOC_000473	GB47690	Group1.2:365892-366267	PBS5	IAPV5	NOTEST	1.12959	2.7482	1.28269	0	1	1	no
XLOC_000474	XLOC_000474	GB47689	Group1.2:366743-369532	PBS5	IAPV5	OK	41.1013	38.2909	-0.102184	-0.213437	0.7078	0.965814	no
XLOC_000475	XLOC_000475	GB47688	Group1.2:372415-380053	PBS5	IAPV5	OK	5.83804	5.92768	0.0219853	0.0554133	0.92735	0.993072	no
XLOC_000476	XLOC_000476	GB47687	Group1.2:382028-385213	PBS5	IAPV5	OK	21.4273	22.0725	0.0428048	0.109218	0.8477	0.989398	no
XLOC_000477	XLOC_000477	GB47686	Group1.2:421454-422782	PBS5	IAPV5	NOTEST	0	0	0	0	1	1	no
XLOC_000478	XLOC_000478	GB47685	Group1.2:455769-466388	PBS5	IAPV5	OK	2.98532	2.99568	0.00499562	0.00368691	0.80645	0.984844	no
XLOC_000479	XLOC_000479	GB47684	Group1.2:455769-466388	PBS5	IAPV5	NOTEST	0	0	0	0	1	1	no
XLOC_000480	XLOC_000480	GB47683	Group1.2:487991-493718	PBS5	IAPV5	OK	19.4557	24.5247	0.334044	0.941457	0.1014	0.536002	no
XLOC_000481	XLOC_000481	GB47682	Group1.2:502523-502905	PBS5	IAPV5	OK	186.072	132.896	-0.485562	-0.637184	0.26605	0.759935	no
XLOC_000482	XLOC_000482	GB47680	Group1.2:503815-524060	PBS5	IAPV5	OK	22.983	23.1472	0.0102703	0.0219172	0.9678	0.995832	no
XLOC_000483	XLOC_000483	GB47679	Group1.2:524580-525874	PBS5	IAPV5	OK	538.559	496.857	-0.116273	-0.338927	0.5561	0.926132	no
XLOC_000484	XLOC_000484	GB47678	Group1.2:526817-535016	PBS5	IAPV5	OK	13.4734	14.619	0.117723	0.295857	0.6052	0.940665	no
XLOC_000485	XLOC_000485	GB47677	Group1.2:560848-607918	PBS5	IAPV5	NOTEST	0	0	0	0	1	1	no
XLOC_000486	XLOC_000486	GB47676	Group1.2:560848-607918	PBS5	IAPV5	NOTEST	0	0	0	0	1	1	no
XLOC_000488	XLOC_000488	GB47673	Group1.2:659946-661271	PBS5	IAPV5	NOTEST	0.321865	0	#NAME?	0	1	1	no
XLOC_000489	XLOC_000489	GB47672	Group1.2:661630-661874	PBS5	IAPV5	NOTEST	0	0	0	0	1	1	no
XLOC_000490	XLOC_000490	GB47671	Group1.2:663288-669451	PBS5	IAPV5	NOTEST	0	0	0	0	1	1	no
XLOC_000491	XLOC_000491	GB47670	Group1.2:686224-687891	PBS5	IAPV5	OK	7.59796	11.7179	0.625031	1.06768	0.06685	0.435576	no
XLOC_000492	XLOC_000492	GB47669	Group1.2:687987-716968	PBS5	IAPV5	OK	154.88	163.288	0.0762652	0.205588	0.72005	0.970055	no
XLOC_000493	XLOC_000493	GB47668	Group1.2:753438-757786	PBS5	IAPV5	OK	4.21967	3.42682	-0.300258	-0.429419	0.4434	0.883103	no
XLOC_000494	XLOC_000494	GB47667	Group1.2:766688-772825	PBS5	IAPV5	OK	12.796	11.4005	-0.166602	-0.423424	0.4498	0.885444	no
XLOC_000495	XLOC_000495	GB47666	Group1.2:790268-791609	PBS5	IAPV5	OK	57.8806	69.9991	0.274255	0.730877	0.19765	0.687773	no
XLOC_000496	XLOC_000496	GB47665	Group1.2:791717-794461	PBS5	IAPV5	OK	5.57009	4.99429	-0.157422	-0.245757	0.6719	0.958789	no
XLOC_000497	XLOC_000497	GB47664	Group1.2:794530-794709	PBS5	IAPV5	NOTEST	0	0	0	0	1	1	no
XLOC_000498	XLOC_000498	GB47663	Group1.2:796697-797970	PBS5	IAPV5	OK	13.8986	10.0163	-0.47259	-0.773024	0.1862	0.673104	no
XLOC_000499	XLOC_000499	GB47662	Group1.2:816340-825929	PBS5	IAPV5	NOTEST	0.436517	0.593616	0.443493	0	1	1	no
XLOC_000500	XLOC_000500	GB47661	Group1.2:838190-845082	PBS5	IAPV5	OK	33.9882	25.8789	-0.393256	-1.11774	0.05165	0.378729	no
XLOC_000501	XLOC_000501	GB47660	Group1.2:865325-870481	PBS5	IAPV5	OK	28.8348	31.4478	0.125144	0.356185	0.5293	0.914	no
XLOC_000502	XLOC_000502	GB47659	Group1.2:873115-875202	PBS5	IAPV5	OK	10.8234	10.4264	-0.0539004	-0.105217	0.85395	0.990955	no
XLOC_000503	XLOC_000503	GB47658	Group1.2:875817-879208	PBS5	IAPV5	OK	47.4195	44.6234	-0.0876803	-0.180396	0.755	0.976782	no
XLOC_000504	XLOC_000504	GB47657	Group1.2:880133-882063	PBS5	IAPV5	OK	135.098	121.104	-0.157762	-0.463536	0.4193	0.875677	no
XLOC_000505	XLOC_000505	GB47656	Group1.2:883813-890706	PBS5	IAPV5	NOTEST	0	0.0877673	inf	0	1	1	no
XLOC_000506	XLOC_000506	GB40869	Group1.20:21955-22045	PBS5	IAPV5	NOTEST	0	0	0	0	1	1	no
XLOC_000507	XLOC_000507	GB40870	Group1.20:23298-25996	PBS5	IAPV5	OK	22.0448	11.9925	-0.878312	-1.26094	0.03255	0.295027	no
XLOC_000508	XLOC_000508	GB40871	Group1.20:30008-44529	PBS5	IAPV5	OK	34.093	18.3816	-0.891211	-0.563353	0.32775	0.819416	no
XLOC_000509	XLOC_000509	GB40868	Group1.20:30008-44529	PBS5	IAPV5	OK	28.9656	34.5894	0.255989	0.707377	0.22015	0.710975	no
XLOC_000510	XLOC_000510	GB45852	Group1.21:91101-95984	PBS5	IAPV5	OK	68.1218	62.7166	-0.11927	-0.334609	0.5647	0.929329	no
XLOC_000511	XLOC_000511	GB45853	Group1.21:99581-109514	PBS5	IAPV5	OK	13.7302	15.5648	0.180937	0.192348	0.70675	0.965814	no
XLOC_000512	XLOC_000512	GB45854	Group1.21:110878-112852	PBS5	IAPV5	OK	22.0824	23.4333	0.0856642	0.191288	0.7397	0.974235	no
XLOC_000513	XLOC_000513	GB45855	Group1.21:113460-115986	PBS5	IAPV5	OK	1.25545	1.73355	0.465524	0.521282	0.36585	0.844982	no
XLOC_000514	XLOC_000514	GB45856	Group1.21:123975-131296	PBS5	IAPV5	OK	50.7897	49.9489	-0.0240836	-0.0705316	0.90505	0.991743	no
XLOC_000515	XLOC_000515	GB45857	Group1.21:136836-139193	PBS5	IAPV5	NOTEST	0	0	0	0	1	1	no
XLOC_000516	XLOC_000516	GB45858	Group1.21:142377-142699	PBS5	IAPV5	NOTEST	0	0	0	0	1	1	no
XLOC_000517	XLOC_000517	GB45859	Group1.21:179631-209645	PBS5	IAPV5	OK	1.65499	2.08188	0.331064	0.222009	0.7355	0.973778	no
XLOC_000518	XLOC_000518	GB45860	Group1.21:266263-270374	PBS5	IAPV5	OK	1.84475	2.31786	0.329365	0.467094	0.42045	0.875677	no
XLOC_000519	XLOC_000519	GB45861	Group1.21:362284-363207	PBS5	IAPV5	OK	12.3956	6.79554	-0.867166	-1.06977	0.06595	0.432262	no
XLOC_000520	XLOC_000520	GB45862	Group1.21:364527-366907	PBS5	IAPV5	OK	22.6618	25.7273	0.183038	0.453472	0.41585	0.874161	no
XLOC_000521	XLOC_000521	GB45863	Group1.21:367574-371557	PBS5	IAPV5	OK	38.4153	39.3934	0.0362726	0.0999239	0.8625	0.990969	no
XLOC_000522	XLOC_000522	GB45864	Group1.21:372662-375189	PBS5	IAPV5	OK	97.1751	85.9268	-0.177478	-0.520736	0.3562	0.839058	no
XLOC_000523	XLOC_000523	GB45865	Group1.21:375747-383978	PBS5	IAPV5	OK	16.146	19.6163	0.280875	0.389593	0.48825	0.900051	no
XLOC_000524	XLOC_000524	GB45866	Group1.21:401798-403403	PBS5	IAPV5	OK	44.5825	57.7278	0.372788	1.00403	0.08145	0.479773	no
XLOC_000525	XLOC_000525	GB45867	Group1.21:408996-413944	PBS5	IAPV5	OK	25.1755	28.0739	0.157209	0.219473	0.69365	0.962998	no
XLOC_000526	XLOC_000526	GB45868	Group1.21:414421-421499	PBS5	IAPV5	OK	12.0465	11.2171	-0.102922	-0.256249	0.6521	0.954139	no
XLOC_000527	XLOC_000527	GB45869	Group1.21:421759-429957	PBS5	IAPV5	OK	32.0928	34.2438	0.0935948	0.129051	0.82145	0.986016	no
XLOC_000528	XLOC_000528	GB45870	Group1.21:431194-434290	PBS5	IAPV5	OK	55.7969	64.3624	0.206034	0.452957	0.42915	0.876675	no
XLOC_000529	XLOC_000529	GB45871	Group1.21:440212-443757	PBS5	IAPV5	OK	40.0556	40.5015	0.0159697	0.0415519	0.943	0.994353	no
XLOC_000530	XLOC_000530	GB45872	Group1.21:449184-453490	PBS5	IAPV5	OK	14.7097	17.4071	0.242913	0.595207	0.3033	0.798855	no
XLOC_000531	XLOC_000531	GB45873	Group1.21:453703-458698	PBS5	IAPV5	OK	37.9589	46.9124	0.305531	0.886264	0.1291	0.588556	no
XLOC_000532	XLOC_000532	GB45874	Group1.21:463207-465388	PBS5	IAPV5	OK	5.89214	10.0665	0.772694	1.05553	0.0714	0.450178	no
XLOC_000533	XLOC_000533	GB45875	Group1.21:468626-474482	PBS5	IAPV5	OK	8.16546	10.5844	0.374338	0.686727	0.2392	0.732811	no
XLOC_000534	XLOC_000534	GB45876	Group1.21:487635-493503	PBS5	IAPV5	OK	5.53227	4.69559	-0.236564	-0.508276	0.3647	0.843698	no
XLOC_000535	XLOC_000535	GB45877	Group1.21:496963-507563	PBS5	IAPV5	OK	23.4007	24.2544	0.0516925	0.061708	0.9136	0.99202	no
XLOC_000536	XLOC_000536	GB45878	Group1.21:509135-516133	PBS5	IAPV5	OK	37.2153	48.5626	0.38395	0.836252	0.14415	0.610754	no
XLOC_000537	XLOC_000537	GB45879	Group1.21:517351-518332	PBS5	IAPV5	OK	27.455	31.0544	0.177729	0.379924	0.5008	0.904788	no
XLOC_000538	XLOC_000538	GB45880	Group1.21:518828-520431	PBS5	IAPV5	OK	64.7573	67.8371	0.0670302	0.15618	0.78565	0.980941	no
XLOC_000539	XLOC_000539	GB45881	Group1.21:534080-542778	PBS5	IAPV5	OK	33.1313	28.6675	-0.208781	-0.60784	0.28365	0.777379	no
XLOC_000540	XLOC_000540	GB45882	Group1.21:543786-548088	PBS5	IAPV5	OK	16.9595	13.3169	-0.34884	-0.874253	0.1254	0.583186	no
XLOC_000541	XLOC_000541	GB45883	Group1.21:565808-568183	PBS5	IAPV5	OK	18.1668	19.1008	0.0723216	0.15457	0.7862	0.981175	no
XLOC_000542	XLOC_000542	GB45884	Group1.21:571531-578939	PBS5	IAPV5	OK	29.5923	14.7228	-1.00717	-1.2829	0.03	0.282204	no
XLOC_000543	XLOC_000543	GB45885	Group1.21:579337-596165	PBS5	IAPV5	OK	22.9741	21.9549	-0.065467	-0.0581473	0.9165	0.992838	no
XLOC_000544	XLOC_000544	GB45886	Group1.21:606113-612307	PBS5	IAPV5	OK	45.1378	48.5792	0.106005	0.287844	0.6165	0.943561	no
XLOC_000545	XLOC_000545	GB45887	Group1.21:625535-648296	PBS5	IAPV5	OK	5.75934	7.62283	0.404423	0.805076	0.1555	0.627438	no
XLOC_000547	XLOC_000547	GB45850	Group1.21:116038-117733	PBS5	IAPV5	OK	25.406	13.5587	-0.905954	-1.68731	0.00365	0.0736145	no
XLOC_000548	XLOC_000548	GB45849	Group1.21:117878-119526	PBS5	IAPV5	NOTEST	0	0	0	0	1	1	no
XLOC_000549	XLOC_000549	GB45848	Group1.21:121776-123457	PBS5	IAPV5	OK	19.2498	22.4505	0.221902	0.509965	0.3667	0.846007	no
XLOC_000550	XLOC_000550	GB45847	Group1.21:226944-232086	PBS5	IAPV5	NOTEST	0	0	0	0	1	1	no
XLOC_000551	XLOC_000551	GB45846	Group1.21:246435-252047	PBS5	IAPV5	OK	10.9636	9.95262	-0.139572	-0.149985	0.7961	0.981739	no
XLOC_000552	XLOC_000552	GB45845	Group1.21:262399-265953	PBS5	IAPV5	NOTEST	0	0	0	0	1	1	no
XLOC_000553	XLOC_000553	GB45844	Group1.21:270518-271157	PBS5	IAPV5	OK	90.8683	101.107	0.15404	0.378362	0.50195	0.904982	no
XLOC_000554	XLOC_000554	GB45843	Group1.21:271287-271929	PBS5	IAPV5	OK	53.1299	52.7532	-0.0102645	-0.0189472	0.9741	0.995832	no
XLOC_000555	XLOC_000555	GB45842	Group1.21:294225-295485	PBS5	IAPV5	OK	10.8668	20.8525	0.940294	0.563865	0.6131	0.942717	no
XLOC_000556	XLOC_000556	GB45841	Group1.21:301361-302946	PBS5	IAPV5	OK	5.49716	5.36103	-0.0361756	-0.0496681	0.9297	0.993072	no
XLOC_000557	XLOC_000557	GB45840	Group1.21:317160-317364	PBS5	IAPV5	NOTEST	0	0	0	0	1	1	no
XLOC_000558	XLOC_000558	GB45839	Group1.21:350619-352390	PBS5	IAPV5	OK	7.06111	9.84256	0.47914	0.524469	0.3696	0.847412	no
XLOC_000559	XLOC_000559	GB45838	Group1.21:359526-361266	PBS5	IAPV5	OK	149.615	169.419	0.179338	0.52404	0.3579	0.840077	no
XLOC_000560	XLOC_000560	GB45837	Group1.21:375747-383978	PBS5	IAPV5	OK	30.2067	32.7724	0.117614	0.21558	0.70805	0.965814	no
XLOC_000561	XLOC_000561	GB45836	Group1.21:375747-383978	PBS5	IAPV5	OK	35.1342	33.6357	-0.0628852	-0.109289	0.85345	0.990955	no
XLOC_000562	XLOC_000562	GB45834	Group1.21:385427-387853	PBS5	IAPV5	OK	1.42217	1.00094	-0.506745	-0.442683	0.434	0.877051	no
XLOC_000563	XLOC_000563	GB45833	Group1.21:388142-395231	PBS5	IAPV5	OK	5.14464	3.7426	-0.459028	-0.863385	0.1289	0.588142	no
XLOC_000564	XLOC_000564	GB45832	Group1.21:396057-398167	PBS5	IAPV5	OK	0.806851	1.49996	0.894551	0.659492	0.25685	0.751126	no
XLOC_000565	XLOC_000565	GB45831	Group1.21:399498-401489	PBS5	IAPV5	OK	74.732	85.8886	0.20074	0.576711	0.31615	0.809677	no
XLOC_000566	XLOC_000566	GB45830	Group1.21:404953-408316	PBS5	IAPV5	OK	7.29006	5.98705	-0.284085	-0.581493	0.3094	0.803858	no
XLOC_000567	XLOC_000567	GB45829	Group1.21:408996-413944	PBS5	IAPV5	OK	58.696	55.9976	-0.0678975	-0.169105	0.7739	0.979147	no
XLOC_000568	XLOC_000568	GB45828	Group1.21:414421-421499	PBS5	IAPV5	OK	22.5118	24.5082	0.122584	0.0935279	0.86275	0.990969	no
XLOC_000569	XLOC_000569	GB45827	Group1.21:421759-429957	PBS5	IAPV5	OK	30.1916	36.2749	0.264827	0.679967	0.23565	0.730237	no
XLOC_000570	XLOC_000570	GB45826	Group1.21:434944-438542	PBS5	IAPV5	OK	10.4616	8.29954	-0.333995	-0.694261	0.23165	0.725304	no
XLOC_000571	XLOC_000571	GB45825	Group1.21:444314-447762	PBS5	IAPV5	OK	19.1621	21.3365	0.155069	0.388815	0.49105	0.900592	no
XLOC_000572	XLOC_000572	GB45824	Group1.21:458954-461119	PBS5	IAPV5	OK	64.1918	69.5979	0.116655	0.295886	0.6088	0.942001	no
XLOC_000573	XLOC_000573	GB45823	Group1.21:474919-487282	PBS5	IAPV5	OK	35.0748	37.5296	0.0975942	0.282673	0.6174	0.943561	no
XLOC_000574	XLOC_000574	GB45822	Group1.21:493618-495737	PBS5	IAPV5	OK	20.0513	19.4069	-0.0471271	-0.108687	0.8498	0.990339	no
XLOC_000575	XLOC_000575	GB45821	Group1.21:496963-507563	PBS5	IAPV5	OK	18.7858	23.9368	0.349586	0.931023	0.1003	0.533002	no
XLOC_000576	XLOC_000576	GB45820	Group1.21:509135-516133	PBS5	IAPV5	OK	61.2409	67.1546	0.13299	0.215701	0.70225	0.964902	no
XLOC_000577	XLOC_000577	GB45819	Group1.21:521668-527178	PBS5	IAPV5	OK	23.7864	26.8668	0.175689	0.474416	0.41505	0.874161	no
XLOC_000578	XLOC_000578	GB45818	Group1.21:529360-531956	PBS5	IAPV5	OK	21.3506	19.1749	-0.155058	-0.316145	0.5799	0.932858	no
XLOC_000579	XLOC_000579	GB45817	Group1.21:550193-551943	PBS5	IAPV5	OK	11.0041	10.1079	-0.122558	-0.22886	0.6906	0.962998	no
XLOC_000580	XLOC_000580	GB45816	Group1.21:553355-555967	PBS5	IAPV5	OK	176.141	131.573	-0.420863	-0.521882	0.37595	0.851562	no
XLOC_000581	XLOC_000581	GB45815	Group1.21:556111-561921	PBS5	IAPV5	OK	6.09131	5.19203	-0.230454	-0.427154	0.4614	0.890185	no
XLOC_000582	XLOC_000582	GB45814	Group1.21:571531-578939	PBS5	IAPV5	OK	76.403	72.5196	-0.0752577	-0.174611	0.7597	0.977889	no
XLOC_000583	XLOC_000583	GB45813	Group1.21:579337-596165	PBS5	IAPV5	OK	59.4063	56.2723	-0.0781906	-0.197017	0.7368	0.974235	no
XLOC_000584	XLOC_000584	GB45812	Group1.21:596987-605986	PBS5	IAPV5	OK	25.8453	26.5799	0.0404337	0.117655	0.83905	0.987772	no
XLOC_000585	XLOC_000585	GB45811	Group1.21:606113-612307	PBS5	IAPV5	NOTEST	0.674838	1.00918	0.580575	0	1	1	no
XLOC_000586	XLOC_000586	GB45810	Group1.21:612389-617885	PBS5	IAPV5	OK	14.9147	13.7631	-0.115922	-0.282431	0.62285	0.946873	no
XLOC_000587	XLOC_000587	GB45809	Group1.21:625535-648296	PBS5	IAPV5	NOTEST	0.374037	0.613133	0.713018	0	1	1	no
XLOC_000588	XLOC_000588	GB44764	Group1.22:12126-19937	PBS5	IAPV5	OK	112.474	98.9614	-0.18466	-0.489873	0.3887	0.858091	no
XLOC_000589	XLOC_000589	GB44765	Group1.22:28215-30693	PBS5	IAPV5	OK	150.183	154.747	0.0431854	0.0774228	0.89435	0.991743	no
XLOC_000590	XLOC_000590	GB44766	Group1.22:38851-48147	PBS5	IAPV5	OK	7.29475	7.08431	-0.0422306	-0.0374876	0.9457	0.99451	no
XLOC_000591	XLOC_000591	GB44767	Group1.22:48816-49121	PBS5	IAPV5	NOTEST	0	0	0	0	1	1	no
XLOC_000592	XLOC_000592	GB44768	Group1.22:49656-51298	PBS5	IAPV5	OK	10.0079	16.8718	0.75347	0.743623	0.1957	0.683953	no
XLOC_000593	XLOC_000593	GB44769	Group1.22:51477-59566	PBS5	IAPV5	OK	31.0072	39.3532	0.343879	0.219189	0.7086	0.965814	no
XLOC_000594	XLOC_000594	GB44770	Group1.22:88391-104820	PBS5	IAPV5	OK	24.832	24.5447	-0.0167917	-0.0454823	0.9375	0.993929	no
XLOC_000595	XLOC_000595	GB44771	Group1.22:117721-126573	PBS5	IAPV5	OK	72.7939	71.5415	-0.0250363	-0.0723117	0.90315	0.991743	no
XLOC_000596	XLOC_000596	GB44772	Group1.22:128582-134799	PBS5	IAPV5	OK	49.7344	50.2853	0.0158927	0.0452585	0.93685	0.993505	no
XLOC_000597	XLOC_000597	GB44773	Group1.22:182069-185759	PBS5	IAPV5	OK	16.1926	15.0273	-0.107749	-0.261003	0.64665	0.953528	no
XLOC_000598	XLOC_000598	GB44774	Group1.22:191067-193739	PBS5	IAPV5	OK	14.5592	10.2715	-0.50328	-0.962155	0.09505	0.518091	no
XLOC_000599	XLOC_000599	GB44775	Group1.22:194130-194934	PBS5	IAPV5	OK	40.754	38.9352	-0.0658672	-0.142154	0.80245	0.984303	no
XLOC_000600	XLOC_000600	GB44776	Group1.22:196720-199886	PBS5	IAPV5	OK	65.2942	69.7125	0.0944633	0.271545	0.63385	0.949239	no
XLOC_000601	XLOC_000601	GB44777	Group1.22:201537-210623	PBS5	IAPV5	OK	22.1004	21.9765	-0.00811251	-0.010983	0.9852	0.997182	no
XLOC_000602	XLOC_000602	GB44779	Group1.22:212542-216747	PBS5	IAPV5	OK	7.36749	5.35192	-0.461117	-0.90505	0.1207	0.57422	no
XLOC_000603	XLOC_000603	GB44780	Group1.22:227475-229688	PBS5	IAPV5	OK	33.3924	27.1639	-0.297832	-0.710114	0.2068	0.696751	no
XLOC_000604	XLOC_000604	GB44781	Group1.22:230452-231576	PBS5	IAPV5	OK	41.6083	47.8204	0.200753	0.44549	0.4348	0.877276	no
XLOC_000605	XLOC_000605	GB44782	Group1.22:232771-233903	PBS5	IAPV5	OK	64.3718	62.5433	-0.0415727	-0.107506	0.85095	0.990575	no
XLOC_000606	XLOC_000606	GB44783	Group1.22:234154-235204	PBS5	IAPV5	OK	60.5243	57.0285	-0.0858322	-0.205901	0.71785	0.969584	no
XLOC_000607	XLOC_000607	GB44785	Group1.22:269165-269441	PBS5	IAPV5	NOTEST	3.38471	0	#NAME?	0	1	1	no
XLOC_000608	XLOC_000608	GB44786	Group1.22:287536-290023	PBS5	IAPV5	OK	38.9349	40.4435	0.0548445	0.148262	0.79695	0.981739	no
XLOC_000609	XLOC_000609	GB44787	Group1.22:336448-355555	PBS5	IAPV5	OK	4.25284	1.45429	-1.54811	-1.69589	0.00655	0.108184	no
XLOC_000610	XLOC_000610	GB44788	Group1.22:358058-359111	PBS5	IAPV5	NOTEST	0	0	0	0	1	1	no
XLOC_000611	XLOC_000611	GB44789	Group1.22:359813-367721	PBS5	IAPV5	OK	40.6935	38.0899	-0.0953913	-0.195987	0.73355	0.973778	no
XLOC_000612	XLOC_000612	GB44791	Group1.22:379068-410408	PBS5	IAPV5	OK	20.9559	17.0751	-0.295461	-0.5843	0.3139	0.80885	no
XLOC_000613	XLOC_000613	GB44792	Group1.22:410783-414334	PBS5	IAPV5	OK	46.4778	49.4511	0.0894612	0.256202	0.64955	0.953725	no
XLOC_000614	XLOC_000614	GB44793	Group1.22:422733-427006	PBS5	IAPV5	OK	3.45958	3.12828	-0.145231	-0.115182	0.8693	0.991743	no
XLOC_000615	XLOC_000615	GB44794	Group1.22:455794-464276	PBS5	IAPV5	NOTEST	0.488241	0.895249	0.874694	0	1	1	no
XLOC_000616	XLOC_000616	GB44795	Group1.22:471835-516898	PBS5	IAPV5	NOTEST	0	0	0	0	1	1	no
XLOC_000617	XLOC_000617	GB44796	Group1.22:471835-516898	PBS5	IAPV5	OK	29.7329	26.106	-0.187677	-0.5284	0.34395	0.829105	no
XLOC_000618	XLOC_000618	GB44797	Group1.22:519165-521153	PBS5	IAPV5	NOTEST	0	0	0	0	1	1	no
XLOC_000619	XLOC_000619	GB44798	Group1.22:524342-553673	PBS5	IAPV5	OK	27.5729	41.4001	0.586381	0.571736	0.28745	0.780053	no
XLOC_000620	XLOC_000620	GB44799	Group1.22:554853-558247	PBS5	IAPV5	OK	27.9966	41.0926	0.553625	0.786824	0.16455	0.641949	no
XLOC_000621	XLOC_000621	GB44800	Group1.22:559128-561558	PBS5	IAPV5	OK	7.01185	4.53326	-0.629247	-1.0057	0.0844	0.491041	no
XLOC_000622	XLOC_000622	GB44801	Group1.22:561766-562295	PBS5	IAPV5	NOTEST	0	0	0	0	1	1	no
XLOC_000623	XLOC_000623	GB44802	Group1.22:574837-581931	PBS5	IAPV5	OK	41.2776	28.5267	-0.533045	-1.55925	0.0063	0.106351	no
XLOC_000624	XLOC_000624	GB44803	Group1.22:590455-591592	PBS5	IAPV5	OK	52.2888	46.7021	-0.163013	-0.35196	0.54215	0.918923	no
XLOC_000625	XLOC_000625	GB44804	Group1.22:598028-613762	PBS5	IAPV5	OK	16.3609	15.0824	-0.11738	-0.320624	0.57565	0.931741	no
XLOC_000626	XLOC_000626	GB44805	Group1.22:616688-617676	PBS5	IAPV5	NOTEST	0	0	0	0	1	1	no
XLOC_000627	XLOC_000627	GB44807	Group1.22:625755-626442	PBS5	IAPV5	NOTEST	0	0	0	0	1	1	no
XLOC_000628	XLOC_000628	GB44808	Group1.22:627609-641967	PBS5	IAPV5	OK	47.5268	47.9358	0.0123623	0.0362159	0.9513	0.995556	no
XLOC_000629	XLOC_000629	GB44809	Group1.22:646926-651156	PBS5	IAPV5	OK	3.42304	1.02459	-1.74023	-1.35711	0.23725	0.731393	no
XLOC_000630	XLOC_000630	GB44810	Group1.22:652696-658781	PBS5	IAPV5	OK	43.9541	34.6013	-0.345171	-0.56167	0.33975	0.827163	no
XLOC_000631	XLOC_000631	GB44811	Group1.22:671126-673980	PBS5	IAPV5	OK	54.5257	50.7813	-0.102641	-0.254242	0.66105	0.957021	no
XLOC_000632	XLOC_000632	GB44812	Group1.22:674924-677021	PBS5	IAPV5	OK	20.7424	22.4444	0.113771	0.265134	0.63915	0.949239	no
XLOC_000633	XLOC_000633	GB44813	Group1.22:679953-680190	PBS5	IAPV5	NOTEST	0	0	0	0	1	1	no
XLOC_000634	XLOC_000634	GB44763	Group1.22:4085-7124	PBS5	IAPV5	OK	15.4912	12.6252	-0.295136	-0.560187	0.3164	0.809834	no
XLOC_000635	XLOC_000635	GB44762	Group1.22:12126-19937	PBS5	IAPV5	OK	6.22106	4.16066	-0.580349	-0.598729	0.308	0.802308	no
XLOC_000636	XLOC_000636	GB44761	Group1.22:23259-27181	PBS5	IAPV5	OK	10.8102	8.56068	-0.336596	-0.708963	0.21765	0.708195	no
XLOC_000637	XLOC_000637	GB44760	Group1.22:28215-30693	PBS5	IAPV5	OK	40.19	34.5249	-0.219203	-0.329671	0.5691	0.930758	no
XLOC_000638	XLOC_000638	GB44759	Group1.22:30880-38367	PBS5	IAPV5	OK	25.2405	25.8737	0.0357435	0.103159	0.858	0.990955	no
XLOC_000639	XLOC_000639	GB44758	Group1.22:38851-48147	PBS5	IAPV5	OK	32.5877	37.8358	0.215424	0.599787	0.2927	0.787423	no
XLOC_000640	XLOC_000640	GB44757	Group1.22:51477-59566	PBS5	IAPV5	OK	72.9219	75.7341	0.0545901	0.152598	0.79095	0.981491	no
XLOC_000641	XLOC_000641	GB44756	Group1.22:59880-68823	PBS5	IAPV5	OK	12.4639	14.5125	0.219548	0.507789	0.3674	0.846007	no
XLOC_000642	XLOC_000642	GB44755	Group1.22:71606-74079	PBS5	IAPV5	OK	131.295	120.078	-0.128838	-0.378287	0.5029	0.905202	no
XLOC_000643	XLOC_000643	GB44754	Group1.22:107116-107606	PBS5	IAPV5	OK	78.6839	122.575	0.639529	0.69728	0.43065	0.87674	no
XLOC_000644	XLOC_000644	GB44753	Group1.22:107661-112799	PBS5	IAPV5	OK	16.2651	16.5433	0.0244705	0.0661641	0.90755	0.991743	no
XLOC_000645	XLOC_000645	GB44752	Group1.22:113288-113574	PBS5	IAPV5	NOTEST	0	0	0	0	1	1	no
XLOC_000646	XLOC_000646	GB44751	Group1.22:136825-143197	PBS5	IAPV5	OK	17.8308	18.5693	0.0585468	0.13826	0.8077	0.984844	no
XLOC_000647	XLOC_000647	GB44750	Group1.22:143264-146391	PBS5	IAPV5	NOTEST	0	0	0	0	1	1	no
XLOC_000648	XLOC_000648	GB44749	Group1.22:154498-155358	PBS5	IAPV5	OK	3454.97	3823.18	0.146101	0.365428	0.52885	0.914	no
XLOC_000649	XLOC_000649	GB44747	Group1.22:159778-166900	PBS5	IAPV5	OK	24.3673	21.9355	-0.151681	-0.393093	0.485	0.900029	no
XLOC_000650	XLOC_000650	GB44746	Group1.22:168104-174806	PBS5	IAPV5	OK	10.4624	8.73501	-0.260336	-0.576482	0.30595	0.801175	no
XLOC_000651	XLOC_000651	GB44745	Group1.22:177624-181499	PBS5	IAPV5	OK	4.00206	2.9551	-0.437536	-0.782464	0.17195	0.651705	no
XLOC_000652	XLOC_000652	GB44744	Group1.22:187962-189804	PBS5	IAPV5	OK	6.76301	4.92187	-0.45846	-0.736882	0.20235	0.692831	no
XLOC_000653	XLOC_000653	GB44743	Group1.22:201537-210623	PBS5	IAPV5	OK	27.7157	23.8347	-0.217637	-0.494179	0.38965	0.858384	no
XLOC_000654	XLOC_000654	GB44742	Group1.22:221498-225973	PBS5	IAPV5	OK	9.01698	9.85153	0.127703	0.286024	0.6171	0.943561	no
XLOC_000655	XLOC_000655	GB44740	Group1.22:239635-266760	PBS5	IAPV5	OK	15.5591	6.84574	-1.18448	-0.819414	0.15555	0.627438	no
XLOC_000656	XLOC_000656	GB44739	Group1.22:280938-285824	PBS5	IAPV5	OK	11.3132	7.37914	-0.616489	-0.776265	0.1772	0.660385	no
XLOC_000657	XLOC_000657	GB44738	Group1.22:333551-333985	PBS5	IAPV5	NOTEST	0	0	0	0	1	1	no
XLOC_000658	XLOC_000658	GB44735	Group1.22:359813-367721	PBS5	IAPV5	OK	19.0799	22.4331	0.233578	0.418397	0.4701	0.893654	no
XLOC_000659	XLOC_000659	GB44734	Group1.22:359813-367721	PBS5	IAPV5	OK	13.6928	13.8841	0.0200143	0.0134702	0.97995	0.996636	no
XLOC_000660	XLOC_000660	GB44733	Group1.22:379068-410408	PBS5	IAPV5	NOTEST	0	0	0	0	1	1	no
XLOC_000661	XLOC_000661	GB44732	Group1.22:379068-410408	PBS5	IAPV5	OK	12.7586	10.5278	-0.277271	-0.480865	0.40425	0.867759	no
XLOC_000662	XLOC_000662	GB44731	Group1.22:415677-421070	PBS5	IAPV5	OK	39.7691	48.2309	0.278309	0.776334	0.1823	0.668114	no
XLOC_000663	XLOC_000663	GB44730	Group1.22:429188-432130	PBS5	IAPV5	NOTEST	0.109912	0.220826	1.00656	0	1	1	no
XLOC_000664	XLOC_000664	GB44729	Group1.22:448155-448487	PBS5	IAPV5	NOTEST	0	0	0	0	1	1	no
XLOC_000665	XLOC_000665	GB44728	Group1.22:471835-516898	PBS5	IAPV5	NOTEST	0.276651	0.18678	-0.566726	0	1	1	no
XLOC_000666	XLOC_000666	GB44727	Group1.22:522667-522790	PBS5	IAPV5	NOTEST	0	0	0	0	1	1	no
XLOC_000667	XLOC_000667	GB44726	Group1.22:524342-553673	PBS5	IAPV5	OK	77.5569	52.7909	-0.554966	-1.30833	0.0242	0.252753	no
XLOC_000668	XLOC_000668	GB44725	Group1.22:554853-558247	PBS5	IAPV5	OK	102.422	93.3512	-0.133788	-0.28052	0.62755	0.947787	no
XLOC_000669	XLOC_000669	GB44724	Group1.22:564347-570270	PBS5	IAPV5	NOTEST	0	0	0	0	1	1	no
XLOC_000670	XLOC_000670	GB44723	Group1.22:584321-587904	PBS5	IAPV5	OK	5.1272	14.7673	1.52616	1.56838	0.0621	0.419186	no
XLOC_000671	XLOC_000671	GB44722	Group1.22:592115-592626	PBS5	IAPV5	OK	33.1215	30.4751	-0.120139	-0.17303	0.7623	0.977903	no
XLOC_000672	XLOC_000672	GB44721	Group1.22:593156-597663	PBS5	IAPV5	OK	152.375	123.091	-0.307907	-0.893941	0.1238	0.579075	no
XLOC_000673	XLOC_000673	GB44718	Group1.22:642928-645771	PBS5	IAPV5	OK	33.1998	33.4818	0.0122029	0.0321682	0.95545	0.995832	no
XLOC_000674	XLOC_000674	GB46463	Group1.23:75-708	PBS5	IAPV5	NOTEST	0	0.232438	inf	0	1	1	no
XLOC_000675	XLOC_000675	GB46464	Group1.23:3230-14005	PBS5	IAPV5	OK	18.6224	18.9035	0.021615	0.0248839	0.96635	0.995832	no
XLOC_000676	XLOC_000676	GB46465	Group1.23:3230-14005	PBS5	IAPV5	OK	23.3359	26.4878	0.182775	0.363745	0.52835	0.914	no
XLOC_000677	XLOC_000677	GB46466	Group1.23:14407-20723	PBS5	IAPV5	OK	26.8056	25.9648	-0.0459794	-0.105208	0.8574	0.990955	no
XLOC_000678	XLOC_000678	GB46467	Group1.23:24362-27996	PBS5	IAPV5	OK	18.9705	14.6936	-0.368562	-0.874325	0.1321	0.591133	no
XLOC_000679	XLOC_000679	GB46468	Group1.23:34977-35370	PBS5	IAPV5	OK	82.9221	54.3429	-0.609666	-0.84835	0.27215	0.767874	no
XLOC_000680	XLOC_000680	GB46469	Group1.23:35468-37327	PBS5	IAPV5	OK	52.1604	49.2934	-0.0815604	-0.209969	0.7157	0.968668	no
XLOC_000681	XLOC_000681	GB46470	Group1.23:42204-43005	PBS5	IAPV5	NOTEST	0	0	0	0	1	1	no
XLOC_000682	XLOC_000682	GB46471	Group1.23:50092-53337	PBS5	IAPV5	NOTEST	0.179844	0.120154	-0.581861	0	1	1	no
XLOC_000683	XLOC_000683	GB46472	Group1.23:66832-72620	PBS5	IAPV5	NOTEST	0.801632	0.691684	-0.212826	0	1	1	no
XLOC_000684	XLOC_000684	GB46474	Group1.23:94502-95509	PBS5	IAPV5	NOTEST	0	0	0	0	1	1	no
XLOC_000685	XLOC_000685	GB46475	Group1.23:102620-107693	PBS5	IAPV5	OK	13.286	13.3532	0.00727948	0.00422462	0.99385	0.997963	no
XLOC_000686	XLOC_000686	GB46476	Group1.23:112696-115963	PBS5	IAPV5	OK	131.285	121.673	-0.109685	-0.320632	0.57635	0.93265	no
XLOC_000687	XLOC_000687	GB46477	Group1.23:116270-117930	PBS5	IAPV5	OK	41.0492	38.6725	-0.0860467	-0.205819	0.7174	0.969584	no
XLOC_000688	XLOC_000688	GB46478	Group1.23:123085-130605	PBS5	IAPV5	OK	22.9047	25.3007	0.143533	0.412457	0.46995	0.893654	no
XLOC_000689	XLOC_000689	GB46479	Group1.23:147881-152487	PBS5	IAPV5	OK	77.278	56.2924	-0.457118	-1.33426	0.0218	0.236893	no
XLOC_000690	XLOC_000690	GB46480	Group1.23:154699-162488	PBS5	IAPV5	NOTEST	0.666081	0.82689	0.311998	0	1	1	no
XLOC_000691	XLOC_000691	GB46481	Group1.23:163125-167894	PBS5	IAPV5	OK	309.368	304.313	-0.0237657	-0.0610319	0.91275	0.992019	no
XLOC_000692	XLOC_000692	GB46482	Group1.23:171246-171393	PBS5	IAPV5	NOTEST	0	0	0	0	1	1	no
XLOC_000693	XLOC_000693	GB46483	Group1.23:174674-174832	PBS5	IAPV5	NOTEST	0	0	0	0	1	1	no
XLOC_000694	XLOC_000694	GB46484	Group1.23:177355-177821	PBS5	IAPV5	NOTEST	0	0	0	0	1	1	no
XLOC_000695	XLOC_000695	GB46485	Group1.23:187367-206320	PBS5	IAPV5	NOTEST	0	0	0	0	1	1	no
XLOC_000696	XLOC_000696	GB46486	Group1.23:207524-222762	PBS5	IAPV5	OK	3.57066	2.99345	-0.25438	-0.28197	0.62535	0.946988	no
XLOC_000697	XLOC_000697	GB46487	Group1.23:230603-252329	PBS5	IAPV5	OK	10.284	9.70678	-0.08334	-0.222753	0.6958	0.963656	no
XLOC_000698	XLOC_000698	GB46488	Group1.23:260721-261643	PBS5	IAPV5	OK	7.50066	4.21735	-0.83068	-0.787215	0.1888	0.677085	no
XLOC_000699	XLOC_000699	GB46489	Group1.23:266198-271609	PBS5	IAPV5	OK	12.7882	8.05365	-0.667102	-1.06722	0.0711	0.450028	no
XLOC_000700	XLOC_000700	GB46490	Group1.23:279652-301883	PBS5	IAPV5	OK	38.2226	35.5473	-0.104686	-0.300367	0.60235	0.940665	no
XLOC_000701	XLOC_000701	GB46491	Group1.23:309574-309818	PBS5	IAPV5	NOTEST	0	0	0	0	1	1	no
XLOC_000702	XLOC_000702	GB46492	Group1.23:310461-315107	PBS5	IAPV5	OK	15.158	10.0981	-0.586001	-0.97041	0.08855	0.502828	no
XLOC_000703	XLOC_000703	GB46493	Group1.23:318942-325463	PBS5	IAPV5	OK	2.26398	2.49739	0.141559	0.199919	0.7286	0.97176	no
XLOC_000704	XLOC_000704	GB46494	Group1.23:332839-336777	PBS5	IAPV5	OK	34.636	42.5534	0.297003	0.853012	0.1298	0.589999	no
XLOC_000705	XLOC_000705	GB46495	Group1.23:448423-450237	PBS5	IAPV5	OK	41.7488	49.176	0.236221	0.609751	0.28215	0.776264	no
XLOC_000706	XLOC_000706	GB46496	Group1.23:457599-469742	PBS5	IAPV5	OK	92.3909	104.443	0.176894	0.505021	0.37875	0.852739	no
XLOC_000707	XLOC_000707	GB46498	Group1.23:532745-536443	PBS5	IAPV5	NOTEST	0.60093	1.23345	1.03742	0	1	1	no
XLOC_000708	XLOC_000708	GB46500	Group1.23:542284-584697	PBS5	IAPV5	OK	2.13991	2.34956	0.134843	0.0895572	0.8824	0.991743	no
XLOC_000709	XLOC_000709	GB46501	Group1.23:586405-588080	PBS5	IAPV5	OK	9.10331	12.7944	0.491051	0.897436	0.1235	0.57837	no
XLOC_000710	XLOC_000710	GB46502	Group1.23:588176-590523	PBS5	IAPV5	OK	81.2616	73.5419	-0.144007	-0.415551	0.4747	0.896696	no
XLOC_000711	XLOC_000711	GB46503	Group1.23:635803-650089	PBS5	IAPV5	OK	228.866	204.678	-0.161143	-0.309202	0.58355	0.933887	no
XLOC_000712	XLOC_000712	GB46504	Group1.23:659112-660432	PBS5	IAPV5	NOTEST	0	0	0	0	1	1	no
XLOC_000713	XLOC_000713	GB46505	Group1.23:660908-664199	PBS5	IAPV5	NOTEST	0	0	0	0	1	1	no
XLOC_000714	XLOC_000714	GB46506	Group1.23:665141-666558	PBS5	IAPV5	NOTEST	1.16351	0.889377	-0.387613	0	1	1	no
XLOC_000715	XLOC_000715	GB46507	Group1.23:667527-671060	PBS5	IAPV5	OK	40.9831	32.918	-0.316149	-0.89121	0.1222	0.576873	no
XLOC_000716	XLOC_000716	GB46508	Group1.23:671330-672172	PBS5	IAPV5	OK	31.5121	35.257	0.162003	0.290743	0.6152	0.943412	no
XLOC_000717	XLOC_000717	GB46509	Group1.23:675525-683627	PBS5	IAPV5	OK	79.6453	82.5218	0.0511854	0.146126	0.79375	0.981625	no
XLOC_000718	XLOC_000718	GB46510	Group1.23:684122-688080	PBS5	IAPV5	OK	26.0928	25.0727	-0.0575319	-0.160247	0.77965	0.979482	no
XLOC_000719	XLOC_000719	GB46511	Group1.23:692380-695656	PBS5	IAPV5	OK	29.5577	32.7069	0.146061	0.39109	0.4957	0.903406	no
XLOC_000720	XLOC_000720	GB46512	Group1.23:695756-716972	PBS5	IAPV5	OK	112.737	110.093	-0.0342368	-0.0956898	0.8637	0.990978	no
XLOC_000721	XLOC_000721	GB46513	Group1.23:747238-764062	PBS5	IAPV5	NOTEST	1.28621	0.932362	-0.464165	0	1	1	no
XLOC_000722	XLOC_000722	GB46514	Group1.23:783499-787695	PBS5	IAPV5	NOTEST	0.123118	0.122917	-0.00235796	0	1	1	no
XLOC_000723	XLOC_000723	GB46515	Group1.23:788120-791465	PBS5	IAPV5	NOTEST	0.288771	0.170632	-0.75904	0	1	1	no
XLOC_000724	XLOC_000724	GB46516	Group1.23:795874-809240	PBS5	IAPV5	OK	3.48675	2.63001	-0.406814	-0.640713	0.2634	0.757733	no
XLOC_000725	XLOC_000725	GB46517	Group1.23:809601-811090	PBS5	IAPV5	OK	105.451	136.582	0.373196	1.0874	0.0575	0.402338	no
XLOC_000726	XLOC_000726	GB46518	Group1.23:817521-819282	PBS5	IAPV5	NOTEST	0.0782949	0.421745	2.42938	0	1	1	no
XLOC_000727	XLOC_000727	GB46519	Group1.23:856555-858680	PBS5	IAPV5	NOTEST	1.80605	1.04619	-0.787699	0	1	1	no
XLOC_000728	XLOC_000728	GB46520	Group1.23:873381-878048	PBS5	IAPV5	OK	27.4257	22.3322	-0.296402	-0.84001	0.1465	0.61382	no
XLOC_000729	XLOC_000729	GB46521	Group1.23:878978-881451	PBS5	IAPV5	OK	57.5016	57.7461	0.00612131	0.0169814	0.9769	0.996491	no
XLOC_000730	XLOC_000730	GB46522	Group1.23:882894-883858	PBS5	IAPV5	NOTEST	0	0	0	0	1	1	no
XLOC_000731	XLOC_000731	GB46523	Group1.23:884420-888298	PBS5	IAPV5	OK	28.5321	29.5087	0.0485513	0.128261	0.8253	0.986016	no
XLOC_000732	XLOC_000732	GB46524	Group1.23:905673-1041316	PBS5	IAPV5	OK	3.27864	3.23137	-0.0209542	-0.0255299	0.97255	0.995832	no
XLOC_000733	XLOC_000733	GB46525	Group1.23:1080280-1082527	PBS5	IAPV5	NOTEST	0.736943	0.592729	-0.31418	0	1	1	no
XLOC_000734	XLOC_000734	GB46526	Group1.23:1100010-1340009	PBS5	IAPV5	OK	17.3853	17.8783	0.0403415	0.108274	0.8552	0.990955	no
XLOC_000735	XLOC_000735	GB46527	Group1.23:1402108-1410257	PBS5	IAPV5	NOTEST	0	0	0	0	1	1	no
XLOC_000736	XLOC_000736	GB46528	Group1.23:1413293-1414854	PBS5	IAPV5	OK	2.45745	2.65313	0.110533	0.0736383	0.8926	0.991743	no
XLOC_000737	XLOC_000737	GB46529	Group1.23:1477951-1478176	PBS5	IAPV5	NOTEST	0	0	0	0	1	1	no
XLOC_000738	XLOC_000738	GB46462	Group1.23:3230-14005	PBS5	IAPV5	OK	28.9664	33.8054	0.222875	0.304756	0.59805	0.938182	no
XLOC_000739	XLOC_000739	GB46461	Group1.23:3230-14005	PBS5	IAPV5	OK	3.27058	4.54085	0.473415	0.222264	0.80595	0.984844	no
XLOC_000740	XLOC_000740	GB46460	Group1.23:14407-20723	PBS5	IAPV5	OK	21.4902	25.7455	0.260642	0.369599	0.51495	0.910117	no
XLOC_000741	XLOC_000741	GB46459	Group1.23:20835-23702	PBS5	IAPV5	OK	34.2463	28.0508	-0.287903	-0.776562	0.17635	0.658943	no
XLOC_000742	XLOC_000742	GB46458	Group1.23:31507-34322	PBS5	IAPV5	OK	1.4147	1.57105	0.151227	0.141531	0.79965	0.983295	no
XLOC_000743	XLOC_000743	GB46457	Group1.23:37642-41604	PBS5	IAPV5	OK	25.1199	29.4776	0.23079	0.655438	0.25655	0.750771	no
XLOC_000744	XLOC_000744	GB46456	Group1.23:84897-85266	PBS5	IAPV5	NOTEST	0	0	0	0	1	1	no
XLOC_000745	XLOC_000745	GB46455	Group1.23:85750-88016	PBS5	IAPV5	NOTEST	0.419667	0.22427	-0.90401	0	1	1	no
XLOC_000746	XLOC_000746	GB46453	Group1.23:100219-100979	PBS5	IAPV5	OK	54.1589	54.2387	0.00212524	0.00374566	0.99205	0.997963	no
XLOC_000747	XLOC_000747	GB46452	Group1.23:102620-107693	PBS5	IAPV5	OK	33.6643	44.129	0.390509	1.09877	0.05485	0.392073	no
XLOC_000748	XLOC_000748	GB46450	Group1.23:109090-112488	PBS5	IAPV5	OK	51.34	59.8448	0.221142	0.637883	0.2627	0.756883	no
XLOC_000749	XLOC_000749	GB46449	Group1.23:118415-119877	PBS5	IAPV5	OK	24.1859	31.9891	0.403416	0.928513	0.1007	0.53429	no
XLOC_000750	XLOC_000750	GB46448	Group1.23:132636-143540	PBS5	IAPV5	OK	1.49839	0.698769	-1.10053	-1.28529	0.02765	0.269533	no
XLOC_000751	XLOC_000751	GB46447	Group1.23:144032-145739	PBS5	IAPV5	OK	57.7392	56.3272	-0.0357194	-0.09475	0.87275	0.991743	no
XLOC_000752	XLOC_000752	GB46446	Group1.23:183344-184709	PBS5	IAPV5	NOTEST	0	0	0	0	1	1	no
XLOC_000753	XLOC_000753	GB46444	Group1.23:255684-258814	PBS5	IAPV5	OK	2.00732	1.83326	-0.130855	-0.142747	0.8119	0.984844	no
XLOC_000754	XLOC_000754	GB46443	Group1.23:303642-304854	PBS5	IAPV5	OK	21.9075	20.4889	-0.0965854	-0.164564	0.7711	0.978752	no
XLOC_000755	XLOC_000755	GB46442	Group1.23:305355-305846	PBS5	IAPV5	NOTEST	0	0	0	0	1	1	no
XLOC_000756	XLOC_000756	GB46441	Group1.23:330103-332239	PBS5	IAPV5	OK	11.2631	11.8496	0.0732336	0.137747	0.8122	0.984844	no
XLOC_000757	XLOC_000757	GB46440	Group1.23:332839-336777	PBS5	IAPV5	NOTEST	0	0	0	0	1	1	no
XLOC_000758	XLOC_000758	GB46439	Group1.23:336943-338059	PBS5	IAPV5	OK	41.3217	46.7366	0.177654	0.206045	0.72075	0.970283	no
XLOC_000759	XLOC_000759	GB46438	Group1.23:339993-345066	PBS5	IAPV5	OK	25.9668	19.7165	-0.397263	-0.819406	0.15275	0.622864	no
XLOC_000760	XLOC_000760	GB46437	Group1.23:347192-348937	PBS5	IAPV5	OK	69.3339	59.7715	-0.214103	-0.583085	0.3091	0.803678	no
XLOC_000761	XLOC_000761	GB46436	Group1.23:354257-357965	PBS5	IAPV5	OK	14.8368	10.8495	-0.451551	-1.04325	0.0653	0.430841	no
XLOC_000762	XLOC_000762	GB46435	Group1.23:358840-359026	PBS5	IAPV5	NOTEST	0	9.306	inf	0	1	1	no
XLOC_000763	XLOC_000763	GB46434	Group1.23:378834-387440	PBS5	IAPV5	NOTEST	0	1.2558	inf	0	1	1	no
XLOC_000764	XLOC_000764	GB46433	Group1.23:388053-388353	PBS5	IAPV5	NOTEST	0	1.50477	inf	0	1	1	no
XLOC_000765	XLOC_000765	GB46432	Group1.23:452829-453251	PBS5	IAPV5	NOTEST	0	0	0	0	1	1	no
XLOC_000766	XLOC_000766	GB46431	Group1.23:470346-475729	PBS5	IAPV5	OK	104.338	100.533	-0.0535941	-0.151025	0.78945	0.981491	no
XLOC_000767	XLOC_000767	GB46430	Group1.23:476042-477605	PBS5	IAPV5	OK	50.1505	56.6048	0.17466	0.466534	0.41265	0.873449	no
XLOC_000769	XLOC_000769	GB46428	Group1.23:498567-502235	PBS5	IAPV5	OK	10.1329	10.3312	0.0279609	0.0215645	0.90005	0.991743	no
XLOC_000770	XLOC_000770	GB46427	Group1.23:508408-523339	PBS5	IAPV5	NOTEST	0.119683	0.311149	1.37839	0	1	1	no
XLOC_000771	XLOC_000771	GB46426	Group1.23:542284-584697	PBS5	IAPV5	OK	5.18071	6.73873	0.379327	0.752548	0.1934	0.682877	no
XLOC_000772	XLOC_000772	GB46425	Group1.23:590615-607023	PBS5	IAPV5	OK	215.679	228.13	0.0809687	0.213737	0.7104	0.966227	no
XLOC_000773	XLOC_000773	GB46424	Group1.23:614528-614699	PBS5	IAPV5	NOTEST	0	0	0	0	1	1	no
XLOC_000774	XLOC_000774	GB46423	Group1.23:630478-634894	PBS5	IAPV5	OK	50.7412	43.2982	-0.22885	-0.661159	0.24925	0.742375	no
XLOC_000775	XLOC_000775	GB46422	Group1.23:635803-650089	PBS5	IAPV5	OK	33.6442	25.3611	-0.40774	-0.816971	0.1584	0.632519	no
XLOC_000776	XLOC_000776	GB46421	Group1.23:651537-658013	PBS5	IAPV5	NOTEST	0.514275	0.255876	-1.0071	0	1	1	no
XLOC_000777	XLOC_000777	GB46420	Group1.23:688254-690135	PBS5	IAPV5	OK	196.215	190.003	-0.046414	-0.135689	0.81085	0.984844	no
XLOC_000778	XLOC_000778	GB46419	Group1.23:695756-716972	PBS5	IAPV5	NOTEST	1.29731	0.88688	-0.548708	0	1	1	no
XLOC_000779	XLOC_000779	GB46418	Group1.23:726917-731039	PBS5	IAPV5	NOTEST	0.910714	0.413693	-1.13844	0	1	1	no
XLOC_000780	XLOC_000780	GB46417	Group1.23:819726-821380	PBS5	IAPV5	NOTEST	0	0	0	0	1	1	no
XLOC_000781	XLOC_000781	GB46416	Group1.23:826882-828154	PBS5	IAPV5	NOTEST	0	0	0	0	1	1	no
XLOC_000782	XLOC_000782	GB46415	Group1.23:830047-833845	PBS5	IAPV5	NOTEST	0	0.0965133	inf	0	1	1	no
XLOC_000783	XLOC_000783	GB46414	Group1.23:843649-848099	PBS5	IAPV5	OK	5.04154	10.6893	1.08423	1.63748	0.0068	0.110659	no
XLOC_000784	XLOC_000784	GB46413	Group1.23:859690-860627	PBS5	IAPV5	NOTEST	0	0.239791	inf	0	1	1	no
XLOC_000785	XLOC_000785	GB46412	Group1.23:861271-861631	PBS5	IAPV5	OK	0	13.3882	inf	#NAME?	0.06595	0.432262	no
XLOC_000786	XLOC_000786	GB46411	Group1.23:865055-865735	PBS5	IAPV5	OK	38.9503	41.6123	0.0953752	0.180544	0.7541	0.976782	no
XLOC_000787	XLOC_000787	GB46410	Group1.23:865782-867123	PBS5	IAPV5	OK	13.4287	13.5149	0.00923088	0.015196	0.97595	0.995984	no
XLOC_000788	XLOC_000788	GB46409	Group1.23:868562-870860	PBS5	IAPV5	OK	9.77767	5.21883	-0.905766	-1.21859	0.0371	0.318005	no
XLOC_000789	XLOC_000789	GB46408	Group1.23:871903-873190	PBS5	IAPV5	OK	30.8271	33.8479	0.134866	0.283679	0.6237	0.946938	no
XLOC_000790	XLOC_000790	GB46406	Group1.23:1074213-1076222	PBS5	IAPV5	NOTEST	0	0	0	0	1	1	no
XLOC_000791	XLOC_000791	GB46405	Group1.23:1100010-1340009	PBS5	IAPV5	NOTEST	0	0	0	0	1	1	no
XLOC_000792	XLOC_000792	GB46404	Group1.23:1100010-1340009	PBS5	IAPV5	OK	7.96474	8.66681	0.121874	0.133946	0.8129	0.984911	no
XLOC_000793	XLOC_000793	GB46403	Group1.23:1511201-1526223	PBS5	IAPV5	OK	2.24311	1.27749	-0.812192	-0.695201	0.23855	0.732303	no
XLOC_000794	XLOC_000794	GB52130	Group1.25:17360-44667	PBS5	IAPV5	NOTEST	0	0	0	0	1	1	no
XLOC_000795	XLOC_000795	GB52131	Group1.25:103371-103536	PBS5	IAPV5	NOTEST	92.8614	0	#NAME?	0	1	1	no
XLOC_000796	XLOC_000796	GB52132	Group1.25:166352-166664	PBS5	IAPV5	NOTEST	0	0	0	0	1	1	no
XLOC_000797	XLOC_000797	GB52133	Group1.25:352035-383723	PBS5	IAPV5	OK	3.34939	4.70352	0.489845	0.639029	0.2647	0.758182	no
XLOC_000798	XLOC_000798	GB52134	Group1.25:390451-401894	PBS5	IAPV5	NOTEST	0	0	0	0	1	1	no
XLOC_000799	XLOC_000799	GB52129	Group1.25:17360-44667	PBS5	IAPV5	NOTEST	0	0	0	0	1	1	no
XLOC_000800	XLOC_000800	GB52128	Group1.25:44935-45178	PBS5	IAPV5	NOTEST	0	0	0	0	1	1	no
XLOC_000801	XLOC_000801	GB52127	Group1.25:148881-150954	PBS5	IAPV5	NOTEST	0	0	0	0	1	1	no
XLOC_000802	XLOC_000802	GB52126	Group1.25:169255-200775	PBS5	IAPV5	NOTEST	0	0	0	0	1	1	no
XLOC_000803	XLOC_000803	GB52125	Group1.25:208206-208566	PBS5	IAPV5	NOTEST	0	0	0	0	1	1	no
XLOC_000804	XLOC_000804	GB52124	Group1.25:297534-297774	PBS5	IAPV5	NOTEST	0	0	0	0	1	1	no
XLOC_000805	XLOC_000805	GB53886	Group1.26:8623-17188	PBS5	IAPV5	OK	10.5134	6.99717	-0.587386	-0.737877	0.2041	0.695397	no
XLOC_000806	XLOC_000806	GB53887	Group1.26:17196-77270	PBS5	IAPV5	NOTEST	0.15844	0.423435	1.4182	0	1	1	no
XLOC_000807	XLOC_000807	GB53888	Group1.26:80699-82458	PBS5	IAPV5	NOTEST	0	0	0	0	1	1	no
XLOC_000808	XLOC_000808	GB53885	Group1.26:83769-85007	PBS5	IAPV5	NOTEST	0	0	0	0	1	1	no
XLOC_000809	XLOC_000809	GB55287	Group1.27:102422-112440	PBS5	IAPV5	OK	22.7349	24.5491	0.110761	0.316841	0.5804	0.932858	no
XLOC_000810	XLOC_000810	GB55288	Group1.27:148278-149905	PBS5	IAPV5	OK	350.452	334.091	-0.0689745	-0.19952	0.72795	0.971748	no
XLOC_000811	XLOC_000811	GB55290	Group1.27:155020-160407	PBS5	IAPV5	NOTEST	0	0	0	0	1	1	no
XLOC_000812	XLOC_000812	GB55291	Group1.27:168144-169152	PBS5	IAPV5	OK	15.4585	7.26681	-1.08901	-1.24207	0.03385	0.301857	no
XLOC_000813	XLOC_000813	GB55292	Group1.27:178249-179726	PBS5	IAPV5	OK	4.48072	4.04171	-0.148766	-0.188188	0.74225	0.974844	no
XLOC_000814	XLOC_000814	GB55293	Group1.27:182250-191720	PBS5	IAPV5	OK	26.5877	19.8182	-0.423928	-1.05407	0.0657	0.432047	no
XLOC_000815	XLOC_000815	GB55294	Group1.27:193997-205232	PBS5	IAPV5	OK	83.3369	84.1848	0.0146037	0.0415293	0.9428	0.994353	no
XLOC_000816	XLOC_000816	GB55295	Group1.27:206121-206656	PBS5	IAPV5	OK	236.444	213.923	-0.144405	-0.359431	0.5278	0.914	no
XLOC_000817	XLOC_000817	GB55296	Group1.27:217474-218152	PBS5	IAPV5	OK	23.444	25.0416	0.0951123	0.160285	0.78195	0.980074	no
XLOC_000818	XLOC_000818	GB55297	Group1.27:221527-224031	PBS5	IAPV5	OK	33.112	36.2691	0.131388	0.350831	0.5335	0.915911	no
XLOC_000819	XLOC_000819	GB55298	Group1.27:228407-228952	PBS5	IAPV5	OK	1559.41	1482.5	-0.0729669	-0.0859429	0.8775	0.991743	no
XLOC_000820	XLOC_000820	GB55299	Group1.27:251105-256695	PBS5	IAPV5	OK	12.6871	13.8093	0.122276	0.299442	0.5967	0.938075	no
XLOC_000821	XLOC_000821	GB55300	Group1.27:261080-285783	PBS5	IAPV5	OK	100.875	75.4343	-0.419274	-0.264527	0.58645	0.934776	no
XLOC_000822	XLOC_000822	GB55301	Group1.27:261080-285783	PBS5	IAPV5	OK	134.186	48.2125	-1.47676	-0.719668	0.60345	0.940665	no
XLOC_000824	XLOC_000824	GB55303	Group1.27:286062-290198	PBS5	IAPV5	OK	49.8639	49.1605	-0.0204974	-0.0542326	0.9269	0.993072	no
XLOC_000825	XLOC_000825	GB55304	Group1.27:291790-301646	PBS5	IAPV5	OK	1.63659	2.11714	0.371418	0.264341	0.6551	0.954875	no
XLOC_000826	XLOC_000826	GB55305	Group1.27:316503-322492	PBS5	IAPV5	NOTEST	0	0	0	0	1	1	no
XLOC_000827	XLOC_000827	GB55306	Group1.27:333849-342700	PBS5	IAPV5	OK	16.9547	14.6707	-0.208753	-0.392243	0.4943	0.902963	no
XLOC_000828	XLOC_000828	GB55307	Group1.27:373657-398978	PBS5	IAPV5	OK	1.38157	2.10554	0.607877	1.06051	0.06975	0.446283	no
XLOC_000829	XLOC_000829	GB55286	Group1.27:129473-133827	PBS5	IAPV5	NOTEST	0.0812855	0	#NAME?	0	1	1	no
XLOC_000830	XLOC_000830	GB55285	Group1.27:141113-147266	PBS5	IAPV5	OK	7.34662	7.17096	-0.0349141	-0.0789151	0.89065	0.991743	no
XLOC_000831	XLOC_000831	GB55284	Group1.27:171934-173160	PBS5	IAPV5	NOTEST	0	0	0	0	1	1	no
XLOC_000832	XLOC_000832	GB55283	Group1.27:213119-217085	PBS5	IAPV5	OK	40.1119	34.3249	-0.224776	-0.650601	0.25895	0.753729	no
XLOC_000833	XLOC_000833	GB55282	Group1.27:218387-220963	PBS5	IAPV5	OK	39.2588	39.5802	0.0117638	0.0326229	0.95675	0.995832	no
XLOC_000834	XLOC_000834	GB55281	Group1.27:224199-227993	PBS5	IAPV5	OK	12.9528	14.835	0.195735	0.491944	0.38485	0.856166	no
XLOC_000835	XLOC_000835	GB55280	Group1.27:230985-236880	PBS5	IAPV5	OK	9.72019	8.04595	-0.272722	-0.516664	0.3773	0.852402	no
XLOC_000836	XLOC_000836	GB55279	Group1.27:238588-243914	PBS5	IAPV5	OK	11.55	12.8713	0.156275	0.403502	0.47665	0.896713	no
XLOC_000837	XLOC_000837	GB55278	Group1.27:244712-247466	PBS5	IAPV5	OK	42.4725	42.1131	-0.0122607	-0.0349049	0.9499	0.995556	no
XLOC_000838	XLOC_000838	GB55277	Group1.27:248081-249859	PBS5	IAPV5	NOTEST	0.689695	0.343456	-1.00583	0	1	1	no
XLOC_000839	XLOC_000839	GB55276	Group1.27:261080-285783	PBS5	IAPV5	OK	49.2327	50.2839	0.0304812	0.00548511	0.98565	0.997182	no
XLOC_000840	XLOC_000840	GB55275	Group1.27:286062-290198	PBS5	IAPV5	OK	41.4021	28.6756	-0.52988	-0.473311	0.4162	0.874161	no
XLOC_000841	XLOC_000841	GB55274	Group1.27:291790-301646	PBS5	IAPV5	OK	67.9532	88.0031	0.373013	1.05432	0.06575	0.43209	no
XLOC_000842	XLOC_000842	GB55273	Group1.27:303691-304149	PBS5	IAPV5	NOTEST	0	0	0	0	1	1	no
XLOC_000843	XLOC_000843	GB55272	Group1.27:304856-314346	PBS5	IAPV5	OK	21.543	24.635	0.193494	0.545889	0.336	0.824209	no
XLOC_000844	XLOC_000844	GB55270	Group1.27:315277-315579	PBS5	IAPV5	NOTEST	0	0	0	0	1	1	no
XLOC_000845	XLOC_000845	GB55269	Group1.27:316503-322492	PBS5	IAPV5	OK	22.4841	18.1989	-0.305053	-0.861682	0.13595	0.595223	no
XLOC_000846	XLOC_000846	GB55268	Group1.27:323231-328478	PBS5	IAPV5	OK	19.4217	14.0738	-0.464655	-0.998335	0.08625	0.496574	no
XLOC_000847	XLOC_000847	GB55266	Group1.27:330787-331054	PBS5	IAPV5	NOTEST	0	0	0	0	1	1	no
XLOC_000848	XLOC_000848	GB55265	Group1.27:363120-364126	PBS5	IAPV5	OK	12.2119	7.42834	-0.717173	-1.09827	0.0621	0.419186	no
XLOC_000849	XLOC_000849	GB55264	Group1.27:364910-367993	PBS5	IAPV5	OK	46.8206	43.6994	-0.09953	-0.274849	0.63165	0.949043	no
XLOC_000851	XLOC_000851	GB55262	Group1.27:400398-405065	PBS5	IAPV5	OK	3.76343	4.76651	0.340885	0.477788	0.411	0.87237	no
XLOC_000852	XLOC_000852	GB55261	Group1.27:405822-410652	PBS5	IAPV5	NOTEST	0	0	0	0	1	1	no
XLOC_000853	XLOC_000853	GB45789	Group1.28:23023-23149	PBS5	IAPV5	NOTEST	0	0	0	0	1	1	no
XLOC_000854	XLOC_000854	GB45791	Group1.28:103344-103509	PBS5	IAPV5	NOTEST	0	0	0	0	1	1	no
XLOC_000855	XLOC_000855	GB45788	Group1.28:4072-7796	PBS5	IAPV5	NOTEST	0.402086	0	#NAME?	0	1	1	no
XLOC_000856	XLOC_000856	GB45787	Group1.28:19546-20640	PBS5	IAPV5	NOTEST	0	0	0	0	1	1	no
XLOC_000857	XLOC_000857	GB45786	Group1.28:21237-21561	PBS5	IAPV5	NOTEST	0	0	0	0	1	1	no
XLOC_000858	XLOC_000858	GB45785	Group1.28:24482-30189	PBS5	IAPV5	NOTEST	0	0	0	0	1	1	no
XLOC_000859	XLOC_000859	GB45784	Group1.28:97990-98119	PBS5	IAPV5	NOTEST	0	0	0	0	1	1	no
XLOC_000860	XLOC_000860	GB45783	Group1.28:132410-133119	PBS5	IAPV5	NOTEST	0	0	0	0	1	1	no
XLOC_000861	XLOC_000861	GB45782	Group1.28:155315-155755	PBS5	IAPV5	OK	40.602	38.3893	-0.0808474	-0.109714	0.851	0.990575	no
XLOC_000862	XLOC_000862	GB47448	Group1.29:23462-107332	PBS5	IAPV5	NOTEST	0	0	0	0	1	1	no
XLOC_000863	XLOC_000863	GB47449	Group1.29:171405-181719	PBS5	IAPV5	OK	15.0001	15.0885	0.00848133	0.0141883	0.9797	0.996636	no
XLOC_000864	XLOC_000864	GB47450	Group1.29:183557-188011	PBS5	IAPV5	OK	44.2186	46.9541	0.0865973	0.166243	0.7743	0.979147	no
XLOC_000865	XLOC_000865	GB47451	Group1.29:188460-195230	PBS5	IAPV5	OK	12.2998	14.7159	0.258739	0.272028	0.64485	0.952145	no
XLOC_000866	XLOC_000866	GB47452	Group1.29:195670-208690	PBS5	IAPV5	OK	12.3191	15.2576	0.308632	0.892598	0.11705	0.569388	no
XLOC_000867	XLOC_000867	GB47453	Group1.29:209216-220033	PBS5	IAPV5	OK	73.1476	79.7292	0.124297	0.281662	0.62625	0.946988	no
XLOC_000868	XLOC_000868	GB47454	Group1.29:247595-250440	PBS5	IAPV5	OK	28.555	32.5809	0.190286	0.50412	0.38335	0.855397	no
XLOC_000869	XLOC_000869	GB47455	Group1.29:254124-256412	PBS5	IAPV5	OK	110.467	115.995	0.0704475	0.206023	0.71985	0.970055	no
XLOC_000870	XLOC_000870	GB47456	Group1.29:258168-259333	PBS5	IAPV5	OK	38.9249	38.845	-0.00296262	-0.00625894	0.99195	0.997963	no
XLOC_000871	XLOC_000871	GB47457	Group1.29:259431-262914	PBS5	IAPV5	OK	59.0842	72.6006	0.297207	0.833795	0.1448	0.611098	no
XLOC_000872	XLOC_000872	GB47458	Group1.29:263463-265615	PBS5	IAPV5	OK	18.6764	22.2506	0.252627	0.575908	0.30565	0.800811	no
XLOC_000873	XLOC_000873	GB47459	Group1.29:273177-278738	PBS5	IAPV5	OK	4.45265	5.24119	0.23523	0.513861	0.3673	0.846007	no
XLOC_000874	XLOC_000874	GB47460	Group1.29:279600-282260	PBS5	IAPV5	OK	44.7136	40.194	-0.153734	-0.430421	0.45705	0.888329	no
XLOC_000875	XLOC_000875	GB47461	Group1.29:282450-288011	PBS5	IAPV5	OK	15.5696	14.2626	-0.126486	-0.22912	0.68575	0.96197	no
XLOC_000876	XLOC_000876	GB47462	Group1.29:299302-301964	PBS5	IAPV5	OK	553.365	786.489	0.507195	1.24311	0.032	0.29352	no
XLOC_000877	XLOC_000877	GB47463	Group1.29:324351-327117	PBS5	IAPV5	OK	44.721	33.5163	-0.416086	-1.1187	0.05495	0.392224	no
XLOC_000878	XLOC_000878	GB47464	Group1.29:339535-339790	PBS5	IAPV5	OK	103.18	60.6533	-0.76651	-0.867315	0.1386	0.601265	no
XLOC_000879	XLOC_000879	GB47465	Group1.29:339999-340614	PBS5	IAPV5	OK	101.187	99.8563	-0.0190934	-0.0467477	0.93495	0.993505	no
XLOC_000880	XLOC_000880	GB47466	Group1.29:388519-401425	PBS5	IAPV5	OK	17.7358	15.8575	-0.161499	-0.45029	0.4384	0.879542	no
XLOC_000881	XLOC_000881	GB47467	Group1.29:425439-427500	PBS5	IAPV5	OK	6.96615	7.96584	0.193464	0.314488	0.5777	0.93265	no
XLOC_000882	XLOC_000882	GB47468	Group1.29:427713-432241	PBS5	IAPV5	OK	14.9924	17.4861	0.221978	0.571199	0.3166	0.809834	no
XLOC_000883	XLOC_000883	GB47469	Group1.29:439253-440978	PBS5	IAPV5	OK	26.0245	23.034	-0.176105	-0.396002	0.4769	0.896713	no
XLOC_000884	XLOC_000884	GB47470	Group1.29:445559-519500	PBS5	IAPV5	OK	9.30956	8.63765	-0.108074	-0.311435	0.58505	0.934776	no
XLOC_000885	XLOC_000885	GB47471	Group1.29:520892-527077	PBS5	IAPV5	NOTEST	0	0.0586956	inf	0	1	1	no
XLOC_000886	XLOC_000886	GB47472	Group1.29:542434-544117	PBS5	IAPV5	OK	68.7012	90.4055	0.396076	1.09149	0.0575	0.402338	no
XLOC_000887	XLOC_000887	GB47473	Group1.29:544604-544820	PBS5	IAPV5	OK	1089.52	1075.15	-0.0191503	-0.0355351	0.94955	0.995556	no
XLOC_000888	XLOC_000888	GB47474	Group1.29:550706-559076	PBS5	IAPV5	OK	6.82736	7.18134	0.0729252	0.130422	0.81955	0.986016	no
XLOC_000889	XLOC_000889	GB47475	Group1.29:560203-564829	PBS5	IAPV5	OK	64.7656	25.1251	-1.3661	-1.17625	0.0587	0.407449	no
XLOC_000890	XLOC_000890	GB47476	Group1.29:565828-573074	PBS5	IAPV5	OK	5.14224	3.46683	-0.568781	-1.1967	0.0396	0.327846	no
XLOC_000891	XLOC_000891	GB47477	Group1.29:581046-594917	PBS5	IAPV5	OK	15.312	18.3673	0.262478	0.436252	0.44645	0.885153	no
XLOC_000892	XLOC_000892	GB47478	Group1.29:581046-594917	PBS5	IAPV5	OK	82.2892	89.5311	0.121686	0.257318	0.65355	0.954554	no
XLOC_000893	XLOC_000893	GB47479	Group1.29:602474-612732	PBS5	IAPV5	NOTEST	0	0	0	0	1	1	no
XLOC_000894	XLOC_000894	GB47480	Group1.29:616771-617127	PBS5	IAPV5	OK	205.018	144.526	-0.504422	-0.51006	0.39125	0.859392	no
XLOC_000895	XLOC_000895	GB47481	Group1.29:617204-617552	PBS5	IAPV5	OK	62.0202	53.7119	-0.207498	-0.313914	0.5815	0.932858	no
XLOC_000896	XLOC_000896	GB47482	Group1.29:623478-625811	PBS5	IAPV5	OK	37.9051	31.109	-0.28506	-0.656826	0.2477	0.741162	no
XLOC_000897	XLOC_000897	GB47483	Group1.29:630637-631012	PBS5	IAPV5	OK	8.85566	8.176	-0.115204	-0.0971789	0.8711	0.991743	no
XLOC_000898	XLOC_000898	GB47484	Group1.29:632424-633213	PBS5	IAPV5	OK	15.3924	16.3758	0.0893481	0.125744	0.8236	0.986016	no
XLOC_000899	XLOC_000899	GB47485	Group1.29:636439-636820	PBS5	IAPV5	NOTEST	0	0.214548	inf	0	1	1	no
XLOC_000900	XLOC_000900	GB47486	Group1.29:638226-638637	PBS5	IAPV5	OK	43.8465	43.6902	-0.00515271	-0.00828608	0.99075	0.997876	no
XLOC_000901	XLOC_000901	GB47487	Group1.29:640741-642958	PBS5	IAPV5	OK	9.12112	16.0532	0.815577	1.32919	0.0247	0.255028	no
XLOC_000902	XLOC_000902	GB47488	Group1.29:644632-650152	PBS5	IAPV5	OK	21.2013	17.4971	-0.27703	-0.745652	0.1928	0.682877	no
XLOC_000903	XLOC_000903	GB47489	Group1.29:650490-657847	PBS5	IAPV5	OK	62.3849	64.3391	0.0444985	0.0531074	0.92445	0.993072	no
XLOC_000904	XLOC_000904	GB47490	Group1.29:704427-717547	PBS5	IAPV5	NOTEST	1.354	1.18183	-0.196206	0	1	1	no
XLOC_000905	XLOC_000905	GB47491	Group1.29:772845-773470	PBS5	IAPV5	NOTEST	0	0	0	0	1	1	no
XLOC_000906	XLOC_000906	GB47492	Group1.29:774108-776350	PBS5	IAPV5	OK	8.60426	3.60001	-1.25705	-1.05163	0.13145	0.590871	no
XLOC_000907	XLOC_000907	GB47493	Group1.29:984864-1003662	PBS5	IAPV5	OK	15.7948	10.1743	-0.63453	-1.45046	0.0111	0.154793	no
XLOC_000908	XLOC_000908	GB47494	Group1.29:1003729-1019886	PBS5	IAPV5	NOTEST	0	0.869821	inf	0	1	1	no
XLOC_000909	XLOC_000909	GB47495	Group1.29:1059740-1061630	PBS5	IAPV5	OK	14.9666	14.1248	-0.0835125	-0.16617	0.76845	0.978074	no
XLOC_000910	XLOC_000910	GB47496	Group1.29:1081868-1084449	PBS5	IAPV5	OK	16.2499	13.9832	-0.216737	-0.482558	0.39295	0.861289	no
XLOC_000911	XLOC_000911	GB47497	Group1.29:1084713-1087216	PBS5	IAPV5	OK	11.0884	10.351	-0.0992899	-0.194239	0.7337	0.973778	no
XLOC_000912	XLOC_000912	GB47498	Group1.29:1092224-1100387	PBS5	IAPV5	OK	51.6093	48.8823	-0.078318	-0.155752	0.7857	0.980941	no
XLOC_000913	XLOC_000913	GB47499	Group1.29:1119832-1170526	PBS5	IAPV5	OK	15.4193	10.0713	-0.614487	-1.49277	0.01165	0.159115	no
XLOC_000914	XLOC_000914	GB47500	Group1.29:1170984-1173666	PBS5	IAPV5	OK	218.928	208.782	-0.0684585	-0.198109	0.72985	0.972644	no
XLOC_000915	XLOC_000915	GB47502	Group1.29:1183893-1186828	PBS5	IAPV5	OK	158.184	148.812	-0.0881079	-0.256164	0.6565	0.955442	no
XLOC_000916	XLOC_000916	GB47503	Group1.29:1303898-1318293	PBS5	IAPV5	OK	82.0843	76.9528	-0.0931327	-0.26581	0.6453	0.952385	no
XLOC_000917	XLOC_000917	GB47504	Group1.29:1323047-1323458	PBS5	IAPV5	OK	33.304	27.1837	-0.292954	-0.423071	0.4622	0.890458	no
XLOC_000918	XLOC_000918	GB47505	Group1.29:1325803-1326175	PBS5	IAPV5	OK	30.1635	31.8386	0.0779739	0.10397	0.8609	0.990969	no
XLOC_000919	XLOC_000919	GB47506	Group1.29:1329160-1330695	PBS5	IAPV5	OK	10.7617	9.21815	-0.223357	-0.383388	0.50625	0.906726	no
XLOC_000920	XLOC_000920	GB47507	Group1.29:1335134-1335509	PBS5	IAPV5	OK	1.62406	2.54462	0.647842	0.421105	0.56585	0.929651	no
XLOC_000921	XLOC_000921	GB47508	Group1.29:1342665-1346110	PBS5	IAPV5	OK	2.58386	0.663335	-1.96172	-1.24421	0.17925	0.664783	no
XLOC_000922	XLOC_000922	GB47509	Group1.29:1349925-1350186	PBS5	IAPV5	NOTEST	0	0	0	0	1	1	no
XLOC_000923	XLOC_000923	GB47510	Group1.29:1392968-1393175	PBS5	IAPV5	NOTEST	0	0	0	0	1	1	no
XLOC_000924	XLOC_000924	GB47511	Group1.29:1442572-1444215	PBS5	IAPV5	NOTEST	0	0	0	0	1	1	no
XLOC_000925	XLOC_000925	GB47512	Group1.29:1470821-1479421	PBS5	IAPV5	OK	13.3688	11.7856	-0.181843	-0.280891	0.617	0.943561	no
XLOC_000926	XLOC_000926	GB47513	Group1.29:1480306-1493077	PBS5	IAPV5	OK	26.047	33.7467	0.37363	0.896748	0.1141	0.561814	no
XLOC_000927	XLOC_000927	GB47514	Group1.29:1493691-1495186	PBS5	IAPV5	OK	37.9545	39.4937	0.0573507	0.134782	0.8097	0.984844	no
XLOC_000928	XLOC_000928	GB47515	Group1.29:1506862-1517375	PBS5	IAPV5	OK	6.23217	5.14692	-0.276025	-0.49261	0.3937	0.861289	no
XLOC_000929	XLOC_000929	GB47516	Group1.29:1580304-1581645	PBS5	IAPV5	OK	2.28966	0.934457	-1.29293	-1.28007	0.028	0.271524	no
XLOC_000930	XLOC_000930	GB47517	Group1.29:1583247-1584801	PBS5	IAPV5	OK	2.88095	3.36717	0.224992	0.230122	0.6742	0.958886	no
XLOC_000931	XLOC_000931	GB47518	Group1.29:1591695-1617073	PBS5	IAPV5	NOTEST	0.576311	0.520164	-0.14788	0	1	1	no
XLOC_000932	XLOC_000932	GB47519	Group1.29:1639873-1783788	PBS5	IAPV5	NOTEST	0	0	0	0	1	1	no
XLOC_000933	XLOC_000933	GB47447	Group1.29:23462-107332	PBS5	IAPV5	NOTEST	0	0	0	0	1	1	no
XLOC_000934	XLOC_000934	GB47446	Group1.29:133308-141136	PBS5	IAPV5	OK	11.7665	6.13215	-0.940213	-0.833787	0.33255	0.822252	no
XLOC_000935	XLOC_000935	GB47445	Group1.29:142715-168606	PBS5	IAPV5	NOTEST	1.03263	0.766183	-0.430561	0	1	1	no
XLOC_000936	XLOC_000936	GB47444	Group1.29:169699-170136	PBS5	IAPV5	NOTEST	0	0	0	0	1	1	no
XLOC_000937	XLOC_000937	GB47443	Group1.29:171405-181719	PBS5	IAPV5	OK	25.812	23.3392	-0.145289	-0.333902	0.5584	0.927239	no
XLOC_000938	XLOC_000938	GB47441	Group1.29:183557-188011	PBS5	IAPV5	OK	67.6814	67.1547	-0.0112714	-0.024196	0.96675	0.995832	no
XLOC_000939	XLOC_000939	GB47440	Group1.29:188460-195230	PBS5	IAPV5	OK	29.4294	24.7033	-0.252555	-0.605099	0.2919	0.786974	no
XLOC_000940	XLOC_000940	GB47439	Group1.29:209216-220033	PBS5	IAPV5	OK	23.4436	28.8576	0.299755	0.411019	0.4658	0.891892	no
XLOC_000941	XLOC_000941	GB47438	Group1.29:220563-227143	PBS5	IAPV5	OK	18.7692	17.3751	-0.111343	-0.243382	0.6712	0.958789	no
XLOC_000942	XLOC_000942	GB47437	Group1.29:230678-239090	PBS5	IAPV5	OK	19.0021	15.7438	-0.27138	-0.620515	0.27115	0.766793	no
XLOC_000943	XLOC_000943	GB47436	Group1.29:243318-247434	PBS5	IAPV5	OK	97.9582	98.6934	0.0107874	0.0317316	0.95585	0.995832	no
XLOC_000944	XLOC_000944	GB47435	Group1.29:267948-272574	PBS5	IAPV5	OK	8.89998	7.17536	-0.310752	-0.668709	0.23575	0.730237	no
XLOC_000945	XLOC_000945	GB47434	Group1.29:282450-288011	PBS5	IAPV5	OK	21.2474	17.8456	-0.251719	-0.422205	0.46055	0.890185	no
XLOC_000946	XLOC_000946	GB47433	Group1.29:288395-289665	PBS5	IAPV5	OK	2557.06	2591.87	0.0195097	0.0487866	0.9297	0.993072	no
XLOC_000947	XLOC_000947	GB47432	Group1.29:290929-293077	PBS5	IAPV5	OK	39.6991	43.3799	0.12792	0.348315	0.5412	0.918599	no
XLOC_000948	XLOC_000948	GB47431	Group1.29:306087-308188	PBS5	IAPV5	OK	422.281	358.339	-0.236879	-0.679856	0.24195	0.735393	no
XLOC_000949	XLOC_000949	GB47430	Group1.29:312054-314768	PBS5	IAPV5	OK	105.658	89.6959	-0.23629	-0.693787	0.2257	0.718053	no
XLOC_000950	XLOC_000950	GB47429	Group1.29:314827-322076	PBS5	IAPV5	NOTEST	0.0119272	0.0463854	1.95941	0	1	1	no
XLOC_000951	XLOC_000951	GB47428	Group1.29:328220-333710	PBS5	IAPV5	OK	10.907	9.11243	-0.259346	-0.640218	0.25515	0.749249	no
XLOC_000952	XLOC_000952	GB47427	Group1.29:335357-338731	PBS5	IAPV5	OK	23.3808	20.9242	-0.160154	-0.417877	0.46625	0.891892	no
XLOC_000953	XLOC_000953	GB47426	Group1.29:342770-343174	PBS5	IAPV5	NOTEST	0	0	0	0	1	1	no
XLOC_000954	XLOC_000954	GB47425	Group1.29:347194-355769	PBS5	IAPV5	OK	8.57208	5.56899	-0.62223	-1.1322	0.0516	0.378641	no
XLOC_000955	XLOC_000955	GB47424	Group1.29:356484-387489	PBS5	IAPV5	OK	3.22676	2.09082	-0.626014	-0.758524	0.18295	0.668776	no
XLOC_000956	XLOC_000956	GB47423	Group1.29:403344-409831	PBS5	IAPV5	OK	25.0699	27.7254	0.145252	0.394363	0.487	0.900051	no
XLOC_000957	XLOC_000957	GB47422	Group1.29:414274-423307	PBS5	IAPV5	OK	14.5125	11.7718	-0.301967	-0.814805	0.15905	0.633587	no
XLOC_000958	XLOC_000958	GB47420	Group1.29:434660-438857	PBS5	IAPV5	OK	15.6957	11.8973	-0.399743	-0.919149	0.09895	0.528673	no
XLOC_000959	XLOC_000959	GB47419	Group1.29:528381-529416	PBS5	IAPV5	OK	22.9838	20.2675	-0.181447	-0.345297	0.535	0.916167	no
XLOC_000960	XLOC_000960	GB47418	Group1.29:530818-538839	PBS5	IAPV5	OK	34.6732	35.6478	0.0399918	0.117205	0.83975	0.987772	no
XLOC_000961	XLOC_000961	GB47417	Group1.29:546377-550567	PBS5	IAPV5	OK	33.5194	35.222	0.0714813	0.202319	0.72575	0.970693	no
XLOC_000962	XLOC_000962	GB47416	Group1.29:550706-559076	PBS5	IAPV5	NOTEST	0	0	0	0	1	1	no
XLOC_000963	XLOC_000963	GB47415	Group1.29:560203-564829	PBS5	IAPV5	OK	61.6137	45.7765	-0.428643	-1.09965	0.0566	0.399414	no
XLOC_000964	XLOC_000964	GB47414	Group1.29:573124-580872	PBS5	IAPV5	OK	27.3503	31.499	0.203749	0.59595	0.29115	0.785726	no
XLOC_000965	XLOC_000965	GB47413	Group1.29:581046-594917	PBS5	IAPV5	OK	8.8859	7.15706	-0.312152	-0.184477	0.72845	0.971757	no
XLOC_000966	XLOC_000966	GB47412	Group1.29:599019-601465	PBS5	IAPV5	OK	4.83795	5.4557	0.173367	0.205205	0.70985	0.965928	no
XLOC_000967	XLOC_000967	GB47411	Group1.29:602474-612732	PBS5	IAPV5	OK	12.528	15.5184	0.308827	0.66664	0.2437	0.738078	no
XLOC_000968	XLOC_000968	GB47410	Group1.29:617989-619271	PBS5	IAPV5	NOTEST	0	0	0	0	1	1	no
XLOC_000969	XLOC_000969	GB47409	Group1.29:619484-621296	PBS5	IAPV5	OK	12.0811	10.0585	-0.264333	-0.49981	0.3684	0.847175	no
XLOC_000970	XLOC_000970	GB47408	Group1.29:628443-628815	PBS5	IAPV5	OK	31.6503	23.5617	-0.425778	-0.549939	0.3297	0.819938	no
XLOC_000971	XLOC_000971	GB47407	Group1.29:631914-632226	PBS5	IAPV5	OK	40.189	41.9909	0.0632729	0.0792319	0.8896	0.991743	no
XLOC_000972	XLOC_000972	GB47406	Group1.29:637620-637932	PBS5	IAPV5	OK	50.8595	35.1721	-0.532085	-0.668691	0.2441	0.738316	no
XLOC_000973	XLOC_000973	GB47405	Group1.29:650490-657847	PBS5	IAPV5	OK	73.5881	76.45	0.0550452	0.136247	0.8152	0.985715	no
XLOC_000974	XLOC_000974	GB47404	Group1.29:662622-666448	PBS5	IAPV5	NOTEST	0	0	0	0	1	1	no
XLOC_000975	XLOC_000975	GB47403	Group1.29:674529-676524	PBS5	IAPV5	NOTEST	0	0	0	0	1	1	no
XLOC_000976	XLOC_000976	GB47402	Group1.29:741859-743075	PBS5	IAPV5	NOTEST	0	0	0	0	1	1	no
XLOC_000977	XLOC_000977	GB47401	Group1.29:819522-827073	PBS5	IAPV5	OK	2.40085	1.43844	-0.739039	-0.732609	0.20585	0.696751	no
XLOC_000978	XLOC_000978	GB47400	Group1.29:836695-838457	PBS5	IAPV5	OK	2.30694	1.73285	-0.412835	-0.428462	0.4733	0.896044	no
XLOC_000979	XLOC_000979	GB47399	Group1.29:926735-936782	PBS5	IAPV5	OK	30.96	24.8393	-0.317786	-0.848777	0.1395	0.603852	no
XLOC_000980	XLOC_000980	GB47398	Group1.29:1052547-1054067	PBS5	IAPV5	NOTEST	0.998507	1.19807	0.262865	0	1	1	no
XLOC_000981	XLOC_000981	GB47397	Group1.29:1055771-1056000	PBS5	IAPV5	NOTEST	0	0	0	0	1	1	no
XLOC_000982	XLOC_000982	GB47396	Group1.29:1056316-1058690	PBS5	IAPV5	OK	517.347	435.537	-0.248336	-0.71466	0.2104	0.701109	no
XLOC_000983	XLOC_000983	GB47395	Group1.29:1063511-1068383	PBS5	IAPV5	OK	94.6396	68.6185	-0.463847	-1.26598	0.0297	0.280178	no
XLOC_000984	XLOC_000984	GB47394	Group1.29:1074463-1074779	PBS5	IAPV5	OK	155.873	117.965	-0.40201	-0.4906	0.38725	0.857056	no
XLOC_000985	XLOC_000985	GB47393	Group1.29:1087758-1089507	PBS5	IAPV5	OK	29.2542	20.6499	-0.502511	-1.21256	0.03605	0.313308	no
XLOC_000986	XLOC_000986	GB47392	Group1.29:1092224-1100387	PBS5	IAPV5	OK	219.241	220.517	0.00837327	0.0141902	0.979	0.996636	no
XLOC_000987	XLOC_000987	GB47391	Group1.29:1119832-1170526	PBS5	IAPV5	OK	4.30927	4.39505	0.0284389	0.0373697	0.9435	0.994353	no
XLOC_000988	XLOC_000988	GB47390	Group1.29:1174277-1175875	PBS5	IAPV5	OK	36.6347	27.9949	-0.388046	-0.862737	0.1349	0.593812	no
XLOC_000989	XLOC_000989	GB47389	Group1.29:1176720-1181169	PBS5	IAPV5	OK	39.1045	41.8762	0.0987974	0.284372	0.62005	0.944852	no
XLOC_000990	XLOC_000990	GB47388	Group1.29:1187834-1188500	PBS5	IAPV5	NOTEST	0	0	0	0	1	1	no
XLOC_000991	XLOC_000991	GB47387	Group1.29:1189087-1193544	PBS5	IAPV5	NOTEST	0.364238	0.227941	-0.676222	0	1	1	no
XLOC_000992	XLOC_000992	GB47386	Group1.29:1206172-1208678	PBS5	IAPV5	NOTEST	0	0	0	0	1	1	no
XLOC_000993	XLOC_000993	GB47385	Group1.29:1221937-1223137	PBS5	IAPV5	NOTEST	0.456522	0.464609	0.0253339	0	1	1	no
XLOC_000994	XLOC_000994	GB47384	Group1.29:1282015-1282307	PBS5	IAPV5	NOTEST	0	0	0	0	1	1	no
XLOC_000995	XLOC_000995	GB47383	Group1.29:1318716-1321065	PBS5	IAPV5	OK	25.1531	25.1444	-0.000500478	-0.00127851	0.99785	0.999005	no
XLOC_000996	XLOC_000996	GB47382	Group1.29:1322491-1322803	PBS5	IAPV5	OK	287.337	312.919	0.123043	0.263832	0.6412	0.95085	no
XLOC_000997	XLOC_000997	GB47381	Group1.29:1325163-1325538	PBS5	IAPV5	OK	13.7883	15.18	0.138723	0.149439	0.7938	0.981625	no
XLOC_000998	XLOC_000998	GB47380	Group1.29:1332657-1333068	PBS5	IAPV5	OK	51.8872	56.5844	0.125028	0.213839	0.70615	0.965651	no
XLOC_000999	XLOC_000999	GB47379	Group1.29:1352893-1361344	PBS5	IAPV5	NOTEST	0.575862	0.59009	0.0352115	0	1	1	no
XLOC_001000	XLOC_001000	GB47378	Group1.29:1385694-1388636	PBS5	IAPV5	NOTEST	0	0	0	0	1	1	no
XLOC_001001	XLOC_001001	GB47377	Group1.29:1429729-1429933	PBS5	IAPV5	NOTEST	0	0	0	0	1	1	no
XLOC_001002	XLOC_001002	GB47376	Group1.29:1534820-1536185	PBS5	IAPV5	NOTEST	0	0	0	0	1	1	no
XLOC_001003	XLOC_001003	GB47375	Group1.29:1543277-1562886	PBS5	IAPV5	OK	1.88594	0.54198	-1.79897	-1.71948	0.009	0.133563	no
XLOC_001004	XLOC_001004	GB47374	Group1.29:1575323-1575557	PBS5	IAPV5	NOTEST	0	0	0	0	1	1	no
XLOC_001005	XLOC_001005	GB47373	Group1.29:1591695-1617073	PBS5	IAPV5	OK	2.94216	2.62625	-0.163869	-0.118617	0.8475	0.989398	no
XLOC_001006	XLOC_001006	GB47372	Group1.29:1620297-1623584	PBS5	IAPV5	OK	36.6095	28.8399	-0.344149	-0.962312	0.09385	0.515553	no
XLOC_001007	XLOC_001007	GB47371	Group1.29:1639873-1783788	PBS5	IAPV5	NOTEST	0.597484	0.843083	0.496774	0	1	1	no
XLOC_001008	XLOC_001008	GB47370	Group1.29:1795366-1866803	PBS5	IAPV5	OK	7.02182	6.63002	-0.0828318	-0.171362	0.7636	0.977903	no
XLOC_001009	XLOC_001009	GB47369	Group1.29:1893733-1893970	PBS5	IAPV5	NOTEST	0	3.5239	inf	0	1	1	no
XLOC_001010	XLOC_001010	GB47368	Group1.29:1894057-1945290	PBS5	IAPV5	OK	4.78688	6.13871	0.358851	0.346552	0.5425	0.918923	no
XLOC_001011	XLOC_001011	GB50350	Group1.3:8343-13347	PBS5	IAPV5	OK	24.0404	35.2875	0.553696	0.659445	0.2506	0.743796	no
XLOC_001012	XLOC_001012	GB50351	Group1.3:17919-18461	PBS5	IAPV5	OK	14.8044	22.7225	0.618094	0.632831	0.28415	0.777678	no
XLOC_001013	XLOC_001013	GB50352	Group1.3:20028-23733	PBS5	IAPV5	OK	34.9207	45.2491	0.373808	1.04292	0.0701	0.44683	no
XLOC_001014	XLOC_001014	GB50353	Group1.3:27123-29217	PBS5	IAPV5	OK	12.6489	16.117	0.349569	0.707321	0.22395	0.715762	no
XLOC_001015	XLOC_001015	GB50354	Group1.3:29503-31422	PBS5	IAPV5	OK	10.705	13.069	0.287862	0.438632	0.44955	0.885444	no
XLOC_001016	XLOC_001016	GB50355	Group1.3:34411-36182	PBS5	IAPV5	OK	60.9566	76.7329	0.332064	0.885911	0.12255	0.576873	no
XLOC_001017	XLOC_001017	GB50356	Group1.3:53829-55341	PBS5	IAPV5	OK	3520.94	3700.39	0.0717188	0.172191	0.7607	0.977903	no
XLOC_001018	XLOC_001018	GB50357	Group1.3:55818-67225	PBS5	IAPV5	OK	42.1661	39.9006	-0.0796709	-0.226858	0.694	0.963154	no
XLOC_001019	XLOC_001019	GB50359	Group1.3:70332-79404	PBS5	IAPV5	OK	13.6807	13.3154	-0.0390487	-0.103834	0.8571	0.990955	no
XLOC_001020	XLOC_001020	GB50360	Group1.3:82721-92391	PBS5	IAPV5	OK	137.59	90.475	-0.604783	-1.60255	0.00575	0.100302	no
XLOC_001021	XLOC_001021	GB50361	Group1.3:94363-95371	PBS5	IAPV5	OK	28.6665	23.8912	-0.262884	-0.54918	0.33435	0.822721	no
XLOC_001022	XLOC_001022	GB50362	Group1.3:102102-201321	PBS5	IAPV5	OK	7.22355	9.4368	0.385589	0.0907484	0.5886	0.935257	no
XLOC_001023	XLOC_001023	GB50363	Group1.3:102102-201321	PBS5	IAPV5	OK	33.4407	0.369325	-6.50057	-2.87102	0.27495	0.771396	no
XLOC_001024	XLOC_001024	GB50364	Group1.3:272440-276834	PBS5	IAPV5	OK	12.5685	12.5228	-0.00525559	-0.0113955	0.98435	0.997084	no
XLOC_001025	XLOC_001025	GB50365	Group1.3:277689-282468	PBS5	IAPV5	OK	8.53046	6.10249	-0.483225	-1.09663	0.05855	0.407449	no
XLOC_001026	XLOC_001026	GB50366	Group1.3:287046-295362	PBS5	IAPV5	OK	104.591	95.1523	-0.136445	-0.375033	0.5124	0.908768	no
XLOC_001027	XLOC_001027	GB50367	Group1.3:300239-303440	PBS5	IAPV5	OK	13.2671	14.0537	0.0830975	0.17901	0.7535	0.976782	no
XLOC_001028	XLOC_001028	GB50368	Group1.3:308681-310099	PBS5	IAPV5	OK	16.5784	19.1322	0.2067	0.397879	0.4896	0.900051	no
XLOC_001029	XLOC_001029	GB50369	Group1.3:310378-318207	PBS5	IAPV5	OK	28.6665	31.8824	0.153394	0.277315	0.6299	0.949043	no
XLOC_001030	XLOC_001030	GB50370	Group1.3:318915-326277	PBS5	IAPV5	OK	29.7308	35.1181	0.240257	0.705438	0.2237	0.715423	no
XLOC_001031	XLOC_001031	GB50371	Group1.3:328225-332092	PBS5	IAPV5	OK	35.9073	39.2961	0.130108	0.179136	0.75345	0.976782	no
XLOC_001032	XLOC_001032	GB50372	Group1.3:335069-340035	PBS5	IAPV5	OK	43.0424	38.6117	-0.156719	-0.452895	0.42705	0.875677	no
XLOC_001034	XLOC_001034	GB50374	Group1.3:423120-424401	PBS5	IAPV5	NOTEST	0.0315045	0.140099	2.15281	0	1	1	no
XLOC_001035	XLOC_001035	GB50375	Group1.3:472801-473485	PBS5	IAPV5	OK	81.5839	92.1936	0.176382	0.432539	0.44825	0.885379	no
XLOC_001036	XLOC_001036	GB50376	Group1.3:522930-676373	PBS5	IAPV5	OK	116.381	115.103	-0.01593	-0.0177598	0.9538	0.995709	no
XLOC_001037	XLOC_001037	GB50349	Group1.3:5896-6759	PBS5	IAPV5	OK	12.3267	6.0233	-1.03317	-1.06635	0.07385	0.458932	no
XLOC_001038	XLOC_001038	GB50348	Group1.3:8343-13347	PBS5	IAPV5	OK	71.1849	67.8932	-0.0683055	-0.181484	0.74695	0.975645	no
XLOC_001039	XLOC_001039	GB50347	Group1.3:14017-16947	PBS5	IAPV5	OK	134.245	138.849	0.048645	0.142018	0.8059	0.984844	no
XLOC_001040	XLOC_001040	GB50346	Group1.3:31762-33975	PBS5	IAPV5	OK	17.4453	16.6829	-0.0644643	-0.146998	0.8015	0.984294	no
XLOC_001041	XLOC_001041	GB50345	Group1.3:36413-42924	PBS5	IAPV5	OK	30.4071	33.9562	0.159267	0.459426	0.42085	0.875677	no
XLOC_001042	XLOC_001042	GB50344	Group1.3:44050-53336	PBS5	IAPV5	OK	25.3738	32.7915	0.369981	1.06083	0.06765	0.43735	no
XLOC_001043	XLOC_001043	GB50343	Group1.3:67782-69211	PBS5	IAPV5	OK	13.4156	17.8416	0.411333	0.781807	0.1826	0.668234	no
XLOC_001044	XLOC_001044	GB50342	Group1.3:102102-201321	PBS5	IAPV5	OK	1.34604	1.28924	-0.0622066	-0.022272	0.93885	0.994353	no
XLOC_001045	XLOC_001045	GB50341	Group1.3:221228-237456	PBS5	IAPV5	NOTEST	0	0.0622025	inf	0	1	1	no
XLOC_001046	XLOC_001046	GB50340	Group1.3:277689-282468	PBS5	IAPV5	OK	3.57893	5.33426	0.57576	0.220535	0.7586	0.97717	no
XLOC_001047	XLOC_001047	GB50339	Group1.3:287046-295362	PBS5	IAPV5	OK	21.8675	20.0379	-0.126058	-0.127653	0.82355	0.986016	no
XLOC_001048	XLOC_001048	GB50338	Group1.3:295631-299274	PBS5	IAPV5	OK	8.22995	8.26638	0.00637189	0.0121723	0.97905	0.996636	no
XLOC_001049	XLOC_001049	GB50337	Group1.3:303571-307216	PBS5	IAPV5	OK	9.82463	8.35252	-0.234192	-0.499399	0.3878	0.857056	no
XLOC_001050	XLOC_001050	GB50336	Group1.3:310378-318207	PBS5	IAPV5	OK	72.6968	69.6205	-0.0623792	-0.0932353	0.8667	0.991669	no
XLOC_001051	XLOC_001051	GB50335	Group1.3:310378-318207	PBS5	IAPV5	OK	59.5018	55.4248	-0.102401	-0.170807	0.76855	0.978074	no
XLOC_001052	XLOC_001052	GB50334	Group1.3:328225-332092	PBS5	IAPV5	OK	27.8752	35.8974	0.364895	0.89569	0.12055	0.57422	no
XLOC_001053	XLOC_001053	GB50333	Group1.3:332616-334327	PBS5	IAPV5	OK	5664.52	5701.85	0.00947607	0.0189997	0.9729	0.995832	no
XLOC_001054	XLOC_001054	GB50332	Group1.3:368684-395766	PBS5	IAPV5	NOTEST	0.23597	0.358094	0.601735	0	1	1	no
XLOC_001055	XLOC_001055	GB50331	Group1.3:410506-411305	PBS5	IAPV5	NOTEST	0	0	0	0	1	1	no
XLOC_001056	XLOC_001056	GB50330	Group1.3:466706-469377	PBS5	IAPV5	NOTEST	0	0	0	0	1	1	no
XLOC_001057	XLOC_001057	GB49729	Group1.30:71578-71890	PBS5	IAPV5	NOTEST	0	0	0	0	1	1	no
XLOC_001058	XLOC_001058	GB49730	Group1.30:79204-95750	PBS5	IAPV5	OK	10.6829	8.00026	-0.417181	-0.888672	0.1191	0.572359	no
XLOC_001059	XLOC_001059	GB49732	Group1.30:106000-122652	PBS5	IAPV5	OK	14.1228	11.6491	-0.27781	-0.667265	0.2357	0.730237	no
XLOC_001060	XLOC_001060	GB49733	Group1.30:140247-143261	PBS5	IAPV5	NOTEST	0	0	0	0	1	1	no
XLOC_001061	XLOC_001061	GB49734	Group1.30:146366-180346	PBS5	IAPV5	OK	6.23547	12.6504	1.02061	1.13413	0.0546	0.39113	no
XLOC_001062	XLOC_001062	GB49735	Group1.30:200169-201196	PBS5	IAPV5	NOTEST	0	0.306132	inf	0	1	1	no
XLOC_001063	XLOC_001063	GB49736	Group1.30:202432-202522	PBS5	IAPV5	NOTEST	0	0	0	0	1	1	no
XLOC_001064	XLOC_001064	GB49737	Group1.30:203223-203496	PBS5	IAPV5	NOTEST	0	0	0	0	1	1	no
XLOC_001065	XLOC_001065	GB49738	Group1.30:204434-227215	PBS5	IAPV5	NOTEST	1.07167	1.33803	0.32024	0	1	1	no
XLOC_001066	XLOC_001066	GB49728	Group1.30:59086-60632	PBS5	IAPV5	OK	71.9723	85.7211	0.252209	0.698111	0.225	0.717273	no
XLOC_001067	XLOC_001067	GB49727	Group1.30:127564-139491	PBS5	IAPV5	OK	12.2672	6.93753	-0.822309	-1.32091	0.0244	0.253246	no
XLOC_001068	XLOC_001068	GB49726	Group1.30:146366-180346	PBS5	IAPV5	OK	21.9548	18.8763	-0.217957	-0.454138	0.42365	0.875677	no
XLOC_001069	XLOC_001069	GB49725	Group1.30:204434-227215	PBS5	IAPV5	NOTEST	0.260431	0.532206	1.03108	0	1	1	no
XLOC_001070	XLOC_001070	GB51943	Group1.31:2414-15377	PBS5	IAPV5	OK	19.9328	17.6964	-0.171689	-0.219594	0.66815	0.958047	no
XLOC_001071	XLOC_001071	GB51944	Group1.31:124260-124404	PBS5	IAPV5	NOTEST	0	0	0	0	1	1	no
XLOC_001072	XLOC_001072	GB51945	Group1.31:225867-228698	PBS5	IAPV5	NOTEST	0.271426	0	#NAME?	0	1	1	no
XLOC_001073	XLOC_001073	GB51946	Group1.31:397248-397482	PBS5	IAPV5	NOTEST	0	0	0	0	1	1	no
XLOC_001074	XLOC_001074	GB51947	Group1.31:477741-627170	PBS5	IAPV5	OK	9.57977	5.25647	-0.865895	-1.25112	0.03455	0.306177	no
XLOC_001075	XLOC_001075	GB51948	Group1.31:627942-629234	PBS5	IAPV5	NOTEST	0	0	0	0	1	1	no
XLOC_001076	XLOC_001076	GB51949	Group1.31:631557-633070	PBS5	IAPV5	OK	3.46979	1.51577	-1.1948	-0.981634	0.13395	0.59256	no
XLOC_001077	XLOC_001077	GB51941	Group1.31:2414-15377	PBS5	IAPV5	OK	22.618	32.1553	0.507587	0.606841	0.292	0.787031	no
XLOC_001078	XLOC_001078	GB51940	Group1.31:15485-32965	PBS5	IAPV5	OK	34.2042	38.5804	0.173693	0.494624	0.3856	0.857056	no
XLOC_001079	XLOC_001079	GB51939	Group1.31:146693-147394	PBS5	IAPV5	NOTEST	1.61512	0.295384	-2.45098	0	1	1	no
XLOC_001080	XLOC_001080	GB51938	Group1.31:218186-224535	PBS5	IAPV5	OK	2.28114	1.77835	-0.359215	-0.506423	0.38205	0.854526	no
XLOC_001081	XLOC_001081	GB51937	Group1.31:235395-239615	PBS5	IAPV5	OK	25.8372	19.668	-0.393604	-0.954047	0.0933	0.514236	no
XLOC_001082	XLOC_001082	GB51936	Group1.31:294779-329443	PBS5	IAPV5	OK	2.88234	1.78154	-0.694119	-0.626188	0.28045	0.774555	no
XLOC_001083	XLOC_001083	GB51935	Group1.31:375933-376749	PBS5	IAPV5	NOTEST	0	0	0	0	1	1	no
XLOC_001084	XLOC_001084	GB51934	Group1.31:477741-627170	PBS5	IAPV5	NOTEST	0	0	0	0	1	1	no
XLOC_001085	XLOC_001085	GB51933	Group1.31:477741-627170	PBS5	IAPV5	NOTEST	0	0	0	0	1	1	no
XLOC_001086	XLOC_001086	GB51932	Group1.31:477741-627170	PBS5	IAPV5	NOTEST	0	0	0	0	1	1	no
XLOC_001087	XLOC_001087	GB51931	Group1.31:691258-692509	PBS5	IAPV5	NOTEST	0	0	0	0	1	1	no
XLOC_001088	XLOC_001088	GB51930	Group1.31:741930-746004	PBS5	IAPV5	NOTEST	0.25789	0.116432	-1.14727	0	1	1	no
XLOC_001089	XLOC_001089	GB55330	Group1.32:75906-79294	PBS5	IAPV5	NOTEST	0.733629	0.674168	-0.121944	0	1	1	no
XLOC_001091	XLOC_001091	GB55332	Group1.32:167744-229064	PBS5	IAPV5	OK	8.88079	6.82252	-0.380383	-0.685488	0.23335	0.727791	no
XLOC_001092	XLOC_001092	GB55333	Group1.32:367762-376345	PBS5	IAPV5	OK	26.7741	23.0737	-0.214589	-0.522693	0.3644	0.843698	no
XLOC_001093	XLOC_001093	GB55334	Group1.32:376611-378845	PBS5	IAPV5	NOTEST	0	0.220839	inf	0	1	1	no
XLOC_001094	XLOC_001094	GB55335	Group1.32:382961-384887	PBS5	IAPV5	NOTEST	0.418259	0.278399	-0.587241	0	1	1	no
XLOC_001095	XLOC_001095	GB55336	Group1.32:388993-390070	PBS5	IAPV5	NOTEST	0	0	0	0	1	1	no
XLOC_001096	XLOC_001096	GB55337	Group1.32:417698-425412	PBS5	IAPV5	NOTEST	0.238923	0.0477536	-2.32287	0	1	1	no
XLOC_001097	XLOC_001097	GB55338	Group1.32:652177-671892	PBS5	IAPV5	NOTEST	0	0	0	0	1	1	no
XLOC_001098	XLOC_001098	GB55329	Group1.32:7722-7851	PBS5	IAPV5	NOTEST	0	0	0	0	1	1	no
XLOC_001099	XLOC_001099	GB55328	Group1.32:11450-25232	PBS5	IAPV5	OK	17.3331	12.5931	-0.4609	-0.971912	0.09595	0.519908	no
XLOC_001100	XLOC_001100	GB55327	Group1.32:28833-30054	PBS5	IAPV5	OK	12.6958	10.6737	-0.250285	-0.327311	0.562	0.927893	no
XLOC_001101	XLOC_001101	GB55326	Group1.32:31923-34156	PBS5	IAPV5	OK	16.8368	13.3479	-0.335002	-0.687389	0.23455	0.729184	no
XLOC_001102	XLOC_001102	GB55325	Group1.32:34407-37795	PBS5	IAPV5	OK	586.534	397.755	-0.560334	-1.46562	0.01135	0.15674	no
XLOC_001103	XLOC_001103	GB55324	Group1.32:42605-57852	PBS5	IAPV5	OK	24.9236	23.9718	-0.0561743	-0.15505	0.78795	0.981175	no
XLOC_001104	XLOC_001104	GB55323	Group1.32:58573-71297	PBS5	IAPV5	OK	21.4192	15.2099	-0.493888	-1.17417	0.04095	0.334565	no
XLOC_001105	XLOC_001105	GB55322	Group1.32:256703-260645	PBS5	IAPV5	OK	13.4685	9.13894	-0.559489	-1.19369	0.03615	0.313308	no
XLOC_001106	XLOC_001106	GB55321	Group1.32:302290-303431	PBS5	IAPV5	NOTEST	0	0.0548966	inf	0	1	1	no
XLOC_001107	XLOC_001107	GB55320	Group1.32:303734-306918	PBS5	IAPV5	NOTEST	0	0	0	0	1	1	no
XLOC_001108	XLOC_001108	GB55319	Group1.32:316804-317065	PBS5	IAPV5	NOTEST	0	0	0	0	1	1	no
XLOC_001109	XLOC_001109	GB55318	Group1.32:360234-362726	PBS5	IAPV5	OK	394.989	335.529	-0.235373	-0.658153	0.25215	0.745282	no
XLOC_001110	XLOC_001110	GB55317	Group1.32:363385-367351	PBS5	IAPV5	OK	35.513	28.3778	-0.323585	-0.879753	0.12715	0.586347	no
XLOC_001111	XLOC_001111	GB55316	Group1.32:367762-376345	PBS5	IAPV5	OK	2.74267	6.58713	1.26407	0.62615	0.38705	0.857056	no
XLOC_001112	XLOC_001112	GB55315	Group1.32:367762-376345	PBS5	IAPV5	OK	12.2736	10.1134	-0.279293	-0.337359	0.5549	0.925423	no
XLOC_001113	XLOC_001113	GB55313	Group1.32:414230-414436	PBS5	IAPV5	NOTEST	0	0	0	0	1	1	no
XLOC_001114	XLOC_001114	GB55312	Group1.32:467945-501723	PBS5	IAPV5	OK	2.60947	2.89458	0.149598	0.231087	0.6912	0.962998	no
XLOC_001115	XLOC_001115	GB55311	Group1.32:628818-628995	PBS5	IAPV5	NOTEST	0	0	0	0	1	1	no
XLOC_001116	XLOC_001116	GB40025	Group1.33:119279-143799	PBS5	IAPV5	NOTEST	0	0	0	0	1	1	no
XLOC_001117	XLOC_001117	GB40026	Group1.33:168658-187663	PBS5	IAPV5	OK	3.58624	1.86715	-0.941633	-0.948336	0.10195	0.537481	no
XLOC_001118	XLOC_001118	GB40027	Group1.33:190666-203727	PBS5	IAPV5	OK	6.81183	6.99248	0.0377634	0.0924364	0.86875	0.991743	no
XLOC_001119	XLOC_001119	GB40028	Group1.33:206645-217678	PBS5	IAPV5	OK	25.7232	29.5832	0.20171	0.120837	0.8108	0.984844	no
XLOC_001120	XLOC_001120	GB40029	Group1.33:229443-235133	PBS5	IAPV5	OK	9.34348	7.86319	-0.248846	-0.462501	0.42195	0.875677	no
XLOC_001121	XLOC_001121	GB40030	Group1.33:236122-242924	PBS5	IAPV5	OK	17.9385	19.2894	0.104751	0.155389	0.79075	0.981491	no
XLOC_001122	XLOC_001122	GB40031	Group1.33:243447-244577	PBS5	IAPV5	OK	228.04	163.094	-0.483583	-1.28684	0.02565	0.259713	no
XLOC_001123	XLOC_001123	GB40032	Group1.33:245453-247006	PBS5	IAPV5	OK	55.0265	71.6225	0.380286	0.995156	0.0808	0.479732	no
XLOC_001124	XLOC_001124	GB40033	Group1.33:357295-367934	PBS5	IAPV5	OK	18.3733	21.4802	0.225399	0.638276	0.26325	0.757733	no
XLOC_001125	XLOC_001125	GB40034	Group1.33:383996-384314	PBS5	IAPV5	NOTEST	0	0	0	0	1	1	no
XLOC_001126	XLOC_001126	GB40035	Group1.33:530812-531898	PBS5	IAPV5	NOTEST	0	0	0	0	1	1	no
XLOC_001127	XLOC_001127	GB40024	Group1.33:104856-105111	PBS5	IAPV5	NOTEST	0	0	0	0	1	1	no
XLOC_001128	XLOC_001128	GB40023	Group1.33:108017-110604	PBS5	IAPV5	NOTEST	0	0	0	0	1	1	no
XLOC_001129	XLOC_001129	GB40022	Group1.33:203779-205122	PBS5	IAPV5	OK	19.4071	19.6979	0.0214613	0.043327	0.94235	0.994353	no
XLOC_001131	XLOC_001131	GB40020	Group1.33:236122-242924	PBS5	IAPV5	OK	11.1433	7.3562	-0.599142	-0.449019	0.43815	0.879318	no
XLOC_001132	XLOC_001132	GB40019	Group1.33:236122-242924	PBS5	IAPV5	OK	96.5476	101.316	0.0695486	0.160403	0.78225	0.980087	no
XLOC_001133	XLOC_001133	GB40018	Group1.33:244667-245086	PBS5	IAPV5	OK	396.603	437.1	0.140266	0.345431	0.5434	0.919279	no
XLOC_001134	XLOC_001134	GB40017	Group1.33:247063-252960	PBS5	IAPV5	OK	16.4187	15.3374	-0.0982876	-0.274621	0.6364	0.949239	no
XLOC_001135	XLOC_001135	GB40016	Group1.33:257955-303463	PBS5	IAPV5	OK	2.44547	2.45142	0.00350844	0.00537958	0.9897	0.997725	no
XLOC_001136	XLOC_001136	GB40015	Group1.33:342083-347061	PBS5	IAPV5	OK	12.5163	9.66907	-0.372364	-0.799162	0.1539	0.62586	no
XLOC_001137	XLOC_001137	GB40014	Group1.33:350449-357079	PBS5	IAPV5	OK	23.9217	17.3255	-0.465427	-1.30156	0.02365	0.250152	no
XLOC_001138	XLOC_001138	GB40013	Group1.33:357295-367934	PBS5	IAPV5	OK	10.4453	5.08783	-1.03773	-0.417677	0.6158	0.943528	no
XLOC_001139	XLOC_001139	GB40012	Group1.33:369389-378214	PBS5	IAPV5	OK	4.87131	4.83846	-0.00976181	-0.0192831	0.9728	0.995832	no
XLOC_001140	XLOC_001140	GB40011	Group1.33:382242-382777	PBS5	IAPV5	NOTEST	0.693647	0.948405	0.451303	0	1	1	no
XLOC_001141	XLOC_001141	GB40010	Group1.33:386401-426902	PBS5	IAPV5	OK	34.854	49.3828	0.502685	1.21314	0.0322	0.293999	no
XLOC_001142	XLOC_001142	GB40009	Group1.33:427339-431668	PBS5	IAPV5	OK	30.1719	41.0201	0.443125	1.22723	0.03375	0.301506	no
XLOC_001143	XLOC_001143	GB40008	Group1.33:432045-453635	PBS5	IAPV5	OK	48.161	57.2409	0.249182	0.69976	0.2206	0.711158	no
XLOC_001146	XLOC_001146	GB40005	Group1.33:500896-503133	PBS5	IAPV5	OK	3.35395	3.07834	-0.123707	-0.111579	0.8636	0.990978	no
XLOC_001147	XLOC_001147	GB40004	Group1.33:513204-513345	PBS5	IAPV5	NOTEST	0	0	0	0	1	1	no
XLOC_001148	XLOC_001148	GB40003	Group1.33:516301-516499	PBS5	IAPV5	NOTEST	0	5.17709	inf	0	1	1	no
XLOC_001149	XLOC_001149	GB40002	Group1.33:521888-522651	PBS5	IAPV5	NOTEST	0	0	0	0	1	1	no
XLOC_001150	XLOC_001150	GB40001	Group1.33:526433-526718	PBS5	IAPV5	NOTEST	0	0	0	0	1	1	no
XLOC_001151	XLOC_001151	GB42218	Group1.34:16083-23897	PBS5	IAPV5	OK	1.75187	0.869976	-1.00985	-1.0096	0.08725	0.499152	no
XLOC_001152	XLOC_001152	GB42219	Group1.34:27000-29745	PBS5	IAPV5	NOTEST	0.105471	0.0470106	-1.16579	0	1	1	no
XLOC_001153	XLOC_001153	GB42220	Group1.34:55619-77779	PBS5	IAPV5	OK	4.21418	4.44908	0.0782522	0.183751	0.7509	0.976357	no
XLOC_001154	XLOC_001154	GB42221	Group1.34:84681-84934	PBS5	IAPV5	NOTEST	0	0	0	0	1	1	no
XLOC_001155	XLOC_001155	GB42222	Group1.34:85420-89072	PBS5	IAPV5	OK	38.914	36.0684	-0.109553	-0.314251	0.58575	0.934776	no
XLOC_001156	XLOC_001156	GB42223	Group1.34:90139-93589	PBS5	IAPV5	OK	26.0341	28.764	0.143858	0.393698	0.4959	0.903406	no
XLOC_001157	XLOC_001157	GB42224	Group1.34:94034-112070	PBS5	IAPV5	OK	23.5797	14.9227	-0.66004	-1.62476	0.00475	0.0879502	no
XLOC_001158	XLOC_001158	GB42225	Group1.34:113798-117622	PBS5	IAPV5	NOTEST	0	0	0	0	1	1	no
XLOC_001159	XLOC_001159	GB42226	Group1.34:176233-177434	PBS5	IAPV5	NOTEST	0	0	0	0	1	1	no
XLOC_001160	XLOC_001160	GB42227	Group1.34:182794-187909	PBS5	IAPV5	OK	2.03479	2.46372	0.275956	0.23292	0.68845	0.962998	no
XLOC_001161	XLOC_001161	GB42228	Group1.34:210846-217037	PBS5	IAPV5	OK	52.7274	54.1497	0.0383995	0.112762	0.84465	0.988861	no
XLOC_001162	XLOC_001162	GB42229	Group1.34:221816-222601	PBS5	IAPV5	NOTEST	1.24194	1.199	-0.0507696	0	1	1	no
XLOC_001163	XLOC_001163	GB42230	Group1.34:226493-230547	PBS5	IAPV5	OK	41.7686	47.4251	0.18323	0.528408	0.3561	0.839058	no
XLOC_001164	XLOC_001164	GB42231	Group1.34:231364-232757	PBS5	IAPV5	OK	25.6591	20.9346	-0.293584	-0.626956	0.2792	0.774555	no
XLOC_001165	XLOC_001165	GB42232	Group1.34:258343-258861	PBS5	IAPV5	NOTEST	0	0	0	0	1	1	no
XLOC_001166	XLOC_001166	GB42233	Group1.34:267527-279930	PBS5	IAPV5	OK	20.0028	11.3639	-0.815747	-1.51981	0.0101	0.145332	no
XLOC_001167	XLOC_001167	GB42234	Group1.34:306820-310451	PBS5	IAPV5	OK	18.2158	15.0561	-0.274838	-0.689877	0.22395	0.715762	no
XLOC_001168	XLOC_001168	GB42235	Group1.34:317908-318063	PBS5	IAPV5	NOTEST	0	0	0	0	1	1	no
XLOC_001169	XLOC_001169	GB42236	Group1.34:318786-324973	PBS5	IAPV5	OK	15.9274	17.3991	0.127506	0.224047	0.6975	0.963866	no
XLOC_001170	XLOC_001170	GB42237	Group1.34:325180-327188	PBS5	IAPV5	OK	34.2671	35.9603	0.0695799	0.181137	0.7521	0.976452	no
XLOC_001171	XLOC_001171	GB42238	Group1.34:330270-331613	PBS5	IAPV5	OK	30.8625	36.2955	0.233936	0.560226	0.32635	0.817973	no
XLOC_001172	XLOC_001172	GB42239	Group1.34:333851-336299	PBS5	IAPV5	OK	111.085	89.1103	-0.317997	-0.921402	0.11385	0.561513	no
XLOC_001173	XLOC_001173	GB42241	Group1.34:337719-341395	PBS5	IAPV5	OK	14.5181	14.0476	-0.0475337	-0.117883	0.83585	0.987772	no
XLOC_001174	XLOC_001174	GB42242	Group1.34:341573-342326	PBS5	IAPV5	NOTEST	9.1543	45.2982	2.30693	0	1	1	no
XLOC_001175	XLOC_001175	GB42244	Group1.34:346935-353560	PBS5	IAPV5	OK	6.02482	6.30422	0.0654002	0.145562	0.7972	0.981739	no
XLOC_001176	XLOC_001176	GB42245	Group1.34:364531-365742	PBS5	IAPV5	NOTEST	0	2.64907	inf	0	1	1	no
XLOC_001177	XLOC_001177	GB42246	Group1.34:366221-373598	PBS5	IAPV5	OK	20.9036	19.2978	-0.115317	-0.327891	0.56455	0.929329	no
XLOC_001178	XLOC_001178	GB42247	Group1.34:377451-377646	PBS5	IAPV5	OK	0	23.3595	inf	#NAME?	0.06355	0.424323	no
XLOC_001179	XLOC_001179	GB42249	Group1.34:384971-486133	PBS5	IAPV5	OK	7.21238	6.5699	-0.134603	-0.375418	0.51315	0.908844	no
XLOC_001180	XLOC_001180	GB42250	Group1.34:510310-750961	PBS5	IAPV5	NOTEST	0	0	0	0	1	1	no
XLOC_001181	XLOC_001181	GB42252	Group1.34:792244-794824	PBS5	IAPV5	OK	125.436	137.925	0.13693	0.40051	0.48915	0.900051	no
XLOC_001183	XLOC_001183	GB42216	Group1.34:78869-84129	PBS5	IAPV5	OK	37.2102	29.8444	-0.318238	-0.890724	0.12195	0.576581	no
XLOC_001184	XLOC_001184	GB42215	Group1.34:202984-210373	PBS5	IAPV5	OK	12.4991	8.9295	-0.485169	-1.1387	0.04495	0.35192	no
XLOC_001185	XLOC_001185	GB42214	Group1.34:210846-217037	PBS5	IAPV5	NOTEST	0	0	0	0	1	1	no
XLOC_001186	XLOC_001186	GB42213	Group1.34:218298-220635	PBS5	IAPV5	OK	13.4127	9.32405	-0.524573	-0.955851	0.09325	0.514236	no
XLOC_001187	XLOC_001187	GB42212	Group1.34:223491-226194	PBS5	IAPV5	OK	7.1272	3.20963	-1.15093	-1.8205	0.00275	0.0584257	no
XLOC_001188	XLOC_001188	GB42211	Group1.34:234955-239980	PBS5	IAPV5	OK	59.3356	67.2031	0.179631	0.528416	0.35815	0.840077	no
XLOC_001189	XLOC_001189	GB42210	Group1.34:245593-248676	PBS5	IAPV5	NOTEST	1.05196	1.27425	0.276571	0	1	1	no
XLOC_001190	XLOC_001190	GB42209	Group1.34:262156-262408	PBS5	IAPV5	NOTEST	0	0	0	0	1	1	no
XLOC_001191	XLOC_001191	GB42208	Group1.34:285730-288466	PBS5	IAPV5	NOTEST	0	0	0	0	1	1	no
XLOC_001192	XLOC_001192	GB42207	Group1.34:303643-306515	PBS5	IAPV5	OK	35.5546	43.9208	0.304866	0.852187	0.1432	0.609259	no
XLOC_001194	XLOC_001194	GB42205	Group1.34:318786-324973	PBS5	IAPV5	OK	15.4476	14.9961	-0.0427959	-0.0924972	0.87335	0.991743	no
XLOC_001195	XLOC_001195	GB42204	Group1.34:327731-330092	PBS5	IAPV5	OK	19.3918	18.9003	-0.0370366	-0.086506	0.8799	0.991743	no
XLOC_001196	XLOC_001196	GB42203	Group1.34:359351-364128	PBS5	IAPV5	OK	29.2941	28.5962	-0.0347872	-0.0906139	0.87275	0.991743	no
XLOC_001197	XLOC_001197	GB42202	Group1.34:486975-496578	PBS5	IAPV5	OK	1.98452	1.79744	-0.142845	-0.167105	0.77335	0.979147	no
XLOC_001198	XLOC_001198	GB42201	Group1.34:510310-750961	PBS5	IAPV5	NOTEST	0.942166	0.799997	-0.235985	0	1	1	no
XLOC_001199	XLOC_001199	GB42200	Group1.34:763760-776771	PBS5	IAPV5	OK	19.2991	13.5036	-0.515184	-1.35453	0.0198	0.22321	no
XLOC_001200	XLOC_001200	GB42199	Group1.34:778646-779150	PBS5	IAPV5	NOTEST	0	0	0	0	1	1	no
XLOC_001201	XLOC_001201	GB42198	Group1.34:785131-790438	PBS5	IAPV5	OK	4.13744	1.74866	-1.24249	-0.79509	0.2564	0.750771	no
XLOC_001202	XLOC_001202	GB42197	Group1.34:790958-791895	PBS5	IAPV5	NOTEST	0	0	0	0	1	1	no
XLOC_001203	XLOC_001203	GB42196	Group1.34:796300-809836	PBS5	IAPV5	OK	29.3774	35.395	0.268842	0.781895	0.17305	0.652875	no
XLOC_001204	XLOC_001204	GB45510	Group1.35:22881-34637	PBS5	IAPV5	OK	8.2911	8.13638	-0.0271772	-0.057192	0.91925	0.993072	no
XLOC_001205	XLOC_001205	GB45511	Group1.35:90284-103463	PBS5	IAPV5	OK	5.3163	5.23688	-0.0217153	-0.0452938	0.9386	0.9943	no
XLOC_001206	XLOC_001206	GB45512	Group1.35:110127-123377	PBS5	IAPV5	OK	3.59871	3.48892	-0.0446985	-0.0897595	0.87585	0.991743	no
XLOC_001207	XLOC_001207	GB45513	Group1.35:131931-137205	PBS5	IAPV5	OK	11.8235	5.88209	-1.00726	-0.950045	0.11315	0.560963	no
XLOC_001208	XLOC_001208	GB45514	Group1.35:139055-140710	PBS5	IAPV5	OK	32.2641	36.6372	0.183381	0.405668	0.4834	0.89941	no
XLOC_001209	XLOC_001209	GB45515	Group1.35:141109-143035	PBS5	IAPV5	OK	15.9625	21.0291	0.397702	0.77614	0.1813	0.66808	no
XLOC_001210	XLOC_001210	GB45516	Group1.35:147261-148229	PBS5	IAPV5	NOTEST	0	1.76616	inf	0	1	1	no
XLOC_001211	XLOC_001211	GB45517	Group1.35:148245-155366	PBS5	IAPV5	OK	26.1942	33.793	0.367478	1.05283	0.06605	0.432347	no
XLOC_001212	XLOC_001212	GB45518	Group1.35:185040-316990	PBS5	IAPV5	OK	19.5562	13.4428	-0.54079	-1.54076	0.0074	0.116606	no
XLOC_001213	XLOC_001213	GB45519	Group1.35:334572-346092	PBS5	IAPV5	NOTEST	0	0	0	0	1	1	no
XLOC_001214	XLOC_001214	GB45520	Group1.35:348579-349347	PBS5	IAPV5	NOTEST	0	0	0	0	1	1	no
XLOC_001215	XLOC_001215	GB45521	Group1.35:478233-479505	PBS5	IAPV5	OK	5.74358	3.58369	-0.680504	-0.639653	0.26415	0.757917	no
XLOC_001216	XLOC_001216	GB45522	Group1.35:497583-497950	PBS5	IAPV5	NOTEST	0	1379	inf	0	1	1	no
XLOC_001217	XLOC_001217	GB45523	Group1.35:498004-498280	PBS5	IAPV5	OK	292.475	287.68	-0.0238485	-0.0447937	0.93785	0.993929	no
XLOC_001218	XLOC_001218	GB45524	Group1.35:587317-588686	PBS5	IAPV5	NOTEST	0	0	0	0	1	1	no
XLOC_001219	XLOC_001219	GB45525	Group1.35:599608-622509	PBS5	IAPV5	OK	4.84194	4.78341	-0.017544	-0.0316272	0.9569	0.995832	no
XLOC_001220	XLOC_001220	GB45526	Group1.35:623087-624814	PBS5	IAPV5	OK	90.3435	83.4352	-0.114764	-0.32413	0.57375	0.931487	no
XLOC_001221	XLOC_001221	GB45527	Group1.35:629325-630808	PBS5	IAPV5	OK	20.1748	21.1211	0.0661271	0.137412	0.8134	0.985216	no
XLOC_001222	XLOC_001222	GB45528	Group1.35:631062-634993	PBS5	IAPV5	OK	16.7442	17.3969	0.0551646	0.146754	0.79625	0.981739	no
XLOC_001223	XLOC_001223	GB45529	Group1.35:643560-688241	PBS5	IAPV5	NOTEST	0	0	0	0	1	1	no
XLOC_001224	XLOC_001224	GB45530	Group1.35:708443-736982	PBS5	IAPV5	OK	19.1415	12.4485	-0.620726	-1.75647	0.00235	0.0518094	no
XLOC_001225	XLOC_001225	GB45509	Group1.35:47625-68185	PBS5	IAPV5	OK	32.645	26.05	-0.325581	-0.713533	0.2146	0.704446	no
XLOC_001226	XLOC_001226	GB45508	Group1.35:125521-130219	PBS5	IAPV5	OK	18.1462	19.5463	0.107232	0.247476	0.654	0.954554	no
XLOC_001227	XLOC_001227	GB45507	Group1.35:131931-137205	PBS5	IAPV5	OK	32.2989	31.2444	-0.0478889	-0.113592	0.8387	0.987772	no
XLOC_001228	XLOC_001228	GB45506	Group1.35:143255-143336	PBS5	IAPV5	NOTEST	0	0	0	0	1	1	no
XLOC_001229	XLOC_001229	GB45505	Group1.35:143354-144028	PBS5	IAPV5	OK	148.558	135.128	-0.136691	-0.353466	0.53615	0.916167	no
XLOC_001230	XLOC_001230	GB45504	Group1.35:144253-146277	PBS5	IAPV5	OK	66.0686	85.6728	0.374872	1.06856	0.0614	0.416724	no
XLOC_001231	XLOC_001231	GB45503	Group1.35:320994-328113	PBS5	IAPV5	OK	33.5126	24.2581	-0.466237	-1.34404	0.02145	0.235666	no
XLOC_001232	XLOC_001232	GB45502	Group1.35:350505-379685	PBS5	IAPV5	OK	6.85675	8.21308	0.260399	0.260663	0.7231	0.970693	no
XLOC_001233	XLOC_001233	GB45501	Group1.35:381395-386523	PBS5	IAPV5	OK	9.4367	10.3949	0.139524	0.299856	0.5972	0.938075	no
XLOC_001234	XLOC_001234	GB45500	Group1.35:409260-423462	PBS5	IAPV5	OK	1.52697	1.34018	-0.188245	-0.236289	0.68055	0.961119	no
XLOC_001235	XLOC_001235	GB45499	Group1.35:451371-455104	PBS5	IAPV5	OK	2.42256	1.85033	-0.388749	-0.514977	0.37395	0.850439	no
XLOC_001236	XLOC_001236	GB45498	Group1.35:455505-458271	PBS5	IAPV5	OK	64.4365	80.2876	0.317298	0.925517	0.10915	0.553431	no
XLOC_001237	XLOC_001237	GB45497	Group1.35:458631-465847	PBS5	IAPV5	OK	14.4893	15.6112	0.107592	0.293646	0.6104	0.942717	no
XLOC_001238	XLOC_001238	GB45496	Group1.35:466184-466885	PBS5	IAPV5	OK	129.09	113.238	-0.189015	-0.266262	0.6482	0.953725	no
XLOC_001239	XLOC_001239	GB45495	Group1.35:467227-470373	PBS5	IAPV5	OK	232.209	236.618	0.0271358	0.07439	0.8975	0.991743	no
XLOC_001240	XLOC_001240	GB45494	Group1.35:472423-477518	PBS5	IAPV5	OK	19.4293	13.7465	-0.499165	-0.677105	0.244	0.738316	no
XLOC_001241	XLOC_001241	GB45493	Group1.35:489083-490172	PBS5	IAPV5	OK	53.417	60.8015	0.186807	0.391959	0.4914	0.900901	no
XLOC_001242	XLOC_001242	GB45492	Group1.35:490537-492490	PBS5	IAPV5	OK	35.8525	36.509	0.0261811	0.0682469	0.9063	0.991743	no
XLOC_001243	XLOC_001243	GB45491	Group1.35:493408-495527	PBS5	IAPV5	OK	32.5487	36.336	0.158798	0.413334	0.47285	0.895893	no
XLOC_001244	XLOC_001244	GB45490	Group1.35:498403-549007	PBS5	IAPV5	OK	48.1489	40.1878	-0.260743	-0.729794	0.20385	0.695328	no
XLOC_001245	XLOC_001245	GB45488	Group1.35:599608-622509	PBS5	IAPV5	NOTEST	0	0	0	0	1	1	no
XLOC_001246	XLOC_001246	GB45487	Group1.35:624966-628982	PBS5	IAPV5	OK	21.1031	23.9385	0.181883	0.500898	0.37675	0.852144	no
XLOC_001247	XLOC_001247	GB45486	Group1.35:643560-688241	PBS5	IAPV5	NOTEST	0.384015	0.282581	-0.442497	0	1	1	no
XLOC_001248	XLOC_001248	GB48940	Group1.36:7972-32872	PBS5	IAPV5	OK	40.1699	44.4523	0.146142	0.427248	0.45045	0.885444	no
XLOC_001249	XLOC_001249	GB48941	Group1.36:100060-107070	PBS5	IAPV5	NOTEST	0	0	0	0	1	1	no
XLOC_001250	XLOC_001250	GB48942	Group1.36:107997-120164	PBS5	IAPV5	OK	29.3668	21.6499	-0.439828	-1.0079	0.07565	0.462316	no
XLOC_001251	XLOC_001251	GB48943	Group1.36:128064-130452	PBS5	IAPV5	OK	54.8687	55.3869	0.0135605	0.037267	0.9489	0.995556	no
XLOC_001252	XLOC_001252	GB48944	Group1.36:130591-132224	PBS5	IAPV5	OK	22.9544	21.0458	-0.125244	-0.270371	0.63745	0.949239	no
XLOC_001253	XLOC_001253	GB48945	Group1.36:134587-142350	PBS5	IAPV5	OK	43.9999	27.9134	-0.656541	-0.148257	0.76655	0.977907	no
XLOC_001254	XLOC_001254	GB48946	Group1.36:157528-160851	PBS5	IAPV5	OK	99.0025	124.337	0.328715	0.894507	0.1129	0.560906	no
XLOC_001255	XLOC_001255	GB48947	Group1.36:161672-162033	PBS5	IAPV5	NOTEST	0	0	0	0	1	1	no
XLOC_001256	XLOC_001256	GB48948	Group1.36:162173-164655	PBS5	IAPV5	OK	109.863	153.502	0.482553	1.3033	0.0233	0.247777	no
XLOC_001257	XLOC_001257	GB48949	Group1.36:168242-172903	PBS5	IAPV5	OK	68.4915	56.3225	-0.282213	-0.826506	0.14985	0.619783	no
XLOC_001258	XLOC_001258	GB48950	Group1.36:173154-173450	PBS5	IAPV5	OK	87.4143	119.416	0.450056	0.405774	0.63745	0.949239	no
XLOC_001259	XLOC_001259	GB48951	Group1.36:174020-180791	PBS5	IAPV5	OK	51.9537	48.3916	-0.102467	-0.187043	0.74255	0.974844	no
XLOC_001260	XLOC_001260	GB48953	Group1.36:191448-194027	PBS5	IAPV5	OK	12.6467	13.179	0.0594807	0.119797	0.8393	0.987772	no
XLOC_001261	XLOC_001261	GB48954	Group1.36:194797-197246	PBS5	IAPV5	OK	28.5559	26.5831	-0.10328	-0.0270382	0.95405	0.995709	no
XLOC_001262	XLOC_001262	GB48955	Group1.36:198362-211503	PBS5	IAPV5	OK	55.7587	64.934	0.219777	0.394093	0.4967	0.903406	no
XLOC_001263	XLOC_001263	GB48956	Group1.36:212218-213594	PBS5	IAPV5	OK	385.82	445.109	0.206229	0.556189	0.3298	0.819938	no
XLOC_001264	XLOC_001264	GB48938	Group1.36:32902-36771	PBS5	IAPV5	NOTEST	0.0446064	0.0296039	-0.591461	0	1	1	no
XLOC_001265	XLOC_001265	GB48937	Group1.36:37521-59978	PBS5	IAPV5	OK	18.2334	15.8819	-0.199197	-0.542666	0.34105	0.827977	no
XLOC_001266	XLOC_001266	GB48936	Group1.36:75383-78274	PBS5	IAPV5	NOTEST	0.0561753	0.156564	1.47875	0	1	1	no
XLOC_001267	XLOC_001267	GB48935	Group1.36:85286-96011	PBS5	IAPV5	OK	103.734	93.7853	-0.145459	-0.409789	0.4769	0.896713	no
XLOC_001268	XLOC_001268	GB48934	Group1.36:97927-99346	PBS5	IAPV5	NOTEST	0	0	0	0	1	1	no
XLOC_001269	XLOC_001269	GB48933	Group1.36:123257-126018	PBS5	IAPV5	OK	16.2566	12.7244	-0.353428	-0.809264	0.15285	0.622864	no
XLOC_001270	XLOC_001270	GB48932	Group1.36:134587-142350	PBS5	IAPV5	OK	27.0787	29.338	0.115615	0.334085	0.5627	0.927893	no
XLOC_001271	XLOC_001271	GB48931	Group1.36:146259-146591	PBS5	IAPV5	NOTEST	0	0	0	0	1	1	no
XLOC_001272	XLOC_001272	GB48930	Group1.36:147631-150264	PBS5	IAPV5	OK	3.42966	3.39695	-0.0138239	-0.0203923	0.9695	0.995832	no
XLOC_001273	XLOC_001273	GB48929	Group1.36:150526-152858	PBS5	IAPV5	OK	245.325	289.569	0.239211	0.675493	0.2361	0.730866	no
XLOC_001274	XLOC_001274	GB48928	Group1.36:153331-156338	PBS5	IAPV5	OK	83.5251	80.9858	-0.0445416	-0.129971	0.8235	0.986016	no
XLOC_001275	XLOC_001275	GB48927	Group1.36:165613-167084	PBS5	IAPV5	OK	48.4256	52.1493	0.106877	0.282057	0.6169	0.943561	no
XLOC_001276	XLOC_001276	GB48926	Group1.36:174020-180791	PBS5	IAPV5	OK	125.348	108.306	-0.210827	-0.448257	0.4327	0.87674	no
XLOC_001277	XLOC_001277	GB48925	Group1.36:180898-184805	PBS5	IAPV5	OK	37.2809	38.8092	0.0579635	0.168096	0.77025	0.978234	no
XLOC_001278	XLOC_001278	GB48924	Group1.36:194797-197246	PBS5	IAPV5	OK	113.456	127.163	0.164548	0.481554	0.3998	0.866248	no
XLOC_001279	XLOC_001279	GB48923	Group1.36:198362-211503	PBS5	IAPV5	OK	24.1054	28.9973	0.266564	0.590915	0.3012	0.79671	no
XLOC_001280	XLOC_001280	GB48922	Group1.36:212218-213594	PBS5	IAPV5	OK	35.5311	51.9242	0.547325	0.430666	0.43965	0.881439	no
XLOC_001281	XLOC_001281	GB51594	Group1.37:41341-42151	PBS5	IAPV5	NOTEST	0	0	0	0	1	1	no
XLOC_001282	XLOC_001282	GB51595	Group1.37:47036-67945	PBS5	IAPV5	NOTEST	0	0	0	0	1	1	no
XLOC_001283	XLOC_001283	GB51596	Group1.37:155604-162900	PBS5	IAPV5	OK	7.7305	9.59158	0.311207	0.815084	0.1527	0.622864	no
XLOC_001284	XLOC_001284	GB51597	Group1.37:163862-164988	PBS5	IAPV5	OK	93.9451	103.433	0.138812	0.369964	0.51825	0.91219	no
XLOC_001285	XLOC_001285	GB51598	Group1.37:178904-180278	PBS5	IAPV5	OK	477.996	567.247	0.24698	0.710867	0.211	0.701109	no
XLOC_001286	XLOC_001286	GB51599	Group1.37:188457-191659	PBS5	IAPV5	OK	32.8533	33.6061	0.0326834	0.0910053	0.87515	0.991743	no
XLOC_001287	XLOC_001287	GB51600	Group1.37:196557-197302	PBS5	IAPV5	OK	49.3126	48.2835	-0.0304255	-0.0626339	0.91515	0.992294	no
XLOC_001288	XLOC_001288	GB51601	Group1.37:199821-202950	PBS5	IAPV5	OK	16.824	12.1159	-0.473622	-0.271728	0.63835	0.949239	no
XLOC_001289	XLOC_001289	GB51602	Group1.37:203357-205342	PBS5	IAPV5	OK	6.9745	7.08335	0.0223416	0.021836	0.9712	0.995832	no
XLOC_001290	XLOC_001290	GB51603	Group1.37:209340-214135	PBS5	IAPV5	OK	42.8547	44.5724	0.0566958	0.163813	0.7754	0.979147	no
XLOC_001291	XLOC_001291	GB51604	Group1.37:281150-314575	PBS5	IAPV5	NOTEST	0.268824	0.244656	-0.135905	0	1	1	no
XLOC_001292	XLOC_001292	GB51605	Group1.37:383942-384179	PBS5	IAPV5	OK	51.9189	48.3615	-0.102403	-0.0886514	0.8739	0.991743	no
XLOC_001293	XLOC_001293	GB51606	Group1.37:384416-385205	PBS5	IAPV5	OK	53.2844	68.9084	0.370968	0.868186	0.12665	0.585985	no
XLOC_001294	XLOC_001294	GB51607	Group1.37:386738-391700	PBS5	IAPV5	OK	61.6535	64.5632	0.0665297	0.190519	0.7404	0.974235	no
XLOC_001295	XLOC_001295	GB51608	Group1.37:392305-397961	PBS5	IAPV5	OK	8.47069	9.48476	0.163132	0.173078	0.76385	0.977903	no
XLOC_001296	XLOC_001296	GB51609	Group1.37:414070-458703	PBS5	IAPV5	NOTEST	0	0	0	0	1	1	no
XLOC_001297	XLOC_001297	GB51611	Group1.37:930578-1156024	PBS5	IAPV5	OK	5.70635	4.42448	-0.36706	-0.71782	0.2117	0.701109	no
XLOC_001298	XLOC_001298	GB51612	Group1.37:1161875-1171900	PBS5	IAPV5	OK	34.4823	29.9317	-0.20418	-0.572903	0.31995	0.813414	no
XLOC_001299	XLOC_001299	GB51613	Group1.37:1178845-1198566	PBS5	IAPV5	OK	6.50483	7.75901	0.254361	0.551128	0.336	0.824209	no
XLOC_001300	XLOC_001300	GB51614	Group1.37:1198700-1203164	PBS5	IAPV5	OK	55.5046	64.8602	0.224725	0.503295	0.3817	0.854351	no
XLOC_001301	XLOC_001301	GB51615	Group1.37:1236349-1249033	PBS5	IAPV5	OK	6.85374	5.47718	-0.323457	-0.705164	0.214	0.703871	no
XLOC_001302	XLOC_001302	GB51616	Group1.37:1252170-1252344	PBS5	IAPV5	NOTEST	0	0	0	0	1	1	no
XLOC_001303	XLOC_001303	GB51617	Group1.37:1258277-1259604	PBS5	IAPV5	OK	146.276	129.148	-0.179662	-0.51984	0.3638	0.843578	no
XLOC_001304	XLOC_001304	GB51618	Group1.37:1262919-1263456	PBS5	IAPV5	NOTEST	0	0	0	0	1	1	no
XLOC_001305	XLOC_001305	GB51619	Group1.37:1264718-1289174	PBS5	IAPV5	OK	11.4816	9.73552	-0.237996	-0.677358	0.2359	0.730475	no
XLOC_001306	XLOC_001306	GB51620	Group1.37:1300370-1302612	PBS5	IAPV5	OK	12.9219	16.0811	0.315545	0.668316	0.2402	0.733292	no
XLOC_001307	XLOC_001307	GB51621	Group1.37:1303105-1348145	PBS5	IAPV5	OK	2.80902	4.92817	0.810984	0.642141	0.3789	0.852739	no
XLOC_001308	XLOC_001308	GB51622	Group1.37:1348677-1435856	PBS5	IAPV5	OK	19.5308	14.6692	-0.412957	-0.970886	0.09405	0.516081	no
XLOC_001309	XLOC_001309	GB51623	Group1.37:1494704-1495658	PBS5	IAPV5	OK	112.043	116.781	0.0597513	0.160668	0.77895	0.979482	no
XLOC_001310	XLOC_001310	GB51624	Group1.37:1497102-1498087	PBS5	IAPV5	OK	124.433	122.342	-0.024449	-0.0650868	0.9106	0.991743	no
XLOC_001311	XLOC_001311	GB51625	Group1.37:1928956-1929947	PBS5	IAPV5	OK	74.9021	78.7885	0.0729801	0.172644	0.7566	0.976997	no
XLOC_001312	XLOC_001312	GB51626	Group1.37:1936895-1938639	PBS5	IAPV5	OK	25.6182	27.9569	0.126036	0.290879	0.6073	0.941732	no
XLOC_001313	XLOC_001313	GB51627	Group1.37:1953938-1956463	PBS5	IAPV5	OK	9.07995	11.201	0.302875	0.620255	0.284	0.777618	no
XLOC_001314	XLOC_001314	GB51628	Group1.37:1959625-1964312	PBS5	IAPV5	OK	30.6555	29.9047	-0.0357762	-0.0813351	0.88925	0.991743	no
XLOC_001315	XLOC_001315	GB51629	Group1.37:1964746-1968537	PBS5	IAPV5	OK	36.7827	38.7769	0.0761713	0.217981	0.7053	0.965503	no
XLOC_001316	XLOC_001316	GB51630	Group1.37:1972049-2284366	PBS5	IAPV5	OK	7.3509	4.18033	-0.814305	-1.45025	0.0133	0.174232	no
XLOC_001317	XLOC_001317	GB51631	Group1.37:2298087-2310875	PBS5	IAPV5	NOTEST	0	0	0	0	1	1	no
XLOC_001318	XLOC_001318	GB51632	Group1.37:2312965-2315904	PBS5	IAPV5	OK	12.3526	15.3301	0.311553	0.706463	0.2167	0.708195	no
XLOC_001319	XLOC_001319	GB51633	Group1.37:2316676-2320689	PBS5	IAPV5	OK	17.9992	14.0902	-0.353247	-0.905486	0.10935	0.55388	no
XLOC_001320	XLOC_001320	GB51634	Group1.37:2323708-2328786	PBS5	IAPV5	OK	19.3872	19.4823	0.00706102	0.0150119	0.98105	0.996636	no
XLOC_001321	XLOC_001321	GB51635	Group1.37:2336175-2339612	PBS5	IAPV5	OK	26.9349	26.5912	-0.01853	-0.0256711	0.9642	0.995832	no
XLOC_001322	XLOC_001322	GB51636	Group1.37:2343353-2344369	PBS5	IAPV5	OK	156.936	165.554	0.077124	0.212415	0.70735	0.965814	no
XLOC_001323	XLOC_001323	GB51637	Group1.37:2345183-2347182	PBS5	IAPV5	OK	23.3351	30.9093	0.405536	0.950928	0.0909	0.509194	no
XLOC_001324	XLOC_001324	GB51638	Group1.37:2348152-2349501	PBS5	IAPV5	OK	4.46146	4.8489	0.120144	0.173132	0.75815	0.97717	no
XLOC_001325	XLOC_001325	GB51593	Group1.37:12842-18834	PBS5	IAPV5	OK	4.68231	5.36246	0.195673	0.341621	0.5532	0.924759	no
XLOC_001326	XLOC_001326	GB51592	Group1.37:152925-155404	PBS5	IAPV5	OK	67.149	58.4704	-0.199658	-0.564279	0.3233	0.816602	no
XLOC_001327	XLOC_001327	GB51591	Group1.37:166099-170210	PBS5	IAPV5	OK	21.0125	22.3296	0.0877108	0.231059	0.68695	0.962712	no
XLOC_001328	XLOC_001328	GB51590	Group1.37:178045-178642	PBS5	IAPV5	OK	13.0532	17.7831	0.446105	0.56937	0.32635	0.817973	no
XLOC_001329	XLOC_001329	GB51589	Group1.37:180983-188007	PBS5	IAPV5	OK	7.77108	6.86525	-0.178804	-0.442936	0.4304	0.87674	no
XLOC_001330	XLOC_001330	GB51588	Group1.37:192055-196541	PBS5	IAPV5	OK	34.9771	35.7039	0.0296708	0.084988	0.88505	0.991743	no
XLOC_001331	XLOC_001331	GB51587	Group1.37:197410-199243	PBS5	IAPV5	OK	55.6221	48.6822	-0.192265	-0.524665	0.35945	0.840684	no
XLOC_001332	XLOC_001332	GB51586	Group1.37:199821-202950	PBS5	IAPV5	OK	108.966	102.33	-0.0906493	-0.258376	0.64905	0.953725	no
XLOC_001333	XLOC_001333	GB51585	Group1.37:203357-205342	PBS5	IAPV5	OK	46.16	46.0394	-0.00377445	-0.0089546	0.9884	0.997725	no
XLOC_001334	XLOC_001334	GB51584	Group1.37:218280-240021	PBS5	IAPV5	OK	1.71209	0.78616	-1.12286	-0.922432	0.1167	0.568484	no
XLOC_001335	XLOC_001335	GB51583	Group1.37:256494-261654	PBS5	IAPV5	OK	0.824226	2.23408	1.43857	1.49094	0.011	0.154046	no
XLOC_001336	XLOC_001336	GB51582	Group1.37:343596-353803	PBS5	IAPV5	NOTEST	0.544931	0.720584	0.403094	0	1	1	no
XLOC_001337	XLOC_001337	GB51581	Group1.37:371870-372858	PBS5	IAPV5	OK	117.823	118.045	0.00270938	0.0073343	0.9902	0.997725	no
XLOC_001338	XLOC_001338	GB51580	Group1.37:375124-380257	PBS5	IAPV5	OK	17.1033	18.8191	0.137922	0.327928	0.56395	0.928678	no
XLOC_001339	XLOC_001339	GB51579	Group1.37:385666-385985	PBS5	IAPV5	OK	579.094	668.039	0.206134	0.391917	0.5032	0.905266	no
XLOC_001340	XLOC_001340	GB51578	Group1.37:392305-397961	PBS5	IAPV5	OK	57.7651	59.5816	0.0446691	0.119157	0.8373	0.987772	no
XLOC_001341	XLOC_001341	GB51576	Group1.37:595492-596010	PBS5	IAPV5	OK	1.71007	3.81151	1.15631	1.02249	0.20295	0.693447	no
XLOC_001342	XLOC_001342	GB51574	Group1.37:775829-780715	PBS5	IAPV5	NOTEST	0	0	0	0	1	1	no
XLOC_001343	XLOC_001343	GB51573	Group1.37:1161875-1171900	PBS5	IAPV5	OK	27.6184	21.8526	-0.337822	-0.173294	0.7718	0.978839	no
XLOC_001344	XLOC_001344	GB51572	Group1.37:1178845-1198566	PBS5	IAPV5	OK	287.387	227.565	-0.336718	-0.160366	0.8262	0.986016	no
XLOC_001345	XLOC_001345	GB51571	Group1.37:1198700-1203164	PBS5	IAPV5	OK	23.877	18.8957	-0.337565	-0.201834	0.72805	0.971748	no
XLOC_001346	XLOC_001346	GB51570	Group1.37:1198700-1203164	PBS5	IAPV5	OK	20.5065	19.541	-0.0695794	-0.103257	0.85165	0.990636	no
XLOC_001347	XLOC_001347	GB51569	Group1.37:1205379-1223523	PBS5	IAPV5	NOTEST	0	0	0	0	1	1	no
XLOC_001348	XLOC_001348	GB51568	Group1.37:1234935-1235758	PBS5	IAPV5	NOTEST	0	0	0	0	1	1	no
XLOC_001349	XLOC_001349	GB51567	Group1.37:1249616-1249979	PBS5	IAPV5	OK	8.28107	6.91889	-0.259277	-0.201507	0.7947	0.9817	no
XLOC_001350	XLOC_001350	GB51566	Group1.37:1253229-1257017	PBS5	IAPV5	OK	4.36422	5.51799	0.33842	0.569948	0.3182	0.811502	no
XLOC_001351	XLOC_001351	GB51565	Group1.37:1257056-1258052	PBS5	IAPV5	OK	56.8582	64.9581	0.192141	0.454894	0.41115	0.87237	no
XLOC_001352	XLOC_001352	GB51564	Group1.37:1260006-1260995	PBS5	IAPV5	OK	477.624	444.507	-0.103669	-0.302501	0.59255	0.936383	no
XLOC_001353	XLOC_001353	GB51563	Group1.37:1264718-1289174	PBS5	IAPV5	NOTEST	0	0	0	0	1	1	no
XLOC_001354	XLOC_001354	GB51562	Group1.37:1264718-1289174	PBS5	IAPV5	NOTEST	0.698829	1.06078	0.602108	0	1	1	no
XLOC_001355	XLOC_001355	GB51561	Group1.37:1289319-1291703	PBS5	IAPV5	OK	17.6413	16.458	-0.10017	-0.239083	0.67605	0.9596	no
XLOC_001356	XLOC_001356	GB51560	Group1.37:1293017-1297966	PBS5	IAPV5	OK	6.14927	4.1528	-0.566333	-1.15008	0.0459	0.355439	no
XLOC_001357	XLOC_001357	GB51559	Group1.37:1348677-1435856	PBS5	IAPV5	NOTEST	0	0	0	0	1	1	no
XLOC_001359	XLOC_001359	GB51556	Group1.37:1479710-1482802	PBS5	IAPV5	OK	6.68148	4.93308	-0.437681	-0.82716	0.1506	0.620768	no
XLOC_001360	XLOC_001360	GB51555	Group1.37:1487144-1488071	PBS5	IAPV5	OK	31.6146	23.2677	-0.44226	-0.835801	0.1425	0.607959	no
XLOC_001361	XLOC_001361	GB51553	Group1.37:1492410-1494639	PBS5	IAPV5	OK	29.6121	32.0108	0.112368	0.290588	0.609	0.942042	no
XLOC_001362	XLOC_001362	GB51552	Group1.37:1496017-1496931	PBS5	IAPV5	OK	7.50705	7.70967	0.0384233	0.0518599	0.92675	0.993072	no
XLOC_001363	XLOC_001363	GB51551	Group1.37:1498091-1510395	PBS5	IAPV5	OK	200.787	244.327	0.283147	0.829598	0.1515	0.621848	no
XLOC_001364	XLOC_001364	GB51550	Group1.37:1513589-1521685	PBS5	IAPV5	OK	115.978	112.034	-0.0499221	-0.139805	0.80815	0.984844	no
XLOC_001365	XLOC_001365	GB51549	Group1.37:1531886-1532186	PBS5	IAPV5	NOTEST	0	0.465019	inf	0	1	1	no
XLOC_001366	XLOC_001366	GB51548	Group1.37:1573812-1631023	PBS5	IAPV5	OK	42.621	41.8166	-0.0274882	-0.0570342	0.9208	0.993072	no
XLOC_001367	XLOC_001367	GB51547	Group1.37:1759022-1763035	PBS5	IAPV5	NOTEST	1.04719	0.141628	-2.88635	0	1	1	no
XLOC_001368	XLOC_001368	GB51546	Group1.37:1796521-1861693	PBS5	IAPV5	OK	19.9235	18.1509	-0.134437	-0.274084	0.6259	0.946988	no
XLOC_001369	XLOC_001369	GB51545	Group1.37:1900644-1923950	PBS5	IAPV5	OK	11.9426	18.2798	0.614137	1.74192	0.00245	0.0535392	no
XLOC_001370	XLOC_001370	GB51544	Group1.37:1931199-1936876	PBS5	IAPV5	OK	4.95324	4.76282	-0.0565556	-0.117375	0.8377	0.987772	no
XLOC_001371	XLOC_001371	GB51543	Group1.37:1939507-1941593	PBS5	IAPV5	OK	2945.88	3157.53	0.100094	0.233583	0.68285	0.961386	no
XLOC_001372	XLOC_001372	GB51542	Group1.37:1942076-1952565	PBS5	IAPV5	OK	21.4064	23.5963	0.140519	0.411959	0.4741	0.896571	no
XLOC_001373	XLOC_001373	GB51541	Group1.37:1956601-1958707	PBS5	IAPV5	OK	17.4621	22.7263	0.380134	0.922219	0.10765	0.551422	no
XLOC_001374	XLOC_001374	GB51540	Group1.37:1959625-1964312	PBS5	IAPV5	OK	30.9693	31.7535	0.0360778	0.0551516	0.9244	0.993072	no
XLOC_001375	XLOC_001375	GB51539	Group1.37:1968686-1970033	PBS5	IAPV5	OK	99.4503	115.86	0.220336	0.55593	0.33005	0.819938	no
XLOC_001376	XLOC_001376	GB51538	Group1.37:1972049-2284366	PBS5	IAPV5	NOTEST	0	0	0	0	1	1	no
XLOC_001377	XLOC_001377	GB51537	Group1.37:2311395-2312273	PBS5	IAPV5	OK	106.574	112.534	0.0785027	0.180264	0.75645	0.97693	no
XLOC_001378	XLOC_001378	GB51536	Group1.37:2323708-2328786	PBS5	IAPV5	OK	17.8477	14.2762	-0.322125	-0.437976	0.4426	0.882903	no
XLOC_001379	XLOC_001379	GB51535	Group1.37:2329533-2334570	PBS5	IAPV5	OK	10.7773	13.3237	0.305997	0.780822	0.16705	0.64404	no
XLOC_001380	XLOC_001380	GB51534	Group1.37:2336175-2339612	PBS5	IAPV5	OK	24.9651	21.1148	-0.241656	-0.512234	0.375	0.851479	no
XLOC_001381	XLOC_001381	GB51533	Group1.37:2340944-2343109	PBS5	IAPV5	OK	124.247	99.6692	-0.317986	-0.874925	0.13165	0.591066	no
XLOC_001382	XLOC_001382	GB53871	Group1.38:28867-79028	PBS5	IAPV5	NOTEST	0	0	0	0	1	1	no
XLOC_001383	XLOC_001383	GB55865	Group1.39:2033-4498	PBS5	IAPV5	NOTEST	0	0	0	0	1	1	no
XLOC_001384	XLOC_001384	GB55866	Group1.39:27926-28295	PBS5	IAPV5	NOTEST	0	0	0	0	1	1	no
XLOC_001385	XLOC_001385	GB55867	Group1.39:54044-55020	PBS5	IAPV5	NOTEST	0	0	0	0	1	1	no
XLOC_001386	XLOC_001386	GB55864	Group1.39:6913-14673	PBS5	IAPV5	NOTEST	0.373828	0.24232	-0.625464	0	1	1	no
XLOC_001387	XLOC_001387	GB48024	Group1.4:110947-116327	PBS5	IAPV5	OK	7.80535	7.54692	-0.0485756	-0.0659171	0.9075	0.991743	no
XLOC_001388	XLOC_001388	GB48025	Group1.4:129515-133332	PBS5	IAPV5	NOTEST	0	0	0	0	1	1	no
XLOC_001389	XLOC_001389	GB48026	Group1.4:138396-146422	PBS5	IAPV5	OK	2.77137	2.49447	-0.151866	-0.198308	0.73025	0.972916	no
XLOC_001390	XLOC_001390	GB48027	Group1.4:159867-168706	PBS5	IAPV5	OK	10.9101	4.35803	-1.32391	-0.918666	0.1217	0.576221	no
XLOC_001391	XLOC_001391	GB48028	Group1.4:190727-196588	PBS5	IAPV5	OK	10.3937	12.0699	0.2157	0.493948	0.3803	0.85325	no
XLOC_001393	XLOC_001393	GB48030	Group1.4:212077-216405	PBS5	IAPV5	OK	1.48075	1.07867	-0.457075	-0.519993	0.3579	0.840077	no
XLOC_001394	XLOC_001394	GB48031	Group1.4:218185-223843	PBS5	IAPV5	OK	12.0935	13.6045	0.169851	0.446129	0.4413	0.882334	no
XLOC_001395	XLOC_001395	GB48032	Group1.4:224624-226983	PBS5	IAPV5	OK	10.4411	10.0923	-0.049026	-0.0816405	0.8887	0.991743	no
XLOC_001396	XLOC_001396	GB48034	Group1.4:262724-286020	PBS5	IAPV5	OK	9.41671	6.98262	-0.431455	-0.81942	0.15825	0.632428	no
XLOC_001397	XLOC_001397	GB48035	Group1.4:291451-291902	PBS5	IAPV5	NOTEST	1.08509	1.16488	0.10237	0	1	1	no
XLOC_001398	XLOC_001398	GB48036	Group1.4:293092-293823	PBS5	IAPV5	NOTEST	0.291015	0.28612	-0.0244748	0	1	1	no
XLOC_001399	XLOC_001399	GB48037	Group1.4:293925-303610	PBS5	IAPV5	NOTEST	0.193862	0.582839	1.58807	0	1	1	no
XLOC_001400	XLOC_001400	GB48038	Group1.4:293925-303610	PBS5	IAPV5	OK	3.31363	2.88183	-0.201428	-0.0703548	0.91795	0.993056	no
XLOC_001401	XLOC_001401	GB48039	Group1.4:305967-308392	PBS5	IAPV5	OK	17.7104	16.5707	-0.0959618	-0.213459	0.71175	0.966662	no
XLOC_001403	XLOC_001403	GB48020	Group1.4:243717-249100	PBS5	IAPV5	NOTEST	0.0124654	0.0663316	2.41177	0	1	1	no
XLOC_001404	XLOC_001404	GB48019	Group1.4:290555-291385	PBS5	IAPV5	NOTEST	0	0	0	0	1	1	no
XLOC_001406	XLOC_001406	GB48017	Group1.4:308852-310861	PBS5	IAPV5	OK	14.9086	14.0271	-0.0879268	-0.184445	0.74755	0.975645	no
XLOC_001407	XLOC_001407	GB49272	Group1.40:100955-149702	PBS5	IAPV5	NOTEST	0	0	0	0	1	1	no
XLOC_001408	XLOC_001408	GB49273	Group1.40:187917-350033	PBS5	IAPV5	OK	1.53297	1.17554	-0.383002	-0.498701	0.38355	0.855651	no
XLOC_001409	XLOC_001409	GB49274	Group1.40:351552-353135	PBS5	IAPV5	OK	0	7.75933	inf	#NAME?	0.02075	0.231038	no
XLOC_001410	XLOC_001410	GB49275	Group1.40:359020-366825	PBS5	IAPV5	OK	12.5788	7.99695	-0.653476	-1.47469	0.0103	0.146934	no
XLOC_001411	XLOC_001411	GB49276	Group1.40:438715-447375	PBS5	IAPV5	OK	39.8954	32.361	-0.301966	-0.872527	0.138	0.599971	no
XLOC_001412	XLOC_001412	GB49277	Group1.40:453856-455620	PBS5	IAPV5	NOTEST	0.648715	0.226172	-1.52016	0	1	1	no
XLOC_001413	XLOC_001413	GB49278	Group1.40:458028-458568	PBS5	IAPV5	NOTEST	0.110673	0	#NAME?	0	1	1	no
XLOC_001414	XLOC_001414	GB49279	Group1.40:458640-459360	PBS5	IAPV5	NOTEST	0.137461	0	#NAME?	0	1	1	no
XLOC_001416	XLOC_001416	GB49281	Group1.40:505058-509222	PBS5	IAPV5	NOTEST	0.804728	1.01096	0.329148	0	1	1	no
XLOC_001417	XLOC_001417	GB49282	Group1.40:511634-513898	PBS5	IAPV5	OK	8.25076	7.97353	-0.0493094	-0.067256	0.9058	0.991743	no
XLOC_001418	XLOC_001418	GB49283	Group1.40:514680-516810	PBS5	IAPV5	OK	15.1152	12.563	-0.26682	-0.596785	0.29785	0.791428	no
XLOC_001419	XLOC_001419	GB49284	Group1.40:555137-558258	PBS5	IAPV5	OK	26.492	20.0502	-0.401938	-1.02734	0.0748	0.460871	no
XLOC_001420	XLOC_001420	GB49285	Group1.40:559469-570415	PBS5	IAPV5	OK	93.3249	71.6362	-0.381573	-0.607713	0.2502	0.743496	no
XLOC_001421	XLOC_001421	GB49286	Group1.40:559469-570415	PBS5	IAPV5	OK	91.1598	31.5806	-1.52936	-1.61896	0.02235	0.240765	no
XLOC_001422	XLOC_001422	GB49287	Group1.40:572339-573032	PBS5	IAPV5	OK	119.123	95.7147	-0.315637	-0.804414	0.15935	0.633966	no
XLOC_001423	XLOC_001423	GB49289	Group1.40:581458-591317	PBS5	IAPV5	OK	4.88543	3.59515	-0.442435	-0.784212	0.16765	0.645352	no
XLOC_001424	XLOC_001424	GB49290	Group1.40:600771-611824	PBS5	IAPV5	OK	12.3103	11.3546	-0.11659	-0.215345	0.70565	0.965503	no
XLOC_001425	XLOC_001425	GB49271	Group1.40:988-2904	PBS5	IAPV5	NOTEST	0.147692	0.0822087	-0.845224	0	1	1	no
XLOC_001426	XLOC_001426	GB49270	Group1.40:3634-6037	PBS5	IAPV5	OK	4.33303	5.54727	0.356401	0.524416	0.3685	0.847175	no
XLOC_001427	XLOC_001427	GB49269	Group1.40:7652-30432	PBS5	IAPV5	NOTEST	0.794041	0.615141	-0.368296	0	1	1	no
XLOC_001428	XLOC_001428	GB49268	Group1.40:49971-89759	PBS5	IAPV5	OK	13.4955	11.1166	-0.279764	-0.707775	0.21085	0.701109	no
XLOC_001429	XLOC_001429	GB49267	Group1.40:408686-408899	PBS5	IAPV5	NOTEST	0	0	0	0	1	1	no
XLOC_001430	XLOC_001430	GB49266	Group1.40:528839-528989	PBS5	IAPV5	NOTEST	0	0	0	0	1	1	no
XLOC_001431	XLOC_001431	GB49265	Group1.40:552938-553691	PBS5	IAPV5	OK	3.02833	1.00547	-1.59065	-1.31056	0.0476	0.364628	no
XLOC_001432	XLOC_001432	GB49264	Group1.40:559469-570415	PBS5	IAPV5	OK	29.737	25.7747	-0.206306	-0.197959	0.6952	0.963397	no
XLOC_001433	XLOC_001433	GB49263	Group1.40:570749-570995	PBS5	IAPV5	NOTEST	1.22038	4.02409	1.72133	0	1	1	no
XLOC_001434	XLOC_001434	GB49262	Group1.40:573515-575144	PBS5	IAPV5	OK	259.028	238.319	-0.120212	-0.342391	0.5431	0.919	no
XLOC_001435	XLOC_001435	GB49261	Group1.40:575533-577685	PBS5	IAPV5	OK	2.12729	2.23182	0.0692044	0.0671135	0.9042	0.991743	no
XLOC_001436	XLOC_001436	GB49260	Group1.40:591397-597540	PBS5	IAPV5	OK	3125.06	1966.81	-0.668024	-1.05758	0.0574	0.402338	no
XLOC_001437	XLOC_001437	GB49259	Group1.40:615550-621443	PBS5	IAPV5	OK	73.0069	87.9805	0.26915	0.708388	0.2161	0.708062	no
XLOC_001438	XLOC_001438	GB49258	Group1.40:621867-623315	PBS5	IAPV5	NOTEST	0	0	0	0	1	1	no
XLOC_001439	XLOC_001439	GB54963	Group1.41:70-2269	PBS5	IAPV5	OK	1.57281	0.7639	-1.04189	-0.253567	0.5339	0.915911	no
XLOC_001440	XLOC_001440	GB54964	Group1.41:2987-3702	PBS5	IAPV5	OK	59.9853	75.5862	0.333513	0.660416	0.2386	0.732303	no
XLOC_001441	XLOC_001441	GB54965	Group1.41:5259-6202	PBS5	IAPV5	NOTEST	0	0	0	0	1	1	no
XLOC_001442	XLOC_001442	GB54966	Group1.41:7637-8785	PBS5	IAPV5	OK	7.77488	11.4555	0.559153	0.611599	0.27925	0.774555	no
XLOC_001443	XLOC_001443	GB54967	Group1.41:9577-10371	PBS5	IAPV5	OK	71.3787	76.9098	0.107675	0.216258	0.70045	0.964805	no
XLOC_001444	XLOC_001444	GB54968	Group1.41:14407-23339	PBS5	IAPV5	OK	25.1687	22.8385	-0.140165	-0.153426	0.7886	0.981175	no
XLOC_001445	XLOC_001445	GB54969	Group1.41:24708-26542	PBS5	IAPV5	OK	1.54625	1.98689	0.361736	0.324539	0.5695	0.930758	no
XLOC_001446	XLOC_001446	GB54970	Group1.41:27756-30072	PBS5	IAPV5	OK	120.452	95.0668	-0.341444	-0.920249	0.1117	0.558388	no
XLOC_001447	XLOC_001447	GB54971	Group1.41:33004-36227	PBS5	IAPV5	OK	36.2016	38.833	0.10123	0.28633	0.6168	0.943561	no
XLOC_001448	XLOC_001448	GB54972	Group1.41:37397-39950	PBS5	IAPV5	OK	71.0253	73.8057	0.0553982	0.155536	0.78515	0.980624	no
XLOC_001449	XLOC_001449	GB54973	Group1.41:41230-42697	PBS5	IAPV5	OK	183.484	158.441	-0.21171	-0.619652	0.2768	0.773531	no
XLOC_001450	XLOC_001450	GB54974	Group1.41:44540-46031	PBS5	IAPV5	OK	22.9637	23.0503	0.00543125	0.010954	0.9857	0.997182	no
XLOC_001451	XLOC_001451	GB54975	Group1.41:55446-60274	PBS5	IAPV5	OK	5.29845	5.96136	0.170071	0.328064	0.57025	0.931187	no
XLOC_001452	XLOC_001452	GB54976	Group1.41:60283-63143	PBS5	IAPV5	OK	64.3619	66.5016	0.0471825	0.122308	0.83095	0.986641	no
XLOC_001453	XLOC_001453	GB54977	Group1.41:65589-66545	PBS5	IAPV5	OK	45.9986	50.5646	0.136538	0.256826	0.6579	0.955533	no
XLOC_001454	XLOC_001454	GB54978	Group1.41:72101-75736	PBS5	IAPV5	OK	26.3301	26.9224	0.0320973	0.0394415	0.94535	0.994458	no
XLOC_001455	XLOC_001455	GB54979	Group1.41:75935-79776	PBS5	IAPV5	OK	2241.34	2411.21	0.10539	0.26212	0.64385	0.952065	no
XLOC_001456	XLOC_001456	GB54980	Group1.41:80701-82778	PBS5	IAPV5	OK	5.90655	9.20645	0.640329	1.12728	0.05005	0.372769	no
XLOC_001457	XLOC_001457	GB54981	Group1.41:83458-86134	PBS5	IAPV5	OK	12.5265	10.2721	-0.286254	-0.58168	0.3096	0.804087	no
XLOC_001458	XLOC_001458	GB54982	Group1.41:88538-89714	PBS5	IAPV5	NOTEST	1.31378	0.218241	-2.58973	0	1	1	no
XLOC_001459	XLOC_001459	GB54983	Group1.41:148737-150170	PBS5	IAPV5	OK	6.80891	8.38504	0.300393	0.472356	0.41275	0.873449	no
XLOC_001460	XLOC_001460	GB54984	Group1.41:150520-152367	PBS5	IAPV5	OK	129.894	103.308	-0.330381	-0.914375	0.10985	0.554717	no
XLOC_001461	XLOC_001461	GB54985	Group1.41:152520-156530	PBS5	IAPV5	OK	66.7373	73.7058	0.143284	0.419414	0.4625	0.890655	no
XLOC_001462	XLOC_001462	GB54986	Group1.41:156818-166531	PBS5	IAPV5	OK	24.4035	17.5705	-0.473937	-1.20513	0.03715	0.318159	no
XLOC_001463	XLOC_001463	GB54987	Group1.41:204805-250461	PBS5	IAPV5	OK	3.09372	1.95816	-0.659844	-0.978653	0.08835	0.502551	no
XLOC_001464	XLOC_001464	GB54988	Group1.41:299204-393893	PBS5	IAPV5	OK	3.93536	2.84542	-0.467857	-0.63565	0.26365	0.757788	no
XLOC_001465	XLOC_001465	GB54989	Group1.41:443489-456190	PBS5	IAPV5	OK	24.4551	24.1134	-0.0203012	-0.0230492	0.96875	0.995832	no
XLOC_001466	XLOC_001466	GB54990	Group1.41:457152-465540	PBS5	IAPV5	OK	139.879	148.369	0.0850139	0.240134	0.67495	0.9596	no
XLOC_001467	XLOC_001467	GB54992	Group1.41:488015-490445	PBS5	IAPV5	OK	12.2149	13.5066	0.145019	0.323702	0.5686	0.930643	no
XLOC_001468	XLOC_001468	GB54993	Group1.41:490878-498724	PBS5	IAPV5	OK	49.9757	42.137	-0.246139	-0.196584	0.7321	0.973778	no
XLOC_001469	XLOC_001469	GB54994	Group1.41:490878-498724	PBS5	IAPV5	OK	29.5508	31.33	0.0843437	0.145387	0.7988	0.982857	no
XLOC_001470	XLOC_001470	GB54995	Group1.41:498741-512942	PBS5	IAPV5	OK	22.4555	21.91	-0.0354779	-0.0788114	0.88805	0.991743	no
XLOC_001471	XLOC_001471	GB54996	Group1.41:579001-583389	PBS5	IAPV5	OK	6.59361	10.4062	0.658301	1.35586	0.01835	0.214652	no
XLOC_001472	XLOC_001472	GB54997	Group1.41:583946-586795	PBS5	IAPV5	OK	8.03061	5.52367	-0.539883	-0.914779	0.11205	0.559231	no
XLOC_001473	XLOC_001473	GB54998	Group1.41:684935-729640	PBS5	IAPV5	OK	62.2671	72.1948	0.213425	0.554967	0.32995	0.819938	no
XLOC_001474	XLOC_001474	GB54999	Group1.41:729961-732116	PBS5	IAPV5	OK	35.168	32.2533	-0.124814	-0.297535	0.59135	0.935933	no
XLOC_001475	XLOC_001475	GB55000	Group1.41:821988-832891	PBS5	IAPV5	OK	7.61789	6.96478	-0.129313	-0.299872	0.60505	0.940665	no
XLOC_001476	XLOC_001476	GB55001	Group1.41:833178-844731	PBS5	IAPV5	OK	51.5516	55.4138	0.104228	0.169194	0.7674	0.97806	no
XLOC_001477	XLOC_001477	GB55002	Group1.41:847010-851345	PBS5	IAPV5	OK	7.43382	5.11061	-0.54061	-1.18454	0.03795	0.320592	no
XLOC_001478	XLOC_001478	GB55003	Group1.41:870652-877244	PBS5	IAPV5	OK	23.7376	24.1226	0.0232111	0.0558412	0.92395	0.993072	no
XLOC_001479	XLOC_001479	GB55004	Group1.41:880152-881273	PBS5	IAPV5	OK	54.0171	44.2206	-0.288699	-0.603548	0.2888	0.782145	no
XLOC_001480	XLOC_001480	GB55005	Group1.41:882713-885755	PBS5	IAPV5	OK	13.4992	15.5145	0.200744	0.418357	0.4567	0.888296	no
XLOC_001481	XLOC_001481	GB55006	Group1.41:886931-897236	PBS5	IAPV5	OK	8.41852	10.5604	0.327022	0.20215	0.68205	0.961386	no
XLOC_001482	XLOC_001482	GB55007	Group1.41:899264-910244	PBS5	IAPV5	OK	8.34735	5.98771	-0.479312	-1.10957	0.05505	0.392374	no
XLOC_001483	XLOC_001483	GB55008	Group1.41:929922-936144	PBS5	IAPV5	OK	10.3764	11.09	0.0959625	0.241862	0.6711	0.958789	no
XLOC_001484	XLOC_001484	GB55009	Group1.41:936414-939876	PBS5	IAPV5	OK	39.867	40.0849	0.00786421	0.0220263	0.9706	0.995832	no
XLOC_001485	XLOC_001485	GB55010	Group1.41:940893-946349	PBS5	IAPV5	OK	93.8779	85.9549	-0.127204	-0.372937	0.51225	0.908768	no
XLOC_001486	XLOC_001486	GB55011	Group1.41:956039-958196	PBS5	IAPV5	OK	116.271	101.018	-0.202885	-0.590143	0.30795	0.802308	no
XLOC_001487	XLOC_001487	GB55012	Group1.41:966177-970393	PBS5	IAPV5	OK	117.061	109.144	-0.101024	-0.293889	0.6118	0.942717	no
XLOC_001488	XLOC_001488	GB55013	Group1.41:989686-993035	PBS5	IAPV5	OK	22.058	20.915	-0.076764	-0.206958	0.71995	0.970055	no
XLOC_001489	XLOC_001489	GB55014	Group1.41:1002425-1005774	PBS5	IAPV5	OK	74.0959	69.1603	-0.0994484	-0.290893	0.6084	0.942001	no
XLOC_001490	XLOC_001490	GB55015	Group1.41:1006967-1014860	PBS5	IAPV5	OK	74.3652	104.946	0.496953	1.40917	0.01505	0.190627	no
XLOC_001491	XLOC_001491	GB55016	Group1.41:1025793-1030580	PBS5	IAPV5	OK	120.947	157.63	0.382168	1.06312	0.06635	0.433455	no
XLOC_001492	XLOC_001492	GB55017	Group1.41:1037199-1038720	PBS5	IAPV5	OK	65.7363	86.1663	0.390435	1.09119	0.0574	0.402338	no
XLOC_001493	XLOC_001493	GB55018	Group1.41:1040613-1042751	PBS5	IAPV5	NOTEST	0	0	0	0	1	1	no
XLOC_001494	XLOC_001494	GB55019	Group1.41:1043947-1044208	PBS5	IAPV5	NOTEST	3.50955	2.57307	-0.447795	0	1	1	no
XLOC_001495	XLOC_001495	GB55020	Group1.41:1096120-1314237	PBS5	IAPV5	OK	30.3272	24.4079	-0.313265	-0.824581	0.15425	0.626462	no
XLOC_001496	XLOC_001496	GB54962	Group1.41:70-2269	PBS5	IAPV5	OK	9.43338	5.62033	-0.747119	-0.716416	0.40225	0.866458	no
XLOC_001497	XLOC_001497	GB54961	Group1.41:10502-11482	PBS5	IAPV5	OK	228.984	283.654	0.30889	0.89231	0.1219	0.576581	no
XLOC_001498	XLOC_001498	GB54960	Group1.41:12559-13318	PBS5	IAPV5	OK	29.3323	32.2302	0.135925	0.231138	0.68245	0.961386	no
XLOC_001499	XLOC_001499	GB54959	Group1.41:14407-23339	PBS5	IAPV5	OK	20.9452	25.9191	0.307395	0.787463	0.1705	0.648539	no
XLOC_001500	XLOC_001500	GB54958	Group1.41:30255-32382	PBS5	IAPV5	OK	98.5013	91.5405	-0.105732	-0.302461	0.59835	0.938182	no
XLOC_001501	XLOC_001501	GB54957	Group1.41:47221-51488	PBS5	IAPV5	OK	21.3201	19.9265	-0.0975252	-0.26049	0.66	0.956347	no
XLOC_001502	XLOC_001502	GB54956	Group1.41:52379-55167	PBS5	IAPV5	OK	128.522	118.948	-0.111688	-0.327413	0.5655	0.929537	no
XLOC_001503	XLOC_001503	GB54955	Group1.41:60283-63143	PBS5	IAPV5	OK	10.2025	9.3658	-0.123448	-0.111677	0.8468	0.989337	no
XLOC_001504	XLOC_001504	GB54954	Group1.41:63220-65002	PBS5	IAPV5	OK	4.32925	4.7993	0.148705	0.120365	0.8358	0.987772	no
XLOC_001505	XLOC_001505	GB54953	Group1.41:66774-71366	PBS5	IAPV5	OK	87.6955	73.533	-0.254111	-0.737955	0.19965	0.691198	no
XLOC_001506	XLOC_001506	GB54952	Group1.41:72101-75736	PBS5	IAPV5	OK	139.204	123.578	-0.171788	-0.432808	0.4477	0.88536	no
XLOC_001507	XLOC_001507	GB54951	Group1.41:75935-79776	PBS5	IAPV5	OK	40.2377	41.5924	0.0477725	0.0422889	0.94225	0.994353	no
XLOC_001508	XLOC_001508	GB54950	Group1.41:91547-94604	PBS5	IAPV5	OK	16.7831	14.0843	-0.252921	-0.562739	0.3254	0.816997	no
XLOC_001509	XLOC_001509	GB54949	Group1.41:98528-107342	PBS5	IAPV5	OK	45.3408	56.4872	0.317113	0.712316	0.2117	0.701109	no
XLOC_001510	XLOC_001510	GB54948	Group1.41:111256-111433	PBS5	IAPV5	NOTEST	0	0	0	0	1	1	no
XLOC_001511	XLOC_001511	GB54947	Group1.41:112960-113604	PBS5	IAPV5	OK	38.3092	33.3724	-0.199034	-0.234807	0.6916	0.962998	no
XLOC_001512	XLOC_001512	GB54946	Group1.41:113913-117984	PBS5	IAPV5	OK	17.757	22.8519	0.363929	0.410014	0.6153	0.943412	no
XLOC_001513	XLOC_001513	GB54945	Group1.41:178336-181732	PBS5	IAPV5	NOTEST	0.516435	1.0316	0.998227	0	1	1	no
XLOC_001514	XLOC_001514	GB54944	Group1.41:185994-186183	PBS5	IAPV5	NOTEST	0	0	0	0	1	1	no
XLOC_001515	XLOC_001515	GB54943	Group1.41:266912-273082	PBS5	IAPV5	NOTEST	0	0	0	0	1	1	no
XLOC_001516	XLOC_001516	GB54942	Group1.41:399300-404042	PBS5	IAPV5	OK	68.029	100.389	0.561382	1.35101	0.01645	0.201929	no
XLOC_001517	XLOC_001517	GB54941	Group1.41:404624-419793	PBS5	IAPV5	OK	28.2136	41.8572	0.569086	1.46442	0.0109	0.153077	no
XLOC_001518	XLOC_001518	GB54940	Group1.41:443489-456190	PBS5	IAPV5	OK	70.77	68.4062	-0.049011	-0.128358	0.82355	0.986016	no
XLOC_001519	XLOC_001519	GB54939	Group1.41:470720-487467	PBS5	IAPV5	OK	14.6693	15.3409	0.064584	0.185668	0.7425	0.974844	no
XLOC_001520	XLOC_001520	GB54938	Group1.41:490878-498724	PBS5	IAPV5	OK	48.839	62.4408	0.354454	0.73936	0.19465	0.683866	no
XLOC_001521	XLOC_001521	GB54937	Group1.41:498741-512942	PBS5	IAPV5	OK	42.6004	42.7388	0.00467877	0.00780653	0.98835	0.997725	no
XLOC_001522	XLOC_001522	GB54936	Group1.41:498741-512942	PBS5	IAPV5	NOTEST	0	0.122765	inf	0	1	1	no
XLOC_001523	XLOC_001523	GB54935	Group1.41:517956-546919	PBS5	IAPV5	OK	14.1896	9.79457	-0.534784	-1.32746	0.02165	0.236296	no
XLOC_001524	XLOC_001524	GB54934	Group1.41:549846-555547	PBS5	IAPV5	OK	66.4241	69.2515	0.0601374	0.175055	0.7587	0.97717	no
XLOC_001525	XLOC_001525	GB54933	Group1.41:567038-574774	PBS5	IAPV5	OK	40.5133	29.7052	-0.447679	-0.73019	0.19265	0.682877	no
XLOC_001526	XLOC_001526	GB54932	Group1.41:575974-577581	PBS5	IAPV5	OK	20.7526	19.8259	-0.0659123	-0.120884	0.833	0.987072	no
XLOC_001527	XLOC_001527	GB54931	Group1.41:587152-587555	PBS5	IAPV5	OK	90.3517	23.4808	-1.94407	-1.31225	0.03935	0.327686	no
XLOC_001528	XLOC_001528	GB54930	Group1.41:684935-729640	PBS5	IAPV5	NOTEST	0	0	0	0	1	1	no
XLOC_001529	XLOC_001529	GB54929	Group1.41:833178-844731	PBS5	IAPV5	OK	66.89	59.7853	-0.161999	-0.324144	0.5687	0.930643	no
XLOC_001530	XLOC_001530	GB54928	Group1.41:833178-844731	PBS5	IAPV5	OK	20.0241	20.6445	0.0440234	0.0468697	0.9365	0.993505	no
XLOC_001531	XLOC_001531	GB54927	Group1.41:854154-856698	PBS5	IAPV5	OK	37.3116	30.4097	-0.295093	-0.7641	0.17895	0.664414	no
XLOC_001532	XLOC_001532	GB54926	Group1.41:860874-861774	PBS5	IAPV5	OK	30.8585	26.8009	-0.203389	-0.338657	0.5509	0.924645	no
XLOC_001533	XLOC_001533	GB54925	Group1.41:862094-863700	PBS5	IAPV5	OK	17.3768	18.8291	0.115805	0.163211	0.779	0.979482	no
XLOC_001534	XLOC_001534	GB54924	Group1.41:867797-868493	PBS5	IAPV5	OK	14.1536	17.3666	0.29515	0.38761	0.50395	0.905453	no
XLOC_001535	XLOC_001535	GB54923	Group1.41:886931-897236	PBS5	IAPV5	OK	66.6309	52.4454	-0.345376	-0.927474	0.10635	0.549604	no
XLOC_001536	XLOC_001536	GB54922	Group1.41:897572-898855	PBS5	IAPV5	OK	14.8316	19.511	0.395611	0.360761	0.5357	0.916167	no
XLOC_001537	XLOC_001537	GB54921	Group1.41:899264-910244	PBS5	IAPV5	OK	1.81094	2.78714	0.622043	0.472478	0.3449	0.829345	no
XLOC_001538	XLOC_001538	GB54920	Group1.41:922649-928375	PBS5	IAPV5	OK	36.4778	33.5028	-0.122737	-0.324658	0.5821	0.933218	no
XLOC_001539	XLOC_001539	GB54919	Group1.41:946642-948174	PBS5	IAPV5	OK	21.91	25.1809	0.200741	0.428511	0.45145	0.885444	no
XLOC_001540	XLOC_001540	GB54918	Group1.41:948533-953912	PBS5	IAPV5	OK	4.69946	4.87313	0.0523526	0.103242	0.859	0.990955	no
XLOC_001541	XLOC_001541	GB54917	Group1.41:958269-960770	PBS5	IAPV5	OK	28.2872	28.4269	0.00710867	0.017116	0.97675	0.996491	no
XLOC_001542	XLOC_001542	GB54916	Group1.41:962229-963955	PBS5	IAPV5	OK	130.632	129.315	-0.0146086	-0.0421869	0.94315	0.994353	no
XLOC_001543	XLOC_001543	GB54914	Group1.41:970649-971312	PBS5	IAPV5	OK	265.349	294.495	0.15035	0.407765	0.4802	0.897746	no
XLOC_001544	XLOC_001544	GB54912	Group1.41:976152-986690	PBS5	IAPV5	OK	14.9888	16.6317	0.150052	0.434535	0.4517	0.885444	no
XLOC_001545	XLOC_001545	GB54911	Group1.41:986708-988034	PBS5	IAPV5	NOTEST	0	0	0	0	1	1	no
XLOC_001546	XLOC_001546	GB54910	Group1.41:993313-1001815	PBS5	IAPV5	OK	35.0881	29.2454	-0.262772	-0.771693	0.17255	0.652037	no
XLOC_001547	XLOC_001547	GB54909	Group1.41:1031942-1036620	PBS5	IAPV5	OK	10.4687	11.9995	0.196894	0.486822	0.393	0.861289	no
XLOC_001548	XLOC_001548	GB54908	Group1.41:1096120-1314237	PBS5	IAPV5	NOTEST	0	0.284258	inf	0	1	1	no
XLOC_001549	XLOC_001549	GB54907	Group1.41:1096120-1314237	PBS5	IAPV5	NOTEST	0	0.514532	inf	0	1	1	no
XLOC_001550	XLOC_001550	GB54906	Group1.41:1096120-1314237	PBS5	IAPV5	OK	17.3889	20.8458	0.261588	0.25096	0.6482	0.953725	no
XLOC_001551	XLOC_001551	GB54905	Group1.41:1316091-1318013	PBS5	IAPV5	OK	2.82494	0.521374	-2.43783	-1.86523	0.01355	0.176304	no
XLOC_001552	XLOC_001552	GB54904	Group1.41:1318743-1321149	PBS5	IAPV5	OK	7.02337	5.7672	-0.284292	-0.445937	0.4341	0.877051	no
XLOC_001553	XLOC_001553	GB54903	Group1.41:1322754-1327999	PBS5	IAPV5	OK	3.59236	3.53818	-0.0219221	-0.039187	0.9453	0.994458	no
XLOC_001554	XLOC_001554	GB53945	Group1.42:95-3909	PBS5	IAPV5	OK	156.37	168.941	0.111557	0.328285	0.5618	0.927893	no
XLOC_001555	XLOC_001555	GB53946	Group1.42:4794-5799	PBS5	IAPV5	OK	445.512	431.197	-0.0471175	-0.137247	0.81295	0.984911	no
XLOC_001556	XLOC_001556	GB53947	Group1.42:12328-12853	PBS5	IAPV5	OK	136.589	212.203	0.6356	1.20763	0.0379	0.320442	no
XLOC_001557	XLOC_001557	GB53948	Group1.42:13659-18853	PBS5	IAPV5	OK	131.319	169.776	0.370551	1.07334	0.06095	0.415767	no
XLOC_001558	XLOC_001558	GB53949	Group1.42:22938-30251	PBS5	IAPV5	OK	12.5439	13.0584	0.057988	0.152837	0.79335	0.981618	no
XLOC_001559	XLOC_001559	GB53950	Group1.42:31624-34295	PBS5	IAPV5	OK	8.99929	7.176	-0.32663	-0.555204	0.3272	0.818865	no
XLOC_001560	XLOC_001560	GB53951	Group1.42:37159-38887	PBS5	IAPV5	NOTEST	0.493056	0	#NAME?	0	1	1	no
XLOC_001561	XLOC_001561	GB53952	Group1.42:40334-40535	PBS5	IAPV5	NOTEST	0	0	0	0	1	1	no
XLOC_001562	XLOC_001562	GB53953	Group1.42:110903-115853	PBS5	IAPV5	OK	22.7598	21.7585	-0.0649086	-0.166257	0.76955	0.978234	no
XLOC_001563	XLOC_001563	GB53954	Group1.42:118870-120694	PBS5	IAPV5	OK	80.632	81.9324	0.023081	0.0666069	0.9047	0.991743	no
XLOC_001564	XLOC_001564	GB53955	Group1.42:136119-138271	PBS5	IAPV5	OK	39.8521	43.6774	0.132229	0.319265	0.5699	0.930768	no
XLOC_001565	XLOC_001565	GB53956	Group1.42:138613-143692	PBS5	IAPV5	OK	2.67906	2.1608	-0.310156	-0.511232	0.38325	0.855397	no
XLOC_001566	XLOC_001566	GB53957	Group1.42:172134-174086	PBS5	IAPV5	OK	26.2638	26.737	0.0257619	0.0599952	0.9154	0.992403	no
XLOC_001567	XLOC_001567	GB53958	Group1.42:187448-190701	PBS5	IAPV5	OK	26.6745	24.7207	-0.109741	-0.285045	0.61895	0.943906	no
XLOC_001568	XLOC_001568	GB53959	Group1.42:196547-207823	PBS5	IAPV5	OK	5.23702	3.17549	-0.721766	-1.61839	0.0046	0.086954	no
XLOC_001569	XLOC_001569	GB53960	Group1.42:211894-212812	PBS5	IAPV5	OK	106.192	97.8471	-0.118072	-0.299547	0.59615	0.938075	no
XLOC_001570	XLOC_001570	GB53961	Group1.42:214934-215142	PBS5	IAPV5	NOTEST	0	0	0	0	1	1	no
XLOC_001571	XLOC_001571	GB53962	Group1.42:219963-249655	PBS5	IAPV5	OK	6.23688	3.9844	-0.646461	-1.03012	0.0806	0.479732	no
XLOC_001572	XLOC_001572	GB53963	Group1.42:260750-326371	PBS5	IAPV5	OK	21.1338	20.2433	-0.0621082	-0.180195	0.7508	0.976357	no
XLOC_001573	XLOC_001573	GB53964	Group1.42:386585-389156	PBS5	IAPV5	NOTEST	0	0	0	0	1	1	no
XLOC_001575	XLOC_001575	GB53966	Group1.42:707545-712584	PBS5	IAPV5	OK	1.12606	3.46458	1.62139	1.17272	0.2961	0.789944	no
XLOC_001576	XLOC_001576	GB53967	Group1.42:712942-714362	PBS5	IAPV5	OK	48.0554	54.3795	0.178364	0.462422	0.4279	0.876306	no
XLOC_001577	XLOC_001577	GB53968	Group1.42:715247-717930	PBS5	IAPV5	OK	276.796	277.688	0.00464093	0.0128865	0.983	0.996986	no
XLOC_001578	XLOC_001578	GB53969	Group1.42:740638-741870	PBS5	IAPV5	NOTEST	0	0	0	0	1	1	no
XLOC_001579	XLOC_001579	GB53970	Group1.42:745708-765151	PBS5	IAPV5	OK	14.757	22.5816	0.61375	1.68609	0.00465	0.0872358	no
XLOC_001580	XLOC_001580	GB53971	Group1.42:766687-770034	PBS5	IAPV5	OK	24.3089	21.3524	-0.187089	-0.481113	0.3998	0.866248	no
XLOC_001581	XLOC_001581	GB53972	Group1.42:772276-774784	PBS5	IAPV5	OK	21.654	26.059	0.267148	0.634378	0.268	0.763531	no
XLOC_001582	XLOC_001582	GB53973	Group1.42:777354-790491	PBS5	IAPV5	OK	12.5511	12.7597	0.0237797	0.0661718	0.9075	0.991743	no
XLOC_001583	XLOC_001583	GB53974	Group1.42:794179-802726	PBS5	IAPV5	OK	19.5419	18.9733	-0.042596	-0.0806932	0.8892	0.991743	no
XLOC_001584	XLOC_001584	GB53975	Group1.42:803347-806150	PBS5	IAPV5	OK	51.666	54.393	0.0742038	0.214739	0.7082	0.965814	no
XLOC_001586	XLOC_001586	GB53977	Group1.42:962549-975421	PBS5	IAPV5	NOTEST	0	0	0	0	1	1	no
XLOC_001587	XLOC_001587	GB53978	Group1.42:1062208-1063403	PBS5	IAPV5	OK	4.801	0.694094	-2.79013	-2.10361	0.02195	0.237485	no
XLOC_001588	XLOC_001588	GB53979	Group1.42:1064678-1082217	PBS5	IAPV5	OK	35.3018	33.2451	-0.0865998	-0.242277	0.67085	0.958789	no
XLOC_001589	XLOC_001589	GB53944	Group1.42:5810-9991	PBS5	IAPV5	OK	16.8492	21.1064	0.324998	0.854342	0.13675	0.59706	no
XLOC_001590	XLOC_001590	GB53943	Group1.42:20806-22223	PBS5	IAPV5	OK	96.6625	100.864	0.06138	0.159298	0.7812	0.979754	no
XLOC_001591	XLOC_001591	GB53942	Group1.42:39706-40228	PBS5	IAPV5	NOTEST	0	0	0	0	1	1	no
XLOC_001592	XLOC_001592	GB53941	Group1.42:49308-60420	PBS5	IAPV5	NOTEST	1.35662	0.527366	-1.36314	0	1	1	no
XLOC_001593	XLOC_001593	GB53940	Group1.42:82998-85857	PBS5	IAPV5	NOTEST	0.360055	0.268289	-0.424428	0	1	1	no
XLOC_001594	XLOC_001594	GB53939	Group1.42:115905-118270	PBS5	IAPV5	OK	21.2236	19.4023	-0.129439	-0.303397	0.5947	0.937109	no
[truncated: 13,314 more rows]

## Sheet: 5h DEG
test_id	gene_id	gene	locus	sample_1	sample_2	status	value_1	value_2	log2(fold_change)	test_stat	p_value	q_value	significant	OSG2.0
XLOC_002861	XLOC_002861	GB53504	Group11.15:62185-63350	PBS5	IAPV5	OK	6.01014	0	#NAME?	#NAME?	0.00085	0.0247846	yes
XLOC_006595	XLOC_006595	GB45614	Group16.6:3314-4251	PBS5	IAPV5	OK	8.00678	0	#NAME?	#NAME?	5e-05	0.00235616	yes
XLOC_009428	XLOC_009428	GB44547	Group5.14:493544-496584	PBS5	IAPV5	OK	2.83913	0	#NAME?	#NAME?	5e-05	0.00235616	yes
XLOC_014825	XLOC_014825	GB48213	GroupUn4742:86-2002	PBS5	IAPV5	OK	1.65115	0	#NAME?	#NAME?	5e-05	0.00235616	yes
XLOC_002536	XLOC_002536	GB50887	Group10.26:2592603-2592963	PBS5	IAPV5	OK	0	4.92672	inf	#NAME?	0.0001	0.00426738	yes
XLOC_003849	XLOC_003849	GB40651	Group12.13:605702-608288	PBS5	IAPV5	OK	0	1.48884	inf	#NAME?	0.00015	0.00603826	yes
XLOC_007868	XLOC_007868	GB49103	Group3.4:139533-140570	PBS5	IAPV5	OK	0	3.88897	inf	#NAME?	5e-05	0.00235616	yes
XLOC_012570	XLOC_012570	GB41765	Group8.9:1318644-1319866	PBS5	IAPV5	OK	0	27.5656	inf	#NAME?	0.0017	0.0414292	yes
XLOC_013339	XLOC_013339	GB47903	GroupUn11:32517-35049	PBS5	IAPV5	OK	0	2.53311	inf	#NAME?	5e-05	0.00235616	yes
XLOC_012714	XLOC_012714	GB42853	Group9.10:2499147-2505449	PBS5	IAPV5	OK	0.159577	14.1038	6.46569	5.69383	0.00015	0.00603826	yes	GB17812	ATPase
XLOC_006933	XLOC_006933	GB52428	Group2.17:686892-687678	PBS5	IAPV5	OK	14.8731	326.006	4.45412	6.56525	5e-05	0.00235616	yes		unknown
XLOC_004361	XLOC_004361	GB49890	Group13.12:31608-34653	PBS5	IAPV5	OK	2.94215	49.9958	4.08686	5.92933	5e-05	0.00235616	yes		cytochrome P450 6AS5
XLOC_003511	XLOC_003511	GB43112	Group11.20:595332-597684	PBS5	IAPV5	OK	2.8016	37.354	3.73694	6.5485	5e-05	0.00235616	yes		unknown
XLOC_006164	XLOC_006164	GB46226	Group15.5:462310-464606	PBS5	IAPV5	OK	7.54906	72.5715	3.26503	5.10225	5e-05	0.00235616	yes		Obp17 odorant binding protein 17
XLOC_009630	XLOC_009630	GB41361	Group5.18:495601-496720	PBS5	IAPV5	OK	4.64909	43.3815	3.22206	3.33187	0.0001	0.00426738	yes		LOC724654 cytochrome b5 type B-like
XLOC_012749	XLOC_012749	GB42888	Group9.10:3721540-3725074	PBS5	IAPV5	OK	5.20484	43.2442	3.05458	5.18663	5e-05	0.00235616	yes		unknown
XLOC_002539	XLOC_002539	GB50883	Group10.26:2605209-2608679	PBS5	IAPV5	OK	1.57696	13.0716	3.05123	4.72615	5e-05	0.00235616	yes		unknown
XLOC_013077	XLOC_013077	GB53354	Group9.12:719672-721869	PBS5	IAPV5	OK	0.48609	4.0243	3.04944	2.88195	0.00095	0.0269113	yes		SPH50 serine protease homolog 50
XLOC_005379	XLOC_005379	GB42262	Group14.8:292546-300694	PBS5	IAPV5	OK	11.1492	86.9482	2.96321	5.63308	5e-05	0.00235616	yes
XLOC_007033	XLOC_007033	GB49795	Group2.18:466247-470176	PBS5	IAPV5	OK	1.14079	8.80096	2.94763	3.6381	5e-05	0.00235616	yes
XLOC_005667	XLOC_005667	GB50574	Group15.14:636934-638007	PBS5	IAPV5	OK	41.0373	307.07	2.90356	6.32381	5e-05	0.00235616	yes
XLOC_006339	XLOC_006339	GB54339	Group16.2:335231-338930	PBS5	IAPV5	OK	26.6904	179.685	2.75107	5.42985	5e-05	0.00235616	yes
XLOC_005705	XLOC_005705	GB50613	Group15.14:1386620-1387918	PBS5	IAPV5	OK	1.5343	9.88703	2.68796	3.04067	5e-05	0.00235616	yes
XLOC_013358	XLOC_013358	GB53288	GroupUn113:32076-38706	PBS5	IAPV5	OK	1.17439	7.49808	2.67461	2.90004	0.00015	0.00603826	yes
XLOC_002070	XLOC_002070	GB48439	Group10.23:1124963-1127452	PBS5	IAPV5	OK	1.41656	8.52942	2.59006	2.70297	0.0007	0.0210912	yes
XLOC_005656	XLOC_005656	GB50563	Group15.14:572123-573215	PBS5	IAPV5	OK	62.6514	371.127	2.56649	5.68207	5e-05	0.00235616	yes
XLOC_013945	XLOC_013945	GB51467	GroupUn2288:276-1299	PBS5	IAPV5	OK	24.5315	142.004	2.53323	5.51877	5e-05	0.00235616	yes
XLOC_003629	XLOC_003629	GB55202	Group11.6:798636-806542	PBS5	IAPV5	OK	3.02299	16.3199	2.43258	3.85248	5e-05	0.00235616	yes
XLOC_011391	XLOC_011391	GB48148	Group7.24:394814-397374	PBS5	IAPV5	OK	42.3723	225.354	2.411	5.89136	5e-05	0.00235616	yes
XLOC_004633	XLOC_004633	GB50650	Group13.5:584862-592181	PBS5	IAPV5	OK	1.05018	5.2059	2.30951	3.45012	5e-05	0.00235616	yes
XLOC_009054	XLOC_009054	GB50423	Group4.9:671591-673157	PBS5	IAPV5	OK	93.7097	462.989	2.30471	5.825	5e-05	0.00235616	yes
XLOC_013208	XLOC_013208	GB43751	Group9.5:242967-311385	PBS5	IAPV5	OK	4.41787	21.2343	2.26497	4.36199	5e-05	0.00235616	yes
XLOC_003889	XLOC_003889	GB40610	Group12.13:2422743-2429237	PBS5	IAPV5	OK	6.22042	29.2268	2.23221	3.82515	5e-05	0.00235616	yes
XLOC_005716	XLOC_005716	GB50530	Group15.14:608096-609315	PBS5	IAPV5	OK	41.9142	195.648	2.22275	4.07013	5e-05	0.00235616	yes
XLOC_004359	XLOC_004359	GB49888	Group13.12:19588-22406	PBS5	IAPV5	OK	112.778	521.075	2.208	4.84363	5e-05	0.00235616	yes
XLOC_012625	XLOC_012625	GB42763	Group9.10:459991-466641	PBS5	IAPV5	OK	0.90067	3.99879	2.15049	3.07234	5e-05	0.00235616	yes
XLOC_005662	XLOC_005662	GB50569	Group15.14:606623-607462	PBS5	IAPV5	OK	77.6591	339.999	2.1303	4.11838	5e-05	0.00235616	yes
XLOC_006642	XLOC_006642	GB45986	Group16.8:955731-969559	PBS5	IAPV5	OK	0.642454	2.80101	2.12428	2.2708	0.00195	0.0458365	yes
XLOC_011197	XLOC_011197	GB40967	Group7.20:491344-505024	PBS5	IAPV5	OK	1.0031	4.35986	2.11981	3.17087	5e-05	0.00235616	yes
XLOC_013078	XLOC_013078	GB53353	Group9.12:737486-745292	PBS5	IAPV5	OK	0.996822	4.32295	2.11661	3.30772	5e-05	0.00235616	yes
XLOC_013174	XLOC_013174	GB41410	Group9.4:285589-288703	PBS5	IAPV5	OK	18.2206	75.7854	2.05635	3.84551	5e-05	0.00235616	yes
XLOC_010543	XLOC_010543	GB41428	Group6.20:1233384-1234915	PBS5	IAPV5	OK	207.182	850.47	2.03736	4.63971	5e-05	0.00235616	yes
XLOC_011389	XLOC_011389	GB48146	Group7.24:386645-389113	PBS5	IAPV5	OK	21.7008	86.7682	1.99942	5.02061	5e-05	0.00235616	yes
XLOC_005789	XLOC_005789	GB50149	Group15.19:737508-738943	PBS5	IAPV5	OK	326.359	1304.88	1.99939	5.37194	5e-05	0.00235616	yes
XLOC_003403	XLOC_003403	GB43181	Group11.20:149219-155060	PBS5	IAPV5	OK	59.2465	236.554	1.99737	3.99673	5e-05	0.00235616	yes
XLOC_004909	XLOC_004909	GB54182	Group14.13:872811-876556	PBS5	IAPV5	OK	1.67	6.61898	1.98676	2.55586	0.0002	0.00761916	yes
XLOC_002545	XLOC_002545	GB50876	Group10.26:2671701-2672892	PBS5	IAPV5	OK	19.9847	77.6813	1.95867	3.31618	5e-05	0.00235616	yes
XLOC_001990	XLOC_001990	GB54611	Group10.20:155907-162270	PBS5	IAPV5	OK	191.595	727.032	1.92396	4.66865	5e-05	0.00235616	yes
XLOC_005818	XLOC_005818	GB50180	Group15.19:1409197-1413777	PBS5	IAPV5	OK	17.1179	64.3009	1.90933	4.06494	5e-05	0.00235616	yes
XLOC_004102	XLOC_004102	GB52105	Group12.17:2380293-2386162	PBS5	IAPV5	OK	1.78238	6.67818	1.90565	2.85661	5e-05	0.00235616	yes
XLOC_005644	XLOC_005644	GB50550	Group15.14:387283-390528	PBS5	IAPV5	OK	29.9085	111.222	1.89482	4.97387	5e-05	0.00235616	yes
XLOC_007823	XLOC_007823	GB50636	Group3.19:4658-7800	PBS5	IAPV5	OK	3.32672	12.1576	1.86968	2.63834	5e-05	0.00235616	yes
XLOC_009517	XLOC_009517	GB44452	Group5.14:2168921-2170965	PBS5	IAPV5	OK	528.476	1908.85	1.85279	2.83466	5e-05	0.00235616	yes
XLOC_008394	XLOC_008394	GB40993	Group4.11:436647-449565	PBS5	IAPV5	OK	19.5192	68.2557	1.80606	4.54513	5e-05	0.00235616	yes
XLOC_012918	XLOC_012918	GB42596	Group9.10:3768598-3771826	PBS5	IAPV5	OK	59.5902	205.999	1.78949	3.82363	5e-05	0.00235616	yes
XLOC_014631	XLOC_014631	GB51444	GroupUn42:46340-49084	PBS5	IAPV5	OK	6.45671	22.0584	1.77246	3.00989	5e-05	0.00235616	yes
XLOC_002074	XLOC_002074	GB48443	Group10.23:1142059-1148266	PBS5	IAPV5	OK	4.02094	13.5531	1.75302	3.64747	5e-05	0.00235616	yes
XLOC_004748	XLOC_004748	GB40085	Group13.7:1024190-1027676	PBS5	IAPV5	OK	16.467	54.1574	1.71758	3.66896	5e-05	0.00235616	yes
XLOC_009516	XLOC_009516	GB44453	Group5.14:2167134-2167776	PBS5	IAPV5	OK	635.398	2061.88	1.69823	3.4208	5e-05	0.00235616	yes
XLOC_007624	XLOC_007624	GB49184	Group3.14:511924-528525	PBS5	IAPV5	OK	5.70373	18.3739	1.68768	3.78468	5e-05	0.00235616	yes
XLOC_001664	XLOC_001664	GB42300	Group1.43:714738-731940	PBS5	IAPV5	OK	1.6582	5.31648	1.68085	2.96117	5e-05	0.00235616	yes
XLOC_012139	XLOC_012139	GB40566	Group8.6:1855293-1860899	PBS5	IAPV5	OK	10.8171	34.3359	1.6664	3.67626	5e-05	0.00235616	yes
XLOC_010602	XLOC_010602	GB46338	Group6.26:281589-287340	PBS5	IAPV5	OK	21.513	67.8714	1.6576	4.13199	5e-05	0.00235616	yes
XLOC_004694	XLOC_004694	GB40135	Group13.7:1013580-1018271	PBS5	IAPV5	OK	6.44643	20.1573	1.64473	3.05093	5e-05	0.00235616	yes
XLOC_008784	XLOC_008784	GB53110	Group4.5:164110-167676	PBS5	IAPV5	OK	3.77673	11.7502	1.63747	2.50487	0.0002	0.00761916	yes
XLOC_004830	XLOC_004830	GB49021	Group14.1:254254-260426	PBS5	IAPV5	OK	9.55456	29.2777	1.61554	2.73047	5e-05	0.00235616	yes
XLOC_008993	XLOC_008993	GB50449	Group4.9:156556-160541	PBS5	IAPV5	OK	10.8944	32.802	1.5902	3.1519	5e-05	0.00235616	yes
XLOC_005261	XLOC_005261	GB41624	Group14.15:939708-942531	PBS5	IAPV5	OK	21.4039	64.1613	1.58383	3.20472	5e-05	0.00235616	yes
XLOC_004454	XLOC_004454	GB54756	Group13.3:29058-37362	PBS5	IAPV5	OK	1.82233	5.44185	1.57831	2.11203	0.00085	0.0247846	yes
XLOC_009518	XLOC_009518	GB44451	Group5.14:2171894-2173304	PBS5	IAPV5	OK	170.188	495.554	1.54192	3.93395	5e-05	0.00235616	yes
XLOC_013088	XLOC_013088	GB53343	Group9.12:836723-844817	PBS5	IAPV5	OK	13.2786	38.3672	1.53077	3.69197	5e-05	0.00235616	yes
XLOC_013279	XLOC_013279	GB44832	Group9.8:565210-587356	PBS5	IAPV5	OK	1.14096	3.28227	1.52445	1.88854	0.00205	0.0477357	yes
XLOC_011302	XLOC_011302	GB44342	Group7.22:457653-459168	PBS5	IAPV5	OK	1.96071	5.62381	1.52017	1.92444	0.00135	0.0347747	yes
XLOC_005746	XLOC_005746	GB47940	Group15.16:237595-239710	PBS5	IAPV5	OK	117.568	335.079	1.51101	4.06417	5e-05	0.00235616	yes
XLOC_013342	XLOC_013342	GB47906	GroupUn11:87763-93657	PBS5	IAPV5	OK	19.6792	54.1475	1.46022	2.67254	5e-05	0.00235616	yes
XLOC_009750	XLOC_009750	GB45696	Group5.20:235974-244288	PBS5	IAPV5	OK	11.6927	32.0642	1.45536	3.0746	5e-05	0.00235616	yes
XLOC_012545	XLOC_012545	GB41792	Group8.9:643938-646528	PBS5	IAPV5	OK	2.56719	6.99864	1.44689	2.11983	0.0007	0.0210912	yes
XLOC_012501	XLOC_012501	GB41917	Group8.9:1476867-1478196	PBS5	IAPV5	OK	118.242	320.757	1.43973	3.86498	5e-05	0.00235616	yes
XLOC_013361	XLOC_013361	GB53286	GroupUn113:15546-21918	PBS5	IAPV5	OK	34.3219	91.7548	1.41865	3.36675	5e-05	0.00235616	yes
XLOC_004682	XLOC_004682	GB40123	Group13.7:634034-637332	PBS5	IAPV5	OK	1.93395	5.15578	1.41464	1.98633	0.00175	0.0421314	yes
XLOC_005678	XLOC_005678	GB50586	Group15.14:1135666-1144268	PBS5	IAPV5	OK	4.21975	11.1667	1.40397	2.89255	5e-05	0.00235616	yes
XLOC_010739	XLOC_010739	GB42378	Group6.36:240101-247072	PBS5	IAPV5	OK	42.9802	113.224	1.39743	3.57359	5e-05	0.00235616	yes
XLOC_003235	XLOC_003235	GB45028	Group11.18:2218958-2227570	PBS5	IAPV5	OK	10.8722	28.3858	1.38453	3.01257	5e-05	0.00235616	yes
XLOC_012750	XLOC_012750	GB42889	Group9.10:3727684-3732507	PBS5	IAPV5	OK	2.76831	7.21767	1.38253	2.25856	0.00025	0.00927519	yes
XLOC_014755	XLOC_014755	GB53986	GroupUn4513:4634-7164	PBS5	IAPV5	OK	30.9493	80.1234	1.37232	2.88586	5e-05	0.00235616	yes
XLOC_007941	XLOC_007941	GB49054	Group3.4:794582-803975	PBS5	IAPV5	OK	113.607	291.56	1.35974	2.98757	5e-05	0.00235616	yes
XLOC_003279	XLOC_003279	GB44981	Group11.18:3001137-3009062	PBS5	IAPV5	OK	27.2168	69.7329	1.35734	3.60892	5e-05	0.00235616	yes
XLOC_015016	XLOC_015016	GB46976	GroupUn55:80562-90649	PBS5	IAPV5	OK	17.5227	44.6581	1.3497	2.78996	5e-05	0.00235616	yes
XLOC_002297	XLOC_002297	GB51051	Group10.26:796389-803262	PBS5	IAPV5	OK	7.98306	20.3397	1.34929	2.78008	5e-05	0.00235616	yes
XLOC_015015	XLOC_015015	GB46975	GroupUn55:55507-64423	PBS5	IAPV5	OK	4.97128	12.5327	1.33401	2.10437	0.00045	0.0151673	yes
XLOC_000768	XLOC_000768	GB46429	Group1.23:483314-492891	PBS5	IAPV5	OK	20.9911	52.8294	1.33156	3.59985	5e-05	0.00235616	yes
XLOC_000546	XLOC_000546	GB45851	Group1.21:99581-109514	PBS5	IAPV5	OK	22.613	56.6522	1.32498	2.40961	0.0011	0.0301303	yes
XLOC_009493	XLOC_009493	GB44479	Group5.14:1923816-1929772	PBS5	IAPV5	OK	1.94595	4.85293	1.31838	1.95092	0.00155	0.0385291	yes
XLOC_003096	XLOC_003096	GB45218	Group11.18:3756398-3759823	PBS5	IAPV5	OK	25.399	63.2321	1.31589	3.07829	5e-05	0.00235616	yes
XLOC_009683	XLOC_009683	GB41284	Group5.18:637662-638752	PBS5	IAPV5	OK	76.8264	190.369	1.30912	2.29187	0.00015	0.00603826	yes
XLOC_002546	XLOC_002546	GB50875	Group10.26:2674220-2675655	PBS5	IAPV5	OK	182.032	450.258	1.30656	2.578	5e-05	0.00235616	yes
XLOC_003630	XLOC_003630	GB55203	Group11.6:811675-816314	PBS5	IAPV5	OK	2.96001	7.25334	1.29304	1.91964	0.00145	0.0365923	yes
XLOC_004635	XLOC_004635	GB50648	Group13.5:604033-613176	PBS5	IAPV5	OK	18.2564	44.5419	1.28676	3.50143	5e-05	0.00235616	yes
XLOC_001090	XLOC_001090	GB55331	Group1.32:143353-155491	PBS5	IAPV5	OK	2.08267	5.03167	1.27261	1.8159	0.002	0.0466808	yes
XLOC_009100	XLOC_009100	GB44399	Group5.1:104573-106269	PBS5	IAPV5	OK	10.4235	25.0014	1.26217	2.40308	5e-05	0.00235616	yes
XLOC_012965	XLOC_012965	GB53407	Group9.12:831487-836230	PBS5	IAPV5	OK	2.67024	6.39209	1.25932	2.05763	0.001	0.0282472	yes
XLOC_004195	XLOC_004195	GB47118	Group12.4:112457-133869	PBS5	IAPV5	OK	2.35543	5.59822	1.24897	2.51363	0.0001	0.00426738	yes
XLOC_003545	XLOC_003545	GB43076	Group11.20:934703-938012	PBS5	IAPV5	OK	4.50899	10.713	1.24849	2.185	0.00055	0.0174717	yes
XLOC_012367	XLOC_012367	GB43864	Group8.8:683-1731	PBS5	IAPV5	OK	6.25118	14.7139	1.23498	1.91865	0.00135	0.0347747	yes
XLOC_004395	XLOC_004395	GB49885	Group13.12:24822-27484	PBS5	IAPV5	OK	148.488	349.049	1.23308	2.9951	5e-05	0.00235616	yes
XLOC_012264	XLOC_012264	GB54541	Group8.7:919814-929488	PBS5	IAPV5	OK	15.9411	37.198	1.22248	3.22362	5e-05	0.00235616	yes
XLOC_000442	XLOC_000442	GB47740	Group1.2:677496-679368	PBS5	IAPV5	OK	253.271	587.937	1.21498	2.80908	5e-05	0.00235616	yes
XLOC_006852	XLOC_006852	GB46585	Group2.15:743388-744786	PBS5	IAPV5	OK	22.5212	52.2303	1.2136	2.70156	5e-05	0.00235616	yes		uncharacterized LOC100578514
XLOC_003612	XLOC_003612	GB49672	Group11.5:102388-113955	PBS5	IAPV5	OK	8.13875	18.6533	1.19655	2.84263	5e-05	0.00235616	yes
XLOC_013507	XLOC_013507	GB54699	GroupUn138:38884-42730	PBS5	IAPV5	OK	12.9213	29.5276	1.19231	2.95196	5e-05	0.00235616	yes
XLOC_012603	XLOC_012603	GB45540	Group9.1:76170-88842	PBS5	IAPV5	OK	29.5609	67.3144	1.18722	2.34164	0.00055	0.0174717	yes
XLOC_002580	XLOC_002580	GB48813	Group10.27:628965-645242	PBS5	IAPV5	OK	5.17993	11.771	1.18423	2.71917	5e-05	0.00235616	yes
XLOC_001145	XLOC_001145	GB40006	Group1.33:491687-495531	PBS5	IAPV5	OK	1.96977	4.46089	1.1793	2.04986	0.0006	0.0188791	yes
XLOC_007616	XLOC_007616	GB49175	Group3.14:145851-148442	PBS5	IAPV5	OK	19.6359	44.3999	1.17706	2.44188	5e-05	0.00235616	yes
XLOC_009786	XLOC_009786	GB45732	Group5.20:521907-533903	PBS5	IAPV5	OK	10.6758	24.1193	1.17584	3.00935	5e-05	0.00235616	yes
XLOC_005005	XLOC_005005	GB54097	Group14.13:1433241-1437954	PBS5	IAPV5	OK	57.3124	128.11	1.16047	3.14238	5e-05	0.00235616	yes
XLOC_006095	XLOC_006095	GB49946	Group15.19:3749874-3758208	PBS5	IAPV5	OK	4.56192	10.1429	1.15275	2.19027	0.0005	0.0164076	yes
XLOC_004782	XLOC_004782	GB53860	Group13.9:260378-266324	PBS5	IAPV5	OK	32.5228	71.8857	1.14425	2.99398	5e-05	0.00235616	yes
XLOC_007757	XLOC_007757	GB41220	Group3.16:516266-527766	PBS5	IAPV5	OK	10.1904	22.4792	1.14138	2.20023	0.00045	0.0151673	yes
XLOC_012657	XLOC_012657	GB42796	Group9.10:1073989-1077876	PBS5	IAPV5	OK	41.0456	90.4455	1.13982	2.90504	5e-05	0.00235616	yes
XLOC_001574	XLOC_001574	GB53965	Group1.42:693245-701109	PBS5	IAPV5	OK	9.45203	20.6073	1.12446	2.66987	5e-05	0.00235616	yes
XLOC_002120	XLOC_002120	GB48362	Group10.23:689063-697236	PBS5	IAPV5	OK	32.4131	70.3477	1.11792	3.08126	5e-05	0.00235616	yes
XLOC_000487	XLOC_000487	GB47675	Group1.2:620098-634328	PBS5	IAPV5	OK	25.4348	54.3139	1.09452	2.88492	5e-05	0.00235616	yes
XLOC_008995	XLOC_008995	GB50451	Group4.9:172095-174095	PBS5	IAPV5	OK	52.1772	110.353	1.08064	1.97567	0.00135	0.0347747	yes
XLOC_014591	XLOC_014591	GB51441	GroupUn41:34398-54397	PBS5	IAPV5	OK	6.2827	13.1054	1.06071	2.23755	0.0005	0.0164076	yes
XLOC_003223	XLOC_003223	GB45040	Group11.18:1572684-1575600	PBS5	IAPV5	OK	31.7182	65.8576	1.05404	2.91065	5e-05	0.00235616	yes
XLOC_013173	XLOC_013173	GB41409	Group9.4:279420-284622	PBS5	IAPV5	OK	104.412	215.441	1.045	2.89599	5e-05	0.00235616	yes
XLOC_012770	XLOC_012770	GB42909	Group9.10:4365816-4366765	PBS5	IAPV5	OK	46.9844	95.723	1.02668	2.15167	0.0004	0.0138578	yes
XLOC_010491	XLOC_010491	GB41516	Group6.20:1381603-1390812	PBS5	IAPV5	OK	7.55774	15.349	1.02212	2.16141	0.00075	0.0225295	yes
XLOC_012766	XLOC_012766	GB42905	Group9.10:4341006-4353922	PBS5	IAPV5	OK	4.34855	8.80011	1.01699	2.40879	5e-05	0.00235616	yes
XLOC_007736	XLOC_007736	GB41262	Group3.16:774408-782260	PBS5	IAPV5	OK	25.6976	51.7339	1.00948	2.28735	0.0005	0.0164076	yes
XLOC_012193	XLOC_012193	GB40393	Group8.6:559405-572010	PBS5	IAPV5	OK	6.59493	13.254	1.00699	2.31378	0.0001	0.00426738	yes
XLOC_002538	XLOC_002538	GB50885	Group10.26:2596986-2601171	PBS5	IAPV5	OK	38.285	76.3187	0.995257	2.33322	5e-05	0.00235616	yes
XLOC_011021	XLOC_011021	GB53775	Group7.10:380793-390341	PBS5	IAPV5	OK	166.421	328.674	0.981818	2.07755	0.00085	0.0247846	yes
XLOC_002651	XLOC_002651	GB47318	Group10.28:357508-357818	PBS5	IAPV5	OK	25839.4	50870.2	0.977246	1.78116	0.00135	0.0347747	yes
XLOC_001193	XLOC_001193	GB42206	Group1.34:312523-317184	PBS5	IAPV5	OK	15.2854	29.9839	0.972033	2.426	5e-05	0.00235616	yes
XLOC_007216	XLOC_007216	GB55640	Group2.19:2716737-2718765	PBS5	IAPV5	OK	13.599	26.6735	0.971902	1.96988	0.0012	0.0321606	yes
XLOC_002415	XLOC_002415	GB51019	Group10.26:59064-72629	PBS5	IAPV5	OK	13.0892	25.6587	0.971072	2.71382	5e-05	0.00235616	yes
XLOC_001144	XLOC_001144	GB40007	Group1.33:454028-483799	PBS5	IAPV5	OK	12.1257	23.6373	0.963002	2.67905	5e-05	0.00235616	yes
XLOC_013646	XLOC_013646	GB42135	GroupUn161:15415-23117	PBS5	IAPV5	OK	52.9955	103.299	0.962891	2.31465	5e-05	0.00235616	yes
XLOC_001358	XLOC_001358	GB51558	Group1.37:1449323-1475411	PBS5	IAPV5	OK	5.00212	9.74011	0.961399	2.33575	0.00015	0.00603826	yes
XLOC_002306	XLOC_002306	GB51060	Group10.26:913713-925106	PBS5	IAPV5	OK	5.16443	10.0501	0.960524	2.04508	0.00135	0.0347747	yes
XLOC_012889	XLOC_012889	GB42626	Group9.10:2703736-2705113	PBS5	IAPV5	OK	85.0362	163.801	0.945792	2.53252	5e-05	0.00235616	yes
XLOC_013112	XLOC_013112	GB53319	Group9.12:1134022-1143533	PBS5	IAPV5	OK	7.12047	13.6726	0.941246	2.08753	0.00055	0.0174717	yes
XLOC_012899	XLOC_012899	GB42616	Group9.10:2783417-2787089	PBS5	IAPV5	OK	214.155	410.137	0.937448	2.5965	5e-05	0.00235616	yes
XLOC_015203	XLOC_015203	GB55973	GroupUn86:28068-71985	PBS5	IAPV5	OK	9.60657	18.2479	0.925641	2.25019	5e-05	0.00235616	yes
XLOC_008332	XLOC_008332	GB53632	Group3.9:2299438-2321975	PBS5	IAPV5	OK	69.2744	131.455	0.924178	2.30141	0.00015	0.00603826	yes
XLOC_009761	XLOC_009761	GB45707	Group5.20:280402-280894	PBS5	IAPV5	OK	379.843	717.337	0.917249	2.60663	5e-05	0.00235616	yes
XLOC_002182	XLOC_002182	GB54294	Group10.24:607903-618269	PBS5	IAPV5	OK	7.18279	13.5578	0.916506	2.25772	0.00015	0.00603826	yes
XLOC_004187	XLOC_004187	GB55729	Group12.3:447043-449140	PBS5	IAPV5	OK	14.4023	27.0545	0.909571	2.00314	0.00085	0.0247846	yes
XLOC_005894	XLOC_005894	GB50257	Group15.19:3248533-3268316	PBS5	IAPV5	OK	35.064	65.2338	0.895628	2.45698	5e-05	0.00235616	yes
XLOC_001130	XLOC_001130	GB40021	Group1.33:206645-217678	PBS5	IAPV5	OK	135.241	249.262	0.882131	2.0045	0.00095	0.0269113	yes
XLOC_005724	XLOC_005724	GB50522	Group15.14:1145346-1151039	PBS5	IAPV5	OK	41.348	76.196	0.881898	2.49051	5e-05	0.00235616	yes
XLOC_004967	XLOC_004967	GB54136	Group14.13:426864-442998	PBS5	IAPV5	OK	10.2941	18.9585	0.881029	2.15327	0.0002	0.00761916	yes
XLOC_005882	XLOC_005882	GB50245	Group15.19:2343485-2348724	PBS5	IAPV5	OK	42.0778	77.4005	0.879284	2.44739	5e-05	0.00235616	yes
XLOC_010274	XLOC_010274	GB46077	Group6.15:449060-452514	PBS5	IAPV5	OK	19.6609	36.0559	0.87491	2.14877	0.00025	0.00927519	yes
XLOC_004632	XLOC_004632	GB50651	Group13.5:580107-584607	PBS5	IAPV5	OK	11.2208	20.5467	0.872738	1.85315	0.00175	0.0421314	yes
XLOC_005639	XLOC_005639	GB50545	Group15.14:307227-319634	PBS5	IAPV5	OK	15.2266	27.7585	0.866336	2.03242	0.0006	0.0188791	yes
XLOC_004902	XLOC_004902	GB54175	Group14.13:491923-514692	PBS5	IAPV5	OK	129.671	233.08	0.845967	2.39099	5e-05	0.00235616	yes
XLOC_006211	XLOC_006211	GB51798	Group15.8:93156-98058	PBS5	IAPV5	OK	26.6916	47.914	0.844061	2.05807	0.0005	0.0164076	yes
XLOC_011165	XLOC_011165	GB47947	Group7.19:283837-298644	PBS5	IAPV5	OK	8.72242	15.5717	0.836125	2.04896	0.0014	0.0357846	yes
XLOC_005747	XLOC_005747	GB47941	Group15.16:247502-282206	PBS5	IAPV5	OK	6.5279	11.6023	0.829715	2.12749	0.00045	0.0151673	yes
XLOC_005744	XLOC_005744	GB47938	Group15.16:215447-234284	PBS5	IAPV5	OK	19.883	35.0626	0.818397	2.16138	0.0002	0.00761916	yes
XLOC_006424	XLOC_006424	GB51354	Group16.4:1651811-1673661	PBS5	IAPV5	OK	24.5117	43.1785	0.816843	2.12596	0.0003	0.0108865	yes
XLOC_001750	XLOC_001750	GB53192	Group1.7:522687-524765	PBS5	IAPV5	OK	12.984	22.8611	0.816157	1.86217	0.0019	0.0449802	yes
XLOC_007586	XLOC_007586	GB53831	Group3.12:230938-236538	PBS5	IAPV5	OK	110.637	192.97	0.802543	2.14064	0.00035	0.0123845	yes
XLOC_005043	XLOC_005043	GB52768	Group14.14:578388-580938	PBS5	IAPV5	OK	50.1791	87.0697	0.795085	2.21841	0.00015	0.00603826	yes
XLOC_005687	XLOC_005687	GB50595	Group15.14:1229852-1233325	PBS5	IAPV5	OK	78.3777	135.391	0.788619	2.21019	0.00025	0.00927519	yes
XLOC_004510	XLOC_004510	GB54731	Group13.3:482377-487188	PBS5	IAPV5	OK	10.987	18.82	0.776469	2.05288	0.00025	0.00927519	yes
XLOC_007150	XLOC_007150	GB55574	Group2.19:1007787-1026398	PBS5	IAPV5	OK	41.6148	71.2446	0.775685	2.21329	0.00025	0.00927519	yes
XLOC_013548	XLOC_013548	GB50709	GroupUn1428:5361-6354	PBS5	IAPV5	OK	1140.79	1950.83	0.774062	2.0526	0.00035	0.0123845	yes
XLOC_003885	XLOC_003885	GB40614	Group12.13:2366346-2371275	PBS5	IAPV5	OK	36.6162	62.5442	0.772393	2.07613	0.00055	0.0174717	yes
XLOC_002485	XLOC_002485	GB50944	Group10.26:1647799-1650289	PBS5	IAPV5	OK	81.7044	138.92	0.765775	2.20728	0.00025	0.00927519	yes
XLOC_013159	XLOC_013159	GB47142	Group9.3:65232-68558	PBS5	IAPV5	OK	48.1051	81.4536	0.759787	2.12448	0.00015	0.00603826	yes
XLOC_005546	XLOC_005546	GB52920	Group15.11:244246-252856	PBS5	IAPV5	OK	263.799	445.311	0.755375	1.97245	0.00065	0.0199474	yes
XLOC_000203	XLOC_000203	GB51841	Group1.14:14996-22189	PBS5	IAPV5	OK	39.0969	65.9358	0.754006	2.15427	0.00025	0.00927519	yes
XLOC_011876	XLOC_011876	GB51683	Group8.21:246708-249712	PBS5	IAPV5	OK	473.808	796.07	0.748591	2.06567	0.0003	0.0108865	yes
XLOC_011499	XLOC_011499	GB49688	Group7.5:323253-356082	PBS5	IAPV5	OK	75.1212	125.981	0.745909	1.90294	0.0009	0.0259383	yes
XLOC_007067	XLOC_007067	GB49767	Group2.18:501706-562215	PBS5	IAPV5	OK	6.23108	10.404	0.739586	1.92988	0.0007	0.0210912	yes
XLOC_011570	XLOC_011570	GB46240	Group7.7:248513-262378	PBS5	IAPV5	OK	14.8522	24.7803	0.738524	1.8057	0.0021	0.0484462	yes
XLOC_008682	XLOC_008682	GB52992	Group4.16:606079-623804	PBS5	IAPV5	OK	42.9817	71.5095	0.734414	2.09594	0.0001	0.00426738	yes
XLOC_011517	XLOC_011517	GB44262	Group7.6:205214-221595	PBS5	IAPV5	OK	17.8816	29.7313	0.733506	2.06816	0.00055	0.0174717	yes
XLOC_010795	XLOC_010795	GB45417	Group6.37:327786-339120	PBS5	IAPV5	OK	20.3372	33.6809	0.727813	2.0591	0.0005	0.0164076	yes
XLOC_010632	XLOC_010632	GB42959	Group6.28:60536-63788	PBS5	IAPV5	OK	32.2479	53.3109	0.725227	1.93436	0.0012	0.0321606	yes
XLOC_004324	XLOC_004324	GB47799	Group13.10:752706-755914	PBS5	IAPV5	OK	59.8757	98.8015	0.722563	2.10537	0.00045	0.0151673	yes
XLOC_010871	XLOC_010871	GB45364	Group6.37:396947-405487	PBS5	IAPV5	OK	24.9385	40.9762	0.716413	1.94364	0.0007	0.0210912	yes
XLOC_002448	XLOC_002448	GB50984	Group10.26:1036546-1038542	PBS5	IAPV5	OK	45.6181	74.3983	0.705662	1.79542	0.0018	0.0430226	yes
XLOC_011920	XLOC_011920	GB52598	Group8.3:138883-143588	PBS5	IAPV5	OK	137.882	223.332	0.695756	1.90642	0.00085	0.0247846	yes
XLOC_009271	XLOC_009271	GB44557	Group5.14:13242-23469	PBS5	IAPV5	OK	19.1101	30.9479	0.695509	1.86404	0.00145	0.0365923	yes
XLOC_009393	XLOC_009393	GB44685	Group5.14:2462211-2475764	PBS5	IAPV5	OK	26.6013	43.0489	0.694479	1.85368	0.00135	0.0347747	yes
XLOC_010014	XLOC_010014	GB46726	Group5.9:208385-215048	PBS5	IAPV5	OK	148.518	240.191	0.693541	1.87693	0.00105	0.0293263	yes
XLOC_006418	XLOC_006418	GB51348	Group16.4:1554933-1568053	PBS5	IAPV5	OK	12.6315	20.3234	0.686118	1.91925	0.00055	0.0174717	yes
XLOC_012183	XLOC_012183	GB40405	Group8.6:411058-423791	PBS5	IAPV5	OK	31.1857	50.1738	0.686053	1.83592	0.00215	0.0494848	yes
XLOC_003123	XLOC_003123	GB45248	Group11.18:4164225-4177750	PBS5	IAPV5	OK	13.6319	21.8556	0.681019	1.81556	0.0017	0.0414292	yes
XLOC_006039	XLOC_006039	GB50005	Group15.19:2198534-2203409	PBS5	IAPV5	OK	1175.97	1882.12	0.678508	1.73939	0.0021	0.0484462	yes
XLOC_000320	XLOC_000320	GB43004	Group1.16:517975-529992	PBS5	IAPV5	OK	64.9161	102.731	0.662217	1.81843	0.0018	0.0430226	yes
XLOC_004097	XLOC_004097	GB52100	Group12.17:2312986-2333606	PBS5	IAPV5	OK	10.1577	16.0071	0.656138	1.85082	0.00175	0.0421314	yes
XLOC_003090	XLOC_003090	GB45212	Group11.18:3669358-3677590	PBS5	IAPV5	OK	18.1073	28.4205	0.650365	1.84095	0.0011	0.0301303	yes
XLOC_009743	XLOC_009743	GB45689	Group5.20:133412-138478	PBS5	IAPV5	OK	44.5513	69.8572	0.648943	1.85601	0.00125	0.033232	yes
XLOC_010988	XLOC_010988	GB40261	Group7.1:124482-129027	PBS5	IAPV5	OK	347.916	543.902	0.644606	1.89291	0.0013	0.0341955	yes
XLOC_013100	XLOC_013100	GB53331	Group9.12:982999-994520	PBS5	IAPV5	OK	34.8959	54.1326	0.63344	1.83172	0.0011	0.0301303	yes
XLOC_013537	XLOC_013537	GB48820	GroupUn14:118017-131904	PBS5	IAPV5	OK	123.45	188.881	0.613553	1.74706	0.00195	0.0458365	yes
XLOC_011715	XLOC_011715	GB48052	Group8.13:197897-205184	PBS5	IAPV5	OK	85.8013	55.4521	-0.629756	-1.75915	0.00175	0.0421314	yes
XLOC_013643	XLOC_013643	GB45303	GroupUn160:42920-45661	PBS5	IAPV5	OK	117.04	75.4812	-0.632817	-1.84101	0.00175	0.0421314	yes
XLOC_002816	XLOC_002816	GB49845	Group11.13:185397-215812	PBS5	IAPV5	OK	33.2428	21.2622	-0.644755	-1.83472	0.00095	0.0269113	yes
XLOC_001405	XLOC_001405	GB48018	Group1.4:293925-303610	PBS5	IAPV5	OK	34.3011	21.8015	-0.653827	-1.81951	0.002	0.0466808	yes
XLOC_012649	XLOC_012649	GB42787	Group9.10:942059-955717	PBS5	IAPV5	OK	109.564	69.5866	-0.654897	-1.87294	0.0012	0.0321606	yes
XLOC_009145	XLOC_009145	GB42079	Group5.11:660677-662756	PBS5	IAPV5	OK	155.69	98.7152	-0.65733	-1.82642	0.0019	0.0449802	yes
XLOC_003804	XLOC_003804	GB40673	Group12.13:565043-567672	PBS5	IAPV5	OK	205.801	129.649	-0.666638	-1.92962	0.0012	0.0321606	yes
XLOC_002578	XLOC_002578	GB48811	Group10.27:575972-584209	PBS5	IAPV5	OK	75.61	47.4727	-0.671478	-1.89637	0.00165	0.0405085	yes
XLOC_004678	XLOC_004678	GB40119	Group13.7:626502-629042	PBS5	IAPV5	OK	73.5698	45.2778	-0.70031	-1.83799	0.00145	0.0365923	yes
XLOC_005453	XLOC_005453	GB43573	Group14.9:1146491-1148921	PBS5	IAPV5	OK	165.557	101.735	-0.70251	-1.98656	0.00055	0.0174717	yes
XLOC_002317	XLOC_002317	GB51071	Group10.26:1066860-1068076	PBS5	IAPV5	OK	123.7	75.9823	-0.703106	-1.88026	0.0013	0.0341955	yes
XLOC_008064	XLOC_008064	GB51513	Group3.7:136854-146577	PBS5	IAPV5	OK	20.9346	12.8201	-0.707474	-1.77653	0.0019	0.0449802	yes
XLOC_005549	XLOC_005549	GB52923	Group15.11:423770-427859	PBS5	IAPV5	OK	95.047	58.0124	-0.712279	-2.05216	0.00055	0.0174717	yes
XLOC_004558	XLOC_004558	GB48247	Group13.4:25866-32769	PBS5	IAPV5	OK	26.1851	15.9339	-0.716643	-1.99854	0.00085	0.0247846	yes
XLOC_003844	XLOC_003844	GB40656	Group12.13:553443-555644	PBS5	IAPV5	OK	131.338	79.6802	-0.72099	-2.00856	0.0007	0.0210912	yes
XLOC_008345	XLOC_008345	GB49657	Group4.1:431443-471518	PBS5	IAPV5	OK	68.6879	41.499	-0.72698	-2.01758	0.0006	0.0188791	yes
XLOC_005334	XLOC_005334	GB43786	Group14.7:69050-81478	PBS5	IAPV5	OK	32.2946	19.4945	-0.728224	-1.93341	0.00085	0.0247846	yes
XLOC_010788	XLOC_010788	GB45408	Group6.37:253489-257931	PBS5	IAPV5	OK	34.8449	21.0303	-0.728478	-1.96033	0.0008	0.0238156	yes
XLOC_011983	XLOC_011983	GB41174	Group8.5:229073-237350	PBS5	IAPV5	OK	22.0133	13.2827	-0.728831	-2.00399	0.00035	0.0123845	yes
XLOC_010762	XLOC_010762	GB42351	Group6.36:252746-258668	PBS5	IAPV5	OK	157.985	95.1411	-0.73165	-2.12256	0.00015	0.00603826	yes
XLOC_007678	XLOC_007678	GB47057	Group3.15:715617-726487	PBS5	IAPV5	OK	39.9662	23.9783	-0.737053	-2.00197	0.0005	0.0164076	yes
XLOC_011550	XLOC_011550	GB46276	Group7.7:270953-274556	PBS5	IAPV5	OK	132.94	79.7363	-0.737467	-2.1103	0.0003	0.0108865	yes
XLOC_000197	XLOC_000197	GB40713	Group1.10:1365530-1367665	PBS5	IAPV5	OK	281.55	168.683	-0.739079	-2.1261	0.0001	0.00426738	yes
XLOC_007533	XLOC_007533	GB45909	Group2.8:25953-26538	PBS5	IAPV5	OK	160.288	95.769	-0.74304	-1.83213	0.00125	0.033232	yes
XLOC_001415	XLOC_001415	GB49280	Group1.40:494726-503668	PBS5	IAPV5	OK	23.7399	14.1745	-0.74401	-1.97471	0.00065	0.0199474	yes
XLOC_004411	XLOC_004411	GB49869	Group13.12:429738-438860	PBS5	IAPV5	OK	68.0568	40.6329	-0.744091	-2.08851	0.0003	0.0108865	yes
XLOC_010835	XLOC_010835	GB45458	Group6.37:832830-837763	PBS5	IAPV5	OK	39.5863	23.5858	-0.747084	-1.99022	0.0009	0.0259383	yes
XLOC_002014	XLOC_002014	GB52526	Group10.21:244924-247103	PBS5	IAPV5	OK	52.4619	31.2017	-0.749644	-1.87856	0.00115	0.0314133	yes
XLOC_001658	XLOC_001658	GB42306	Group1.43:244729-257172	PBS5	IAPV5	OK	28.0557	16.6758	-0.750539	-1.88312	0.0009	0.0259383	yes
XLOC_010725	XLOC_010725	GB53512	Group6.32:982830-1018286	PBS5	IAPV5	OK	116.27	68.2112	-0.769393	-2.00729	0.00045	0.0151673	yes
XLOC_011746	XLOC_011746	GB48840	Group8.14:213253-314869	PBS5	IAPV5	OK	90.8418	53.2309	-0.771093	-1.88143	0.0012	0.0321606	yes
XLOC_004371	XLOC_004371	GB49902	Group13.12:316216-318105	PBS5	IAPV5	OK	138.675	81.1802	-0.772513	-2.04868	0.0005	0.0164076	yes
XLOC_009836	XLOC_009836	GB45639	Group5.20:574264-580460	PBS5	IAPV5	OK	48.3141	28.14	-0.779821	-1.88018	0.00165	0.0405085	yes
XLOC_012157	XLOC_012157	GB40431	Group8.6:106903-113792	PBS5	IAPV5	OK	342.624	199.395	-0.780997	-1.86533	0.00155	0.0385291	yes
XLOC_009789	XLOC_009789	GB45735	Group5.20:593345-596798	PBS5	IAPV5	OK	20.4883	11.8453	-0.790482	-1.79448	0.0021	0.0484462	yes
XLOC_005896	XLOC_005896	GB50259	Group15.19:3284599-3295715	PBS5	IAPV5	OK	41.4665	23.9384	-0.792618	-2.00246	0.0004	0.0138578	yes
XLOC_012449	XLOC_012449	GB41863	Group8.9:459793-462405	PBS5	IAPV5	OK	47.3964	27.358	-0.792812	-2.09765	0.00035	0.0123845	yes
XLOC_009216	XLOC_009216	GB48672	Group5.12:975834-978041	PBS5	IAPV5	OK	34.5439	19.8531	-0.799064	-1.84273	0.0018	0.0430226	yes
XLOC_003443	XLOC_003443	GB43222	Group11.20:733727-751585	PBS5	IAPV5	OK	60.0063	34.4646	-0.8	-2.05237	0.0003	0.0108865	yes
XLOC_008495	XLOC_008495	GB44197	Group4.13:1583994-1694890	PBS5	IAPV5	OK	25.2886	14.4751	-0.804918	-2.26564	5e-05	0.00235616	yes
XLOC_007269	XLOC_007269	GB55482	Group2.19:391447-399945	PBS5	IAPV5	OK	49.9661	28.4881	-0.81059	-2.25276	5e-05	0.00235616	yes
XLOC_004439	XLOC_004439	GB40280	Group13.14:149805-167822	PBS5	IAPV5	OK	40.1685	22.8846	-0.811688	-2.26779	0.00015	0.00603826	yes
XLOC_001033	XLOC_001033	GB50373	Group1.3:344777-358322	PBS5	IAPV5	OK	45.4	25.8565	-0.812168	-2.10464	0.0002	0.00761916	yes
XLOC_013119	XLOC_013119	GB53312	Group9.12:1293256-1299444	PBS5	IAPV5	OK	22.9116	13.0297	-0.814274	-1.89915	0.00095	0.0269113	yes
XLOC_008721	XLOC_008721	GB54884	Group4.4:355626-400808	PBS5	IAPV5	OK	2.52928	1.4359	-0.816772	-1.87146	0.0012	0.0321606	yes
XLOC_006724	XLOC_006724	GB50819	Group2.11:1020835-1028946	PBS5	IAPV5	OK	11.6931	6.62572	-0.819513	-2.05529	0.00055	0.0174717	yes
XLOC_007056	XLOC_007056	GB49778	Group2.18:110188-236021	PBS5	IAPV5	OK	11.7886	6.66321	-0.823099	-2.19419	0.0002	0.00761916	yes
XLOC_008496	XLOC_008496	GB44198	Group4.13:1696291-1710437	PBS5	IAPV5	OK	61.6206	34.7712	-0.825518	-2.34534	0.0001	0.00426738	yes
XLOC_005109	XLOC_005109	GB52716	Group14.14:484842-490827	PBS5	IAPV5	OK	126.16	71.1147	-0.827034	-2.34236	5e-05	0.00235616	yes
XLOC_007059	XLOC_007059	GB49775	Group2.18:411660-419310	PBS5	IAPV5	OK	863.899	485.611	-0.831062	-2.17452	0.00015	0.00603826	yes
XLOC_000141	XLOC_000141	GB40773	Group1.10:208175-218447	PBS5	IAPV5	OK	81.4039	45.678	-0.833599	-1.94743	0.0008	0.0238156	yes
XLOC_011906	XLOC_011906	GB51651	Group8.21:848367-855432	PBS5	IAPV5	OK	60.0289	33.6733	-0.834052	-2.12606	0.00035	0.0123845	yes
XLOC_003063	XLOC_003063	GB45185	Group11.18:2980911-2985077	PBS5	IAPV5	OK	23.2958	13.0656	-0.834301	-1.84563	0.00135	0.0347747	yes
XLOC_007380	XLOC_007380	GB55364	Group2.19:2979051-2993545	PBS5	IAPV5	OK	24.2881	13.5348	-0.843581	-2.32551	0.0001	0.00426738	yes
XLOC_012274	XLOC_012274	GB54551	Group8.7:1611128-1618390	PBS5	IAPV5	OK	19.2163	10.7055	-0.843978	-2.30199	0.0002	0.00761916	yes
XLOC_005236	XLOC_005236	GB41649	Group14.15:221810-223832	PBS5	IAPV5	OK	25.1553	14.0009	-0.845344	-1.89748	0.00095	0.0269113	yes
XLOC_012816	XLOC_012816	GB42702	Group9.10:1097437-1102843	PBS5	IAPV5	OK	55.6519	30.8799	-0.849762	-2.19974	0.0001	0.00426738	yes
XLOC_012970	XLOC_012970	GB53412	Group9.12:923598-938092	PBS5	IAPV5	OK	12.0755	6.69847	-0.850185	-2.31506	0.0001	0.00426738	yes
XLOC_005225	XLOC_005225	GB41660	Group14.15:140728-156355	PBS5	IAPV5	OK	22.1767	12.2867	-0.851946	-2.0827	0.00065	0.0199474	yes
XLOC_002232	XLOC_002232	GB52642	Group10.25:75806-78822	PBS5	IAPV5	OK	55.791	30.9025	-0.85231	-2.28946	5e-05	0.00235616	yes
XLOC_007436	XLOC_007436	GB46305	Group2.5:9696-24243	PBS5	IAPV5	OK	17.381	9.61409	-0.854287	-1.98452	0.0007	0.0210912	yes
XLOC_006265	XLOC_006265	GB40303	Group16.1:61781-67200	PBS5	IAPV5	OK	24.6686	13.554	-0.86396	-2.28256	0.0001	0.00426738	yes
XLOC_004504	XLOC_004504	GB54738	Group13.3:270880-307462	PBS5	IAPV5	OK	19.7658	10.8564	-0.864461	-2.18549	0.0001	0.00426738	yes
XLOC_005765	XLOC_005765	GB50123	Group15.19:187464-190843	PBS5	IAPV5	OK	28.3668	15.5804	-0.864477	-1.88257	0.0009	0.0259383	yes
XLOC_008467	XLOC_008467	GB44168	Group4.13:946786-948789	PBS5	IAPV5	OK	23.6948	12.9198	-0.874991	-1.83027	0.0013	0.0341955	yes
XLOC_000008	XLOC_000008	GB42172	Group1.1:371835-377442	PBS5	IAPV5	OK	10.8949	5.9241	-0.878981	-1.85707	0.0016	0.0396728	yes
XLOC_004000	XLOC_004000	GB49327	Group12.16:323119-329495	PBS5	IAPV5	OK	19.2314	10.4294	-0.882801	-1.85312	0.0014	0.0357846	yes
XLOC_012777	XLOC_012777	GB42747	Group9.10:1578-7255	PBS5	IAPV5	OK	12.5023	6.77826	-0.883206	-1.85957	0.0011	0.0301303	yes
XLOC_009907	XLOC_009907	GB51383	Group5.7:410824-444655	PBS5	IAPV5	OK	72.5667	39.2376	-0.887073	-2.35458	5e-05	0.00235616	yes
XLOC_004638	XLOC_004638	GB48007	Group13.6:163256-186288	PBS5	IAPV5	OK	52.871	28.5807	-0.887439	-2.49186	5e-05	0.00235616	yes
XLOC_006863	XLOC_006863	GB52446	Group2.17:66631-77286	PBS5	IAPV5	OK	16.3355	8.76938	-0.897463	-1.92326	0.0015	0.0374736	yes
XLOC_002401	XLOC_002401	GB51163	Group10.26:2382939-2405678	PBS5	IAPV5	OK	13.4384	7.09168	-0.922166	-1.84492	0.00165	0.0405085	yes
XLOC_006607	XLOC_006607	GB45609	Group16.6:136525-142449	PBS5	IAPV5	OK	21.977	11.4251	-0.943786	-2.16761	0.0002	0.00761916	yes
XLOC_001923	XLOC_001923	GB55879	Group10.17:55690-71401	PBS5	IAPV5	OK	8.26576	4.29698	-0.943823	-2.05613	0.0004	0.0138578	yes
XLOC_009117	XLOC_009117	GB42049	Group5.11:117936-125979	PBS5	IAPV5	OK	78.9949	40.9358	-0.948397	-2.11196	0.0005	0.0164076	yes
XLOC_006856	XLOC_006856	GB46581	Group2.15:1112636-1144483	PBS5	IAPV5	OK	75.9142	39.2866	-0.950333	-1.90071	0.0011	0.0301303	yes
XLOC_011724	XLOC_011724	GB48853	Group8.14:43422-53592	PBS5	IAPV5	OK	44.535	23.0034	-0.953095	-2.71547	5e-05	0.00235616	yes
XLOC_003280	XLOC_003280	GB44980	Group11.18:3013399-3020678	PBS5	IAPV5	OK	125.75	64.8922	-0.954441	-2.35231	5e-05	0.00235616	yes
XLOC_008391	XLOC_008391	GB40996	Group4.11:267286-270286	PBS5	IAPV5	OK	13.2065	6.8048	-0.956619	-2.11694	0.00045	0.0151673	yes
XLOC_005248	XLOC_005248	GB41637	Group14.15:648403-648758	PBS5	IAPV5	OK	32320.8	16647.4	-0.957167	-2.2272	0.00015	0.00603826	yes
XLOC_012247	XLOC_012247	GB40336	Group8.6:1841035-1845148	PBS5	IAPV5	OK	45.2155	23.2214	-0.961366	-2.41508	5e-05	0.00235616	yes
XLOC_003413	XLOC_003413	GB43192	Group11.20:427202-430707	PBS5	IAPV5	OK	217.913	111.881	-0.961783	-2.58541	5e-05	0.00235616	yes
XLOC_007047	XLOC_007047	GB49809	Group2.18:934410-980310	PBS5	IAPV5	OK	35.6145	18.2112	-0.967636	-1.94518	0.0013	0.0341955	yes
XLOC_000274	XLOC_000274	GB48993	Group1.15:859130-865507	PBS5	IAPV5	OK	12.0575	6.14921	-0.971455	-2.18746	0.0001	0.00426738	yes
XLOC_004612	XLOC_004612	GB50672	Group13.5:52128-75115	PBS5	IAPV5	OK	106.905	54.3901	-0.974909	-2.55933	5e-05	0.00235616	yes
XLOC_004441	XLOC_004441	GB40278	Group13.14:201060-208081	PBS5	IAPV5	OK	118.352	59.7985	-0.984908	-2.77811	5e-05	0.00235616	yes
XLOC_007282	XLOC_007282	GB55469	Group2.19:726827-735513	PBS5	IAPV5	OK	18.9928	9.55201	-0.991576	-2.26882	0.0003	0.0108865	yes
XLOC_009471	XLOC_009471	GB44503	Group5.14:1147202-1152785	PBS5	IAPV5	OK	45.3956	22.8094	-0.992923	-2.57319	0.0001	0.00426738	yes
XLOC_009805	XLOC_009805	GB45673	Group5.20:139367-148312	PBS5	IAPV5	OK	342.359	171.771	-0.995024	-2.16932	0.0001	0.00426738	yes
XLOC_004658	XLOC_004658	GB47990	Group13.6:289129-292273	PBS5	IAPV5	OK	365.25	183.233	-0.995204	-2.7991	5e-05	0.00235616	yes
XLOC_011841	XLOC_011841	GB51760	Group8.21:800005-803539	PBS5	IAPV5	OK	146.161	73.0316	-1.00097	-2.83887	5e-05	0.00235616	yes
XLOC_009742	XLOC_009742	GB45688	Group5.20:97896-119651	PBS5	IAPV5	OK	440.341	217.856	-1.01525	-2.58467	0.0001	0.00426738	yes
XLOC_009212	XLOC_009212	GB48668	Group5.12:936847-937760	PBS5	IAPV5	OK	71.9909	35.4531	-1.0219	-1.86695	0.0019	0.0449802	yes
XLOC_007191	XLOC_007191	GB55615	Group2.19:2071983-2074811	PBS5	IAPV5	OK	109.649	53.9537	-1.0231	-2.4923	5e-05	0.00235616	yes
XLOC_001392	XLOC_001392	GB48029	Group1.4:206636-210351	PBS5	IAPV5	OK	131.857	64.8119	-1.02465	-2.86401	5e-05	0.00235616	yes
XLOC_009964	XLOC_009964	GB46762	Group5.9:850905-852445	PBS5	IAPV5	OK	107.226	52.5531	-1.0288	-2.42556	5e-05	0.00235616	yes
XLOC_011084	XLOC_011084	GB43301	Group7.17:104616-110227	PBS5	IAPV5	OK	41.5428	20.3488	-1.02965	-2.80755	5e-05	0.00235616	yes
XLOC_008894	XLOC_008894	GB49545	Group4.6:402699-403585	PBS5	IAPV5	OK	61.9116	30.2422	-1.03364	-2.03738	0.00055	0.0174717	yes
XLOC_008840	XLOC_008840	GB49580	Group4.6:410930-412845	PBS5	IAPV5	OK	175.854	85.7373	-1.03638	-2.60966	5e-05	0.00235616	yes
XLOC_006311	XLOC_006311	GB54397	Group16.2:1535302-1538640	PBS5	IAPV5	OK	189.301	92.0344	-1.04044	-2.83543	5e-05	0.00235616	yes
XLOC_001883	XLOC_001883	GB46368	Group10.13:115065-118343	PBS5	IAPV5	OK	261.752	126.884	-1.04469	-2.78902	5e-05	0.00235616	yes
XLOC_009661	XLOC_009661	GB41308	Group5.18:107356-108487	PBS5	IAPV5	OK	249.66	120.753	-1.04791	-2.98314	5e-05	0.00235616	yes
XLOC_007270	XLOC_007270	GB55481	Group2.19:418221-427048	PBS5	IAPV5	OK	9.94331	4.79509	-1.05217	-2.29942	0.0002	0.00761916	yes
XLOC_000823	XLOC_000823	GB55302	Group1.27:261080-285783	PBS5	IAPV5	OK	245.298	117.992	-1.05584	-2.4329	5e-05	0.00235616	yes
XLOC_002275	XLOC_002275	GB51029	Group10.26:53095-56522	PBS5	IAPV5	OK	52.436	25.2163	-1.0562	-2.79981	5e-05	0.00235616	yes
XLOC_008714	XLOC_008714	GB54893	Group4.4:131942-317118	PBS5	IAPV5	OK	37.2227	17.8617	-1.05931	-2.33745	0.0002	0.00761916	yes
XLOC_010207	XLOC_010207	GB52171	Group6.14:187056-209964	PBS5	IAPV5	OK	6.06306	2.90418	-1.06192	-1.90069	0.00165	0.0405085	yes
XLOC_008337	XLOC_008337	GB49649	Group4.1:54786-68026	PBS5	IAPV5	OK	75.6667	35.9348	-1.07427	-2.85792	5e-05	0.00235616	yes
XLOC_013675	XLOC_013675	GB54642	GroupUn167:9512-12835	PBS5	IAPV5	OK	20.1253	9.54057	-1.07686	-1.88179	0.0015	0.0374736	yes
XLOC_001402	XLOC_001402	GB48022	Group1.4:199046-203075	PBS5	IAPV5	OK	79.8723	37.4276	-1.09359	-2.83533	5e-05	0.00235616	yes
XLOC_007094	XLOC_007094	GB55515	Group2.19:111697-113707	PBS5	IAPV5	OK	88.8531	41.3716	-1.10278	-2.89604	5e-05	0.00235616	yes
XLOC_005123	XLOC_005123	GB52701	Group14.14:888578-900785	PBS5	IAPV5	OK	23.1481	10.7639	-1.10469	-3.01535	5e-05	0.00235616	yes
XLOC_006034	XLOC_006034	GB50010	Group15.19:2170376-2172987	PBS5	IAPV5	OK	36.1119	16.7632	-1.10718	-2.56812	5e-05	0.00235616	yes
XLOC_013442	XLOC_013442	GB49419	GroupUn126:35758-43681	PBS5	IAPV5	OK	4.8746	2.25727	-1.11071	-1.97314	0.0011	0.0301303	yes
XLOC_001854	XLOC_001854	GB53589	Group10.10:202445-204644	PBS5	IAPV5	OK	26.8459	12.3612	-1.11888	-2.57845	5e-05	0.00235616	yes
XLOC_003264	XLOC_003264	GB44996	Group11.18:2869505-2873834	PBS5	IAPV5	OK	1086.65	499.593	-1.12107	-2.27791	0.0001	0.00426738	yes
XLOC_010705	XLOC_010705	GB53532	Group6.32:364325-365837	PBS5	IAPV5	OK	14.1066	6.4849	-1.12121	-2.04629	0.0008	0.0238156	yes
XLOC_013069	XLOC_013069	GB53362	Group9.12:527114-532361	PBS5	IAPV5	OK	103.298	47.4325	-1.12286	-1.92558	0.0021	0.0484462	yes
XLOC_013193	XLOC_013193	GB41388	Group9.4:419596-428196	PBS5	IAPV5	OK	50.5015	23.1385	-1.12603	-2.24879	0.0004	0.0138578	yes
XLOC_001585	XLOC_001585	GB53976	Group1.42:856177-957199	PBS5	IAPV5	OK	7.00089	3.20289	-1.12816	-2.86271	5e-05	0.00235616	yes
XLOC_006035	XLOC_006035	GB50009	Group15.19:2173720-2174829	PBS5	IAPV5	OK	2417.76	1096.59	-1.14064	-3.14782	5e-05	0.00235616	yes
XLOC_010473	XLOC_010473	GB41495	Group6.20:887829-891880	PBS5	IAPV5	OK	27.0842	12.2733	-1.14193	-2.80661	5e-05	0.00235616	yes
XLOC_006488	XLOC_006488	GB51250	Group16.4:1841135-1843069	PBS5	IAPV5	OK	37.2699	16.8539	-1.14493	-1.98694	0.00105	0.0293263	yes
XLOC_011744	XLOC_011744	GB48842	Group8.14:197726-201015	PBS5	IAPV5	OK	2132.59	962.441	-1.14784	-2.62873	5e-05	0.00235616	yes
XLOC_003480	XLOC_003480	GB43143	Group11.20:183602-186448	PBS5	IAPV5	OK	25.375	11.3228	-1.16418	-2.46351	5e-05	0.00235616	yes
XLOC_005920	XLOC_005920	GB50283	Group15.19:3789265-3806690	PBS5	IAPV5	OK	13.694	6.10534	-1.1654	-2.83881	5e-05	0.00235616	yes
XLOC_009211	XLOC_009211	GB48667	Group5.12:932868-936067	PBS5	IAPV5	OK	9.00035	4.0112	-1.16595	-1.93258	0.00125	0.033232	yes
XLOC_004622	XLOC_004622	GB50662	Group13.5:498271-504336	PBS5	IAPV5	OK	1026.43	456.878	-1.16776	-2.07051	0.0014	0.0357846	yes
XLOC_011928	XLOC_011928	GB52590	Group8.3:2-14904	PBS5	IAPV5	OK	320.263	141.67	-1.17672	-2.62311	5e-05	0.00235616	yes
XLOC_014636	XLOC_014636	GB55736	GroupUn4212:0-3965	PBS5	IAPV5	OK	55.0974	24.0185	-1.19784	-3.10496	5e-05	0.00235616	yes
XLOC_011981	XLOC_011981	GB41172	Group8.5:211426-214562	PBS5	IAPV5	OK	14.2295	6.19506	-1.19969	-2.21608	0.0004	0.0138578	yes
XLOC_001733	XLOC_001733	GB53209	Group1.7:341712-346936	PBS5	IAPV5	OK	3.81069	1.65901	-1.19973	-2.09283	0.00035	0.0123845	yes
XLOC_007082	XLOC_007082	GB49750	Group2.18:1213870-1216147	PBS5	IAPV5	OK	73.6876	32.0119	-1.20282	-3.0166	5e-05	0.00235616	yes
XLOC_007717	XLOC_007717	GB41240	Group3.16:384672-401670	PBS5	IAPV5	OK	25.7949	11.183	-1.20578	-2.01936	0.00105	0.0293263	yes
XLOC_007875	XLOC_007875	GB49110	Group3.4:325160-326558	PBS5	IAPV5	OK	105.345	45.0338	-1.22604	-2.53111	5e-05	0.00235616	yes
XLOC_012406	XLOC_012406	GB43824	Group8.8:732319-737524	PBS5	IAPV5	OK	51.588	21.926	-1.23439	-2.90056	5e-05	0.00235616	yes
XLOC_006574	XLOC_006574	GB47565	Group16.5:547498-548539	PBS5	IAPV5	OK	1343.71	568.274	-1.24156	-3.16389	5e-05	0.00235616	yes
XLOC_010938	XLOC_010938	GB55701	Group6.38:702382-704874	PBS5	IAPV5	OK	184.512	78.0271	-1.24167	-3.48376	5e-05	0.00235616	yes
XLOC_013295	XLOC_013295	GB49010	GroupUn1017:3480-12536	PBS5	IAPV5	OK	12.7284	5.3706	-1.24489	-1.9338	0.0015	0.0374736	yes
XLOC_006104	XLOC_006104	GB49937	Group15.19:3896505-3903719	PBS5	IAPV5	OK	183.043	76.8715	-1.25166	-3.41378	5e-05	0.00235616	yes
XLOC_002067	XLOC_002067	GB48436	Group10.23:1083809-1098489	PBS5	IAPV5	OK	234.271	97.88	-1.25909	-3.06965	5e-05	0.00235616	yes
XLOC_007874	XLOC_007874	GB49109	Group3.4:319721-323381	PBS5	IAPV5	OK	41.5109	17.3159	-1.26139	-2.98665	5e-05	0.00235616	yes
XLOC_008997	XLOC_008997	GB50453	Group4.9:210811-212403	PBS5	IAPV5	OK	16.184	6.71625	-1.26884	-2.00632	0.00105	0.0293263	yes
XLOC_000850	XLOC_000850	GB55263	Group1.27:369438-372350	PBS5	IAPV5	OK	86.1936	35.4565	-1.28153	-3.50825	5e-05	0.00235616	yes
XLOC_003071	XLOC_003071	GB45193	Group11.18:3201083-3203988	PBS5	IAPV5	OK	13.3275	5.41902	-1.2983	-2.4515	0.0001	0.00426738	yes
XLOC_011145	XLOC_011145	GB47971	Group7.19:215643-218394	PBS5	IAPV5	OK	66.8805	26.7603	-1.32149	-2.83325	5e-05	0.00235616	yes
XLOC_013527	XLOC_013527	GB48832	GroupUn14:75940-78396	PBS5	IAPV5	OK	7.27329	2.90142	-1.32585	-1.93861	0.0015	0.0374736	yes
XLOC_007908	XLOC_007908	GB49093	Group3.4:163881-182276	PBS5	IAPV5	OK	15.8483	6.30854	-1.32895	-2.37786	0.0001	0.00426738	yes
XLOC_008277	XLOC_008277	GB53753	Group3.9:2271060-2274564	PBS5	IAPV5	OK	176.405	70.1545	-1.33028	-3.69561	5e-05	0.00235616	yes
XLOC_012631	XLOC_012631	GB42769	Group9.10:714643-720519	PBS5	IAPV5	OK	138.052	54.394	-1.3437	-3.17203	5e-05	0.00235616	yes
XLOC_004654	XLOC_004654	GB47994	Group13.6:267791-273152	PBS5	IAPV5	OK	22.6588	8.91979	-1.34499	-2.57065	0.0001	0.00426738	yes
XLOC_003325	XLOC_003325	GB44932	Group11.18:3822135-3824383	PBS5	IAPV5	OK	109.833	42.8727	-1.35719	-3.74534	5e-05	0.00235616	yes
XLOC_006225	XLOC_006225	GB54447	Group15.9:233338-233884	PBS5	IAPV5	OK	28.4222	10.9982	-1.36975	-1.93793	0.0017	0.0414292	yes
XLOC_006734	XLOC_006734	GB50829	Group2.11:1158731-1219641	PBS5	IAPV5	OK	5.30974	2.03531	-1.38339	-2.22418	0.0002	0.00761916	yes
XLOC_009842	XLOC_009842	GB45633	Group5.20:626534-632031	PBS5	IAPV5	OK	19.7235	7.55953	-1.38355	-2.70081	5e-05	0.00235616	yes
XLOC_008184	XLOC_008184	GB55774	Group3.8:1078250-1080614	PBS5	IAPV5	OK	18.1439	6.83037	-1.40945	-2.53239	5e-05	0.00235616	yes
XLOC_005202	XLOC_005202	GB41732	Group14.15:1325751-1328195	PBS5	IAPV5	OK	115.042	43.2598	-1.41107	-3.95648	5e-05	0.00235616	yes
XLOC_003500	XLOC_003500	GB43123	Group11.20:464293-484139	PBS5	IAPV5	OK	31.9107	11.9477	-1.41731	-3.63049	5e-05	0.00235616	yes
XLOC_010220	XLOC_010220	GB52158	Group6.14:585022-589292	PBS5	IAPV5	OK	7.07324	2.62625	-1.42937	-2.20274	0.00035	0.0123845	yes
XLOC_008468	XLOC_008468	GB44169	Group4.13:951055-953631	PBS5	IAPV5	OK	11.3921	4.21538	-1.43429	-2.44364	5e-05	0.00235616	yes
XLOC_007244	XLOC_007244	GB55669	Group2.19:3777732-3779223	PBS5	IAPV5	OK	12.4398	4.5645	-1.44643	-2.29067	0.0004	0.0138578	yes
XLOC_004550	XLOC_004550	GB48271	Group13.4:533289-548935	PBS5	IAPV5	OK	7.39357	2.69643	-1.45522	-2.71591	5e-05	0.00235616	yes
XLOC_010746	XLOC_010746	GB42385	Group6.36:296304-302108	PBS5	IAPV5	OK	50.2267	18.042	-1.4771	-3.77428	5e-05	0.00235616	yes
XLOC_010247	XLOC_010247	GB46047	Group6.15:129090-136697	PBS5	IAPV5	OK	3.5308	1.26054	-1.48595	-2.20522	0.0002	0.00761916	yes
XLOC_004316	XLOC_004316	GB47791	Group13.10:58778-67069	PBS5	IAPV5	OK	10.8645	3.86621	-1.49063	-2.26789	0.00045	0.0151673	yes
XLOC_009575	XLOC_009575	GB47849	Group5.15:236692-239569	PBS5	IAPV5	OK	167.298	59.5036	-1.49137	-3.74338	5e-05	0.00235616	yes
XLOC_006160	XLOC_006160	GB46222	Group15.5:444034-445844	PBS5	IAPV5	OK	12869.1	4551.89	-1.49938	-2.95782	5e-05	0.00235616	yes
XLOC_002879	XLOC_002879	GB47270	Group11.16:814936-818219	PBS5	IAPV5	OK	29.3192	10.3095	-1.50787	-3.02903	5e-05	0.00235616	yes
XLOC_012298	XLOC_012298	GB54507	Group8.7:962542-998800	PBS5	IAPV5	OK	547.309	192.044	-1.51092	-2.75066	5e-05	0.00235616	yes
XLOC_002146	XLOC_002146	GB48335	Group10.23:1292879-1294079	PBS5	IAPV5	OK	729.949	252.535	-1.53131	-3.18623	5e-05	0.00235616	yes
XLOC_000048	XLOC_000048	GB42146	Group1.1:1016795-1017215	PBS5	IAPV5	OK	366.986	126.621	-1.53521	-3.61585	5e-05	0.00235616	yes
XLOC_012920	XLOC_012920	GB42594	Group9.10:3792975-3799004	PBS5	IAPV5	OK	6.00643	2.04615	-1.55359	-2.2317	0.0012	0.0321606	yes
XLOC_007297	XLOC_007297	GB55452	Group2.19:887201-887947	PBS5	IAPV5	OK	799.755	271.019	-1.56117	-4.26891	5e-05	0.00235616	yes
XLOC_012070	XLOC_012070	GB40493	Group8.6:504060-504979	PBS5	IAPV5	OK	22.0608	7.44435	-1.56727	-2.21501	0.00145	0.0365923	yes
XLOC_007443	XLOC_007443	GB46312	Group2.5:153923-159012	PBS5	IAPV5	OK	142.069	47.685	-1.57498	-3.4897	5e-05	0.00235616	yes
XLOC_003814	XLOC_003814	GB40684	Group12.13:1368465-1370023	PBS5	IAPV5	OK	6.48814	2.16266	-1.585	-2.10404	0.00065	0.0199474	yes
XLOC_012653	XLOC_012653	GB42792	Group9.10:1007682-1018704	PBS5	IAPV5	OK	9.10315	3.00429	-1.59934	-2.12028	0.00095	0.0269113	yes
XLOC_011146	XLOC_011146	GB47972	Group7.19:218570-220845	PBS5	IAPV5	OK	79.2498	26.0844	-1.60322	-2.25596	0.00045	0.0151673	yes
XLOC_001933	XLOC_001933	GB55889	Group10.17:361661-400508	PBS5	IAPV5	OK	18.9428	6.23293	-1.60367	-2.98425	5e-05	0.00235616	yes
XLOC_012876	XLOC_012876	GB42640	Group9.10:2420942-2424769	PBS5	IAPV5	OK	4.51648	1.45836	-1.63086	-2.11137	0.00065	0.0199474	yes
XLOC_011551	XLOC_011551	GB46277	Group7.7:274932-282335	PBS5	IAPV5	OK	8.75295	2.80215	-1.64323	-2.37536	0.00015	0.00603826	yes
XLOC_010380	XLOC_010380	GB48560	Group6.16:51638-61466	PBS5	IAPV5	OK	4.13691	1.3174	-1.65086	-2.03158	0.002	0.0466808	yes
XLOC_009040	XLOC_009040	GB50438	Group4.9:49387-145005	PBS5	IAPV5	OK	124.22	39.1545	-1.66565	-3.80029	5e-05	0.00235616	yes
XLOC_012814	XLOC_012814	GB42704	Group9.10:1057813-1065492	PBS5	IAPV5	OK	63.4443	19.8303	-1.67778	-4.07306	5e-05	0.00235616	yes
XLOC_011432	XLOC_011432	GB48134	Group7.24:229878-233213	PBS5	IAPV5	OK	11.3332	3.53329	-1.68147	-2.78764	0.0001	0.00426738	yes
XLOC_012248	XLOC_012248	GB40335	Group8.6:1861118-1868721	PBS5	IAPV5	OK	15.1404	4.71793	-1.68218	-2.78624	5e-05	0.00235616	yes
XLOC_008745	XLOC_008745	GB53141	Group4.5:1139834-1142464	PBS5	IAPV5	OK	89.6332	27.6769	-1.69535	-3.48925	5e-05	0.00235616	yes
XLOC_001182	XLOC_001182	GB42217	Group1.34:31408-36043	PBS5	IAPV5	OK	85.8211	26.451	-1.69801	-3.39425	5e-05	0.00235616	yes
XLOC_008888	XLOC_008888	GB49552	Group4.6:215743-220341	PBS5	IAPV5	OK	15.7191	4.82669	-1.70342	-2.78126	5e-05	0.00235616	yes
XLOC_014265	XLOC_014265	GB48193	GroupUn308:13488-17732	PBS5	IAPV5	OK	11.9245	3.56044	-1.74381	-2.53046	0.0002	0.00761916	yes
XLOC_013735	XLOC_013735	GB43693	GroupUn18:96309-103741	PBS5	IAPV5	OK	4.65482	1.32484	-1.81291	-2.2371	0.00065	0.0199474	yes
XLOC_007281	XLOC_007281	GB55470	Group2.19:642757-673416	PBS5	IAPV5	OK	5.49022	1.55798	-1.81719	-2.7959	0.0001	0.00426738	yes
XLOC_008193	XLOC_008193	GB55765	Group3.8:1139498-1142856	PBS5	IAPV5	OK	8.7158	2.44931	-1.83126	-2.96416	5e-05	0.00235616	yes
XLOC_003291	XLOC_003291	GB44968	Group11.18:3372483-3386760	PBS5	IAPV5	OK	2.42601	0.671645	-1.85281	-2.23104	0.00065	0.0199474	yes
XLOC_005450	XLOC_005450	GB43576	Group14.9:996615-998411	PBS5	IAPV5	OK	28.7255	7.80918	-1.87909	-2.25405	0.00065	0.0199474	yes
XLOC_011732	XLOC_011732	GB48861	Group8.14:187762-190400	PBS5	IAPV5	OK	21.2829	5.57234	-1.93334	-3.22759	5e-05	0.00235616	yes
XLOC_004840	XLOC_004840	GB43722	Group14.10:5517-15221	PBS5	IAPV5	OK	6.45976	1.67458	-1.94768	-3.57744	5e-05	0.00235616	yes
XLOC_011733	XLOC_011733	GB48862	Group8.14:209840-211681	PBS5	IAPV5	OK	123.357	30.2616	-2.02728	-4.28777	5e-05	0.00235616	yes
XLOC_005856	XLOC_005856	GB50218	Group15.19:2066862-2071227	PBS5	IAPV5	OK	156.984	37.4269	-2.06847	-3.80375	5e-05	0.00235616	yes
XLOC_013535	XLOC_013535	GB48823	GroupUn14:89411-90516	PBS5	IAPV5	OK	1224.39	281.387	-2.12143	-4.11928	5e-05	0.00235616	yes
XLOC_012663	XLOC_012663	GB42802	Group9.10:1138532-1148666	PBS5	IAPV5	OK	111.723	25.5265	-2.12985	-5.6487	5e-05	0.00235616	yes
XLOC_005451	XLOC_005451	GB43575	Group14.9:1001104-1033167	PBS5	IAPV5	OK	17.6659	4.01738	-2.13664	-3.7013	5e-05	0.00235616	yes
XLOC_008445	XLOC_008445	GB44146	Group4.13:551437-553261	PBS5	IAPV5	OK	11.3304	2.50103	-2.1796	-3.03392	5e-05	0.00235616	yes
XLOC_012661	XLOC_012661	GB42800	Group9.10:1116111-1126097	PBS5	IAPV5	OK	3.43841	0.674699	-2.34943	-2.86761	5e-05	0.00235616	yes
XLOC_005926	XLOC_005926	GB50290	Group15.19:3982147-3992590	PBS5	IAPV5	OK	5.71648	1.08276	-2.40041	-2.94613	5e-05	0.00235616	yes
XLOC_006317	XLOC_006317	GB54404	Group16.2:1631392-1643141	PBS5	IAPV5	OK	25.4	4.71985	-2.42802	-4.28624	5e-05	0.00235616	yes
XLOC_011587	XLOC_011587	GB42557	Group7.9:332531-334683	PBS5	IAPV5	OK	75.8724	14.0165	-2.43645	-2.43937	0.0011	0.0301303	yes
XLOC_012658	XLOC_012658	GB42797	Group9.10:1080820-1085741	PBS5	IAPV5	OK	33.8123	6.24044	-2.43783	-4.6455	5e-05	0.00235616	yes
XLOC_005178	XLOC_005178	GB41708	Group14.15:657895-658222	PBS5	IAPV5	OK	22340.5	3924.67	-2.50902	-4.88057	5e-05	0.00235616	yes
XLOC_003811	XLOC_003811	GB40681	Group12.13:1148043-1291754	PBS5	IAPV5	OK	25.1209	4.37839	-2.52041	-4.57535	5e-05	0.00235616	yes
XLOC_011584	XLOC_011584	GB42554	Group7.9:313174-314798	PBS5	IAPV5	OK	20.3216	3.36182	-2.5957	-3.52471	5e-05	0.00235616	yes
XLOC_015165	XLOC_015165	GB51874	GroupUn778:66-4365	PBS5	IAPV5	OK	6.26524	1.0303	-2.6043	-3.19157	5e-05	0.00235616	yes
XLOC_011271	XLOC_011271	GB42426	Group7.21:1274590-1283759	PBS5	IAPV5	OK	19.8444	3.19763	-2.63366	-5.15084	5e-05	0.00235616	yes
XLOC_004856	XLOC_004856	GB43739	Group14.10:483394-488039	PBS5	IAPV5	OK	3.77014	0.581866	-2.69586	-2.59737	0.00145	0.0365923	yes
XLOC_011742	XLOC_011742	GB48844	Group8.14:173192-178882	PBS5	IAPV5	OK	209.352	32.2853	-2.69698	-5.55787	5e-05	0.00235616	yes
XLOC_014696	XLOC_014696	GB48492	GroupUn4341:182-3153	PBS5	IAPV5	OK	27.5656	4.01216	-2.78042	-3.81193	5e-05	0.00235616	yes
XLOC_008725	XLOC_008725	GB53119	Group4.5:131738-132928	PBS5	IAPV5	OK	238.977	34.1719	-2.80599	-5.17856	5e-05	0.00235616	yes
XLOC_013528	XLOC_013528	GB48833	GroupUn14:96202-97304	PBS5	IAPV5	OK	1570.37	222.203	-2.82115	-5.4418	5e-05	0.00235616	yes
XLOC_013303	XLOC_013303	GB41110	GroupUn1029:2642-3496	PBS5	IAPV5	OK	19.1897	2.62914	-2.86767	-3.00064	0.0002	0.00761916	yes
XLOC_009418	XLOC_009418	GB44710	Group5.14:2699688-2703239	PBS5	IAPV5	OK	227.903	30.539	-2.89969	-7.17798	5e-05	0.00235616	yes
XLOC_011943	XLOC_011943	GB51419	Group8.4:145531-148265	PBS5	IAPV5	OK	22.0405	2.8096	-2.97172	-4.41518	5e-05	0.00235616	yes
XLOC_006576	XLOC_006576	GB47563	Group16.5:554136-555270	PBS5	IAPV5	OK	20.5133	2.42156	-3.08255	-4.27601	5e-05	0.00235616	yes
XLOC_012662	XLOC_012662	GB42801	Group9.10:1127710-1135953	PBS5	IAPV5	OK	20.7036	2.36459	-3.13022	-4.80681	5e-05	0.00235616	yes		LOC552783 MFS-type transporter C6orf192 homolog
XLOC_011586	XLOC_011586	GB42556	Group7.9:327831-331665	PBS5	IAPV5	OK	132.06	14.1869	-3.21856	-7.39288	0.00195	0.0458365	yes
XLOC_005928	XLOC_005928	GB50116	Group15.19:104849-105734	PBS5	IAPV5	OK	95.5635	9.56631	-3.32042	-4.61409	5e-05	0.00235616	yes
XLOC_009711	XLOC_009711	GB52324	Group5.2:1588347-1589789	PBS5	IAPV5	OK	1314.98	128.212	-3.35844	-7.55317	5e-05	0.00235616	yes
XLOC_009019	XLOC_009019	GB50477	Group4.9:1273165-1274244	PBS5	IAPV5	OK	794.657	72.3767	-3.45673	-7.73052	5e-05	0.00235616	yes
XLOC_005176	XLOC_005176	GB41706	Group14.15:652140-652864	PBS5	IAPV5	OK	3668.78	253.102	-3.85751	-6.80614	5e-05	0.00235616	yes
XLOC_009876	XLOC_009876	GB55029	Group5.5:73858-76790	PBS5	IAPV5	OK	33.9058	2.10752	-4.00792	-5.6762	5e-05	0.00235616	yes
XLOC_011063	XLOC_011063	GB49219	Group7.12:461240-466421	PBS5	IAPV5	OK	12.4211	0.20622	-5.91247	-4.84914	0.00135	0.0347747	yes

## Sheet: 5h DEG > 8 fold
test_id	gene_id	gene	locus	sample_1	sample_2	status	value_1	value_2	log2(fold_change)	test_stat	p_value	q_value	significant	OSG2.0
XLOC_002861	XLOC_002861	GB53504	Group11.15:62185-63350	PBS5	IAPV5	OK	6.01014	0	#NAME?	#NAME?	0.00085	0.0247846	yes
XLOC_006595	XLOC_006595	GB45614	Group16.6:3314-4251	PBS5	IAPV5	OK	8.00678	0	#NAME?	#NAME?	5e-05	0.00235616	yes
XLOC_009428	XLOC_009428	GB44547	Group5.14:493544-496584	PBS5	IAPV5	OK	2.83913	0	#NAME?	#NAME?	5e-05	0.00235616	yes
XLOC_014825	XLOC_014825	GB48213	GroupUn4742:86-2002	PBS5	IAPV5	OK	1.65115	0	#NAME?	#NAME?	5e-05	0.00235616	yes
XLOC_002536	XLOC_002536	GB50887	Group10.26:2592603-2592963	PBS5	IAPV5	OK	0	4.92672	inf	#NAME?	0.0001	0.00426738	yes
XLOC_003849	XLOC_003849	GB40651	Group12.13:605702-608288	PBS5	IAPV5	OK	0	1.48884	inf	#NAME?	0.00015	0.00603826	yes
XLOC_007868	XLOC_007868	GB49103	Group3.4:139533-140570	PBS5	IAPV5	OK	0	3.88897	inf	#NAME?	5e-05	0.00235616	yes
XLOC_012570	XLOC_012570	GB41765	Group8.9:1318644-1319866	PBS5	IAPV5	OK	0	27.5656	inf	#NAME?	0.0017	0.0414292	yes
XLOC_013339	XLOC_013339	GB47903	GroupUn11:32517-35049	PBS5	IAPV5	OK	0	2.53311	inf	#NAME?	5e-05	0.00235616	yes
XLOC_012714	XLOC_012714	GB42853	Group9.10:2499147-2505449	PBS5	IAPV5	OK	0.159577	14.1038	6.46569	5.69383	0.00015	0.00603826	yes	GB17812	ATPase
XLOC_006933	XLOC_006933	GB52428	Group2.17:686892-687678	PBS5	IAPV5	OK	14.8731	326.006	4.45412	6.56525	5e-05	0.00235616	yes		unknown
XLOC_004361	XLOC_004361	GB49890	Group13.12:31608-34653	PBS5	IAPV5	OK	2.94215	49.9958	4.08686	5.92933	5e-05	0.00235616	yes		cytochrome P450 6AS5
XLOC_003511	XLOC_003511	GB43112	Group11.20:595332-597684	PBS5	IAPV5	OK	2.8016	37.354	3.73694	6.5485	5e-05	0.00235616	yes		unknown
XLOC_006164	XLOC_006164	GB46226	Group15.5:462310-464606	PBS5	IAPV5	OK	7.54906	72.5715	3.26503	5.10225	5e-05	0.00235616	yes		Obp17 odorant binding protein 17
XLOC_009630	XLOC_009630	GB41361	Group5.18:495601-496720	PBS5	IAPV5	OK	4.64909	43.3815	3.22206	3.33187	0.0001	0.00426738	yes		LOC724654 cytochrome b5 type B-like
XLOC_012749	XLOC_012749	GB42888	Group9.10:3721540-3725074	PBS5	IAPV5	OK	5.20484	43.2442	3.05458	5.18663	5e-05	0.00235616	yes		unknown
XLOC_002539	XLOC_002539	GB50883	Group10.26:2605209-2608679	PBS5	IAPV5	OK	1.57696	13.0716	3.05123	4.72615	5e-05	0.00235616	yes		unknown
XLOC_013077	XLOC_013077	GB53354	Group9.12:719672-721869	PBS5	IAPV5	OK	0.48609	4.0243	3.04944	2.88195	0.00095	0.0269113	yes		SPH50 serine protease homolog 50
XLOC_006576	XLOC_006576	GB47563	Group16.5:554136-555270	PBS5	IAPV5	OK	20.5133	2.42156	-3.08255	-4.27601	5e-05	0.00235616	yes
XLOC_012662	XLOC_012662	GB42801	Group9.10:1127710-1135953	PBS5	IAPV5	OK	20.7036	2.36459	-3.13022	-4.80681	5e-05	0.00235616	yes		LOC552783 MFS-type transporter C6orf192 homolog
XLOC_011586	XLOC_011586	GB42556	Group7.9:327831-331665	PBS5	IAPV5	OK	132.06	14.1869	-3.21856	-7.39288	0.00195	0.0458365	yes
XLOC_005928	XLOC_005928	GB50116	Group15.19:104849-105734	PBS5	IAPV5	OK	95.5635	9.56631	-3.32042	-4.61409	5e-05	0.00235616	yes
XLOC_009711	XLOC_009711	GB52324	Group5.2:1588347-1589789	PBS5	IAPV5	OK	1314.98	128.212	-3.35844	-7.55317	5e-05	0.00235616	yes
XLOC_009019	XLOC_009019	GB50477	Group4.9:1273165-1274244	PBS5	IAPV5	OK	794.657	72.3767	-3.45673	-7.73052	5e-05	0.00235616	yes
XLOC_005176	XLOC_005176	GB41706	Group14.15:652140-652864	PBS5	IAPV5	OK	3668.78	253.102	-3.85751	-6.80614	5e-05	0.00235616	yes
XLOC_009876	XLOC_009876	GB55029	Group5.5:73858-76790	PBS5	IAPV5	OK	33.9058	2.10752	-4.00792	-5.6762	5e-05	0.00235616	yes
XLOC_011063	XLOC_011063	GB49219	Group7.12:461240-466421	PBS5	IAPV5	OK	12.4211	0.20622	-5.91247	-4.84914	0.00135	0.0347747	yes

## Sheet: ortholog_3.1
OGS_3.1	OGS2 (alt1)	OGS2 (alt2)	OGS2 (alt3)	OGS2 (alt4)	OGS2 (alt5)	OGS2 (alt6)
GB45079	GB11937	GB12275	GB30116	GB30117	GB30118	GB30119
GB52416	GB11602	GB12204	GB19323	GB30168	GB30455	GB30456
GB41196	GB12881	GB15981	GB19436	GB30541	GB30559	GB30594
GB42359	GB11592	GB13649	GB14392	GB15365	GB18584
GB50173	GB14333	GB30041	GB30042	GB30043
GB47009	GB12294	GB13915	GB17671	GB30197
GB48097	GB10627	GB14893	GB15722	GB30233
GB48923	GB15118	GB15170	GB19288	GB30289
GB51653	GB11965	GB12937	GB18022	GB30329
GB49866	GB17053	GB19780	GB30148	GB30330
GB54361	GB11676	GB15878	GB30267	GB30332
GB43039	GB10948	GB14183	GB18641	GB30360
GB46526	GB12109	GB12602	GB13194
GB46196	GB13554	GB13709	GB14336
GB42761	GB10846	GB12028	GB14375
GB45417	GB11563	GB12985	GB14419
GB53976	GB11907	GB14323	GB14556
GB49187	GB10981	GB11186	GB14726
GB51774	GB10084	GB12530	GB15493
GB55979	GB13782	GB14116	GB15598
GB55212	GB11440	GB12527	GB16246
GB49899	GB10595	GB15007	GB16681
GB47806	GB11730	GB13889	GB16734
GB47138	GB12806	GB13973	GB17365
GB51953	GB14246	GB14255	GB17984
GB54622	GB11897	GB16185	GB18503
GB42619	GB12690	GB18697	GB18868
GB44510	GB12651	GB14376	GB19576
GB48481	GB10437	GB13281	GB19706
GB40237	GB14569	GB18731	GB19863
GB41117	GB11519	GB17846	GB19956
GB42958	GB15019	GB18595	GB19964
GB55059	GB10230	GB19765	GB20095
GB50548	GB12659	GB15761	GB30008
GB46202	GB15425	GB16484	GB30012
GB49973	GB13925	GB18532	GB30014
GB50244	GB10480	GB11155	GB30019
GB50225	GB19239	GB30024	GB30025
GB50099	GB15581	GB30052	GB30053
GB45967	GB13353	GB30062	GB30063
GB45932	GB15284	GB16535	GB30067
GB45618	GB13756	GB17078	GB30070
GB47601	GB15766	GB19715	GB30070
GB47581	GB19067	GB19164	GB30071
GB51290	GB11524	GB18063	GB30077
GB54311	GB15127	GB18793	GB30088
GB54395	GB10386	GB11381	GB30089
GB54356	GB19135	GB19894	GB30090
GB54831	GB17978	GB17993	GB30092
GB55020	GB11657	GB16227	GB30101
GB50969	GB13039	GB30105	GB30106
GB56032	GB13123	GB14364	GB30109
GB45078	GB11937	GB30114	GB30115
GB45081	GB11937	GB30120	GB30121
GB40665	GB14942	GB30131	GB30132
GB40666	GB14942	GB30133	GB30134
GB52109	GB17871	GB19116	GB30140
GB48273	GB14070	GB18338	GB30150
GB52410	GB15074	GB30171	GB30172
GB52408	GB14699	GB30173	GB30174
GB48919	GB10712	GB30187	GB30188
GB43462	GB10773	GB30190	GB30191
GB51482	GB18827	GB30194	GB30195
GB49099	GB10384	GB18021	GB30196
GB49149	GB10567	GB17813	GB30198
GB44158	GB11871	GB15141	GB30209
GB46771	GB11523	GB19813	GB30214
GB45695	GB15282	GB16357	GB30217
GB48557	GB13543	GB17252	GB30223
GB41521	GB15125	GB17545	GB30225
GB41427	GB11518	GB11648	GB30227
GB48121	GB10663	GB14046	GB30234
GB52601	GB10783	GB14041	GB30238
GB40385	GB16376	GB19073	GB30240
GB47942	GB13201	GB15944	GB30253
GB47952	GB12834	GB15112	GB30255
GB45272	GB12309	GB13273	GB30257
GB55923	GB11178	GB30259	GB30260
GB55924	GB11178	GB30259	GB30261
GB55925	GB11178	GB30262	GB30263
GB48075	GB16166	GB17855	GB30265
GB40197	GB13011	GB14248	GB30283
GB40198	GB14248	GB18716	GB30284
GB40201	GB11179	GB14606	GB30286
GB47277	GB10404	GB11539	GB30288
GB47969	GB14387	GB15264	GB30294
GB51376	GB10731	GB19760	GB30297
GB40592	GB12447	GB30299	GB30300
GB55927	GB11178	GB30264	GB30305
GB47630	GB13100	GB18114	GB30313
GB44513	GB16698	GB18743	GB30317
GB40446	GB19413	GB30318	GB30319
GB53864	GB15898	GB30320	GB30321
GB42683	GB13959	GB15534	GB30323
GB45352	GB16425	GB17683	GB30331
GB54953	GB14206	GB16419	GB30339
GB51029	GB11390	GB19327	GB30340
GB47413	GB16551	GB17265	GB30354
GB51502	GB10948	GB14183	GB30360
GB51501	GB14183	GB18641	GB30360
GB48852	GB17964	GB20066	GB30368
GB49440	GB17927	GB30302	GB30379
GB50713	GB18066	GB30389	GB30390
GB48699	GB16473	GB30392	GB30393
GB50525	GB12669	GB14949	GB30395
GB48735	GB16846	GB30373	GB30397
GB50515	GB10443	GB14381	GB30410
GB54643	GB11541	GB19469	GB30413
GB52413	GB14430	GB30170	GB30453
GB40196	GB13364	GB30282	GB30457
GB50065	GB16426	GB30046	GB30465
GB54881	GB10330	GB30473	GB30474
GB51800	GB17869	GB30482	GB30483
GB51790	GB14391	GB19094	GB30484
GB53262	GB17227	GB30489	GB30490
GB44971	GB19511	GB30127	GB30504
GB44972	GB19511	GB30128	GB30504
GB44973	GB19511	GB30129	GB30504
GB52563	GB13381	GB20062	GB30507
GB55328	GB10277	GB17608	GB30512
GB46302	GB17628	GB19621	GB30513
GB42847	GB15104	GB18212	GB30514
GB49947	GB18950	GB30010	GB30520
GB49953	GB14079	GB16501	GB30528
GB50133	GB11472	GB16758	GB30531
GB54348	GB17436	GB30551	GB30552
GB46516	GB12572	GB14682	GB30556
GB47940	GB12543	GB30573	GB30574
GB54538	GB14547	GB17958	GB30576
GB49932	GB16061	GB18038	GB30579
GB50289	GB10148	GB18779	GB30580
GB49936	GB13828	GB18092	GB30582
GB50142	GB12106	GB12268	GB30599
GB44400	GB10440	GB10743
GB42313	GB10205	GB10858
GB49270	GB10373	GB11264
GB54904	GB10373	GB11264
GB47960	GB11032	GB11282
GB44316	GB10418	GB11310
GB50039	GB11124	GB11359
GB45029	GB10447	GB11365
GB43526	GB11238	GB11392
GB53582	GB10522	GB11404
GB40218	GB10890	GB11439
GB45714	GB11241	GB11474
GB40543	GB10270	GB11475
GB41751	GB10007	GB11577
GB41388	GB11131	GB11613
GB40010	GB10839	GB11731
GB55206	GB11501	GB11768
GB54625	GB10324	GB11784
GB51506	GB10964	GB11800
GB46307	GB10817	GB11925
GB54802	GB11548	GB11932
GB53305	GB10237	GB11986
GB52236	GB11492	GB12025
GB55108	GB11724	GB12045
GB44011	GB10728	GB12068
GB48551	GB11091	GB12119
GB44402	GB11239	GB12154
GB54267	GB12003	GB12169
GB43080	GB11635	GB12171
GB53064	GB10103	GB12185
GB41094	GB11234	GB12437
GB42844	GB10239	GB12481
GB40541	GB10226	GB12496
GB44001	GB10089	GB12519
GB55211	GB11440	GB12527
GB50491	GB10785	GB12555
GB49601	GB11287	GB12589
GB55793	GB11078	GB12599
GB55272	GB12036	GB12639
GB49157	GB11785	GB12673
GB50730	GB10836	GB12684
GB42327	GB11981	GB12713
GB51019	GB12248	GB12754
GB55254	GB12216	GB12755
GB54339	GB12453	GB12809
GB46095	GB11866	GB12859
GB46680	GB12862	GB12950
GB41073	GB10505	GB12997
GB52205	GB10862	GB13097
GB45541	GB12078	GB13122
GB49511	GB12580	GB13125
GB54091	GB12516	GB13142
GB49269	GB11367	GB13207
GB54903	GB11367	GB13207
GB54728	GB10187	GB13296
GB52186	GB13263	GB13316
GB44175	GB11860	GB13343
GB53412	GB12198	GB13345
GB48114	GB11127	GB13373
GB55169	GB11787	GB13398
GB47341	GB10062	GB13442
GB54741	GB10307	GB13474
GB52158	GB10917	GB13642
GB46593	GB11788	GB13676
GB53847	GB11581	GB13754
GB43984	GB12477	GB13775
GB55207	GB11890	GB13789
GB52574	GB11977	GB13801
GB46480	GB12329	GB13863
GB43909	GB11985	GB13865
GB48301	GB11764	GB13873
GB53034	GB10370	GB13956
GB44365	GB10201	GB13962
GB53299	GB11859	GB14020
GB49853	GB12058	GB14048
GB46915	GB10203	GB14073
GB50861	GB11833	GB14075
GB45809	GB10040	GB14086
GB52427	GB11573	GB14102
GB49806	GB12429	GB14109
GB44213	GB13109	GB14141
GB44214	GB13109	GB14141
GB42724	GB10838	GB14150
GB51518	GB10900	GB14194
GB49289	GB12958	GB14208
GB51813	GB12393	GB14221
GB54230	GB13363	GB14235
GB43761	GB14200	GB14327
GB49271	GB10566	GB14347
GB54905	GB10566	GB14347
GB41181	GB12272	GB14386
GB53567	GB10167	GB14457
GB50653	GB14325	GB14470
GB46515	GB12572	GB14478
GB50923	GB10887	GB14504
GB54460	GB13133	GB14519
GB40304	GB13080	GB14532
GB45396	GB10606	GB14549
GB54935	GB13303	GB14608
GB50993	GB13183	GB14625
GB44328	GB10589	GB14646
GB44223	GB13626	GB14660
GB52322	GB10542	GB14712
GB55791	GB11816	GB14721
GB44358	GB12451	GB14746
GB44570	GB11562	GB14786
GB52671	GB11771	GB14812
GB49768	GB11187	GB14920
GB50156	GB12672	GB14926
GB49543	GB13140	GB14940
GB50347	GB10300	GB14944
GB48868	GB11951	GB14968
GB40007	GB11308	GB14970
GB44997	GB11048	GB15033
GB45313	GB10460	GB15038
GB53486	GB15003	GB15048
GB52883	GB13366	GB15075
GB47234	GB14729	GB15081
GB46146	GB10489	GB15097
GB45969	GB12928	GB15166
GB51720	GB12817	GB15182
GB52262	GB10812	GB15194
GB42317	GB15190	GB15223
GB49193	GB11478	GB15224
GB47976	GB10033	GB15230
GB47977	GB14642	GB15230
GB45547	GB12009	GB15234
GB43991	GB11182	GB15256
GB50043	GB12514	GB15258
GB45813	GB12436	GB15301
GB48453	GB14390	GB15306
GB55054	GB13848	GB15322
GB53288	GB11477	GB15325
GB49781	GB14442	GB15367
GB54639	GB14359	GB15381
GB46025	GB11849	GB15413
GB50313	GB11849	GB15413
GB40867	GB11338	GB15426
GB44396	GB14853	GB15435
GB48465	GB10923	GB15455
GB43544	GB10998	GB15477
GB50705	GB14377	GB15479
GB48335	GB14089	GB15483
GB50709	GB14089	GB15483
GB48189	GB12472	GB15490
GB45394	GB13082	GB15504
GB54885	GB11331	GB15505
GB54774	GB12463	GB15531
GB47901	GB14974	GB15545
GB47112	GB13881	GB15592
GB55235	GB13328	GB15593
GB46286	GB11280	GB15611
GB53028	GB11126	GB15627
GB49622	GB10530	GB15631
GB51956	GB15478	GB15671
GB50497	GB10401	GB15687
GB51209	GB13355	GB15703
GB43157	GB15646	GB15714
GB51675	GB12442	GB15717
GB54835	GB11435	GB15798
GB45584	GB13301	GB15810
GB54001	GB13301	GB15810
GB48685	GB11015	GB15812
GB50561	GB13878	GB15845
GB42773	GB11830	GB15861
GB51738	GB13822	GB15886
GB50973	GB10563	GB15906
GB46812	GB12445	GB15928
GB55550	GB11775	GB15951
GB49988	GB15212	GB15991
GB46338	GB13670	GB16002
GB40531	GB11093	GB16005
GB41807	GB11627	GB16008
GB52925	GB11705	GB16012
GB47100	GB10641	GB16028
GB40773	GB12502	GB16080
GB50553	GB13711	GB16090
GB47540	GB11482	GB16115
GB46795	GB11837	GB16153
GB47271	GB12322	GB16158
GB45688	GB11023	GB16168
GB44685	GB10493	GB16207
GB55364	GB15012	GB16234
GB51613	GB15267	GB16260
GB52153	GB12723	GB16278
GB52458	GB13112	GB16317
GB50414	GB13147	GB16322
GB47190	GB12401	GB16323
GB43459	GB10773	GB16330
GB43295	GB14414	GB16339
GB46628	GB12223	GB16345
GB49929	GB11202	GB16356
GB47736	GB13369	GB16460
GB47423	GB11108	GB16476
GB42043	GB16303	GB16479
GB46061	GB14952	GB16482
GB41610	GB13640	GB16490
GB51440	GB11913	GB16554
GB55455	GB15555	GB16586
GB49207	GB15595	GB16588
GB54606	GB12471	GB16603
GB48430	GB15352	GB16622
GB54700	GB16105	GB16632
GB55205	GB14888	GB16634
GB46124	GB12930	GB16693
GB50447	GB14148	GB16697
GB40225	GB15617	GB16724
GB51692	GB14297	GB16754
GB49751	GB15974	GB16761
GB53685	GB12999	GB16766
GB44532	GB15639	GB16786
GB49517	GB16032	GB16788
GB55457	GB13952	GB16833
GB49525	GB16152	GB16835
GB42634	GB11972	GB16839
GB50864	GB13185	GB16859
GB42796	GB11668	GB16869
GB42142	GB12890	GB16873
GB53522	GB11255	GB16888
GB45883	GB15686	GB16891
GB53490	GB11073	GB16925
GB42408	GB14275	GB16947
GB45776	GB14821	GB17024
GB55147	GB17014	GB17071
GB48201	GB14276	GB17082
GB51764	GB15358	GB17094
GB44163	GB16197	GB17124
GB47894	GB15884	GB17127
GB49879	GB16391	GB17134
GB47545	GB10110	GB17135
GB51305	GB10110	GB17135
GB55523	GB14859	GB17149
GB54190	GB14378	GB17168
GB48199	GB11607	GB17174
GB42743	GB12789	GB17178
GB47543	GB12517	GB17203
GB50952	GB14214	GB17205
GB41884	GB11760	GB17241
GB49845	GB12511	GB17253
GB50159	GB14283	GB17254
GB53234	GB14448	GB17266
GB46006	GB15025	GB17284
GB43322	GB13020	GB17297
GB45679	GB11002	GB17316
GB52196	GB16887	GB17316
GB44096	GB15001	GB17334
GB45762	GB11080	GB17344
GB52656	GB14975	GB17347
GB49326	GB10823	GB17385
GB44485	GB15608	GB17386
GB55375	GB15666	GB17394
GB51179	GB12204	GB17420
GB52266	GB10942	GB17448
GB44091	GB11595	GB17469
GB47098	GB11919	GB17472
GB40190	GB11904	GB17504
GB44000	GB16232	GB17522
GB42374	GB13900	GB17532
GB46462	GB12377	GB17544
GB47948	GB16909	GB17546
GB41401	GB11250	GB17565
GB42804	GB15980	GB17570
GB43025	GB15899	GB17580
GB40356	GB13847	GB17587
GB45756	GB12941	GB17601
GB40316	GB12598	GB17658
GB43101	GB11961	GB17696
GB55569	GB10700	GB17697
GB49769	GB14632	GB17707
GB46007	GB14818	GB17723
GB42737	GB12836	GB17732
GB47336	GB12586	GB17736
GB43216	GB10574	GB17744
GB51124	GB13534	GB17777
GB40150	GB10313	GB17788
GB49042	GB10262	GB17794
GB53122	GB16572	GB17796
GB43556	GB12250	GB17805
GB40074	GB15642	GB17814
GB53055	GB10697	GB17819
GB41230	GB10429	GB17847
GB53239	GB13114	GB17860
GB48661	GB14676	GB17887
GB44445	GB15931	GB17901
GB54886	GB12462	GB17913
GB44606	GB17288	GB17914
GB45195	GB16538	GB17922
GB51885	GB16192	GB17949
GB41738	GB13029	GB17970
GB49470	GB12642	GB18002
GB47215	GB16988	GB18006
GB47049	GB15382	GB18040
GB55710	GB12767	GB18051
GB52812	GB10194	GB18053
GB53265	GB17479	GB18058
GB46960	GB16373	GB18068
GB46404	GB16255	GB18074
GB53979	GB16199	GB18106
GB47110	GB15067	GB18113
GB47876	GB14081	GB18118
GB47527	GB16941	GB18119
GB50672	GB10792	GB18153
GB47495	GB15201	GB18167
GB47091	GB11811	GB18220
GB41372	GB13547	GB18225
GB54226	GB18164	GB18229
GB55896	GB17502	GB18239
GB43026	GB13248	GB18258
GB40283	GB15653	GB18271
GB45724	GB14043	GB18282
GB40798	GB10909	GB18328
GB55426	GB14731	GB18331
GB50388	GB16690	GB18359
GB40911	GB12007	GB18362
GB54450	GB12323	GB18375
GB46276	GB16913	GB18376
GB46318	GB16913	GB18376
GB40563	GB16918	GB18377
GB48883	GB11942	GB18380
GB42735	GB16775	GB18445
GB48105	GB11943	GB18448
GB48755	GB15800	GB18467
GB43611	GB16000	GB18479
GB41591	GB12697	GB18480
GB45361	GB10288	GB18496
GB48854	GB12163	GB18502
GB52255	GB11914	GB18515
GB51237	GB12098	GB18549
GB49404	GB18461	GB18561
GB42942	GB10118	GB18565
GB42184	GB14111	GB18582
GB45179	GB17572	GB18600
GB54848	GB12640	GB18604
GB48571	GB13549	GB18620
GB45498	GB16530	GB18638
GB46514	GB16342	GB18657
GB51672	GB14052	GB18666
GB48675	GB16311	GB18671
GB43968	GB13574	GB18675
GB41301	GB10899	GB18683
GB44166	GB11222	GB18718
GB42884	GB18296	GB18720
GB40231	GB10059	GB18726
GB40360	GB17943	GB18739
GB52279	GB13455	GB18754
GB52063	GB16820	GB18759
GB42671	GB11999	GB18773
GB44199	GB16088	GB18778
GB54260	GB15468	GB18782
GB54698	GB14931	GB18794
GB40706	GB14628	GB18795
GB47631	GB12060	GB18804
GB46703	GB18181	GB18807
GB51043	GB18459	GB18820
GB42886	GB10924	GB18836
GB42885	GB15237	GB18836
GB50344	GB14943	GB18841
GB55348	GB12151	GB18856
GB40134	GB11727	GB18866
GB51406	GB12051	GB18867
GB42620	GB12690	GB18868
GB54921	GB17622	GB18877
GB54151	GB10519	GB18883
GB46119	GB11522	GB18900
GB44376	GB15489	GB18903
GB42849	GB14293	GB18914
GB54574	GB14268	GB18926
GB46663	GB17152	GB18957
GB41424	GB15356	GB18975
GB41590	GB14573	GB18992
GB53284	GB14407	GB19007
GB53791	GB11649	GB19009
GB45248	GB14265	GB19029
GB54865	GB11997	GB19036
GB43782	GB18890	GB19072
GB54097	GB15139	GB19114
GB51611	GB16055	GB19115
GB54128	GB13096	GB19118
GB49924	GB11151	GB19149
GB50498	GB13566	GB19154
GB42548	GB10881	GB19176
GB52246	GB17536	GB19190
GB55997	GB12846	GB19192
GB55300	GB18216	GB19201
GB55877	GB10375	GB19217
GB55878	GB10375	GB19217
GB40319	GB15644	GB19221
GB54998	GB16601	GB19222
GB55648	GB14477	GB19228
GB48462	GB18033	GB19249
GB55096	GB16951	GB19252
GB51372	GB16642	GB19286
GB46334	GB19148	GB19337
GB41847	GB16902	GB19346
GB49046	GB15260	GB19349
GB48247	GB14461	GB19397
GB45260	GB16384	GB19399
GB49933	GB13824	GB19409
GB44549	GB19044	GB19418
GB44483	GB17621	GB19430
GB42685	GB19391	GB19452
GB41288	GB11173	GB19477
GB46001	GB18725	GB19479
GB43631	GB17589	GB19480
GB45155	GB15955	GB19483
GB55995	GB16089	GB19526
GB53821	GB15270	GB19528
GB40740	GB19445	GB19532
GB54923	GB12624	GB19543
GB48002	GB13816	GB19546
GB50679	GB14988	GB19551
GB41119	GB11789	GB19557
GB40251	GB12724	GB19562
GB51940	GB12314	GB19573
GB49297	GB16695	GB19577
GB41075	GB15661	GB19581
GB40567	GB11313	GB19590
GB42866	GB15280	GB19596
GB43883	GB14301	GB19599
GB44747	GB17890	GB19600
GB52253	GB15669	GB19604
GB45852	GB15407	GB19620
GB47732	GB11075	GB19625
GB41547	GB13567	GB19633
GB54246	GB15599	GB19649
GB54678	GB17211	GB19652
GB52814	GB13811	GB19659
GB49126	GB10098	GB19660
GB55773	GB14571	GB19679
GB42980	GB18048	GB19695
GB50444	GB18048	GB19695
GB42220	GB17729	GB19698
GB48269	GB11302	GB19699
GB51479	GB17521	GB19713
GB47683	GB13796	GB19721
GB43688	GB14426	GB19726
GB43054	GB13180	GB19728
GB41922	GB13859	GB19779
GB49510	GB13633	GB19783
GB50025	GB16248	GB19785
GB55144	GB14230	GB19802
GB50430	GB10165	GB19825
GB43275	GB19703	GB19836
GB49245	GB14713	GB19867
GB51113	GB16829	GB19876
GB41852	GB15614	GB19938
GB45189	GB15402	GB19955
GB50352	GB15043	GB19965
GB51630	GB10494	GB19982
GB53654	GB17121	GB19993
GB48210	GB11083	GB20010
GB45972	GB12853	GB20016
GB44334	GB17065	GB20018
GB45878	GB13675	GB20022
GB50593	GB18008	GB20026
GB55564	GB18744	GB20028
GB51036	GB14843	GB20041
GB40234	GB19948	GB20043
GB50341	GB10925	GB20052
GB42880	GB15396	GB20054
GB54496	GB16363	GB20061
GB42516	GB14357	GB20084
GB52536	GB17892	GB20091
GB50397	GB13113	GB20093
GB44099	GB17166	GB20113
GB52256	GB10420	GB20114
GB45463	GB12810	GB20123
GB52666	GB17278	GB20132
GB41913	GB19622	GB20147
GB50522	GB15070	GB30004
GB50521	GB15070	GB30005
GB50545	GB12659	GB30007
GB50547	GB12659	GB30008
GB50269	GB10416	GB30013
GB49971	GB13925	GB30014
GB49979	GB16573	GB30015
GB49983	GB11619	GB30017
GB50003	GB13781	GB30021
GB50001	GB13781	GB30022
GB50006	GB14177	GB30026
GB50007	GB14177	GB30027
GB50206	GB13124	GB30031
GB50192	GB13664	GB30031
GB50204	GB13124	GB30032
GB50184	GB12763	GB30034
GB50185	GB15808	GB30034
GB50051	GB18421	GB30035
GB50052	GB18421	GB30036
GB50055	GB11742	GB30037
GB50056	GB11742	GB30038
GB50174	GB17918	GB30040
GB50175	GB18138	GB30040
GB50061	GB13189	GB30044
GB50062	GB13189	GB30045
GB50073	GB18316	GB30047
GB50074	GB18763	GB30047
GB50162	GB16743	GB30049
GB50096	GB11006	GB30050
GB50104	GB13143	GB30055
GB50127	GB10893	GB30056
GB50128	GB13964	GB30056
GB50116	GB11140	GB30057
GB50117	GB11140	GB30058
GB45966	GB13353	GB30062
GB45968	GB13353	GB30064
GB45939	GB14019	GB30065
GB45938	GB14019	GB30066
GB45930	GB10822	GB30067
GB45931	GB10822	GB30067
GB45984	GB14978	GB30068
GB45985	GB14978	GB30069
GB47584	GB18197	GB30071
GB47635	GB11237	GB30073
GB47556	GB16948	GB30074
GB47566	GB18748	GB30074
GB47565	GB16631	GB30075
GB47563	GB16948	GB30075
GB47564	GB16948	GB30075
GB51338	GB10363	GB30079
GB51339	GB10363	GB30079
GB51341	GB10363	GB30080
GB51271	GB13307	GB30081
GB51273	GB13307	GB30082
GB51344	GB10249	GB30083
GB51343	GB10249	GB30084
GB51348	GB10082	GB30086
GB51346	GB10082	GB30087
GB54358	GB19135	GB30090
GB51833	GB18422	GB30093
GB51834	GB18422	GB30094
GB44800	GB11004	GB30095
GB44802	GB11004	GB30096
GB55330	GB14379	GB30097
GB51584	GB10285	GB30099
GB51583	GB10285	GB30100
GB49722	GB17441	GB30102
GB49723	GB18240	GB30102
GB53203	GB10619	GB30103
GB53205	GB10619	GB30103
GB53206	GB12686	GB30103
GB51090	GB10269	GB30104
GB51089	GB10901	GB30104
GB51075	GB18466	GB30107
GB50934	GB17656	GB30110
GB45063	GB16957	GB30111
GB45064	GB16957	GB30112
GB45065	GB16957	GB30112
GB45080	GB11937	GB30119
GB55142	GB20064	GB30122
GB44938	GB13253	GB30124
GB44939	GB13253	GB30125
GB44961	GB17760	GB30126
GB40667	GB14942	GB30135
GB40668	GB14942	GB30136
GB40669	GB14942	GB30137
GB40640	GB13874	GB30138
GB40648	GB14011	GB30138
GB40647	GB16058	GB30138
GB52114	GB17871	GB30139
GB52106	GB10184	GB30140
GB52108	GB17485	GB30140
GB51984	GB16770	GB30141
GB52044	GB14536	GB30142
GB52043	GB16325	GB30142
GB47123	GB13963	GB30144
GB47122	GB13963	GB30145
GB40285	GB12885	GB30149
GB48271	GB14070	GB30150
GB47983	GB18061	GB30151
GB47984	GB18061	GB30152
GB47985	GB18061	GB30153
GB47987	GB18061	GB30155
GB47988	GB18061	GB30156
GB40130	GB15811	GB30158
GB40128	GB19033	GB30158
GB43772	GB12943	GB30159
GB41599	GB16771	GB30160
GB41713	GB10448	GB30161
GB54178	GB12645	GB30163
GB43543	GB11639	GB30165
GB55485	GB14232	GB30166
GB52457	GB18655	GB30167
GB52414	GB11602	GB30169
GB52405	GB10814	GB30175
GB52402	GB14393	GB30176
GB52389	GB17765	GB30177
GB52382	GB19911	GB30178
GB52379	GB19911	GB30179
GB52378	GB19911	GB30180
GB52372	GB18980	GB30181
GB52371	GB18980	GB30182
GB52364	GB12037	GB30183
GB52362	GB12037	GB30184
GB52360	GB17724	GB30185
GB43375	GB11052	GB30186
GB40333	GB13202	GB30186
GB50732	GB12684	GB30189
GB55424	GB18331	GB30192
GB55425	GB18331	GB30192
GB55582	GB10171	GB30193
GB55583	GB12228	GB30193
GB53008	GB16221	GB30199
GB53006	GB19848	GB30199
GB50438	GB13208	GB30200
GB43802	GB15029	GB30201
GB53115	GB10674	GB30202
GB53114	GB10674	GB30203
GB53166	GB10718	GB30205
GB53167	GB10718	GB30205
GB53168	GB10718	GB30205
GB53169	GB10718	GB30205
GB53164	GB13200	GB30205
GB54308	GB15482	GB30206
GB54309	GB15482	GB30206
GB54310	GB18624	GB30206
GB44078	GB10685	GB30207
GB44077	GB10685	GB30208
GB44157	GB11871	GB30209
GB44159	GB15141	GB30209
GB44041	GB17219	GB30210
GB44042	GB17711	GB30210
GB44032	GB19066	GB30211
GB44031	GB19537	GB30211
GB41003	GB13006	GB30213
GB41002	GB13318	GB30213
GB42046	GB12212	GB30215
GB42049	GB12212	GB30215
GB45651	GB13998	GB30218
GB45650	GB13998	GB30219
GB43053	GB10710	GB30222
GB43052	GB18538	GB30222
GB48514	GB12196	GB30224
GB41513	GB13468	GB30226
GB41515	GB13468	GB30226
GB41516	GB13468	GB30226
GB41511	GB16430	GB30226
GB41428	GB19392	GB30228
GB48156	GB17290	GB30230
GB40975	GB14080	GB30231
GB47947	GB15635	GB30232
GB47885	GB10856	GB30235
GB41989	GB10175	GB30236
GB41988	GB10175	GB30237
GB52602	GB14041	GB30239
GB52604	GB14041	GB30239
GB40384	GB16376	GB30240
GB53393	GB13141	GB30241
GB53394	GB15424	GB30241
GB53371	GB19454	GB30242
GB53370	GB19454	GB30243
GB53347	GB12065	GB30245
GB53346	GB12065	GB30246
GB53327	GB16962	GB30247
GB53324	GB16962	GB30248
GB53301	GB11883	GB30249
GB53302	GB11883	GB30250
GB42590	GB14935	GB30251
GB52878	GB10866	GB30256
GB52880	GB17507	GB30256
GB52879	GB19803	GB30256
GB55922	GB11178	GB30258
GB55926	GB11178	GB30263
GB48904	GB19254	GB30268
GB54664	GB14962	GB30269
GB40184	GB11878	GB30274
GB40185	GB11878	GB30275
GB40186	GB11878	GB30276
GB40187	GB17504	GB30277
GB40188	GB17504	GB30278
GB40189	GB17504	GB30278
GB40191	GB15228	GB30279
GB40192	GB15228	GB30280
GB40195	GB13364	GB30281
GB40199	GB18716	GB30285
GB40202	GB11179	GB30287
GB47278	GB11534	GB30288
GB54642	GB19493	GB30290
GB45949	GB13179	GB30292
GB45950	GB13179	GB30293
GB51374	GB19874	GB30297
GB48059	GB15434	GB30298
GB48058	GB20005	GB30298
GB49441	GB17927	GB30301
GB49501	GB14090	GB30303
GB49500	GB14090	GB30304
GB55279	GB12279	GB30306
GB55280	GB12279	GB30307
GB55277	GB13911	GB30308
GB55278	GB13911	GB30309
GB47628	GB15560	GB30310
GB54852	GB13582	GB30314
GB54853	GB17556	GB30314
GB41544	GB15179	GB30315
GB41545	GB15179	GB30316
GB53865	GB15898	GB30322
GB52566	GB15534	GB30323
GB43561	GB18893	GB30324
GB43562	GB18893	GB30325
GB43628	GB18855	GB30326
GB43627	GB18855	GB30327
GB51652	GB12937	GB30329
GB46310	GB16381	GB30333
GB46311	GB18929	GB30334
GB46312	GB18929	GB30335
GB46297	GB16211	GB30336
GB46298	GB16211	GB30337
GB49025	GB19213	GB30341
GB47626	GB11422	GB30343
GB48703	GB30345	GB30346
GB44341	GB11337	GB30349
GB44343	GB11337	GB30349
GB44344	GB11337	GB30350
GB47187	GB15610	GB30351
GB47188	GB15610	GB30352
GB53941	GB18034	GB30353
GB47412	GB16551	GB30354
GB43162	GB17407	GB30356
GB43163	GB17407	GB30357
GB43168	GB16667	GB30358
GB43167	GB19086	GB30358
GB40654	GB13742	GB30359
GB40286	GB12885	GB30361
GB51698	GB15552	GB30362
GB51699	GB15552	GB30363
GB47829	GB10660	GB30364
GB46223	GB10536	GB30365
GB46224	GB10536	GB30366
GB40262	GB18965	GB30369
GB40263	GB18965	GB30369
GB40265	GB18965	GB30370
GB40273	GB14134	GB30371
GB40271	GB14134	GB30372
GB41127	GB11252	GB30375
GB41126	GB11252	GB30376
GB50749	GB18247	GB30380
GB50748	GB18247	GB30381
GB49018	GB14775	GB30384
GB49016	GB14775	GB30385
GB49017	GB14775	GB30385
GB46324	GB10729	GB30387
GB55848	GB20092	GB30402
GB41296	GB18227	GB30403
GB43409	GB17391	GB30404
GB53566	GB19366	GB30405
GB52571	GB15817	GB30407
GB42589	GB14935	GB30408
GB52202	GB15754	GB30416
GB52203	GB15754	GB30417
GB42581	GB12728	GB30419
GB42580	GB12728	GB30420
GB46956	GB10569	GB30426
GB52361	GB12037	GB30439
GB52363	GB12037	GB30440
GB52367	GB15842	GB30441
GB52368	GB15842	GB30442
GB52370	GB18980	GB30443
GB52380	GB19911	GB30444
GB52381	GB19911	GB30445
GB52383	GB12773	GB30446
GB52388	GB17765	GB30447
GB52400	GB14393	GB30448
GB52401	GB14393	GB30449
GB52403	GB14393	GB30450
GB52404	GB14393	GB30451
GB52406	GB10814	GB30452
GB52415	GB11602	GB30454
GB49791	GB15976	GB30459
GB49792	GB15976	GB30460
GB50551	GB14245	GB30462
GB50585	GB18345	GB30463
GB50066	GB16426	GB30465
GB49990	GB15113	GB30468
GB49991	GB15113	GB30468
GB45318	GB16974	GB30471
GB45317	GB16974	GB30472
GB47239	GB11115	GB30477
GB47242	GB11115	GB30478
GB47243	GB11115	GB30478
GB47244	GB11115	GB30478
GB49443	GB19716	GB30485
GB49503	GB13294	GB30486
GB49502	GB13294	GB30487
GB49493	GB16127	GB30492
GB49499	GB14090	GB30493
GB49494	GB16127	GB30493
GB47614	GB12306	GB30505
GB47615	GB12306	GB30505
GB47616	GB12306	GB30505
GB41867	GB12703	GB30506
GB41869	GB16923	GB30506
GB43641	GB10876	GB30508
GB43643	GB13981	GB30508
GB55066	GB14574	GB30509
GB55065	GB17841	GB30509
GB53243	GB15840	GB30510
GB51430	GB15939	GB30511
GB55325	GB17660	GB30512
GB46301	GB19621	GB30513
GB50282	GB11903	GB30515
GB50271	GB12907	GB30518
GB50281	GB11903	GB30520
GB49469	GB12642	GB30523
GB46198	GB12002	GB30527
GB46199	GB12002	GB30527
GB47073	GB15850	GB30527
GB54436	GB17460	GB30529
GB50514	GB14398	GB30530
GB49945	GB12410	GB30533
GB54316	GB19289	GB30535
GB41192	GB17416	GB30540
GB41193	GB19810	GB30540
GB41660	GB13169	GB30542
GB41661	GB13169	GB30543
GB41656	GB19415	GB30544
GB41712	GB10448	GB30547
GB41626	GB20099	GB30549
GB41627	GB20099	GB30550
GB54333	GB14173	GB30553
GB54334	GB17179	GB30553
GB54332	GB14173	GB30554
GB54320	GB12785	GB30555
GB46517	GB14682	GB30557
GB47595	GB14085	GB30558
GB46172	GB18747	GB30561
GB46171	GB18747	GB30562
GB46173	GB18747	GB30562
GB46174	GB18747	GB30563
GB46218	GB19584	GB30564
GB46212	GB12260	GB30566
GB46186	GB19732	GB30567
GB54516	GB17981	GB30569
GB41552	GB16653	GB30572
GB54539	GB12336	GB30576
GB47929	GB16653	GB30577
GB49931	GB16061	GB30579
GB54365	GB14820	GB30583
GB54366	GB14820	GB30583
GB54367	GB14820	GB30584
GB54341	GB10874	GB30585
GB50097	GB11006	GB30598
GB52376	GB10001
GB42062	GB10002
GB52789	GB10003
GB50984	GB10004
GB54244	GB10005
GB50622	GB10006
GB54478	GB10008
GB50238	GB10009
GB43234	GB10010
GB47364	GB10011
GB40146	GB10012
GB45814	GB10013
GB53335	GB10014
GB49291	GB10015
GB55612	GB10016
GB55613	GB10016
GB48472	GB10017
GB49705	GB10018
GB50429	GB10019
GB53153	GB10020
GB46034	GB10021
GB40053	GB10022
GB52350	GB10023
GB51278	GB10024
GB50702	GB10025
GB44490	GB10026
GB54823	GB10027
GB55852	GB10028
GB46736	GB10029
GB55574	GB10030
GB43267	GB10031
GB47440	GB10032
GB52290	GB10034
GB50867	GB10035
GB47618	GB10036
GB45830	GB10037
GB44950	GB10038
GB44957	GB10038
GB46008	GB10039
GB40796	GB10041
GB42024	GB10042
GB46423	GB10043
GB54941	GB10044
GB54942	GB10044
GB46465	GB10045
GB43232	GB10046
GB52528	GB10047
GB46441	GB10048
GB49726	GB10049
GB51806	GB10050
GB55370	GB10051
GB50108	GB10052
GB45275	GB10053
GB45635	GB10054
GB53422	GB10055
GB48152	GB10056
GB50566	GB10057
GB51702	GB10058
GB48552	GB10060
GB50448	GB10061
GB47575	GB10063
GB54068	GB10064
GB42872	GB10065
GB54987	GB10066
GB42567	GB10067
GB45546	GB10068
GB51712	GB10069
GB55287	GB10070
GB54666	GB10071
GB48439	GB10072
GB44941	GB10073
GB42933	GB10074
GB46835	GB10075
GB54662	GB10076
GB49738	GB10077
GB50245	GB10078
GB50473	GB10079
GB45466	GB10080
GB54605	GB10081
GB55601	GB10083
GB44977	GB10085
GB55646	GB10086
GB49281	GB10087
GB54020	GB10088
GB50392	GB10090
GB43751	GB10091
GB54263	GB10092
GB41679	GB10093
GB41680	GB10093
GB53065	GB10094
GB53649	GB10095
GB50132	GB10096
GB48776	GB10097
GB49982	GB10099
GB45739	GB10100
GB42649	GB10101
GB44189	GB10102
GB42775	GB10104
GB53143	GB10105
GB43420	GB10106
GB44693	GB10107
GB43817	GB10108
GB45113	GB10109
GB55088	GB10111
GB49132	GB10112
GB44810	GB10113
GB44811	GB10113
GB44812	GB10113
GB45040	GB10114
GB40599	GB10115
GB44349	GB10116
GB55468	GB10117
GB50402	GB10119
GB49354	GB10120
GB42079	GB10121
GB41707	GB10122
GB49037	GB10123
GB46739	GB10124
GB44115	GB10126
GB41080	GB10127
GB54850	GB10128
GB54851	GB10128
GB41346	GB10130
GB45134	GB10131
GB49895	GB10132
GB47880	GB10133
GB50115	GB10134
GB43506	GB10135
GB46068	GB10136
GB55810	GB10137
GB44092	GB10138
GB45377	GB10139
GB52285	GB10140
GB54717	GB10141
GB51812	GB10142
GB54982	GB10143
GB42106	GB10144
GB54134	GB10145
GB44885	GB10146
GB50114	GB10147
GB48118	GB10149
GB41406	GB10150
GB47470	GB10152
GB47471	GB10152
GB52646	GB10153
GB51197	GB10154
GB48304	GB10155
GB44514	GB10156
GB48419	GB10157
GB51775	GB10158
GB43783	GB10160
GB43784	GB10160
GB41326	GB10161
GB45264	GB10162
GB45444	GB10163
GB55645	GB10164
GB49488	GB10166
GB49819	GB10167
GB46909	GB10168
GB52433	GB10169
GB45880	GB10170
GB48112	GB10172
GB53171	GB10173
GB43560	GB10174
GB43540	GB10176
GB43520	GB10177
GB45013	GB10178
GB51034	GB10179
GB51035	GB10179
GB46513	GB10180
GB55162	GB10181
GB56004	GB10182
GB54125	GB10183
GB45885	GB10185
GB43897	GB10186
GB52819	GB10188
GB55148	GB10189
GB42055	GB10191
GB42057	GB10191
GB42794	GB10192
GB54205	GB10193
GB52813	GB10194
GB55700	GB10195
GB55004	GB10196
GB53268	GB10197
GB52826	GB10198
GB51202	GB10199
GB48816	GB10200
GB48310	GB10202
GB48892	GB10204
GB42314	GB10205
GB49414	GB10206
GB44061	GB10207
GB49111	GB10208
GB42769	GB10209
GB49862	GB10210
GB51095	GB10211
GB52589	GB10212
GB47021	GB10213
GB54389	GB10214
GB48871	GB10215
GB45026	GB10216
GB47080	GB10217
GB47081	GB10217
GB55744	GB10218
GB54783	GB10219
GB53860	GB10220
GB43591	GB10221
GB41097	GB10222
GB46309	GB10223
GB47435	GB10224
GB53885	GB10225
GB54145	GB10227
GB42351	GB10228
GB55429	GB10229
GB40163	GB10231
GB41746	GB10232
GB44238	GB10233
GB44247	GB10233
GB50740	GB10234
GB43565	GB10235
GB43566	GB10235
GB51633	GB10236
GB47462	GB10238
GB50068	GB10240
GB51360	GB10241
GB47480	GB10242
GB47481	GB10242
GB43793	GB10243
GB51528	GB10244
GB49506	GB10245
GB41459	GB10246
GB40377	GB10247
GB55341	GB10248
GB48431	GB10250
GB55971	GB10251
GB52004	GB10252
GB52007	GB10252
GB53749	GB10253
GB48845	GB10254
GB48922	GB10255
GB43695	GB10256
GB53144	GB10257
GB53145	GB10257
GB45267	GB10258
GB46479	GB10259
GB44219	GB10260
GB44220	GB10260
GB40084	GB10261
GB46917	GB10263
GB55495	GB10264
GB55091	GB10265
GB51635	GB10266
GB53587	GB10267
GB50435	GB10268
GB48982	GB10271
GB52029	GB10272
GB44097	GB10273
GB52588	GB10274
GB44133	GB10275
GB45543	GB10276
GB52660	GB10278
GB44124	GB10279
GB55520	GB10280
GB53089	GB10281
GB42845	GB10282
GB55443	GB10283
GB45731	GB10284
GB48489	GB10286
GB49981	GB10287
GB40591	GB10289
GB44880	GB10290
GB45847	GB10291
GB51033	GB10292
GB54204	GB10293
GB45673	GB10294
GB53504	GB10295
GB53505	GB10295
GB45389	GB10296
GB50811	GB10297
GB41360	GB10299
GB43034	GB10301
GB46746	GB10302
GB47379	GB10303
GB50920	GB10304
GB55185	GB10305
GB47195	GB10306
GB43481	GB10308
GB52779	GB10309
GB41283	GB10310
GB40480	GB10311
GB42841	GB10312
GB50035	GB10314
GB50036	GB10314
GB42298	GB10315
GB42817	GB10316
GB54158	GB10317
GB53699	GB10318
GB42339	GB10319
GB42169	GB10320
GB42318	GB10321
GB45469	GB10322
GB45474	GB10322
GB42378	GB10323
GB52701	GB10325
GB40230	GB10326
GB51073	GB10327
GB51074	GB10327
GB51657	GB10328
GB50044	GB10329
GB52904	GB10331
GB50286	GB10332
GB47517	GB10333
GB50124	GB10334
GB43043	GB10335
GB40269	GB10336
GB46564	GB10337
GB44876	GB10338
GB49775	GB10339
GB53670	GB10340
GB51284	GB10341
GB41036	GB10342
GB51539	GB10343
GB55298	GB10344
GB49560	GB10345
GB40100	GB10346
GB48862	GB10347
GB54359	GB10348
GB55259	GB10349
GB44943	GB10350
GB43147	GB10351
GB43153	GB10352
GB42537	GB10353
GB53796	GB10354
GB53797	GB10354
GB44112	GB10355
GB44988	GB10356
GB44572	GB10357
GB44673	GB10358
GB41152	GB10359
GB42448	GB10360
GB51484	GB10361
GB40407	GB10362
GB46773	GB10364
GB42485	GB10365
GB42487	GB10365
GB40996	GB10366
GB47303	GB10367
GB51909	GB10368
GB53409	GB10369
GB52000	GB10371
GB44651	GB10372
GB45296	GB10374
GB44909	GB10376
GB51002	GB10377
GB46641	GB10378
GB53676	GB10379
GB54540	GB10380
GB46581	GB10381
GB46263	GB10382
GB48700	GB10383
GB51191	GB10385
GB49689	GB10387
GB48336	GB10388
GB54969	GB10389
GB53799	GB10390
GB54544	GB10391
GB41453	GB10392
GB45628	GB10393
GB46948	GB10394
GB46952	GB10394
GB49865	GB10395
GB45638	GB10396
GB45909	GB10397
GB44744	GB10398
GB51112	GB10399
GB54114	GB10400
GB51996	GB10402
GB50427	GB10403
GB50100	GB10405
GB41143	GB10406
GB53079	GB10407
GB44444	GB10409
GB42906	GB10410
GB45720	GB10411
GB54695	GB10412
GB53729	GB10413
GB42066	GB10414
GB48713	GB10415
GB45585	GB10417
GB42672	GB10419
GB49708	GB10421
GB55627	GB10422
GB55518	GB10423
GB47903	GB10424
GB54422	GB10425
GB42071	GB10426
GB54751	GB10427
GB46587	GB10428
GB45423	GB10430
GB52697	GB10431
GB47029	GB10432
GB42246	GB10433
GB52989	GB10434
GB42755	GB10435
GB41797	GB10436
GB50757	GB10438
GB50830	GB10439
GB42426	GB10441
GB46437	GB10442
GB48958	GB10444
GB48788	GB10445
GB40516	GB10446
GB41607	GB10449
GB44787	GB10450
GB50420	GB10451
GB49521	GB10452
GB41772	GB10453
GB41773	GB10453
GB40440	GB10454
GB53044	GB10455
GB44066	GB10456
GB44067	GB10456
GB50232	GB10457
GB53457	GB10458
GB53458	GB10458
GB49268	GB10459
GB51867	GB10461
GB40802	GB10462
GB47579	GB10463
GB51425	GB10464
GB46580	GB10465
GB48993	GB10466
GB46120	GB10467
GB46821	GB10468
GB52342	GB10469
GB52343	GB10469
GB53777	GB10470
GB45135	GB10471
GB47320	GB10472
GB54816	GB10473
GB45476	GB10474
GB54967	GB10475
GB52321	GB10476
GB52728	GB10477
GB48330	GB10478
GB41938	GB10479
GB54906	GB10481
GB44711	GB10482
GB41339	GB10483
GB47927	GB10484
GB41085	GB10485
GB55126	GB10486
GB50646	GB10487
GB48524	GB10488
GB50181	GB10490
GB54789	GB10491
GB46502	GB10492
GB41086	GB10495
GB45787	GB10496
GB52144	GB10497
GB41413	GB10498
GB42052	GB10499
GB42973	GB10500
GB43876	GB10501
GB54760	GB10503
GB51045	GB10504
GB52097	GB10506
GB48432	GB10507
GB41226	GB10508
GB55531	GB10509
GB41603	GB10510
GB48436	GB10511
GB55570	GB10512
GB40338	GB10513
GB52107	GB10514
GB50904	GB10515
GB51158	GB10516
GB44043	GB10517
GB49793	GB10518
GB49794	GB10518
GB55545	GB10520
GB50928	GB10521
GB42917	GB10523
GB55808	GB10524
GB55809	GB10524
GB45076	GB10525
GB50080	GB10526
GB50712	GB10527
GB48098	GB10529
GB46395	GB10531
GB46509	GB10532
GB45411	GB10533
GB45413	GB10533
GB46618	GB10534
GB50253	GB10535
GB47273	GB10537
GB48674	GB10538
GB54845	GB10539
GB55192	GB10540
GB41769	GB10541
GB52647	GB10543
GB53674	GB10544
GB45211	GB10545
GB51836	GB10546
GB43881	GB10547
GB43882	GB10547
GB41215	GB10548
GB41011	GB10549
GB45749	GB10550
GB52738	GB10551
GB52791	GB10552
GB53736	GB10553
GB45316	GB10554
GB40018	GB10555
GB40159	GB10556
GB50841	GB10557
GB41493	GB10558
GB41494	GB10558
GB53721	GB10559
GB52028	GB10560
GB42479	GB10561
GB47200	GB10562
GB41281	GB10564
GB41282	GB10564
GB54947	GB10565
GB54949	GB10565
GB53312	GB10568
GB42722	GB10570
GB50615	GB10571
GB45357	GB10572
GB47001	GB10573
GB40359	GB10575
GB46705	GB10576
GB53616	GB10577
GB55626	GB10578
GB47746	GB10579
GB46647	GB10580
GB45254	GB10581
GB55357	GB10582
GB47845	GB10583
GB53578	GB10584
GB43788	GB10585
GB46043	GB10586
GB50652	GB10587
GB49179	GB10588
GB55440	GB10590
GB46272	GB10591
GB44233	GB10592
GB40986	GB10593
GB53805	GB10594
GB46040	GB10596
GB46041	GB10596
GB54132	GB10597
GB41663	GB10598
GB48225	GB10599
GB42136	GB10600
GB52657	GB10601
GB53336	GB10602
GB53269	GB10603
GB47011	GB10604
GB51706	GB10605
GB55967	GB10607
GB54916	GB10608
GB49553	GB10609
GB55600	GB10610
GB49944	GB10611
GB44361	GB10612
GB47492	GB10613
GB46772	GB10614
GB43440	GB10615
GB48003	GB10617
GB45674	GB10618
GB45675	GB10618
GB48584	GB10620
GB48585	GB10620
GB42963	GB10621
GB55208	GB10622
GB49029	GB10623
GB47867	GB10624
GB48159	GB10625
GB48160	GB10625
GB55595	GB10626
GB50236	GB10628
GB51717	GB10629
GB45532	GB10630
GB55692	GB10631
GB49573	GB10632
GB44016	GB10633
GB51332	GB10634
GB49507	GB10635
GB46646	GB10636
GB50680	GB10637
GB45888	GB10638
GB55955	GB10639
GB48399	GB10640
GB45088	GB10642
GB51505	GB10643
GB52788	GB10644
GB43377	GB10645
GB41409	GB10646
GB52691	GB10647
GB43095	GB10648
GB47968	GB10649
GB47510	GB10650
GB47512	GB10650
GB47513	GB10650
GB52511	GB10651
GB42525	GB10652
GB42909	GB10653
GB42910	GB10653
GB42911	GB10653
GB42912	GB10653
GB47452	GB10654
GB44055	GB10655
GB48619	GB10656
GB48124	GB10657
GB41741	GB10658
GB47779	GB10659
GB44432	GB10661
GB40691	GB10662
GB51114	GB10664
GB55183	GB10665
GB44723	GB10666
GB50038	GB10667
GB49892	GB10668
GB46750	GB10669
GB47477	GB10670
GB43281	GB10671
GB45693	GB10672
GB42200	GB10673
GB46481	GB10675
GB43360	GB10676
GB53558	GB10677
GB55712	GB10678
GB44046	GB10679
GB50493	GB10680
GB50494	GB10680
GB50495	GB10680
GB50496	GB10680
GB40728	GB10681
GB53175	GB10682
GB42612	GB10683
GB49315	GB10684
GB44559	GB10686
GB52197	GB10687
GB52412	GB10688
GB42375	GB10690
GB44828	GB10691
GB53628	GB10693
GB55070	GB10694
GB46565	GB10695
GB44648	GB10696
GB42666	GB10698
GB48536	GB10699
GB47728	GB10701
GB47729	GB10701
GB48795	GB10702
GB52886	GB10703
GB54203	GB10704
GB49836	GB10705
GB43874	GB10706
GB43045	GB10707
GB50423	GB10708
GB47593	GB10709
GB49259	GB10711
GB46496	GB10713
GB44531	GB10714
GB42740	GB10715
GB47461	GB10716
GB54817	GB10717
GB45249	GB10719
GB50193	GB10720
GB48631	GB10721
GB40426	GB10722
GB53876	GB10723
GB43314	GB10724
GB41890	GB10725
GB42277	GB10726
GB42278	GB10726
GB50294	GB10727
GB50295	GB10727
GB46323	GB10729
GB52743	GB10730
GB54222	GB10732
GB41246	GB10733
GB44777	GB10734
GB43705	GB10735
GB48254	GB10736
GB53119	GB10737
GB46927	GB10738
GB52915	GB10739
GB46215	GB10740
GB41983	GB10741
GB51355	GB10742
GB51570	GB10744
GB46464	GB10745
GB55989	GB10746
GB44660	GB10747
GB44044	GB10748
GB40517	GB10749
GB55778	GB10750
GB47057	GB10751
GB47059	GB10751
GB55286	GB10752
GB42467	GB10753
GB54742	GB10754
GB40070	GB10755
GB48898	GB10756
GB47430	GB10757
GB44146	GB10758
GB49104	GB10759
GB49105	GB10759
GB50735	GB10760
GB50736	GB10760
GB41122	GB10762
GB54279	GB10763
GB40227	GB10764
GB43306	GB10765
GB49390	GB10766
GB54141	GB10767
GB44762	GB10768
GB53915	GB10769
GB51755	GB10770
GB42829	GB10771
GB52620	GB10772
GB45400	GB10774
GB46883	GB10775
GB46884	GB10775
GB46885	GB10775
GB41389	GB10776
GB40072	GB10777
GB48315	GB10778
GB45833	GB10779
GB45834	GB10779
GB41412	GB10780
GB50872	GB10781
GB42736	GB10782
GB53385	GB10784
GB40747	GB10786
GB44928	GB10787
GB52739	GB10789
GB52057	GB10790
GB45818	GB10791
GB53440	GB10793
GB47918	GB10794
GB53695	GB10795
GB44878	GB10796
GB45449	GB10797
GB45548	GB10798
GB47466	GB10799
GB45761	GB10800
GB41276	GB10801
GB52120	GB10803
GB54651	GB10804
GB41684	GB10805
GB48866	GB10806
GB42871	GB10807
GB53311	GB10808
GB47660	GB10809
GB45373	GB10810
GB51040	GB10811
GB40358	GB10813
GB40312	GB10815
GB40313	GB10815
GB55749	GB10816
GB47734	GB10818
GB49490	GB10819
GB53756	GB10820
GB48966	GB10821
GB52501	GB10824
GB52502	GB10824
GB48038	GB10825
GB52662	GB10826
GB47281	GB10827
GB47282	GB10827
GB55367	GB10828
GB44010	GB10829
GB43106	GB10830
GB53991	GB10831
GB50995	GB10832
GB45537	GB10833
GB45207	GB10834
GB49934	GB10835
GB49254	GB10837
GB41162	GB10841
GB55171	GB10842
GB48457	GB10843
GB54627	GB10844
GB55885	GB10845
GB41714	GB10847
GB42155	GB10848
GB48236	GB10849
GB40320	GB10850
GB46290	GB10851
GB44786	GB10852
GB48467	GB10853
GB43572	GB10854
GB51783	GB10855
GB47884	GB10856
GB45740	GB10857
GB48163	GB10859
GB51782	GB10860
GB41150	GB10861
GB41845	GB10863
GB41648	GB10864
GB42198	GB10865
GB50077	GB10867
GB51697	GB10869
GB44946	GB10870
GB47460	GB10871
GB44434	GB10872
GB40318	GB10873
GB46973	GB10875
GB46273	GB10877
GB44883	GB10878
GB48785	GB10879
GB48787	GB10879
GB45887	GB10880
GB42544	GB10881
GB44141	GB10882
GB43637	GB10883
GB49050	GB10884
GB48796	GB10885
GB50360	GB10886
GB51634	GB10888
GB50924	GB10889
GB53323	GB10891
GB41928	GB10892
GB48642	GB10894
GB43230	GB10895
GB53625	GB10896
GB44574	GB10897
GB55969	GB10898
GB51504	GB10902
GB47227	GB10903
GB47393	GB10904
GB47270	GB10905
GB49712	GB10906
GB41220	GB10907
GB49960	GB10908
GB49759	GB10910
GB47458	GB10911
GB53701	GB10912
GB53219	GB10913
GB54087	GB10914
GB54715	GB10915
GB45545	GB10916
GB46543	GB10918
GB42081	GB10919
GB48055	GB10920
GB50248	GB10921
GB40577	GB10922
GB53037	GB10926
GB46971	GB10927
GB40514	GB10928
GB43701	GB10929
GB43702	GB10929
GB52871	GB10930
GB48534	GB10931
GB47235	GB10932
GB49102	GB10933
GB47272	GB10934
GB54147	GB10935
GB42295	GB10936
GB53664	GB10937
GB46306	GB10938
GB47990	GB10939
GB55948	GB10940
GB45824	GB10941
GB49946	GB10943
GB47552	GB10944
GB50897	GB10945
GB50898	GB10945
GB47389	GB10946
GB50413	GB10947
GB54579	GB10949
GB42207	GB10950
GB50777	GB10951
GB55897	GB10952
GB46895	GB10953
GB48709	GB10954
GB51599	GB10955
GB55549	GB10956
GB46636	GB10957
GB41259	GB10958
GB52526	GB10959
GB54556	GB10960
GB53186	GB10961
GB40571	GB10962
GB49210	GB10963
GB50441	GB10965
GB50442	GB10965
GB47463	GB10966
GB44080	GB10967
GB40801	GB10968
GB47230	GB10969
GB49537	GB10970
GB54139	GB10971
GB50555	GB10972
GB54446	GB10973
GB52446	GB10974
GB54137	GB10975
GB49166	GB10976
GB44789	GB10977
GB40670	GB10978
GB42237	GB10979
GB43483	GB10980
GB44118	GB10982
GB44119	GB10982
GB42450	GB10983
GB53417	GB10984
GB55179	GB10985
GB53011	GB10986
GB50334	GB10987
GB40441	GB10988
GB53333	GB10989
GB40178	GB10990
GB53677	GB10991
GB54216	GB10992
GB52820	GB10993
GB49056	GB10994
GB47956	GB10995
GB47957	GB10995
GB53459	GB10996
GB53462	GB10996
GB53463	GB10996
GB51220	GB10997
GB54618	GB10998
GB45528	GB10999
GB53018	GB11000
GB50092	GB11001
GB42856	GB11003
GB40589	GB11005
GB50699	GB11007
GB50700	GB11007
GB49183	GB11008
GB49184	GB11008
GB51219	GB11009
GB54685	GB11010
GB53374	GB11011
GB43840	GB11012
GB47598	GB11013
GB47075	GB11014
GB51117	GB11016
GB45284	GB11017
GB47345	GB11018
GB48100	GB11019
GB48101	GB11019
GB50337	GB11020
GB47315	GB11021
GB55213	GB11022
GB45042	GB11024
GB53027	GB11025
GB54187	GB11026
GB49876	GB11027
GB43198	GB11028
GB50817	GB11029
GB43748	GB11030
GB44207	GB11031
GB40809	GB11033
GB48370	GB11034
GB44298	GB11035
GB42543	GB11036
GB49911	GB11037
GB41447	GB11038
GB50022	GB11039
GB47405	GB11040
GB50840	GB11041
GB51123	GB11042
GB45085	GB11043
GB41103	GB11044
GB44383	GB11045
GB49706	GB11046
GB53029	GB11047
GB55285	GB11049
GB41343	GB11050
GB45610	GB11051
GB41744	GB11053
GB55389	GB11054
GB54590	GB11055
GB40302	GB11056
GB47454	GB11057
GB48657	GB11058
GB48658	GB11058
GB54507	GB11059
GB40794	GB11060
GB42367	GB11061
GB48447	GB11062
GB42597	GB11063
GB55921	GB11064
GB45732	GB11065
GB44191	GB11066
GB44494	GB11067
GB40423	GB11068
GB49178	GB11069
GB50853	GB11070
GB42863	GB11071
GB55441	GB11072
GB52493	GB11074
GB45369	GB11076
GB50390	GB11077
GB40890	GB11079
GB54420	GB11081
GB41519	GB11082
GB54512	GB11084
GB47351	GB11085
GB54288	GB11086
GB44132	GB11087
GB40343	GB11088
GB45278	GB11089
GB47167	GB11090
GB48549	GB11091
GB46226	GB11092
GB53279	GB11094
GB47409	GB11096
GB41034	GB11097
GB54763	GB11098
GB50291	GB11099
GB46243	GB11100
GB46457	GB11101
GB55465	GB11102
GB53668	GB11103
GB51850	GB11104
GB42424	GB11105
GB54748	GB11106
[truncated: 8,779 more rows]

## Sheet: 20h all genes
test_id	gene_id	gene	locus	sample_1	sample_2	status	value_1	value_2	log2(fold_change)	test_stat	p_value	q_value	significant
XLOC_000003	XLOC_000003	GB42167	Group1.1:300388-328828	PBS20	IAPV20	OK	39.8751	12.5371	-1.66928	-5.02107	5e-05	0.000135702	yes
XLOC_000005	XLOC_000005	GB42169	Group1.1:332404-340627	PBS20	IAPV20	OK	34.9567	14.3869	-1.28082	-4.29475	5e-05	0.000135702	yes
XLOC_000008	XLOC_000008	GB42172	Group1.1:371835-377442	PBS20	IAPV20	OK	3.35654	7.86718	1.22887	2.31766	0.00045	0.00106507	yes
XLOC_000013	XLOC_000013	GB42177	Group1.1:516440-518622	PBS20	IAPV20	OK	11.9434	3.67401	-1.70079	-2.06871	0.00185	0.00391491	yes
XLOC_000014	XLOC_000014	GB42178	Group1.1:559153-559540	PBS20	IAPV20	OK	87.2832	207.282	1.24782	2.63863	5e-05	0.000135702	yes
XLOC_000019	XLOC_000019	GB42183	Group1.1:976735-995721	PBS20	IAPV20	OK	102.955	41.535	-1.30962	-4.36534	5e-05	0.000135702	yes
XLOC_000021	XLOC_000021	GB42186	Group1.1:1140477-1142948	PBS20	IAPV20	OK	9.05125	25.8072	1.51159	3.26879	5e-05	0.000135702	yes
XLOC_000023	XLOC_000023	GB42188	Group1.1:1185776-1252627	PBS20	IAPV20	OK	179.969	57.1807	-1.65415	-5.32981	5e-05	0.000135702	yes
XLOC_000024	XLOC_000024	GB42189	Group1.1:1261060-1262599	PBS20	IAPV20	OK	60.0188	38.2425	-0.650239	-1.87124	0.00135	0.00293469	yes
XLOC_000025	XLOC_000025	GB42190	Group1.1:1269634-1272952	PBS20	IAPV20	OK	43.1094	56.2732	0.384446	1.28987	0.0218	0.0364652	yes
XLOC_000027	XLOC_000027	GB42192	Group1.1:1345269-1347149	PBS20	IAPV20	OK	10.5093	23.3489	1.15169	2.49352	5e-05	0.000135702	yes
XLOC_000028	XLOC_000028	GB42193	Group1.1:1348275-1359457	PBS20	IAPV20	OK	44.4428	84.0929	0.920033	2.64038	5e-05	0.000135702	yes
XLOC_000030	XLOC_000030	GB42195	Group1.1:1374622-1377247	PBS20	IAPV20	OK	110.987	50.217	-1.14414	-3.49736	5e-05	0.000135702	yes
XLOC_000036	XLOC_000036	GB42159	Group1.1:347914-350517	PBS20	IAPV20	OK	177.079	85.8919	-1.0438	-3.53223	5e-05	0.000135702	yes
XLOC_000038	XLOC_000038	GB42156	Group1.1:383802-501601	PBS20	IAPV20	OK	14.8664	10.9803	-0.437143	-1.33654	0.01995	0.0336794	yes
XLOC_000042	XLOC_000042	GB42152	Group1.1:561645-566383	PBS20	IAPV20	OK	72.9533	38.4325	-0.924644	-3.15884	5e-05	0.000135702	yes
XLOC_000046	XLOC_000046	GB42148	Group1.1:937351-939602	PBS20	IAPV20	OK	1.90359	6.34315	1.73648	2.26249	0.0014	0.00303365	yes
XLOC_000047	XLOC_000047	GB42147	Group1.1:962621-972777	PBS20	IAPV20	OK	75.1191	4.22308	-4.15281	-11.6397	5e-05	0.000135702	yes
XLOC_000048	XLOC_000048	GB42146	Group1.1:1016795-1017215	PBS20	IAPV20	OK	171.321	78.1182	-1.13297	-2.43883	5e-05	0.000135702	yes
XLOC_000049	XLOC_000049	GB42145	Group1.1:1129346-1139006	PBS20	IAPV20	OK	7.25919	2.51474	-1.5294	-3.62549	5e-05	0.000135702	yes
XLOC_000052	XLOC_000052	GB42142	Group1.1:1278463-1339411	PBS20	IAPV20	OK	4.8468	11.8861	1.29417	2.49077	0.0001	0.000260599	yes
XLOC_000053	XLOC_000053	GB42141	Group1.1:1341560-1344251	PBS20	IAPV20	OK	149.813	244.895	0.709007	2.38097	5e-05	0.000135702	yes
XLOC_000055	XLOC_000055	GB42139	Group1.1:1360316-1362726	PBS20	IAPV20	OK	48.0286	26.478	-0.8591	-2.58993	5e-05	0.000135702	yes
XLOC_000056	XLOC_000056	GB42138	Group1.1:1363377-1373985	PBS20	IAPV20	OK	233.036	110.334	-1.07867	-3.21481	5e-05	0.000135702	yes
XLOC_000060	XLOC_000060	GB40794	Group1.10:102008-111044	PBS20	IAPV20	OK	8.60222	13.0121	0.597068	1.792	0.00175	0.00371655	yes
XLOC_000061	XLOC_000061	GB40795	Group1.10:121624-123083	PBS20	IAPV20	OK	98.9538	148.2	0.582722	1.86861	0.00125	0.00273737	yes
XLOC_000062	XLOC_000062	GB40796	Group1.10:124105-128011	PBS20	IAPV20	OK	2.28687	19.6262	3.10133	5.11324	5e-05	0.000135702	yes
XLOC_000063	XLOC_000063	GB40797	Group1.10:128706-136964	PBS20	IAPV20	OK	11.9557	24.5758	1.03954	2.85862	5e-05	0.000135702	yes
XLOC_000064	XLOC_000064	GB40798	Group1.10:143521-146600	PBS20	IAPV20	OK	15.04	70.2595	2.22389	5.67629	5e-05	0.000135702	yes
XLOC_000065	XLOC_000065	GB40799	Group1.10:147460-152444	PBS20	IAPV20	OK	20.4446	72.8738	1.83368	5.78232	5e-05	0.000135702	yes
XLOC_000067	XLOC_000067	GB40801	Group1.10:171552-172893	PBS20	IAPV20	OK	86.2668	45.5385	-0.92172	-2.69241	5e-05	0.000135702	yes
XLOC_000068	XLOC_000068	GB40802	Group1.10:176220-179786	PBS20	IAPV20	OK	48.8139	17.3102	-1.49567	-4.47077	5e-05	0.000135702	yes
XLOC_000073	XLOC_000073	GB40807	Group1.10:208175-218447	PBS20	IAPV20	OK	11.8988	33.8303	1.5075	2.34603	5e-05	0.000135702	yes
XLOC_000074	XLOC_000074	GB40808	Group1.10:223558-238576	PBS20	IAPV20	OK	74.7455	30.8013	-1.27899	-4.0059	5e-05	0.000135702	yes
XLOC_000075	XLOC_000075	GB40809	Group1.10:291358-315160	PBS20	IAPV20	OK	6.22893	3.48967	-0.835893	-1.40843	0.01805	0.0307839	yes
XLOC_000076	XLOC_000076	GB40810	Group1.10:335756-337187	PBS20	IAPV20	OK	9.21831	20.5773	1.15848	1.90526	0.00275	0.00561416	yes
XLOC_000091	XLOC_000091	GB40828	Group1.10:734606-735570	PBS20	IAPV20	OK	12.4521	73.9458	2.57008	3.94857	5e-05	0.000135702	yes
XLOC_000093	XLOC_000093	GB40830	Group1.10:751352-768063	PBS20	IAPV20	OK	37.4035	16.2179	-1.20559	-1.59177	0.0073	0.0136252	yes
XLOC_000095	XLOC_000095	GB40833	Group1.10:974306-978671	PBS20	IAPV20	OK	52.8553	33.6252	-0.652503	-1.70529	0.00325	0.00653512	yes
XLOC_000098	XLOC_000098	GB40837	Group1.10:1037679-1042109	PBS20	IAPV20	OK	12.9924	22.1331	0.768541	1.85045	0.002	0.00420887	yes
XLOC_000099	XLOC_000099	GB40838	Group1.10:1044550-1054985	PBS20	IAPV20	OK	7.24339	34.7903	2.26395	5.33127	5e-05	0.000135702	yes
XLOC_000102	XLOC_000102	GB40842	Group1.10:1072289-1085667	PBS20	IAPV20	OK	8.29363	3.48068	-1.25263	-1.99612	0.0018	0.00381505	yes
XLOC_000103	XLOC_000103	GB40843	Group1.10:1092561-1095202	PBS20	IAPV20	OK	16.6677	39.2531	1.23575	3.58888	5e-05	0.000135702	yes
XLOC_000104	XLOC_000104	GB40845	Group1.10:1101319-1109687	PBS20	IAPV20	OK	114.58	34.3117	-1.73958	-5.7579	5e-05	0.000135702	yes
XLOC_000107	XLOC_000107	GB40848	Group1.10:1119759-1121258	PBS20	IAPV20	OK	36.2847	3.67026	-3.30541	-4.79475	5e-05	0.000135702	yes
XLOC_000111	XLOC_000111	GB40853	Group1.10:1160594-1163814	PBS20	IAPV20	OK	15.6165	80.7931	2.37116	1.71186	0.02495	0.0410684	yes
XLOC_000115	XLOC_000115	GB40857	Group1.10:1242150-1247022	PBS20	IAPV20	OK	135.636	59.2866	-1.19397	-4.00547	5e-05	0.000135702	yes
XLOC_000117	XLOC_000117	GB40859	Group1.10:1261785-1267170	PBS20	IAPV20	OK	24.2308	12.6163	-0.941561	-3.04574	5e-05	0.000135702	yes
XLOC_000120	XLOC_000120	GB40862	Group1.10:1290367-1291342	PBS20	IAPV20	OK	64.2048	40.671	-0.658679	-1.59584	0.00795	0.0147054	yes
XLOC_000122	XLOC_000122	GB40864	Group1.10:1296556-1303382	PBS20	IAPV20	OK	4.82563	15.9617	1.72583	2.28703	0.0007	0.00160089	yes
XLOC_000123	XLOC_000123	GB40865	Group1.10:1304894-1364870	PBS20	IAPV20	OK	457.66	164.308	-1.47788	-3.37263	5e-05	0.000135702	yes
XLOC_000129	XLOC_000129	GB40785	Group1.10:95047-99274	PBS20	IAPV20	OK	19.5695	30.4538	0.638016	1.71454	0.0037	0.00736508	yes
XLOC_000130	XLOC_000130	GB40784	Group1.10:114139-117112	PBS20	IAPV20	OK	17.3929	34.9141	1.00532	2.46179	0.0001	0.000260599	yes
XLOC_000131	XLOC_000131	GB40783	Group1.10:117611-121048	PBS20	IAPV20	OK	55.6318	95.922	0.785953	2.6646	5e-05	0.000135702	yes
XLOC_000132	XLOC_000132	GB40782	Group1.10:139540-142804	PBS20	IAPV20	OK	70.49	114.483	0.699647	2.38623	5e-05	0.000135702	yes
XLOC_000133	XLOC_000133	GB40781	Group1.10:157004-162089	PBS20	IAPV20	OK	4.82567	20.482	2.08555	1.96174	0.00455	0.00887283	yes
XLOC_000136	XLOC_000136	GB40778	Group1.10:169218-170512	PBS20	IAPV20	OK	12.0848	35.0004	1.53417	2.98062	5e-05	0.000135702	yes
XLOC_000137	XLOC_000137	GB40777	Group1.10:172990-173822	PBS20	IAPV20	OK	3952.36	1304.35	-1.59938	-4.98469	5e-05	0.000135702	yes
XLOC_000139	XLOC_000139	GB40775	Group1.10:184853-189006	PBS20	IAPV20	OK	48.4574	103.199	1.09064	3.70218	5e-05	0.000135702	yes
XLOC_000140	XLOC_000140	GB40774	Group1.10:194334-198677	PBS20	IAPV20	OK	18.9722	31.382	0.72605	2.23837	0.00015	0.000381573	yes
XLOC_000141	XLOC_000141	GB40773	Group1.10:208175-218447	PBS20	IAPV20	OK	28.6844	78.2494	1.44781	4.01263	5e-05	0.000135702	yes
XLOC_000144	XLOC_000144	GB40770	Group1.10:252004-255153	PBS20	IAPV20	OK	10.635	1.82947	-2.53932	-2.7824	0.0016	0.00342481	yes
XLOC_000147	XLOC_000147	GB40767	Group1.10:315224-318933	PBS20	IAPV20	OK	9.5156	19.9517	1.06815	2.88286	5e-05	0.000135702	yes
XLOC_000148	XLOC_000148	GB40766	Group1.10:321945-334304	PBS20	IAPV20	OK	26.0963	11.5009	-1.18209	-3.98884	5e-05	0.000135702	yes
XLOC_000150	XLOC_000150	GB40764	Group1.10:358028-380412	PBS20	IAPV20	OK	20.4976	7.60543	-1.43036	-4.39859	5e-05	0.000135702	yes
XLOC_000154	XLOC_000154	GB40760	Group1.10:471180-473615	PBS20	IAPV20	OK	31.1207	62.1981	0.998997	3.00388	5e-05	0.000135702	yes
XLOC_000156	XLOC_000156	GB40758	Group1.10:490752-515455	PBS20	IAPV20	OK	324.756	626.838	0.948736	2.13654	0.0004	0.00095555	yes
XLOC_000160	XLOC_000160	GB40754	Group1.10:599959-614037	PBS20	IAPV20	OK	7.58132	0.534011	-3.82751	-3.23438	0.0007	0.00160089	yes
XLOC_000165	XLOC_000165	GB40748	Group1.10:697781-711780	PBS20	IAPV20	OK	44.0921	32.2289	-0.452165	-1.33584	0.0192	0.0325348	yes
XLOC_000168	XLOC_000168	GB40745	Group1.10:731930-733316	PBS20	IAPV20	OK	18.0587	111.461	2.62577	6.21822	5e-05	0.000135702	yes
XLOC_000169	XLOC_000169	GB40744	Group1.10:751352-768063	PBS20	IAPV20	OK	16.0624	27.0378	0.751285	1.86264	0.00345	0.00690946	yes
XLOC_000178	XLOC_000178	GB40734	Group1.10:969795-973976	PBS20	IAPV20	OK	9.09905	1.64771	-2.46525	-3.30779	5e-05	0.000135702	yes
XLOC_000180	XLOC_000180	GB40732	Group1.10:978976-981616	PBS20	IAPV20	OK	2.03314	5.71805	1.49182	1.80936	0.0051	0.00984423	yes
XLOC_000183	XLOC_000183	GB40728	Group1.10:1087635-1091074	PBS20	IAPV20	OK	4.73076	0.649438	-2.86481	-2.58242	0.00425	0.00834266	yes
XLOC_000184	XLOC_000184	GB40727	Group1.10:1096497-1099052	PBS20	IAPV20	OK	17.938	35.5279	0.985932	2.45878	0.0001	0.000260599	yes
XLOC_000187	XLOC_000187	GB40723	Group1.10:1247493-1248208	PBS20	IAPV20	OK	144.115	77.9486	-0.886628	-2.34898	5e-05	0.000135702	yes
XLOC_000190	XLOC_000190	GB40720	Group1.10:1255246-1258835	PBS20	IAPV20	OK	12.1347	35.0231	1.52917	3.97895	5e-05	0.000135702	yes
XLOC_000192	XLOC_000192	GB40718	Group1.10:1279597-1286907	PBS20	IAPV20	OK	98.7985	428.694	2.11739	6.36138	5e-05	0.000135702	yes
XLOC_000193	XLOC_000193	GB40717	Group1.10:1287738-1289338	PBS20	IAPV20	OK	11.0009	34.9519	1.66775	3.37973	5e-05	0.000135702	yes
XLOC_000194	XLOC_000194	GB40716	Group1.10:1293342-1295254	PBS20	IAPV20	OK	25.5682	43.5329	0.767759	1.39446	0.0184	0.0313077	yes
XLOC_000199	XLOC_000199	GB40711	Group1.10:1383896-1388510	PBS20	IAPV20	OK	382.053	257.364	-0.569961	-1.64803	0.00415	0.00816832	yes
XLOC_000203	XLOC_000203	GB51841	Group1.14:14996-22189	PBS20	IAPV20	OK	52.255	22.534	-1.21347	-3.84171	5e-05	0.000135702	yes
XLOC_000205	XLOC_000205	GB51843	Group1.14:43824-52509	PBS20	IAPV20	OK	5.5229	3.08594	-0.839718	-1.73175	0.0035	0.00700221	yes
XLOC_000206	XLOC_000206	GB51844	Group1.14:55668-64456	PBS20	IAPV20	OK	4.60316	0.762791	-2.59326	-3.0496	0.0001	0.000260599	yes
XLOC_000209	XLOC_000209	GB51847	Group1.14:87152-93344	PBS20	IAPV20	OK	42.6365	57.1881	0.423626	1.42455	0.01265	0.0223786	yes
XLOC_000212	XLOC_000212	GB51851	Group1.14:98665-99920	PBS20	IAPV20	OK	39.4831	13.2244	-1.57803	-3.31984	5e-05	0.000135702	yes
XLOC_000213	XLOC_000213	GB51852	Group1.14:116959-128127	PBS20	IAPV20	OK	17.1066	9.01511	-0.924133	-3.01479	5e-05	0.000135702	yes
XLOC_000215	XLOC_000215	GB51854	Group1.14:132431-163701	PBS20	IAPV20	OK	9.93736	1.82849	-2.44221	-4.93016	5e-05	0.000135702	yes
XLOC_000222	XLOC_000222	GB51866	Group1.14:442817-446018	PBS20	IAPV20	OK	12.9914	46.5933	1.84257	5.27361	5e-05	0.000135702	yes
XLOC_000225	XLOC_000225	GB51836	Group1.14:1544-5388	PBS20	IAPV20	OK	27.7018	17.4414	-0.667468	-2.0163	0.0007	0.00160089	yes
XLOC_000231	XLOC_000231	GB51830	Group1.14:176789-178010	PBS20	IAPV20	OK	115.916	50.4285	-1.20077	-3.15691	5e-05	0.000135702	yes
XLOC_000232	XLOC_000232	GB51828	Group1.14:183704-193967	PBS20	IAPV20	OK	7.21079	2.73102	-1.40071	-2.70197	0.0001	0.000260599	yes
XLOC_000242	XLOC_000242	GB51818	Group1.14:275634-278095	PBS20	IAPV20	OK	6.13156	1.12367	-2.44804	-2.7724	0.00055	0.00128194	yes
XLOC_000246	XLOC_000246	GB51814	Group1.14:307741-314196	PBS20	IAPV20	OK	13.7756	3.95852	-1.79908	-3.85185	5e-05	0.000135702	yes
XLOC_000248	XLOC_000248	GB51812	Group1.14:326916-329557	PBS20	IAPV20	OK	92.3743	4.63029	-4.31832	-8.6267	5e-05	0.000135702	yes
XLOC_000251	XLOC_000251	GB51809	Group1.14:347299-372382	PBS20	IAPV20	OK	8.08474	4.39809	-0.878323	-2.44796	5e-05	0.000135702	yes
XLOC_000252	XLOC_000252	GB51808	Group1.14:374504-381859	PBS20	IAPV20	OK	1.76735	9.73464	2.46154	2.25967	0.01205	0.0214049	yes
XLOC_000253	XLOC_000253	GB51807	Group1.14:384570-388826	PBS20	IAPV20	OK	11.9456	32.3928	1.4392	3.05686	5e-05	0.000135702	yes
XLOC_000257	XLOC_000257	GB51802	Group1.14:446306-450759	PBS20	IAPV20	OK	75.589	29.5991	-1.35262	-2.64063	5e-05	0.000135702	yes
XLOC_000259	XLOC_000259	GB48978	Group1.15:7804-11101	PBS20	IAPV20	OK	126.517	11.1009	-3.51058	-9.53491	5e-05	0.000135702	yes
XLOC_000263	XLOC_000263	GB48982	Group1.15:23494-38177	PBS20	IAPV20	OK	18.1214	55.4425	1.6133	3.71997	5e-05	0.000135702	yes
XLOC_000274	XLOC_000274	GB48993	Group1.15:859130-865507	PBS20	IAPV20	OK	4.43776	9.2274	1.05609	2.33231	0.0002	0.00050058	yes
XLOC_000275	XLOC_000275	GB48994	Group1.15:867070-877133	PBS20	IAPV20	OK	5.37381	16.4478	1.61387	4.60673	5e-05	0.000135702	yes
XLOC_000276	XLOC_000276	GB48996	Group1.15:907017-912305	PBS20	IAPV20	OK	33.8626	20.4053	-0.730751	-2.2885	0.0002	0.00050058	yes
XLOC_000277	XLOC_000277	GB48997	Group1.15:914451-916257	PBS20	IAPV20	OK	3.64001	16.5534	2.18511	2.71108	0.00025	0.000615499	yes
XLOC_000278	XLOC_000278	GB48998	Group1.15:916486-919116	PBS20	IAPV20	OK	4.99064	28.5469	2.51604	5.00974	5e-05	0.000135702	yes
XLOC_000279	XLOC_000279	GB48999	Group1.15:924520-1072767	PBS20	IAPV20	OK	5.98637	13.1296	1.13307	2.10786	0.00065	0.00149519	yes
XLOC_000280	XLOC_000280	GB49000	Group1.15:1093411-1095646	PBS20	IAPV20	OK	22.0579	61.3585	1.47597	3.7608	5e-05	0.000135702	yes
XLOC_000285	XLOC_000285	GB48976	Group1.15:154-2635	PBS20	IAPV20	OK	5.23115	12.2428	1.22674	2.08769	0.0013	0.00283704	yes
XLOC_000286	XLOC_000286	GB48975	Group1.15:3632-5087	PBS20	IAPV20	OK	28.6194	10.2663	-1.47908	-2.61223	5e-05	0.000135702	yes
XLOC_000298	XLOC_000298	GB48963	Group1.15:1097199-1101455	PBS20	IAPV20	OK	9.29866	14.8865	0.678908	1.80378	0.0028	0.00570887	yes
XLOC_000303	XLOC_000303	GB48958	Group1.15:1172239-1173158	PBS20	IAPV20	OK	204.875	91.1648	-1.16819	-3.46974	5e-05	0.000135702	yes
XLOC_000307	XLOC_000307	GB43015	Group1.16:418378-516127	PBS20	IAPV20	OK	26.0181	5.72327	-2.1846	-6.63516	5e-05	0.000135702	yes
XLOC_000325	XLOC_000325	GB41058	Group1.17:98641-323308	PBS20	IAPV20	OK	12.6478	4.79656	-1.39882	-1.60992	0.0214	0.0358594	yes
XLOC_000329	XLOC_000329	GB41063	Group1.17:445124-447322	PBS20	IAPV20	OK	33.1034	108.799	1.71662	5.28625	5e-05	0.000135702	yes
XLOC_000332	XLOC_000332	GB41066	Group1.17:481521-482428	PBS20	IAPV20	OK	3.92921	33.2897	3.08276	3.32866	0.00035	0.000845039	yes
XLOC_000333	XLOC_000333	GB41067	Group1.17:486024-486988	PBS20	IAPV20	OK	2.32004	10.8223	2.22179	1.9099	0.0104	0.0187441	yes
XLOC_000334	XLOC_000334	GB41068	Group1.17:495688-497158	PBS20	IAPV20	OK	306.994	107.109	-1.51913	-4.34908	5e-05	0.000135702	yes
XLOC_000339	XLOC_000339	GB41073	Group1.17:569001-580559	PBS20	IAPV20	OK	66.1307	38.0916	-0.795847	-2.60734	5e-05	0.000135702	yes
XLOC_000341	XLOC_000341	GB41075	Group1.17:621165-630504	PBS20	IAPV20	OK	21.5725	40.8473	0.921046	2.90645	5e-05	0.000135702	yes
XLOC_000346	XLOC_000346	GB41080	Group1.17:657236-660108	PBS20	IAPV20	OK	41.6449	61.8838	0.571423	1.90899	0.0006	0.00138622	yes
XLOC_000348	XLOC_000348	GB41082	Group1.17:663721-668937	PBS20	IAPV20	OK	39.6372	91.7492	1.21084	3.8136	5e-05	0.000135702	yes
XLOC_000350	XLOC_000350	GB41084	Group1.17:686874-689557	PBS20	IAPV20	OK	1614.83	556.886	-1.53592	-4.32402	5e-05	0.000135702	yes
XLOC_000351	XLOC_000351	GB41085	Group1.17:694744-699804	PBS20	IAPV20	OK	34.528	15.259	-1.1781	-1.69803	0.00895	0.0163229	yes
XLOC_000363	XLOC_000363	GB41043	Group1.17:435494-443366	PBS20	IAPV20	OK	48.4608	27.2008	-0.833172	-2.50428	5e-05	0.000135702	yes
XLOC_000364	XLOC_000364	GB41042	Group1.17:450252-452890	PBS20	IAPV20	OK	26.0088	123.035	2.242	7.0162	5e-05	0.000135702	yes
XLOC_000366	XLOC_000366	GB41039	Group1.17:475786-480541	PBS20	IAPV20	OK	984.008	455.532	-1.11112	-3.00129	5e-05	0.000135702	yes
XLOC_000368	XLOC_000368	GB41037	Group1.17:492127-494317	PBS20	IAPV20	OK	7.29499	33.5639	2.20193	4.70727	5e-05	0.000135702	yes
XLOC_000370	XLOC_000370	GB41035	Group1.17:556722-567612	PBS20	IAPV20	OK	3.65589	13.3417	1.86765	3.74781	5e-05	0.000135702	yes
XLOC_000373	XLOC_000373	GB41032	Group1.17:617302-620695	PBS20	IAPV20	OK	3.01894	15.3198	2.34329	4.59805	5e-05	0.000135702	yes
XLOC_000374	XLOC_000374	GB41031	Group1.17:637734-639413	PBS20	IAPV20	OK	63.8811	91.5976	0.519921	1.56362	0.00615	0.0116437	yes
XLOC_000375	XLOC_000375	GB41030	Group1.17:640110-644564	PBS20	IAPV20	OK	26.3896	57.3288	1.11929	3.49807	5e-05	0.000135702	yes
XLOC_000376	XLOC_000376	GB41029	Group1.17:645205-650158	PBS20	IAPV20	OK	13.7012	24.5367	0.840643	2.29551	5e-05	0.000135702	yes
XLOC_000378	XLOC_000378	GB41027	Group1.17:672316-686236	PBS20	IAPV20	OK	11.825	41.9375	1.8264	5.193	5e-05	0.000135702	yes
XLOC_000380	XLOC_000380	GB41025	Group1.17:691029-693727	PBS20	IAPV20	OK	368.906	272.685	-0.436018	-1.48162	0.00965	0.0174753	yes
XLOC_000381	XLOC_000381	GB41024	Group1.17:694744-699804	PBS20	IAPV20	OK	51.8781	70.8633	0.449914	1.3226	0.02475	0.0407887	yes
XLOC_000384	XLOC_000384	GB46539	Group1.18:14937-21206	PBS20	IAPV20	OK	52.6151	20.1756	-1.38287	-4.05185	5e-05	0.000135702	yes
XLOC_000385	XLOC_000385	GB46540	Group1.18:21768-23965	PBS20	IAPV20	OK	105.193	71.4179	-0.55868	-1.86912	0.002	0.00420887	yes
XLOC_000386	XLOC_000386	GB46541	Group1.18:24530-33215	PBS20	IAPV20	OK	35.6864	17.5986	-1.01992	-2.60945	5e-05	0.000135702	yes
XLOC_000387	XLOC_000387	GB46542	Group1.18:33393-34443	PBS20	IAPV20	OK	59.5148	86.7413	0.543471	1.5508	0.00695	0.0130258	yes
XLOC_000388	XLOC_000388	GB46543	Group1.18:35081-36280	PBS20	IAPV20	OK	409.919	43.4186	-3.23895	-9.44824	5e-05	0.000135702	yes
XLOC_000392	XLOC_000392	GB46547	Group1.18:138677-154375	PBS20	IAPV20	OK	5.69318	1.56766	-1.86062	-1.54024	0.02405	0.0398079	yes
XLOC_000395	XLOC_000395	GB46537	Group1.18:9657-13894	PBS20	IAPV20	OK	78.8331	19.685	-2.00171	-5.94435	5e-05	0.000135702	yes
XLOC_000396	XLOC_000396	GB46536	Group1.18:14937-21206	PBS20	IAPV20	OK	28.5918	76.7061	1.42374	1.55165	0.0203	0.0342215	yes
XLOC_000397	XLOC_000397	GB46535	Group1.18:24530-33215	PBS20	IAPV20	OK	79.6765	42.1372	-0.919059	-1.35919	0.01895	0.0321571	yes
XLOC_000398	XLOC_000398	GB46534	Group1.18:39927-42168	PBS20	IAPV20	OK	18.7436	48.0368	1.35775	3.50309	5e-05	0.000135702	yes
XLOC_000399	XLOC_000399	GB46533	Group1.18:42564-45980	PBS20	IAPV20	OK	14.9908	31.6731	1.07918	3.14482	5e-05	0.000135702	yes
XLOC_000421	XLOC_000421	GB47718	Group1.2:317578-335891	PBS20	IAPV20	OK	38.4748	10.2159	-1.9131	-6.15855	5e-05	0.000135702	yes
XLOC_000422	XLOC_000422	GB47719	Group1.2:337137-340776	PBS20	IAPV20	OK	55.0323	22.7852	-1.27218	-4.08737	5e-05	0.000135702	yes
XLOC_000423	XLOC_000423	GB47720	Group1.2:342087-344771	PBS20	IAPV20	OK	3.86169	1.85657	-1.0566	-1.35193	0.0289	0.0467672	yes
XLOC_000426	XLOC_000426	GB47723	Group1.2:357248-365813	PBS20	IAPV20	OK	5.41393	2.59782	-1.05938	-1.32857	0.02475	0.0407887	yes
XLOC_000435	XLOC_000435	GB47732	Group1.2:480919-484583	PBS20	IAPV20	OK	3.98624	27.8156	2.8028	5.91896	5e-05	0.000135702	yes
XLOC_000437	XLOC_000437	GB47734	Group1.2:496234-497966	PBS20	IAPV20	OK	12.9115	57.4338	2.15325	3.61171	5e-05	0.000135702	yes
XLOC_000438	XLOC_000438	GB47735	Group1.2:500842-502008	PBS20	IAPV20	OK	87.7959	51.0305	-0.782794	-2.26011	0.0002	0.00050058	yes
XLOC_000439	XLOC_000439	GB47736	Group1.2:503815-524060	PBS20	IAPV20	OK	40.518	16.6961	-1.27905	-2.27343	0.0003	0.000731766	yes
XLOC_000442	XLOC_000442	GB47740	Group1.2:677496-679368	PBS20	IAPV20	OK	287.926	121.514	-1.24457	-3.90789	5e-05	0.000135702	yes
XLOC_000443	XLOC_000443	GB47741	Group1.2:726583-732295	PBS20	IAPV20	OK	421.313	164.085	-1.36045	-4.53607	5e-05	0.000135702	yes
XLOC_000445	XLOC_000445	GB47743	Group1.2:737764-748467	PBS20	IAPV20	OK	16.3807	25.3209	0.628326	1.75865	0.00285	0.00579339	yes
XLOC_000447	XLOC_000447	GB47745	Group1.2:773295-775201	PBS20	IAPV20	OK	249.613	101.465	-1.29871	-4.39319	5e-05	0.000135702	yes
XLOC_000448	XLOC_000448	GB47746	Group1.2:775663-781397	PBS20	IAPV20	OK	50.3333	70.7008	0.490214	1.68231	0.00325	0.00653512	yes
XLOC_000449	XLOC_000449	GB47747	Group1.2:781989-783895	PBS20	IAPV20	OK	3208.62	1308.63	-1.2939	-2.92624	5e-05	0.000135702	yes
XLOC_000450	XLOC_000450	GB47748	Group1.2:784103-789456	PBS20	IAPV20	OK	19.6072	33.6969	0.781232	2.43286	5e-05	0.000135702	yes
XLOC_000452	XLOC_000452	GB47751	Group1.2:831113-836149	PBS20	IAPV20	OK	0.357017	3.18264	3.15616	2.16127	0.0279	0.0453423	yes
XLOC_000467	XLOC_000467	GB47696	Group1.2:345573-349681	PBS20	IAPV20	OK	8.59332	0.802691	-3.4203	-3.34042	0.0006	0.00138622	yes
XLOC_000475	XLOC_000475	GB47688	Group1.2:372415-380053	PBS20	IAPV20	OK	4.09428	9.05334	1.14484	3.20118	5e-05	0.000135702	yes
XLOC_000476	XLOC_000476	GB47687	Group1.2:382028-385213	PBS20	IAPV20	OK	18.3466	33.9524	0.888002	2.61701	5e-05	0.000135702	yes
XLOC_000480	XLOC_000480	GB47683	Group1.2:487991-493718	PBS20	IAPV20	OK	36.2132	16.7814	-1.10965	-3.59665	5e-05	0.000135702	yes
XLOC_000481	XLOC_000481	GB47682	Group1.2:502523-502905	PBS20	IAPV20	OK	250.668	92.2584	-1.44202	-1.58492	0.0123	0.0218123	yes
XLOC_000483	XLOC_000483	GB47679	Group1.2:524580-525874	PBS20	IAPV20	OK	617.79	277.584	-1.1542	-3.8944	5e-05	0.000135702	yes
XLOC_000487	XLOC_000487	GB47675	Group1.2:620098-634328	PBS20	IAPV20	OK	83.18	7.076	-3.55523	-8.86671	5e-05	0.000135702	yes
XLOC_000491	XLOC_000491	GB47670	Group1.2:686224-687891	PBS20	IAPV20	OK	7.26282	32.2935	2.15264	3.94709	5e-05	0.000135702	yes
XLOC_000492	XLOC_000492	GB47669	Group1.2:687987-716968	PBS20	IAPV20	OK	219.392	25.2866	-3.11706	-9.21535	5e-05	0.000135702	yes
XLOC_000493	XLOC_000493	GB47668	Group1.2:753438-757786	PBS20	IAPV20	OK	3.90423	7.93507	1.0232	1.5513	0.01045	0.0188235	yes
XLOC_000494	XLOC_000494	GB47667	Group1.2:766688-772825	PBS20	IAPV20	OK	6.00722	30.7684	2.35668	6.32513	5e-05	0.000135702	yes
XLOC_000495	XLOC_000495	GB47666	Group1.2:790268-791609	PBS20	IAPV20	OK	65.5196	48.7797	-0.425645	-1.25386	0.0275	0.0447919	yes
XLOC_000496	XLOC_000496	GB47665	Group1.2:791717-794461	PBS20	IAPV20	OK	2.51132	21.6467	3.10763	4.4907	5e-05	0.000135702	yes
XLOC_000498	XLOC_000498	GB47663	Group1.2:796697-797970	PBS20	IAPV20	OK	6.0343	14.8732	1.30146	1.82485	0.00365	0.00727471	yes
XLOC_000500	XLOC_000500	GB47661	Group1.2:838190-845082	PBS20	IAPV20	OK	31.98	23.4366	-0.448409	-1.44751	0.01095	0.0196384	yes
XLOC_000502	XLOC_000502	GB47659	Group1.2:873115-875202	PBS20	IAPV20	OK	12.3368	28.1494	1.19014	2.80099	5e-05	0.000135702	yes
XLOC_000503	XLOC_000503	GB47658	Group1.2:875817-879208	PBS20	IAPV20	OK	26.1582	110.53	2.0791	4.68482	5e-05	0.000135702	yes
XLOC_000507	XLOC_000507	GB40870	Group1.20:23298-25996	PBS20	IAPV20	OK	19.8563	8.60422	-1.20648	-1.45033	0.0223	0.0372098	yes
XLOC_000509	XLOC_000509	GB40868	Group1.20:30008-44529	PBS20	IAPV20	OK	45.8117	21.727	-1.07623	-3.55282	5e-05	0.000135702	yes
XLOC_000510	XLOC_000510	GB45852	Group1.21:91101-95984	PBS20	IAPV20	OK	88.5227	17.4204	-2.34527	-6.46019	5e-05	0.000135702	yes
XLOC_000513	XLOC_000513	GB45855	Group1.21:113460-115986	PBS20	IAPV20	OK	2.92086	0.391751	-2.89839	-2.17109	0.0177	0.030285	yes
XLOC_000519	XLOC_000519	GB45861	Group1.21:362284-363207	PBS20	IAPV20	OK	4.88982	14.5959	1.57771	1.73703	0.01885	0.0320045	yes
XLOC_000520	XLOC_000520	GB45862	Group1.21:364527-366907	PBS20	IAPV20	OK	42.7149	26.8493	-0.669855	-2.00761	0.0005	0.0011755	yes
XLOC_000522	XLOC_000522	GB45864	Group1.21:372662-375189	PBS20	IAPV20	OK	69.8153	99.1486	0.506049	1.72259	0.00205	0.00430931	yes
XLOC_000523	XLOC_000523	GB45865	Group1.21:375747-383978	PBS20	IAPV20	OK	19.1105	37.928	0.988898	1.64826	0.00515	0.00993065	yes
XLOC_000528	XLOC_000528	GB45870	Group1.21:431194-434290	PBS20	IAPV20	OK	121.566	51.588	-1.23664	-3.07698	5e-05	0.000135702	yes
XLOC_000529	XLOC_000529	GB45871	Group1.21:440212-443757	PBS20	IAPV20	OK	22.4707	63.0373	1.48816	4.16343	5e-05	0.000135702	yes
XLOC_000531	XLOC_000531	GB45873	Group1.21:453703-458698	PBS20	IAPV20	OK	85.3748	44.1069	-0.952807	-3.22275	5e-05	0.000135702	yes
XLOC_000534	XLOC_000534	GB45876	Group1.21:487635-493503	PBS20	IAPV20	OK	2.52116	13.2825	2.39737	5.20232	5e-05	0.000135702	yes
XLOC_000536	XLOC_000536	GB45878	Group1.21:509135-516133	PBS20	IAPV20	OK	105.795	61.6073	-0.780098	-2.21638	0.0001	0.000260599	yes
XLOC_000537	XLOC_000537	GB45879	Group1.21:517351-518332	PBS20	IAPV20	OK	17.3212	26.9251	0.636414	1.2884	0.0297	0.0479066	yes
XLOC_000538	XLOC_000538	GB45880	Group1.21:518828-520431	PBS20	IAPV20	OK	63.8504	31.2376	-1.03141	-2.25611	0.00025	0.000615499	yes
XLOC_000539	XLOC_000539	GB45881	Group1.21:534080-542778	PBS20	IAPV20	OK	39.3822	23.364	-0.753256	-2.52248	5e-05	0.000135702	yes
XLOC_000541	XLOC_000541	GB45883	Group1.21:565808-568183	PBS20	IAPV20	OK	10.3588	25.4864	1.29887	2.77802	5e-05	0.000135702	yes
XLOC_000544	XLOC_000544	GB45886	Group1.21:606113-612307	PBS20	IAPV20	OK	77.6486	16.4014	-2.24314	-5.91113	5e-05	0.000135702	yes
XLOC_000545	XLOC_000545	GB45887	Group1.21:625535-648296	PBS20	IAPV20	OK	9.3366	5.15799	-0.856088	-1.82746	0.00235	0.00487942	yes
XLOC_000546	XLOC_000546	GB45851	Group1.21:99581-109514	PBS20	IAPV20	OK	86.1357	9.57326	-3.16953	-6.61919	5e-05	0.000135702	yes
XLOC_000547	XLOC_000547	GB45850	Group1.21:116038-117733	PBS20	IAPV20	OK	12.8522	4.90392	-1.39	-1.9004	0.00285	0.00579339	yes
XLOC_000553	XLOC_000553	GB45844	Group1.21:270518-271157	PBS20	IAPV20	OK	195.362	57.0553	-1.77572	-4.69415	5e-05	0.000135702	yes
XLOC_000554	XLOC_000554	GB45843	Group1.21:271287-271929	PBS20	IAPV20	OK	32.4153	58.0278	0.840067	1.43276	0.01505	0.0262187	yes
XLOC_000559	XLOC_000559	GB45838	Group1.21:359526-361266	PBS20	IAPV20	OK	231.968	157.503	-0.558545	-1.91942	0.00085	0.00191442	yes
XLOC_000560	XLOC_000560	GB45837	Group1.21:375747-383978	PBS20	IAPV20	OK	38.198	59.9462	0.650171	1.44509	0.01225	0.0217358	yes
XLOC_000563	XLOC_000563	GB45833	Group1.21:388142-395231	PBS20	IAPV20	OK	8.75784	2.57303	-1.76711	-3.24469	5e-05	0.000135702	yes
XLOC_000565	XLOC_000565	GB45831	Group1.21:399498-401489	PBS20	IAPV20	OK	51.195	126.879	1.30937	4.27205	5e-05	0.000135702	yes
XLOC_000566	XLOC_000566	GB45830	Group1.21:404953-408316	PBS20	IAPV20	OK	6.62254	28.848	2.12302	5.43328	5e-05	0.000135702	yes
XLOC_000567	XLOC_000567	GB45829	Group1.21:408996-413944	PBS20	IAPV20	OK	41.465	73.3333	0.822576	2.38997	5e-05	0.000135702	yes
XLOC_000569	XLOC_000569	GB45827	Group1.21:421759-429957	PBS20	IAPV20	OK	54.2391	34.2726	-0.662277	-1.98816	0.00055	0.00128194	yes
XLOC_000570	XLOC_000570	GB45826	Group1.21:434944-438542	PBS20	IAPV20	OK	6.23495	19.1597	1.61963	3.59265	5e-05	0.000135702	yes
XLOC_000571	XLOC_000571	GB45825	Group1.21:444314-447762	PBS20	IAPV20	OK	23.1842	37.9825	0.712192	2.17747	0.00015	0.000381573	yes
XLOC_000572	XLOC_000572	GB45824	Group1.21:458954-461119	PBS20	IAPV20	OK	92.8697	63.9245	-0.538839	-1.58239	0.0054	0.0103643	yes
XLOC_000573	XLOC_000573	GB45823	Group1.21:474919-487282	PBS20	IAPV20	OK	49.1637	26.8007	-0.875326	-2.95068	5e-05	0.000135702	yes
XLOC_000575	XLOC_000575	GB45821	Group1.21:496963-507563	PBS20	IAPV20	OK	26.9721	10.2947	-1.38956	-3.87748	5e-05	0.000135702	yes
XLOC_000576	XLOC_000576	GB45820	Group1.21:509135-516133	PBS20	IAPV20	OK	45.8289	93.8986	1.03484	1.45662	0.0207	0.0348155	yes
XLOC_000577	XLOC_000577	GB45819	Group1.21:521668-527178	PBS20	IAPV20	OK	33.9739	15.5008	-1.13208	-3.40842	5e-05	0.000135702	yes
XLOC_000578	XLOC_000578	GB45818	Group1.21:529360-531956	PBS20	IAPV20	OK	18.1027	41.4767	1.1961	2.76593	5e-05	0.000135702	yes
XLOC_000583	XLOC_000583	GB45813	Group1.21:579337-596165	PBS20	IAPV20	OK	78.7138	21.3265	-1.88397	-4.9462	5e-05	0.000135702	yes
XLOC_000584	XLOC_000584	GB45812	Group1.21:596987-605986	PBS20	IAPV20	OK	32.7232	15.1844	-1.10773	-3.66999	5e-05	0.000135702	yes
XLOC_000586	XLOC_000586	GB45810	Group1.21:612389-617885	PBS20	IAPV20	OK	21.3931	11.6213	-0.880372	-2.41404	0.00025	0.000615499	yes
XLOC_000588	XLOC_000588	GB44764	Group1.22:12126-19937	PBS20	IAPV20	OK	62.0083	119.71	0.949008	2.6048	5e-05	0.000135702	yes
XLOC_000589	XLOC_000589	GB44765	Group1.22:28215-30693	PBS20	IAPV20	OK	127.646	220.8	0.790591	1.54011	0.0081	0.0149508	yes
XLOC_000592	XLOC_000592	GB44768	Group1.22:49656-51298	PBS20	IAPV20	OK	12.4861	45.0763	1.85204	1.91589	0.006	0.0113869	yes
XLOC_000593	XLOC_000593	GB44769	Group1.22:51477-59566	PBS20	IAPV20	OK	36.2991	116.327	1.68018	1.4264	0.0281	0.0456361	yes
XLOC_000594	XLOC_000594	GB44770	Group1.22:88391-104820	PBS20	IAPV20	OK	25.6288	38.8431	0.599894	1.92386	0.0008	0.00180867	yes
XLOC_000595	XLOC_000595	GB44771	Group1.22:117721-126573	PBS20	IAPV20	OK	48.952	34.6361	-0.499092	-1.56409	0.00605	0.0114681	yes
XLOC_000596	XLOC_000596	GB44772	Group1.22:128582-134799	PBS20	IAPV20	OK	70.2568	53.9818	-0.380165	-1.27501	0.02585	0.0423808	yes
XLOC_000597	XLOC_000597	GB44773	Group1.22:182069-185759	PBS20	IAPV20	OK	19.3852	32.2545	0.734542	2.20473	0.00015	0.000381573	yes
XLOC_000598	XLOC_000598	GB44774	Group1.22:191067-193739	PBS20	IAPV20	OK	16.9917	9.74194	-0.802553	-1.57677	0.007	0.0131169	yes
XLOC_000599	XLOC_000599	GB44775	Group1.22:194130-194934	PBS20	IAPV20	OK	68.6127	15.8916	-2.11021	-4.13073	5e-05	0.000135702	yes
XLOC_000600	XLOC_000600	GB44776	Group1.22:196720-199886	PBS20	IAPV20	OK	75.3469	114.842	0.60803	2.06562	0.00035	0.000845039	yes
XLOC_000602	XLOC_000602	GB44779	Group1.22:212542-216747	PBS20	IAPV20	OK	4.79077	19.1279	1.99735	4.35087	5e-05	0.000135702	yes
XLOC_000603	XLOC_000603	GB44780	Group1.22:227475-229688	PBS20	IAPV20	OK	12.5953	65.4021	2.37645	5.57328	5e-05	0.000135702	yes
XLOC_000606	XLOC_000606	GB44783	Group1.22:234154-235204	PBS20	IAPV20	OK	32.7474	73.7536	1.17133	2.83444	5e-05	0.000135702	yes
XLOC_000608	XLOC_000608	GB44786	Group1.22:287536-290023	PBS20	IAPV20	OK	51.6738	18.0372	-1.51846	-4.23927	5e-05	0.000135702	yes
XLOC_000612	XLOC_000612	GB44791	Group1.22:379068-410408	PBS20	IAPV20	OK	17.5772	5.82468	-1.59345	-2.4425	0.00135	0.00293469	yes
XLOC_000613	XLOC_000613	GB44792	Group1.22:410783-414334	PBS20	IAPV20	OK	45.9548	63.8824	0.475204	1.59155	0.0048	0.00931632	yes
XLOC_000615	XLOC_000615	GB44794	Group1.22:455794-464276	PBS20	IAPV20	OK	2.84552	0.301965	-3.23624	-2.20461	0.02335	0.0387981	yes
XLOC_000617	XLOC_000617	GB44796	Group1.22:471835-516898	PBS20	IAPV20	OK	43.5241	6.29353	-2.78987	-7.2216	5e-05	0.000135702	yes
XLOC_000619	XLOC_000619	GB44798	Group1.22:524342-553673	PBS20	IAPV20	OK	57.1807	8.2882	-2.7864	-3.12554	5e-05	0.000135702	yes
XLOC_000620	XLOC_000620	GB44799	Group1.22:554853-558247	PBS20	IAPV20	OK	104.089	31.3352	-1.73197	-3.86474	5e-05	0.000135702	yes
XLOC_000621	XLOC_000621	GB44800	Group1.22:559128-561558	PBS20	IAPV20	OK	3.31907	8.01957	1.27275	1.83566	0.0033	0.00662723	yes
XLOC_000623	XLOC_000623	GB44802	Group1.22:574837-581931	PBS20	IAPV20	OK	58.0192	22.0469	-1.39595	-4.72087	5e-05	0.000135702	yes
XLOC_000624	XLOC_000624	GB44803	Group1.22:590455-591592	PBS20	IAPV20	OK	24.3324	63.0881	1.37449	2.88666	5e-05	0.000135702	yes
XLOC_000625	XLOC_000625	GB44804	Group1.22:598028-613762	PBS20	IAPV20	OK	14.9988	10.3149	-0.540123	-1.62268	0.00545	0.0104518	yes
XLOC_000628	XLOC_000628	GB44808	Group1.22:627609-641967	PBS20	IAPV20	OK	44.1541	6.83872	-2.69075	-7.9437	5e-05	0.000135702	yes
XLOC_000632	XLOC_000632	GB44812	Group1.22:674924-677021	PBS20	IAPV20	OK	24.1284	4.40144	-2.45469	-4.37062	5e-05	0.000135702	yes
XLOC_000634	XLOC_000634	GB44763	Group1.22:4085-7124	PBS20	IAPV20	OK	10.7588	59.5912	2.46958	5.28209	5e-05	0.000135702	yes
XLOC_000635	XLOC_000635	GB44762	Group1.22:12126-19937	PBS20	IAPV20	OK	3.85821	24.8428	2.68682	4.28267	5e-05	0.000135702	yes
XLOC_000636	XLOC_000636	GB44761	Group1.22:23259-27181	PBS20	IAPV20	OK	7.57396	15.5908	1.04158	2.40337	5e-05	0.000135702	yes
XLOC_000641	XLOC_000641	GB44756	Group1.22:59880-68823	PBS20	IAPV20	OK	17.0526	32.877	0.947085	2.7633	5e-05	0.000135702	yes
XLOC_000644	XLOC_000644	GB44753	Group1.22:107661-112799	PBS20	IAPV20	OK	19.8145	36.4381	0.878896	2.94139	5e-05	0.000135702	yes
XLOC_000646	XLOC_000646	GB44751	Group1.22:136825-143197	PBS20	IAPV20	OK	11.4985	37.9165	1.72138	4.45199	5e-05	0.000135702	yes
XLOC_000648	XLOC_000648	GB44749	Group1.22:154498-155358	PBS20	IAPV20	OK	6712.04	2127.39	-1.65767	-4.19599	5e-05	0.000135702	yes
XLOC_000649	XLOC_000649	GB44747	Group1.22:159778-166900	PBS20	IAPV20	OK	16.1363	64.7541	2.00466	5.92693	5e-05	0.000135702	yes
XLOC_000650	XLOC_000650	GB44746	Group1.22:168104-174806	PBS20	IAPV20	OK	6.9199	25.2723	1.86873	4.64229	5e-05	0.000135702	yes
XLOC_000651	XLOC_000651	GB44745	Group1.22:177624-181499	PBS20	IAPV20	OK	0.847303	10.0604	3.56967	4.91378	5e-05	0.000135702	yes
XLOC_000652	XLOC_000652	GB44744	Group1.22:187962-189804	PBS20	IAPV20	OK	7.3139	3.16984	-1.20623	-1.7159	0.0058	0.0110471	yes
XLOC_000654	XLOC_000654	GB44742	Group1.22:221498-225973	PBS20	IAPV20	OK	9.66089	21.4155	1.14843	3.09319	5e-05	0.000135702	yes
XLOC_000658	XLOC_000658	GB44735	Group1.22:359813-367721	PBS20	IAPV20	OK	15.6375	30.9511	0.984981	1.91182	0.001	0.0022248	yes
XLOC_000661	XLOC_000661	GB44732	Group1.22:379068-410408	PBS20	IAPV20	OK	8.48211	18.1512	1.09757	2.58248	5e-05	0.000135702	yes
XLOC_000667	XLOC_000667	GB44726	Group1.22:524342-553673	PBS20	IAPV20	OK	63.2495	37.2476	-0.763906	-2.16651	0.00015	0.000381573	yes
XLOC_000672	XLOC_000672	GB44721	Group1.22:593156-597663	PBS20	IAPV20	OK	176.336	54.4857	-1.69438	-5.34781	5e-05	0.000135702	yes
XLOC_000673	XLOC_000673	GB44718	Group1.22:642928-645771	PBS20	IAPV20	OK	27.7364	51.3578	0.888803	2.6945	5e-05	0.000135702	yes
XLOC_000676	XLOC_000676	GB46465	Group1.23:3230-14005	PBS20	IAPV20	OK	30.3068	17.1984	-0.817367	-1.70854	0.0057	0.0108807	yes
XLOC_000677	XLOC_000677	GB46466	Group1.23:14407-20723	PBS20	IAPV20	OK	21.0568	53.4991	1.34523	2.68519	5e-05	0.000135702	yes
XLOC_000678	XLOC_000678	GB46467	Group1.23:24362-27996	PBS20	IAPV20	OK	11.1124	40.0492	1.84961	4.88934	5e-05	0.000135702	yes
XLOC_000679	XLOC_000679	GB46468	Group1.23:34977-35370	PBS20	IAPV20	OK	51.6121	219.955	2.09143	2.26824	0.00275	0.00561416	yes
XLOC_000680	XLOC_000680	GB46469	Group1.23:35468-37327	PBS20	IAPV20	OK	34.9556	79.3477	1.18266	3.57135	5e-05	0.000135702	yes
XLOC_000687	XLOC_000687	GB46477	Group1.23:116270-117930	PBS20	IAPV20	OK	23.6075	93.7903	1.99019	5.13803	5e-05	0.000135702	yes
XLOC_000689	XLOC_000689	GB46479	Group1.23:147881-152487	PBS20	IAPV20	OK	66.9962	32.6213	-1.03826	-3.47973	5e-05	0.000135702	yes
XLOC_000696	XLOC_000696	GB46486	Group1.23:207524-222762	PBS20	IAPV20	OK	9.7062	2.5403	-1.9339	-2.05611	0.00365	0.00727471	yes
XLOC_000697	XLOC_000697	GB46487	Group1.23:230603-252329	PBS20	IAPV20	OK	8.35372	3.9649	-1.07513	-2.78122	5e-05	0.000135702	yes
XLOC_000700	XLOC_000700	GB46490	Group1.23:279652-301883	PBS20	IAPV20	OK	31.8596	13.3855	-1.25105	-4.21597	5e-05	0.000135702	yes
XLOC_000702	XLOC_000702	GB46492	Group1.23:310461-315107	PBS20	IAPV20	OK	5.13051	20.2307	1.97937	2.79716	0.00015	0.000381573	yes
XLOC_000703	XLOC_000703	GB46493	Group1.23:318942-325463	PBS20	IAPV20	OK	1.98824	17.0974	3.10421	4.90302	5e-05	0.000135702	yes
XLOC_000704	XLOC_000704	GB46494	Group1.23:332839-336777	PBS20	IAPV20	OK	34.4725	53.801	0.642188	2.13297	0.0002	0.00050058	yes
XLOC_000706	XLOC_000706	GB46496	Group1.23:457599-469742	PBS20	IAPV20	OK	140.217	29.1674	-2.26523	-6.92695	5e-05	0.000135702	yes
XLOC_000709	XLOC_000709	GB46501	Group1.23:586405-588080	PBS20	IAPV20	OK	12.5778	20.7795	0.724281	1.52307	0.00965	0.0174753	yes
XLOC_000710	XLOC_000710	GB46502	Group1.23:588176-590523	PBS20	IAPV20	OK	31.6306	80.369	1.34532	4.19823	5e-05	0.000135702	yes
XLOC_000711	XLOC_000711	GB46503	Group1.23:635803-650089	PBS20	IAPV20	OK	309.605	150.261	-1.04296	-2.41598	0.0002	0.00050058	yes
XLOC_000717	XLOC_000717	GB46509	Group1.23:675525-683627	PBS20	IAPV20	OK	123.078	72.908	-0.755419	-2.44935	5e-05	0.000135702	yes
XLOC_000725	XLOC_000725	GB46517	Group1.23:809601-811090	PBS20	IAPV20	OK	168.071	58.5084	-1.52235	-4.84243	5e-05	0.000135702	yes
XLOC_000729	XLOC_000729	GB46521	Group1.23:878978-881451	PBS20	IAPV20	OK	47.9465	93.4938	0.963445	3.0839	5e-05	0.000135702	yes
XLOC_000731	XLOC_000731	GB46523	Group1.23:884420-888298	PBS20	IAPV20	OK	32.8041	54.0348	0.720014	2.27557	0.0001	0.000260599	yes
XLOC_000732	XLOC_000732	GB46524	Group1.23:905673-1041316	PBS20	IAPV20	OK	2.61757	8.82161	1.75281	2.05123	0.00285	0.00579339	yes
XLOC_000734	XLOC_000734	GB46526	Group1.23:1100010-1340009	PBS20	IAPV20	OK	15.42	8.37517	-0.88061	-2.37959	5e-05	0.000135702	yes
XLOC_000738	XLOC_000738	GB46462	Group1.23:3230-14005	PBS20	IAPV20	OK	26.1686	54.346	1.05433	1.79937	0.00385	0.00763644	yes
XLOC_000740	XLOC_000740	GB46460	Group1.23:14407-20723	PBS20	IAPV20	OK	41.5063	86.94	1.06669	2.02687	0.00105	0.00232623	yes
XLOC_000741	XLOC_000741	GB46459	Group1.23:20835-23702	PBS20	IAPV20	OK	24.9595	54.9626	1.13886	3.53611	5e-05	0.000135702	yes
XLOC_000743	XLOC_000743	GB46457	Group1.23:37642-41604	PBS20	IAPV20	OK	41.3848	21.7612	-0.927343	-3.04935	5e-05	0.000135702	yes
XLOC_000746	XLOC_000746	GB46453	Group1.23:100219-100979	PBS20	IAPV20	OK	78.9045	15.9261	-2.30872	-3.20218	5e-05	0.000135702	yes
XLOC_000747	XLOC_000747	GB46452	Group1.23:102620-107693	PBS20	IAPV20	OK	52.0799	84.6433	0.700668	2.37221	5e-05	0.000135702	yes
XLOC_000748	XLOC_000748	GB46450	Group1.23:109090-112488	PBS20	IAPV20	OK	81.8532	37.0625	-1.14308	-3.80675	5e-05	0.000135702	yes
XLOC_000749	XLOC_000749	GB46449	Group1.23:118415-119877	PBS20	IAPV20	OK	33.0071	56.4566	0.774363	2.19092	0.00015	0.000381573	yes
XLOC_000751	XLOC_000751	GB46447	Group1.23:144032-145739	PBS20	IAPV20	OK	81.4849	45.2113	-0.849849	-2.56795	5e-05	0.000135702	yes
XLOC_000754	XLOC_000754	GB46443	Group1.23:303642-304854	PBS20	IAPV20	OK	9.07936	48.977	2.43144	3.66585	5e-05	0.000135702	yes
XLOC_000756	XLOC_000756	GB46441	Group1.23:330103-332239	PBS20	IAPV20	OK	20.4539	43.473	1.08774	2.8351	5e-05	0.000135702	yes
XLOC_000758	XLOC_000758	GB46439	Group1.23:336943-338059	PBS20	IAPV20	OK	83.2804	20.3218	-2.03495	-1.68965	0.00825	0.0151775	yes
XLOC_000759	XLOC_000759	GB46438	Group1.23:339993-345066	PBS20	IAPV20	OK	4.13289	217.779	5.71957	9.15668	5e-05	0.000135702	yes
XLOC_000760	XLOC_000760	GB46437	Group1.23:347192-348937	PBS20	IAPV20	OK	35.2238	57.1841	0.699063	2.00528	0.00055	0.00128194	yes
XLOC_000761	XLOC_000761	GB46436	Group1.23:354257-357965	PBS20	IAPV20	OK	7.33696	4.69174	-0.645058	-1.24676	0.0311	0.0499273	yes
XLOC_000764	XLOC_000764	GB46433	Group1.23:388053-388353	PBS20	IAPV20	OK	25.7293	0	#NAME?	#NAME?	5e-05	0.000135702	yes
XLOC_000766	XLOC_000766	GB46431	Group1.23:470346-475729	PBS20	IAPV20	OK	135.094	55.8181	-1.27515	-4.18961	5e-05	0.000135702	yes
XLOC_000768	XLOC_000768	GB46429	Group1.23:483314-492891	PBS20	IAPV20	OK	65.4628	28.358	-1.20692	-3.92765	5e-05	0.000135702	yes
XLOC_000771	XLOC_000771	GB46426	Group1.23:542284-584697	PBS20	IAPV20	OK	9.3728	4.77272	-0.973669	-2.15664	0.0004	0.00095555	yes
XLOC_000772	XLOC_000772	GB46425	Group1.23:590615-607023	PBS20	IAPV20	OK	219.302	124.431	-0.817571	-2.56166	5e-05	0.000135702	yes
XLOC_000775	XLOC_000775	GB46422	Group1.23:635803-650089	PBS20	IAPV20	OK	9.67587	24.7283	1.3537	2.24278	0.00105	0.00232623	yes
XLOC_000783	XLOC_000783	GB46414	Group1.23:843649-848099	PBS20	IAPV20	OK	9.35552	0.737414	-3.66527	-2.92366	0.00825	0.0151775	yes
XLOC_000786	XLOC_000786	GB46411	Group1.23:865055-865735	PBS20	IAPV20	OK	37.6296	9.86293	-1.93178	-2.64445	0.0007	0.00160089	yes
XLOC_000789	XLOC_000789	GB46408	Group1.23:871903-873190	PBS20	IAPV20	OK	27.0505	53.632	0.987441	2.2733	5e-05	0.000135702	yes
XLOC_000792	XLOC_000792	GB46404	Group1.23:1100010-1340009	PBS20	IAPV20	OK	7.66484	15.2761	0.994949	1.61381	0.00885	0.0161623	yes
XLOC_000796	XLOC_000796	GB52132	Group1.25:166352-166664	PBS20	IAPV20	OK	0	7.36322	inf	#NAME?	0.00925	0.0168409	yes
XLOC_000797	XLOC_000797	GB52133	Group1.25:352035-383723	PBS20	IAPV20	OK	4.0182	8.12724	1.01622	1.32682	0.0277	0.045079	yes
XLOC_000805	XLOC_000805	GB53886	Group1.26:8623-17188	PBS20	IAPV20	OK	4.08374	22.3309	2.45108	2.63359	0.0006	0.00138622	yes
XLOC_000809	XLOC_000809	GB55287	Group1.27:102422-112440	PBS20	IAPV20	OK	23.9315	16.9993	-0.493437	-1.57487	0.00675	0.012681	yes
XLOC_000812	XLOC_000812	GB55291	Group1.27:168144-169152	PBS20	IAPV20	OK	29.5986	10.2455	-1.53053	-1.80239	0.00825	0.0151775	yes
XLOC_000815	XLOC_000815	GB55294	Group1.27:193997-205232	PBS20	IAPV20	OK	128.794	26.9115	-2.25877	-7.38403	5e-05	0.000135702	yes
XLOC_000816	XLOC_000816	GB55295	Group1.27:206121-206656	PBS20	IAPV20	OK	274.704	193.708	-0.503997	-1.40241	0.0162	0.0280369	yes
XLOC_000817	XLOC_000817	GB55296	Group1.27:217474-218152	PBS20	IAPV20	OK	21.7013	52.0053	1.26088	2.26889	0.0005	0.0011755	yes
XLOC_000819	XLOC_000819	GB55298	Group1.27:228407-228952	PBS20	IAPV20	OK	2528.52	747.861	-1.75745	-3.31801	0.0202	0.0340651	yes
XLOC_000820	XLOC_000820	GB55299	Group1.27:251105-256695	PBS20	IAPV20	OK	12.2675	48.1544	1.97283	5.85443	5e-05	0.000135702	yes
XLOC_000827	XLOC_000827	GB55306	Group1.27:333849-342700	PBS20	IAPV20	OK	14.2449	7.20813	-0.982746	-1.56843	0.01165	0.02078	yes
XLOC_000828	XLOC_000828	GB55307	Group1.27:373657-398978	PBS20	IAPV20	OK	3.74073	1.16075	-1.68827	-3.05681	5e-05	0.000135702	yes
XLOC_000830	XLOC_000830	GB55285	Group1.27:141113-147266	PBS20	IAPV20	OK	9.16911	3.35085	-1.45226	-3.16693	5e-05	0.000135702	yes
XLOC_000832	XLOC_000832	GB55283	Group1.27:213119-217085	PBS20	IAPV20	OK	27.6227	56.6744	1.03684	3.47922	5e-05	0.000135702	yes
XLOC_000834	XLOC_000834	GB55281	Group1.27:224199-227993	PBS20	IAPV20	OK	12.7308	23.2207	0.867086	2.53057	5e-05	0.000135702	yes
XLOC_000845	XLOC_000845	GB55269	Group1.27:316503-322492	PBS20	IAPV20	OK	13.68	39.1062	1.51533	4.86956	5e-05	0.000135702	yes
XLOC_000846	XLOC_000846	GB55268	Group1.27:323231-328478	PBS20	IAPV20	OK	28.8593	4.52361	-2.67349	-4.83428	5e-05	0.000135702	yes
XLOC_000849	XLOC_000849	GB55264	Group1.27:364910-367993	PBS20	IAPV20	OK	24.9945	50.9067	1.02625	3.11127	5e-05	0.000135702	yes
XLOC_000850	XLOC_000850	GB55263	Group1.27:369438-372350	PBS20	IAPV20	OK	22.1702	97.0991	2.13083	6.03816	5e-05	0.000135702	yes
XLOC_000866	XLOC_000866	GB47452	Group1.29:195670-208690	PBS20	IAPV20	OK	14.7074	21.7264	0.562909	1.9081	0.0009	0.00201984	yes
XLOC_000868	XLOC_000868	GB47454	Group1.29:247595-250440	PBS20	IAPV20	OK	46.6514	77.8183	0.738189	2.46201	5e-05	0.000135702	yes
XLOC_000869	XLOC_000869	GB47455	Group1.29:254124-256412	PBS20	IAPV20	OK	52.0385	251.159	2.27095	7.44793	5e-05	0.000135702	yes
XLOC_000870	XLOC_000870	GB47456	Group1.29:258168-259333	PBS20	IAPV20	OK	80.8879	35.2531	-1.19817	-2.97722	5e-05	0.000135702	yes
XLOC_000871	XLOC_000871	GB47457	Group1.29:259431-262914	PBS20	IAPV20	OK	146.193	61.1439	-1.25759	-4.20218	5e-05	0.000135702	yes
XLOC_000873	XLOC_000873	GB47459	Group1.29:273177-278738	PBS20	IAPV20	OK	5.72127	15.836	1.4688	4.09467	5e-05	0.000135702	yes
XLOC_000874	XLOC_000874	GB47460	Group1.29:279600-282260	PBS20	IAPV20	OK	38.6807	70.8857	0.87388	2.87835	5e-05	0.000135702	yes
XLOC_000875	XLOC_000875	GB47461	Group1.29:282450-288011	PBS20	IAPV20	OK	12.6712	29.5589	1.22204	2.93793	5e-05	0.000135702	yes
XLOC_000876	XLOC_000876	GB47462	Group1.29:299302-301964	PBS20	IAPV20	OK	652.559	427.386	-0.610569	-1.69415	0.00395	0.00781356	yes
XLOC_000877	XLOC_000877	GB47463	Group1.29:324351-327117	PBS20	IAPV20	OK	16.3062	96.9219	2.5714	7.4377	5e-05	0.000135702	yes
XLOC_000879	XLOC_000879	GB47465	Group1.29:339999-340614	PBS20	IAPV20	OK	152.638	74.9302	-1.02649	-2.7603	5e-05	0.000135702	yes
XLOC_000881	XLOC_000881	GB47467	Group1.29:425439-427500	PBS20	IAPV20	OK	19.7401	7.25164	-1.44475	-2.54282	5e-05	0.000135702	yes
XLOC_000882	XLOC_000882	GB47468	Group1.29:427713-432241	PBS20	IAPV20	OK	28.68	19.5065	-0.556084	-1.73362	0.00235	0.00487942	yes
XLOC_000884	XLOC_000884	GB47470	Group1.29:445559-519500	PBS20	IAPV20	OK	8.25947	0.723151	-3.51368	-7.74384	5e-05	0.000135702	yes
XLOC_000886	XLOC_000886	GB47472	Group1.29:542434-544117	PBS20	IAPV20	OK	227.567	41.2338	-2.46439	-7.54113	5e-05	0.000135702	yes
XLOC_000887	XLOC_000887	GB47473	Group1.29:544604-544820	PBS20	IAPV20	OK	1671.07	793.777	-1.07396	-1.94459	0.00125	0.00273737	yes
XLOC_000888	XLOC_000888	GB47474	Group1.29:550706-559076	PBS20	IAPV20	OK	10.5219	5.79154	-0.861374	-1.56469	0.0079	0.0146186	yes
XLOC_000889	XLOC_000889	GB47475	Group1.29:560203-564829	PBS20	IAPV20	OK	33.2849	1389.47	5.38352	5.51679	5e-05	0.000135702	yes
XLOC_000890	XLOC_000890	GB47476	Group1.29:565828-573074	PBS20	IAPV20	OK	4.58696	7.61134	0.730614	1.80734	0.0034	0.00681508	yes
XLOC_000891	XLOC_000891	GB47477	Group1.29:581046-594917	PBS20	IAPV20	OK	27.6371	16.6321	-0.732634	-1.47009	0.01235	0.0218846	yes
XLOC_000894	XLOC_000894	GB47480	Group1.29:616771-617127	PBS20	IAPV20	OK	331.229	47.1067	-2.81383	-1.89704	0.0289	0.0467672	yes
XLOC_000896	XLOC_000896	GB47482	Group1.29:623478-625811	PBS20	IAPV20	OK	42.6013	293.29	2.78336	8.37871	5e-05	0.000135702	yes
XLOC_000898	XLOC_000898	GB47484	Group1.29:632424-633213	PBS20	IAPV20	OK	9.25195	83.5973	3.17563	4.19467	5e-05	0.000135702	yes
XLOC_000899	XLOC_000899	GB47485	Group1.29:636439-636820	PBS20	IAPV20	OK	6.10997	0	#NAME?	#NAME?	0.0007	0.00160089	yes
XLOC_000900	XLOC_000900	GB47486	Group1.29:638226-638637	PBS20	IAPV20	OK	31.0607	249.862	3.00797	5.13902	5e-05	0.000135702	yes
XLOC_000901	XLOC_000901	GB47487	Group1.29:640741-642958	PBS20	IAPV20	OK	30.6542	13.1661	-1.21926	-2.24506	0.0007	0.00160089	yes
XLOC_000902	XLOC_000902	GB47488	Group1.29:644632-650152	PBS20	IAPV20	OK	23.6603	40.835	0.787333	2.57468	5e-05	0.000135702	yes
XLOC_000907	XLOC_000907	GB47493	Group1.29:984864-1003662	PBS20	IAPV20	OK	10.8074	3.3538	-1.68815	-3.16012	5e-05	0.000135702	yes
XLOC_000909	XLOC_000909	GB47495	Group1.29:1059740-1061630	PBS20	IAPV20	OK	13.8873	23.1334	0.736215	1.61403	0.0052	0.0100128	yes
XLOC_000910	XLOC_000910	GB47496	Group1.29:1081868-1084449	PBS20	IAPV20	OK	11.694	7.20505	-0.698689	-1.39869	0.01665	0.028711	yes
XLOC_000911	XLOC_000911	GB47497	Group1.29:1084713-1087216	PBS20	IAPV20	OK	23.1201	1.88014	-3.62023	-4.91462	5e-05	0.000135702	yes
XLOC_000912	XLOC_000912	GB47498	Group1.29:1092224-1100387	PBS20	IAPV20	OK	49.9567	87.5815	0.809948	1.95283	0.00095	0.00212202	yes
XLOC_000913	XLOC_000913	GB47499	Group1.29:1119832-1170526	PBS20	IAPV20	OK	23.4928	3.92872	-2.58008	-5.54533	5e-05	0.000135702	yes
XLOC_000916	XLOC_000916	GB47503	Group1.29:1303898-1318293	PBS20	IAPV20	OK	44.9031	28.1129	-0.675584	-2.27197	0.0001	0.000260599	yes
XLOC_000917	XLOC_000917	GB47504	Group1.29:1323047-1323458	PBS20	IAPV20	OK	21.1111	258.869	3.61615	5.23491	5e-05	0.000135702	yes
XLOC_000918	XLOC_000918	GB47505	Group1.29:1325803-1326175	PBS20	IAPV20	OK	15.3674	153.05	3.31606	3.86654	5e-05	0.000135702	yes
XLOC_000919	XLOC_000919	GB47506	Group1.29:1329160-1330695	PBS20	IAPV20	OK	4.46432	102.703	4.5239	7.34426	5e-05	0.000135702	yes
XLOC_000923	XLOC_000923	GB47510	Group1.29:1392968-1393175	PBS20	IAPV20	OK	39.9005	0	#NAME?	#NAME?	0.0267	0.0436011	yes
XLOC_000925	XLOC_000925	GB47512	Group1.29:1470821-1479421	PBS20	IAPV20	OK	22.4707	5.08631	-2.14335	-2.90263	0.00015	0.000381573	yes
XLOC_000926	XLOC_000926	GB47513	Group1.29:1480306-1493077	PBS20	IAPV20	OK	119.425	5.70255	-4.38835	-11.6839	5e-05	0.000135702	yes
XLOC_000928	XLOC_000928	GB47515	Group1.29:1506862-1517375	PBS20	IAPV20	OK	6.21084	1.67477	-1.89082	-2.534	0.0003	0.000731766	yes
XLOC_000934	XLOC_000934	GB47446	Group1.29:133308-141136	PBS20	IAPV20	OK	7.91677	0	#NAME?	#NAME?	0.0115	0.0205433	yes
XLOC_000939	XLOC_000939	GB47440	Group1.29:188460-195230	PBS20	IAPV20	OK	20.6838	46.5485	1.17023	3.29653	5e-05	0.000135702	yes
XLOC_000941	XLOC_000941	GB47438	Group1.29:220563-227143	PBS20	IAPV20	OK	9.80394	16.6907	0.767608	1.58112	0.00655	0.0123443	yes
XLOC_000942	XLOC_000942	GB47437	Group1.29:230678-239090	PBS20	IAPV20	OK	10.0326	20.6863	1.04398	2.40353	0.0001	0.000260599	yes
XLOC_000944	XLOC_000944	GB47435	Group1.29:267948-272574	PBS20	IAPV20	OK	3.41365	18.2255	2.41657	5.04391	5e-05	0.000135702	yes
XLOC_000945	XLOC_000945	GB47434	Group1.29:282450-288011	PBS20	IAPV20	OK	20.7488	32.9575	0.667575	1.53986	0.008	0.0147892	yes
XLOC_000946	XLOC_000946	GB47433	Group1.29:288395-289665	PBS20	IAPV20	OK	3333.9	1808.08	-0.882754	-2.38172	0.00015	0.000381573	yes
XLOC_000947	XLOC_000947	GB47432	Group1.29:290929-293077	PBS20	IAPV20	OK	39.849	93.4215	1.22921	3.98281	5e-05	0.000135702	yes
XLOC_000948	XLOC_000948	GB47431	Group1.29:306087-308188	PBS20	IAPV20	OK	204.634	416.697	1.02595	3.40466	5e-05	0.000135702	yes
XLOC_000949	XLOC_000949	GB47430	Group1.29:312054-314768	PBS20	IAPV20	OK	63.0498	91.3014	0.534146	1.80669	0.0016	0.00342481	yes
XLOC_000951	XLOC_000951	GB47428	Group1.29:328220-333710	PBS20	IAPV20	OK	5.7946	22.9812	1.98767	5.33038	5e-05	0.000135702	yes
XLOC_000956	XLOC_000956	GB47423	Group1.29:403344-409831	PBS20	IAPV20	OK	19.7991	43.3607	1.13096	3.49063	5e-05	0.000135702	yes
XLOC_000957	XLOC_000957	GB47422	Group1.29:414274-423307	PBS20	IAPV20	OK	10.1345	14.9923	0.564949	1.73941	0.0032	0.00644413	yes
XLOC_000958	XLOC_000958	GB47420	Group1.29:434660-438857	PBS20	IAPV20	OK	6.0924	24.1556	1.98727	4.49484	5e-05	0.000135702	yes
XLOC_000959	XLOC_000959	GB47419	Group1.29:528381-529416	PBS20	IAPV20	OK	11.6226	22.8107	0.972777	1.67592	0.0043	0.00843383	yes
XLOC_000964	XLOC_000964	GB47414	Group1.29:573124-580872	PBS20	IAPV20	OK	40.1704	24.183	-0.73214	-2.51294	5e-05	0.000135702	yes
XLOC_000966	XLOC_000966	GB47412	Group1.29:599019-601465	PBS20	IAPV20	OK	2.50033	18.9782	2.92415	3.23427	0.00085	0.00191442	yes
XLOC_000967	XLOC_000967	GB47411	Group1.29:602474-612732	PBS20	IAPV20	OK	24.3541	10.2898	-1.24294	-2.90654	5e-05	0.000135702	yes
XLOC_000971	XLOC_000971	GB47407	Group1.29:631914-632226	PBS20	IAPV20	OK	47.3393	273.948	2.53279	3.68135	5e-05	0.000135702	yes
XLOC_000972	XLOC_000972	GB47406	Group1.29:637620-637932	PBS20	IAPV20	OK	17.0818	265.966	3.96071	4.03976	0.0001	0.000260599	yes
XLOC_000973	XLOC_000973	GB47405	Group1.29:650490-657847	PBS20	IAPV20	OK	49.6698	74.7252	0.589225	1.673	0.0042	0.00825475	yes
XLOC_000979	XLOC_000979	GB47399	Group1.29:926735-936782	PBS20	IAPV20	OK	33.3386	9.8362	-1.76102	-4.71367	5e-05	0.000135702	yes
XLOC_000985	XLOC_000985	GB47393	Group1.29:1087758-1089507	PBS20	IAPV20	OK	7.01082	11.2169	0.67802	1.29183	0.0286	0.0463292	yes
XLOC_000986	XLOC_000986	GB47392	Group1.29:1092224-1100387	PBS20	IAPV20	OK	327.179	183.181	-0.836814	-1.52598	0.01435	0.0251238	yes
XLOC_000988	XLOC_000988	GB47390	Group1.29:1174277-1175875	PBS20	IAPV20	OK	16.3528	67.1689	2.03826	4.57556	5e-05	0.000135702	yes
XLOC_000996	XLOC_000996	GB47382	Group1.29:1322491-1322803	PBS20	IAPV20	OK	203.897	842.314	2.04652	4.8068	5e-05	0.000135702	yes
XLOC_000997	XLOC_000997	GB47381	Group1.29:1325163-1325538	PBS20	IAPV20	OK	5.22104	179.305	5.10193	4.17537	0.0023	0.00479028	yes
XLOC_000998	XLOC_000998	GB47380	Group1.29:1332657-1333068	PBS20	IAPV20	OK	30.309	322.144	3.40989	5.80149	5e-05	0.000135702	yes
XLOC_001006	XLOC_001006	GB47372	Group1.29:1620297-1623584	PBS20	IAPV20	OK	49.0279	21.0207	-1.22179	-3.81578	5e-05	0.000135702	yes
XLOC_001011	XLOC_001011	GB50350	Group1.3:8343-13347	PBS20	IAPV20	OK	55.7525	29.0721	-0.939403	-1.42526	0.02055	0.0346	yes
XLOC_001013	XLOC_001013	GB50352	Group1.3:20028-23733	PBS20	IAPV20	OK	66.3685	47.3269	-0.487838	-1.64012	0.00545	0.0104518	yes
XLOC_001015	XLOC_001015	GB50354	Group1.3:29503-31422	PBS20	IAPV20	OK	24.285	13.345	-0.86377	-1.41496	0.0156	0.0270676	yes
XLOC_001016	XLOC_001016	GB50355	Group1.3:34411-36182	PBS20	IAPV20	OK	81.8791	60.6414	-0.433192	-1.3149	0.02175	0.0364009	yes
XLOC_001017	XLOC_001017	GB50356	Group1.3:53829-55341	PBS20	IAPV20	OK	6643.19	2510.86	-1.4037	-3.27401	5e-05	0.000135702	yes
XLOC_001018	XLOC_001018	GB50357	Group1.3:55818-67225	PBS20	IAPV20	OK	33.9578	53.7455	0.662401	2.22242	0.00015	0.000381573	yes
XLOC_001019	XLOC_001019	GB50359	Group1.3:70332-79404	PBS20	IAPV20	OK	14.1419	31.0117	1.13284	3.6145	5e-05	0.000135702	yes
XLOC_001020	XLOC_001020	GB50360	Group1.3:82721-92391	PBS20	IAPV20	OK	155.779	52.1874	-1.57772	-4.85528	5e-05	0.000135702	yes
XLOC_001021	XLOC_001021	GB50361	Group1.3:94363-95371	PBS20	IAPV20	OK	52.9466	14.4007	-1.8784	-3.95517	5e-05	0.000135702	yes
XLOC_001024	XLOC_001024	GB50364	Group1.3:272440-276834	PBS20	IAPV20	OK	9.79301	24.0073	1.29365	3.11374	5e-05	0.000135702	yes
XLOC_001026	XLOC_001026	GB50366	Group1.3:287046-295362	PBS20	IAPV20	OK	141.202	48.7694	-1.53371	-4.29699	5e-05	0.000135702	yes
XLOC_001029	XLOC_001029	GB50369	Group1.3:310378-318207	PBS20	IAPV20	OK	39.7405	17.9754	-1.14458	-2.11789	0.00085	0.00191442	yes
XLOC_001030	XLOC_001030	GB50370	Group1.3:318915-326277	PBS20	IAPV20	OK	53.006	36.5212	-0.537422	-1.83452	0.00175	0.00371655	yes
XLOC_001035	XLOC_001035	GB50375	Group1.3:472801-473485	PBS20	IAPV20	OK	197.155	32.2551	-2.61173	-6.21433	5e-05	0.000135702	yes
XLOC_001038	XLOC_001038	GB50348	Group1.3:8343-13347	PBS20	IAPV20	OK	49.3522	92.4484	0.905532	2.62128	5e-05	0.000135702	yes
XLOC_001040	XLOC_001040	GB50346	Group1.3:31762-33975	PBS20	IAPV20	OK	15.2085	30.2012	0.989732	2.58324	5e-05	0.000135702	yes
XLOC_001041	XLOC_001041	GB50345	Group1.3:36413-42924	PBS20	IAPV20	OK	49.9095	19.1045	-1.3854	-4.5565	5e-05	0.000135702	yes
XLOC_001042	XLOC_001042	GB50344	Group1.3:44050-53336	PBS20	IAPV20	OK	31.3302	66.0686	1.07641	3.64378	5e-05	0.000135702	yes
XLOC_001048	XLOC_001048	GB50338	Group1.3:295631-299274	PBS20	IAPV20	OK	6.37974	35.6317	2.48159	5.35073	5e-05	0.000135702	yes
XLOC_001049	XLOC_001049	GB50337	Group1.3:303571-307216	PBS20	IAPV20	OK	15.9699	24.539	0.619725	1.78653	0.00285	0.00579339	yes
XLOC_001050	XLOC_001050	GB50336	Group1.3:310378-318207	PBS20	IAPV20	OK	93.2783	57.0618	-0.709017	-1.30345	0.02515	0.0413259	yes
XLOC_001052	XLOC_001052	GB50334	Group1.3:328225-332092	PBS20	IAPV20	OK	59.1425	34.1443	-0.79255	-2.25833	0.00015	0.000381573	yes
XLOC_001053	XLOC_001053	GB50333	Group1.3:332616-334327	PBS20	IAPV20	OK	7623.76	3360.59	-1.18179	-2.15083	0.00045	0.00106507	yes
XLOC_001058	XLOC_001058	GB49730	Group1.30:79204-95750	PBS20	IAPV20	OK	8.43059	2.84338	-1.56803	-2.69094	0.0002	0.00050058	yes
XLOC_001059	XLOC_001059	GB49732	Group1.30:106000-122652	PBS20	IAPV20	OK	10.958	2.02847	-2.43352	-4.16027	5e-05	0.000135702	yes
XLOC_001061	XLOC_001061	GB49734	Group1.30:146366-180346	PBS20	IAPV20	OK	17.8443	3.33588	-2.41933	-3.62743	5e-05	0.000135702	yes
XLOC_001066	XLOC_001066	GB49728	Group1.30:59086-60632	PBS20	IAPV20	OK	46.7542	101.323	1.11579	3.39174	5e-05	0.000135702	yes
XLOC_001068	XLOC_001068	GB49726	Group1.30:146366-180346	PBS20	IAPV20	OK	23.1071	3.76784	-2.61653	-4.38225	5e-05	0.000135702	yes
XLOC_001070	XLOC_001070	GB51943	Group1.31:2414-15377	PBS20	IAPV20	OK	12.5433	29.918	1.2541	2.44118	0.00035	0.000845039	yes
XLOC_001077	XLOC_001077	GB51941	Group1.31:2414-15377	PBS20	IAPV20	OK	52.5591	7.83399	-2.74612	-4.30683	5e-05	0.000135702	yes
XLOC_001078	XLOC_001078	GB51940	Group1.31:15485-32965	PBS20	IAPV20	OK	59.2865	15.1028	-1.97289	-6.50603	5e-05	0.000135702	yes
XLOC_001080	XLOC_001080	GB51938	Group1.31:218186-224535	PBS20	IAPV20	OK	2.89405	0.843377	-1.77884	-1.99847	0.00375	0.00745367	yes
XLOC_001081	XLOC_001081	GB51937	Group1.31:235395-239615	PBS20	IAPV20	OK	22.3898	31.0979	0.473978	1.32471	0.0212	0.0355556	yes
XLOC_001082	XLOC_001082	GB51936	Group1.31:294779-329443	PBS20	IAPV20	OK	4.96017	0	#NAME?	#NAME?	5e-05	0.000135702	yes
XLOC_001091	XLOC_001091	GB55332	Group1.32:167744-229064	PBS20	IAPV20	OK	3.40697	0.71538	-2.25171	-2.02226	0.00785	0.0145346	yes
XLOC_001092	XLOC_001092	GB55333	Group1.32:367762-376345	PBS20	IAPV20	OK	16.7241	31.4274	0.910091	2.43596	5e-05	0.000135702	yes
XLOC_001093	XLOC_001093	GB55334	Group1.32:376611-378845	PBS20	IAPV20	OK	4.39663	0	#NAME?	#NAME?	5e-05	0.000135702	yes
XLOC_001099	XLOC_001099	GB55328	Group1.32:11450-25232	PBS20	IAPV20	OK	22.3317	10.4428	-1.09659	-2.42724	0.00015	0.000381573	yes
XLOC_001103	XLOC_001103	GB55324	Group1.32:42605-57852	PBS20	IAPV20	OK	24.8196	15.2207	-0.705441	-2.09929	0.00025	0.000615499	yes
XLOC_001104	XLOC_001104	GB55323	Group1.32:58573-71297	PBS20	IAPV20	OK	7.6728	37.5451	2.2908	5.42141	5e-05	0.000135702	yes
XLOC_001105	XLOC_001105	GB55322	Group1.32:256703-260645	PBS20	IAPV20	OK	5.95227	1.54853	-1.94254	-2.57511	0.0002	0.00050058	yes
XLOC_001109	XLOC_001109	GB55318	Group1.32:360234-362726	PBS20	IAPV20	OK	372.162	199.976	-0.896099	-2.98677	5e-05	0.000135702	yes
XLOC_001110	XLOC_001110	GB55317	Group1.32:363385-367351	PBS20	IAPV20	OK	24.1211	59.1789	1.29479	4.06123	5e-05	0.000135702	yes
XLOC_001112	XLOC_001112	GB55315	Group1.32:367762-376345	PBS20	IAPV20	OK	8.63945	17.1894	0.992504	1.37131	0.02405	0.0398079	yes
XLOC_001114	XLOC_001114	GB55312	Group1.32:467945-501723	PBS20	IAPV20	OK	4.97578	1.1516	-2.11129	-2.67691	0.0002	0.00050058	yes
XLOC_001118	XLOC_001118	GB40027	Group1.33:190666-203727	PBS20	IAPV20	OK	8.43407	2.97805	-1.50186	-3.55338	5e-05	0.000135702	yes
XLOC_001120	XLOC_001120	GB40029	Group1.33:229443-235133	PBS20	IAPV20	OK	2.90902	27.2125	3.22566	5.28691	5e-05	0.000135702	yes
XLOC_001122	XLOC_001122	GB40031	Group1.33:243447-244577	PBS20	IAPV20	OK	107.076	176.991	0.725039	2.04621	0.0006	0.00138622	yes
XLOC_001123	XLOC_001123	GB40032	Group1.33:245453-247006	PBS20	IAPV20	OK	160.369	65.8334	-1.2845	-4.09108	5e-05	0.000135702	yes
XLOC_001129	XLOC_001129	GB40022	Group1.33:203779-205122	PBS20	IAPV20	OK	26.3326	17.0761	-0.624873	-1.33924	0.0235	0.0389996	yes
XLOC_001130	XLOC_001130	GB40021	Group1.33:206645-217678	PBS20	IAPV20	OK	90.9748	541.78	2.57417	6.19526	5e-05	0.000135702	yes
XLOC_001131	XLOC_001131	GB40020	Group1.33:236122-242924	PBS20	IAPV20	OK	3.53996	21.794	2.62213	1.76786	0.0173	0.0296969	yes
XLOC_001132	XLOC_001132	GB40019	Group1.33:236122-242924	PBS20	IAPV20	OK	116.439	82.5771	-0.495767	-1.31692	0.02245	0.0374469	yes
XLOC_001133	XLOC_001133	GB40018	Group1.33:244667-245086	PBS20	IAPV20	OK	749.511	299.935	-1.3213	-3.64446	5e-05	0.000135702	yes
XLOC_001134	XLOC_001134	GB40017	Group1.33:247063-252960	PBS20	IAPV20	OK	14.5629	25.1617	0.788931	2.58014	0.0001	0.000260599	yes
XLOC_001135	XLOC_001135	GB40016	Group1.33:257955-303463	PBS20	IAPV20	OK	1.43358	5.92744	2.04779	2.90101	0.0001	0.000260599	yes
XLOC_001136	XLOC_001136	GB40015	Group1.33:342083-347061	PBS20	IAPV20	OK	4.46446	18.9955	2.0891	4.24489	5e-05	0.000135702	yes
XLOC_001137	XLOC_001137	GB40014	Group1.33:350449-357079	PBS20	IAPV20	OK	13.1033	36.6714	1.48472	4.75127	5e-05	0.000135702	yes
XLOC_001141	XLOC_001141	GB40010	Group1.33:386401-426902	PBS20	IAPV20	OK	124.07	14.7248	-3.07484	-7.12511	5e-05	0.000135702	yes
XLOC_001142	XLOC_001142	GB40009	Group1.33:427339-431668	PBS20	IAPV20	OK	164.817	16.2095	-3.34595	-10.0359	5e-05	0.000135702	yes
XLOC_001143	XLOC_001143	GB40008	Group1.33:432045-453635	PBS20	IAPV20	OK	100.23	14.5004	-2.78914	-8.68302	5e-05	0.000135702	yes
XLOC_001144	XLOC_001144	GB40007	Group1.33:454028-483799	PBS20	IAPV20	OK	43.0108	8.02746	-2.42168	-7.42575	5e-05	0.000135702	yes
XLOC_001145	XLOC_001145	GB40006	Group1.33:491687-495531	PBS20	IAPV20	OK	3.3461	29.201	3.12547	7.11567	5e-05	0.000135702	yes
XLOC_001153	XLOC_001153	GB42220	Group1.34:55619-77779	PBS20	IAPV20	OK	7.28685	3.70876	-0.974358	-2.64083	5e-05	0.000135702	yes
XLOC_001154	XLOC_001154	GB42221	Group1.34:84681-84934	PBS20	IAPV20	OK	0	937.645	inf	#NAME?	0.0284	0.0460681	yes
XLOC_001156	XLOC_001156	GB42223	Group1.34:90139-93589	PBS20	IAPV20	OK	22.9185	30.481	0.411394	1.27432	0.02605	0.0426645	yes
XLOC_001157	XLOC_001157	GB42224	Group1.34:94034-112070	PBS20	IAPV20	OK	17.3511	11.9997	-0.532028	-1.34209	0.0204	0.0343596	yes
XLOC_001161	XLOC_001161	GB42228	Group1.34:210846-217037	PBS20	IAPV20	OK	52.9273	33.2539	-0.670487	-2.27584	5e-05	0.000135702	yes
XLOC_001163	XLOC_001163	GB42230	Group1.34:226493-230547	PBS20	IAPV20	OK	46.8831	79.0288	0.75331	2.56512	5e-05	0.000135702	yes
XLOC_001164	XLOC_001164	GB42231	Group1.34:231364-232757	PBS20	IAPV20	OK	11.6551	24.3675	1.064	2.13386	0.001	0.0022248	yes
XLOC_001166	XLOC_001166	GB42233	Group1.34:267527-279930	PBS20	IAPV20	OK	21.4557	7.10819	-1.59381	-2.6737	5e-05	0.000135702	yes
XLOC_001167	XLOC_001167	GB42234	Group1.34:306820-310451	PBS20	IAPV20	OK	11.5395	30.0269	1.37967	3.87976	5e-05	0.000135702	yes
XLOC_001170	XLOC_001170	GB42237	Group1.34:325180-327188	PBS20	IAPV20	OK	52.8284	24.7151	-1.09592	-3.17508	5e-05	0.000135702	yes
XLOC_001172	XLOC_001172	GB42239	Group1.34:333851-336299	PBS20	IAPV20	OK	94.7069	65.7387	-0.526727	-1.76147	0.00195	0.00411094	yes
XLOC_001173	XLOC_001173	GB42241	Group1.34:337719-341395	PBS20	IAPV20	OK	13.8199	37.8778	1.45461	4.36705	5e-05	0.000135702	yes
XLOC_001175	XLOC_001175	GB42244	Group1.34:346935-353560	PBS20	IAPV20	OK	3.05202	10.8994	1.83641	4.13994	5e-05	0.000135702	yes
XLOC_001179	XLOC_001179	GB42249	Group1.34:384971-486133	PBS20	IAPV20	OK	14.3954	2.2161	-2.69951	-7.66476	5e-05	0.000135702	yes
XLOC_001181	XLOC_001181	GB42252	Group1.34:792244-794824	PBS20	IAPV20	OK	130.96	50.9337	-1.36243	-4.52295	5e-05	0.000135702	yes
XLOC_001182	XLOC_001182	GB42217	Group1.34:31408-36043	PBS20	IAPV20	OK	22.9104	42.0723	0.876866	1.61233	0.00785	0.0145346	yes
XLOC_001183	XLOC_001183	GB42216	Group1.34:78869-84129	PBS20	IAPV20	OK	19.9	61.7288	1.63318	5.31257	5e-05	0.000135702	yes
XLOC_001184	XLOC_001184	GB42215	Group1.34:202984-210373	PBS20	IAPV20	OK	9.28253	14.3477	0.628226	1.68109	0.0048	0.00931632	yes
XLOC_001186	XLOC_001186	GB42213	Group1.34:218298-220635	PBS20	IAPV20	OK	3.94437	17.6534	2.16207	3.31121	5e-05	0.000135702	yes
XLOC_001187	XLOC_001187	GB42212	Group1.34:223491-226194	PBS20	IAPV20	OK	3.89279	10.3327	1.40834	2.32108	0.00055	0.00128194	yes
XLOC_001188	XLOC_001188	GB42211	Group1.34:234955-239980	PBS20	IAPV20	OK	70.1899	109.305	0.639023	2.1812	0.00015	0.000381573	yes
XLOC_001192	XLOC_001192	GB42207	Group1.34:303643-306515	PBS20	IAPV20	OK	53.2537	75.4787	0.503187	1.7044	0.00295	0.00598258	yes
XLOC_001193	XLOC_001193	GB42206	Group1.34:312523-317184	PBS20	IAPV20	OK	42.6461	2.53686	-4.0713	-7.53486	5e-05	0.000135702	yes
XLOC_001194	XLOC_001194	GB42205	Group1.34:318786-324973	PBS20	IAPV20	OK	21.1534	9.11032	-1.21531	-2.78712	5e-05	0.000135702	yes
XLOC_001195	XLOC_001195	GB42204	Group1.34:327731-330092	PBS20	IAPV20	OK	17.421	50.0984	1.52394	4.19926	5e-05	0.000135702	yes
XLOC_001196	XLOC_001196	GB42203	Group1.34:359351-364128	PBS20	IAPV20	OK	23.1127	45.8778	0.989114	2.92555	5e-05	0.000135702	yes
XLOC_001197	XLOC_001197	GB42202	Group1.34:486975-496578	PBS20	IAPV20	OK	3.86043	1.1908	-1.69682	-1.66897	0.0136	0.0239476	yes
XLOC_001199	XLOC_001199	GB42200	Group1.34:763760-776771	PBS20	IAPV20	OK	13.2648	5.51642	-1.26579	-3.14248	5e-05	0.000135702	yes
[truncated: 14,820 more rows]

## Sheet: 20h DEG
test_id	gene_id	gene	locus	sample_1	sample_2	status	value_1	value_2	log2(fold_change)	test_stat	p_value	q_value	significant
[truncated: 5,913 more rows]

[truncated: 7 more sheets: 20h DEG > 8 fold, 48h all genes, 48h DEG-fdr0.05, 48h DEG > 8 fold, ogs2 to ogs3.1, all fly ortholog, fly orth from 48h DEG 8 fold+]
