# Supplementary material for: Transcriptomic and Epigenomic Dynamics of Honey Bees in Response to Lethal Viral Infection
Source: Front Genet. 2020 Sep 24;11:566320. doi: 10.3389/fgene.2020.566320 (PMC7546774; doi:10.3389/fgene.2020.566320)
Supplement: Supplementary file 14 [file Table_3.XLSX]

## Sheet: up-regulated DEG
5h DEG	log2(fold_change)	20h DEG	log2(fold_change)	48 DEG	log2(fold_change)	Galbraith et al, DEG	Gailbraith et al, DEG	Galbraith et al, DEG	Evans et al., 2006		Evans et al. 2006 convert to OGS3.1
GB53504	inf	GB46433	inf	GB41428	11.7127	gnl|Amel_4.5|GB52184-RA	GB52184-RA	GB52184	GB18323		GB47318
GB45614	inf	GB47485	inf	GB49890	9.92567	gnl|Amel_4.5|GB52294-RA	GB52294-RA	GB52294	GB17782		GB47546
GB44547	inf	GB47510	inf	GB49385	9.56543	gnl|Amel_4.5|GB40006-RA	GB40006-RA	GB40006	GB19468		GB53576
GB48213	inf	GB47446	inf	GB51218	8.11762	gnl|Amel_4.5|GB50411-RA	GB50411-RA	GB50411	GB19392		GB41428
GB50887	inf	GB51936	inf	GB49888	7.95068	gnl|Amel_4.5|GB52318-RA	GB52318-RA	GB52318	GB10036		GB47618
GB40651	inf	GB55334	inf	GB48134	7.61476	gnl|Amel_4.5|GB50813-RA	GB50813-RA	GB50813	GB17538		GB51223
GB49103	inf	GB51567	inf	GB52318	7.2819	gnl|Amel_4.5|GB51223-RA	GB51223-RA	GB51223	GB16711		GB41850
GB41765	inf	GB53258	inf	GB50563	7.2328	gnl|Amel_4.5|GB49888-RA	GB49888-RA	GB49888	GB20003		GB42082
GB47903	inf	GB48361	inf	GB45912	6.98823	gnl|Amel_4.5|GB42074-RA	GB42074-RA	GB42074	GB11717		GB49260
GB42853	6.46569	GB52635	inf	GB45910	6.91411	gnl|Amel_4.5|GB48134-RA	GB48134-RA	GB48134	GB11810		GB44210
GB52428	4.45412	GB51054	inf	GB45906	6.90094	gnl|Amel_4.5|GB47504-RA	GB47504-RA	GB47504	GB19013		GB43691
GB49890	4.08686	GB50887	inf	GB50423	6.87824	gnl|Amel_4.5|GB53925-RA	GB53925-RA	GB53925	GB13808		GB43982
GB43112	3.73694	GB48742	inf	GB46438	6.74925	gnl|Amel_4.5|GB47382-RA	GB47382-RA	GB47382	GB14265		GB45248
GB46226	3.26503	GB52333	inf	GB42558	6.65567	gnl|Amel_4.5|GB55860-RA	GB55860-RA	GB55860	GB18049		GB46625
GB41361	3.22206	GB51232	inf	GB53860	6.62975	gnl|Amel_4.5|GB52280-RA	GB52280-RA	GB52280	GB20122		GB47938
GB42888	3.05458	GB55194	inf	GB51223	6.40082	gnl|Amel_4.5|GB47868-RA	GB47868-RA	GB47868	GB17330		GB40445
GB50883	3.05123	GB43658	inf	GB42426	6.35276	gnl|Amel_4.5|GB50037-RA	GB50037-RA	GB50037	GB11792		GB55225
GB53354	3.04944	GB40618	inf	GB53028	6.2065	gnl|Amel_4.5|GB50527-RA	GB50527-RA	GB50527	GB14975		GB52656
GB42262	2.96321	GB40616	inf	GB45365	5.83627	gnl|Amel_4.5|GB47381-RA	GB47381-RA	GB47381	GB14382		GB51399
GB49795	2.94763	GB40610	inf	GB52920	5.77819	gnl|Amel_4.5|GB42046-RA	GB42046-RA	GB42046	GB15050		GB47095
GB50574	2.90356	GB40228	inf	GB42626	5.75529	gnl|Amel_4.5|GB47505-RA	GB47505-RA	GB47505	GB14645		GB50508
GB54339	2.75107	GB40136	inf	GB49886	5.69661	gnl|Amel_4.5|GB47407-RA	GB47407-RA	GB47407	GB14962		GB54664
GB50613	2.68796	GB40144	inf	GB52428	5.63397	gnl|Amel_4.5|GB46236-RA	GB46236-RA	GB46236	GB94141		GB42358
GB53288	2.67461	GB40163	inf	GB44310	5.55153	gnl|Amel_4.5|GB45463-RA	GB45463-RA	GB45463	GB17018		GB45882
GB48439	2.59006	GB54148	inf	GB40796	5.37348	gnl|Amel_4.5|GB51671-RA	GB51671-RA	GB51671	GB11902		GB44490
GB50563	2.56649	GB54135	inf	GB50574	5.36746	gnl|Amel_4.5|GB46300-RA	GB46300-RA	GB46300	GB10026		GB46478
GB51467	2.53323	GB43592	inf	GB46054	5.32598	gnl|Amel_4.5|GB48243-RA	GB48243-RA	GB48243	GB18324		GB42686
GB55202	2.43258	GB50559	inf	GB51671	5.32142	gnl|Amel_4.5|GB43474-RA	GB43474-RA	GB43474	GB19452		GB42981
GB48148	2.411	GB50563	inf	GB47055	5.26736	gnl|Amel_4.5|GB46311-RA	GB46311-RA	GB46311	GB19961		GB44158
GB50650	2.30951	GB50571	inf	GB53141	5.26564	gnl|Amel_4.5|GB42048-RA	GB42048-RA	GB42048	GB30209		GB47977
GB50423	2.30471	GB50575	inf	GB41167	5.24683	gnl|Amel_4.5|GB46114-RA	GB46114-RA	GB46114	GB14642		GB53012
GB43751	2.26497	GB50579	inf	GB41709	5.10346	gnl|Amel_4.5|GB55029-RA	GB55029-RA	GB55029	GB11807		GB53013
GB40610	2.23221	GB50248	inf	GB45696	5.09514	gnl|Amel_4.5|GB45453-RA	GB45453-RA	GB45453	GB12490		GB46360
GB50530	2.22275	GB50089	inf	GB43784	5.07955	gnl|Amel_4.5|GB47546-RA	GB47546-RA	GB47546	GB14520		GB52342
GB49888	2.208	GB50026	inf	GB47484	5.02923	gnl|Amel_4.5|GB54356-RA	GB54356-RA	GB54356	GB10469		GB40916
GB42763	2.15049	GB46226	inf	GB49885	4.95501	gnl|Amel_4.5|GB50871-RA	GB50871-RA	GB50871	GB12933		GB41645
GB50569	2.1303	GB46166	inf	GB54315	4.91628	gnl|Amel_4.5|GB40504-RA	GB40504-RA	GB40504	GB15344		GB54069
GB45986	2.12428	GB54424	inf	GB53244	4.90264	gnl|Amel_4.5|GB47380-RA	GB47380-RA	GB47380	GB11918		GB55483
GB40967	2.11981	GB47613	inf	GB52630	4.80086	gnl|Amel_4.5|GB40606-RA	GB40606-RA	GB40606	GB11358		GB45774
GB53353	2.11661	GB52502	inf	GB44871	4.77069	gnl|Amel_4.5|GB40837-RA	GB40837-RA	GB40837	GB15987		GB47239
GB41410	2.05635	GB55599	inf	GB48841	4.75168	gnl|Amel_4.5|GB44633-RA	GB44633-RA	GB44633	GB11115		GB44117
GB41428	2.03736	GB49138	inf	GB53847	4.73446	gnl|Amel_4.5|GB41222-RA	GB41222-RA	GB41222	GB13261		GB53701
GB48146	1.99942	GB49053	inf	GB47740	4.67599	gnl|Amel_4.5|GB55856-RA	GB55856-RA	GB55856	GB10912		GB44650
GB50149	1.99939	GB46944	inf	GB40288	4.67088	gnl|Amel_4.5|GB50955-RA	GB50955-RA	GB50955	GB11846		GB49171
GB43181	1.99737	GB46868	inf	GB55804	4.65803	gnl|Amel_4.5|GB46327-RA	GB46327-RA	GB46327	GB14317		GB46758
GB54182	1.98676	GB42993	inf	GB47406	4.6497	gnl|Amel_4.5|GB50550-RA	GB50550-RA	GB50550	GB16060		GB45352
GB50876	1.95867	GB44112	inf	GB45909	4.62021	gnl|Amel_4.5|GB49385-RA	GB49385-RA	GB49385	GB30331		GB45752
GB54611	1.92396	GB53044	inf	GB46068	4.61559	gnl|Amel_4.5|GB47406-RA	GB47406-RA	GB47406	GB19498		GB55968
GB50180	1.90933	GB53113	inf	GB41263	4.6043	gnl|Amel_4.5|GB54001-RA	GB54001-RA	GB54001	GB30399		GB49918
GB52105	1.90565	GB53112	inf	GB40157	4.51973	gnl|Amel_4.5|GB41700-RA	GB41700-RA	GB41700	GB17106		GB48707
GB50550	1.89482	GB49579	inf	GB55330	4.48827	gnl|Amel_4.5|GB45054-RA	GB45054-RA	GB45054	GB15273		GB45648
GB50636	1.86968	GB50451	inf	GB47940	4.42918	gnl|Amel_4.5|GB47486-RA	GB47486-RA	GB47486	GB18606		GB47454
GB44452	1.85279	GB50433	inf	GB50609	4.42748	gnl|Amel_4.5|GB44634-RA	GB44634-RA	GB44634	GB11057		GB40654
GB40993	1.80606	GB44566	inf	GB54541	4.40639	gnl|Amel_4.5|GB43910-RA	GB43910-RA	GB43910	GB13742		GB41606
GB42596	1.78949	GB41328	inf	GB52947	4.37421	gnl|Amel_4.5|GB42637-RA	GB42637-RA	GB42637	GB18650		GB48187
GB51444	1.77246	GB41324	inf	GB52341	4.36095	gnl|Amel_4.5|GB54480-RA	GB54480-RA	GB54480	GB14664		GB42244
GB48443	1.75302	GB52294	inf	GB52652	4.34933	gnl|Amel_4.5|GB50526-RA	GB50526-RA	GB50526	GB12159		GB40911
GB40085	1.71758	GB54457	inf	GB49368	4.34518	gnl|Amel_4.5|GB55203-RA	GB55203-RA	GB55203	GB18362		GB44594
GB44453	1.69823	GB41513	inf	GB44511	4.31866	gnl|Amel_4.5|GB45454-RA	GB45454-RA	GB45454	GB16422		GB55283
GB49184	1.68768	GB54412	inf	GB46812	4.28223	gnl|Amel_4.5|GB48391-RA	GB48391-RA	GB48391	GB18949		GB50020
GB42300	1.68085	GB41996	inf	GB48146	4.21452	gnl|Amel_4.5|GB44455-RA	GB44455-RA	GB44455	GB18923		GB51894
GB40566	1.6664	GB41166	inf	GB53540	4.212	gnl|Amel_4.5|GB49911-RA	GB49911-RA	GB49911	GB17167		GB53318
GB46338	1.6576	GB40449	inf	GB40708	4.18188	gnl|Amel_4.5|GB52281-RA	GB52281-RA	GB52281	GB12004		GB42046
GB40135	1.64473	GB40472	inf	GB45400	4.16032	gnl|Amel_4.5|GB48917-RA	GB48917-RA	GB48917	GB12212		GB44633
GB53110	1.63747	GB40524	inf	GB48632	4.14995	gnl|Amel_4.5|GB49852-RA	GB49852-RA	GB49852	GB19901		GB40163
GB49021	1.61554	GB41765	inf	GB52441	4.14128	gnl|Amel_4.5|GB48094-RA	GB48094-RA	GB48094	GB10231		GB40164
GB50449	1.5902	GB42798	inf	GB46774	4.13979	gnl|Amel_4.5|GB54870-RA	GB54870-RA	GB54870	GB15106		GB47104
GB41624	1.58383	GB42857	inf	GB41982	4.13481	gnl|Amel_4.5|GB42492-RA	GB42492-RA	GB42492	GB19988		GB56012
GB54756	1.57831	GB42890	inf	GB47318	4.12186	gnl|Amel_4.5|GB47939-RA	GB47939-RA	GB47939	GB16401		GB47208
GB44451	1.54192	GB42591	inf	GB50435	4.07102	gnl|Amel_4.5|GB50769-RA	GB50769-RA	GB50769	GB13522		GB53101
GB53343	1.53077	GB42581	inf	GB45441	4.06847	gnl|Amel_4.5|GB42156-RA	GB42156-RA	GB42156	GB11320		GB45138
GB44832	1.52445	GB53448	inf	GB41258	4.06576	gnl|Amel_4.5|GB51673-RA	GB51673-RA	GB51673	GB15645		GB50507
GB44342	1.52017	GB53474	inf	GB43421	4.06428	gnl|Amel_4.5|GB52984-RA	GB52984-RA	GB52984	GB12883		GB50508
GB47940	1.51101	GB53480	inf	GB46377	4.05815	gnl|Amel_4.5|GB40251-RA	GB40251-RA	GB40251	GB14645		GB48687
GB47906	1.46022	GB53492	inf	GB45176	4.04254	gnl|Amel_4.5|GB55886-RA	GB55886-RA	GB55886	GB12454		GB50509
GB45696	1.45536	GB53348	inf	GB41641	4.03735	gnl|Amel_4.5|GB48396-RA	GB48396-RA	GB48396	GB13979		GB54664
GB41792	1.44689	GB43033	inf	GB49429	4.03582	gnl|Amel_4.5|GB41035-RA	GB41035-RA	GB41035	GB14962		GB42500
GB41917	1.43973	GB41948	inf	GB50550	4.03127	gnl|Amel_4.5|GB51518-RA	GB51518-RA	GB51518	GB17188		GB47804
GB53286	1.41865	GB48213	inf	GB55004	4.01058	gnl|Amel_4.5|GB53124-RA	GB53124-RA	GB53124	GB15371		GB47805
GB40123	1.41464	GB43768	inf	GB40016	3.991	gnl|Amel_4.5|GB52279-RA	GB52279-RA	GB52279	GB19301		GB51741
GB50586	1.40397	GB53844	inf	GB47486	3.9895	gnl|Amel_4.5|GB47805-RA	GB47805-RA	GB47805	GB17879		GB43738
GB42378	1.39743	GB52132	inf	GB50816	3.98717	gnl|Amel_4.5|GB40960-RA	GB40960-RA	GB40960	GB18313		GB50013
GB45028	1.38453	GB42221	inf	GB51467	3.9814	gnl|Amel_4.5|GB40681-RA	GB40681-RA	GB40681	GB18767		GB45558
GB42889	1.38253	GB52622	inf	GB47159	3.96517	gnl|Amel_4.5|GB53865-RA	GB53865-RA	GB53865	GB11373		GB54246
GB53986	1.37232	GB48785	inf	GB40637	3.96053	gnl|Amel_4.5|GB52687-RA	GB52687-RA	GB52687	GB19649		GB50481
GB49054	1.35974	GB55236	inf	GB53084	3.95564	gnl|Amel_4.5|GB50429-RA	GB50429-RA	GB50429	GB12538		GB49476
GB44981	1.35734	GB51340	inf	GB47504	3.93715	gnl|Amel_4.5|GB42620-RA	GB42620-RA	GB42620	GB13360		GB52097
GB46976	1.3497	GB55114	inf	GB50460	3.92892	gnl|Amel_4.5|GB53833-RA	GB53833-RA	GB53833	GB10506		GB50866
GB51051	1.34929	GB47023	inf	GB52423	3.91291	gnl|Amel_4.5|GB47152-RA	GB47152-RA	GB47152	GB19683		GB45986
GB46975	1.33401	GB55776	inf	GB44055	3.8874	gnl|Amel_4.5|GB40864-RA	GB40864-RA	GB40864	GB11743		GB50865
GB46429	1.33156	GB42046	inf	GB47964	3.88693	gnl|Amel_4.5|GB55910-RA	GB55910-RA	GB55910	GB12378		GB50454
GB45851	1.32498	GB44633	inf	GB46987	3.88662	gnl|Amel_4.5|GB44928-RA	GB44928-RA	GB44928	GB12830		GB49363
GB44479	1.31838	GB46053	inf	GB54376	3.88061	gnl|Amel_4.5|GB45427-RA	GB45427-RA	GB45427	GB13813		GB53014
GB45218	1.31589	GB43284	inf	GB54947	3.87992	gnl|Amel_4.5|GB49662-RA	GB49662-RA	GB49662	GB14314		GB48342
GB41284	1.30912	GB46260	inf	GB40015	3.87129	gnl|Amel_4.5|GB40972-RA	GB40972-RA	GB40972	GB15549		GB40306
GB50875	1.30656	GB51682	inf	GB42049	3.86954	gnl|Amel_4.5|GB46039-RA	GB46039-RA	GB46039	GB16388		GB44045
GB55203	1.29304	GB41799	inf	GB46443	3.85727	gnl|Amel_4.5|GB48747-RA	GB48747-RA	GB48747	GB19916		GB54506
GB50648	1.28676	GB42657	inf	GB49702	3.85325	gnl|Amel_4.5|GB55657-RA	GB55657-RA	GB55657	GB19925		GB45701
GB55331	1.27261	GB53352	inf	GB43411	3.85285	gnl|Amel_4.5|GB44178-RA	GB44178-RA	GB44178	GB16147		GB49440
GB44399	1.26217	GB45748	inf	GB40599	3.84946	gnl|Amel_4.5|GB45053-RA	GB45053-RA	GB45053	GB17927		GB55007
GB53407	1.25932	GB47896	inf	GB41649	3.84924	gnl|Amel_4.5|GB40091-RA	GB40091-RA	GB40091	GB14044		GB45700
GB47118	1.24897	GB53496	inf	GB42775	3.845	gnl|Amel_4.5|GB53211-RA	GB53211-RA	GB53211	GB14247		GB44149
GB43076	1.24849	GB53498	inf	GB48243	3.83256	gnl|Amel_4.5|GB40248-RA	GB40248-RA	GB40248	GB16220		GB50648
GB43864	1.23498	GB55029	8.10968	GB49475	3.82053	gnl|Amel_4.5|GB52449-RA	GB52449-RA	GB52449	GB19719		GB52705
GB49885	1.23308	GB41428	7.52926	GB54684	3.77487	gnl|Amel_4.5|GB41483-RA	GB41483-RA	GB41483	GB18450		GB49552
GB54541	1.22248	GB44204	7.29463	GB46146	3.77471	gnl|Amel_4.5|GB41590-RA	GB41590-RA	GB41590	GB11698		GB50650
GB47740	1.21498	GB51306	7.263	GB40029	3.77059	gnl|Amel_4.5|GB43778-RA	GB43778-RA	GB43778	GB14309		GB54762
GB46585	1.2136	GB49890	7.16893	GB48820	3.7704	gnl|Amel_4.5|GB45075-RA	GB45075-RA	GB45075	GB14077		GB46726
GB49672	1.19655	GB49888	6.42428	GB49773	3.76931	gnl|Amel_4.5|GB45462-RA	GB45462-RA	GB45462	GB17145		GB52596
GB54699	1.19231	GB49473	5.9422	GB47506	3.75755	gnl|Amel_4.5|GB42244-RA	GB42244-RA	GB42244	GB14366		GB49946
GB45540	1.18722	GB52428	5.75381	GB53240	3.75727	gnl|Amel_4.5|GB46091-RA	GB46091-RA	GB46091	GB10943		GB52598
GB48813	1.18423	GB46438	5.71957	GB47580	3.74622	gnl|Amel_4.5|GB47613-RA	GB47613-RA	GB47613	GB11298		GB53354
GB40006	1.1793	GB45912	5.48282	GB49672	3.7387	gnl|Amel_4.5|GB53911-RA	GB53911-RA	GB53911	GB14001		GB50290
GB49175	1.17706	GB47475	5.38352	GB41387	3.73465	gnl|Amel_4.5|GB50401-RA	GB50401-RA	GB50401	GB15254		GB41408
GB45732	1.17584	GB45954	5.33825	GB42261	3.72428	gnl|Amel_4.5|GB43788-RA	GB43788-RA	GB43788	GB14654		GB40926
GB54097	1.16047	GB42410	5.20065	GB43745	3.7076	gnl|Amel_4.5|GB42414-RA	GB42414-RA	GB42414	GB19856		GB50164
GB49946	1.15275	GB47381	5.10193	GB54983	3.70557	gnl|Amel_4.5|GB46260-RA	GB46260-RA	GB46260	GB15640		GB41178
GB53860	1.14425	GB51223	4.82932	GB43261	3.69723	gnl|Amel_4.5|GB40346-RA	GB40346-RA	GB40346	GB18178		GB50586
GB41220	1.14138	GB43784	4.76512	GB49056	3.68892	gnl|Amel_4.5|GB46159-RA	GB46159-RA	GB46159	GB12253		GB40136
GB42796	1.13982	GB49887	4.66124	GB52171	3.68418	gnl|Amel_4.5|GB53500-RA	GB53500-RA	GB53500	GB14603		GB41097
GB53965	1.12446	GB51671	4.58459	GB45040	3.6789	gnl|Amel_4.5|GB44442-RA	GB44442-RA	GB44442	GB10222		GB40567
GB48362	1.11792	GB43022	4.5787	GB47407	3.66843	gnl|Amel_4.5|GB45764-RA	GB45764-RA	GB45764	GB19590		GB48079
GB47675	1.09452	GB40288	4.56586	GB47142	3.66586	gnl|Amel_4.5|GB47975-RA	GB47975-RA	GB47975	GB13791		GB50481
GB50451	1.08064	GB47546	4.54882	GB54053	3.6436	gnl|Amel_4.5|GB43054-RA	GB43054-RA	GB43054	GB12538		GB51631
GB51441	1.06071	GB47506	4.5239	GB48440	3.64034	gnl|Amel_4.5|GB43832-RA	GB43832-RA	GB43832	GB14233		GB50026
GB45040	1.05404	GB48310	4.39901	GB52350	3.63967	gnl|Amel_4.5|GB55189-RA	GB55189-RA	GB55189	GB11588		GB44120
GB41409	1.045	GB53860	4.36547	GB40148	3.63395	gnl|Amel_4.5|GB49054-RA	GB49054-RA	GB49054	GB13489		GB41407
GB42909	1.02668	GB54870	4.35758	GB51188	3.6339	gnl|Amel_4.5|GB50218-RA	GB50218-RA	GB50218	GB14644		GB54246
GB41516	1.02212	GB51218	4.30285	GB47226	3.63127	gnl|Amel_4.5|GB51306-RA	GB51306-RA	GB51306	GB19649		GB47402
GB42905	1.01699	GB45906	4.27249	GB40718	3.62782	gnl|Amel_4.5|GB52443-RA	GB52443-RA	GB52443	GB11297		GB40138
GB41262	1.00948	GB53318	4.22686	GB52919	3.61905	gnl|Amel_4.5|GB52829-RA	GB52829-RA	GB52829	GB11511		GB48510
GB40393	1.00699	GB49163	4.21622	GB47966	3.61054	gnl|Amel_4.5|GB43924-RA	GB43924-RA	GB43924	GB11552		GB45565
GB50885	0.995257	GB52341	4.17298	GB47463	3.61047	gnl|Amel_4.5|GB50178-RA	GB50178-RA	GB50178	GB16021		GB50761
GB53775	0.981818	GB50477	4.15251	GB41152	3.59399	gnl|Amel_4.5|GB43783-RA	GB43783-RA	GB43783	GB19846		GB56027
GB47318	0.977246	GB42853	4.13002	GB45704	3.58898	gnl|Amel_4.5|GB43956-RA	GB43956-RA	GB43956	GB16214		GB41409
GB42206	0.972033	GB53028	4.08576	GB51209	3.58775	gnl|Amel_4.5|GB40385-RA	GB40385-RA	GB40385	GB10646		GB52186
GB55640	0.971902	GB53579	4.05479	GB48779	3.58015	gnl|Amel_4.5|GB52341-RA	GB52341-RA	GB52341	GB13263		GB50314
GB51019	0.971072	GB49056	4.0044	GB43391	3.57164	gnl|Amel_4.5|GB40005-RA	GB40005-RA	GB40005	GB18530		GB47933
GB40007	0.963002	GB46812	3.97441	GB53318	3.56745	gnl|Amel_4.5|GB40581-RA	GB40581-RA	GB40581	GB15453		GB43369
GB42135	0.962891	GB45462	3.96711	GB47398	3.56452	gnl|Amel_4.5|GB54159-RA	GB54159-RA	GB54159	GB17654		GB40831
GB51558	0.961399	GB47406	3.96071	GB46071	3.56025	gnl|Amel_4.5|GB48235-RA	GB48235-RA	GB48235	GB16367		GB48081
GB51060	0.960524	GB45441	3.94843	GB53223	3.55776	gnl|Amel_4.5|GB40699-RA	GB40699-RA	GB40699	GB14774		GB54517
GB42626	0.945792	GB50816	3.91807	GB46148	3.55731	gnl|Amel_4.5|GB40133-RA	GB40133-RA	GB40133	GB12379		GB52191
GB53319	0.941246	GB41263	3.90431	GB52439	3.52088	gnl|Amel_4.5|GB48505-RA	GB48505-RA	GB48505	GB15317		GB41399
GB42616	0.937448	GB47940	3.88339	GB52348	3.52003	gnl|Amel_4.5|GB49392-RA	GB49392-RA	GB49392	GB12300		GB50013
GB55973	0.925641	GB53847	3.86945	GB47665	3.51725	gnl|Amel_4.5|GB46287-RA	GB46287-RA	GB46287	GB18767		GB41710
GB53632	0.924178	GB50550	3.86914	GB50857	3.5039	gnl|Amel_4.5|GB44261-RA	GB44261-RA	GB44261	GB18732		GB46203
GB45707	0.917249	GB44310	3.81967	GB53336	3.50231	gnl|Amel_4.5|GB49623-RA	GB49623-RA	GB49623	GB17345		GB41410
GB54294	0.916506	GB45696	3.80811	GB52810	3.50056	gnl|Amel_4.5|GB54634-RA	GB54634-RA	GB54634	GB18944		GB45336
GB55729	0.909571	GB49368	3.80173	GB48466	3.49656	gnl|Amel_4.5|GB43862-RA	GB43862-RA	GB43862	GB13397		GB48471
GB50257	0.895628	GB53141	3.79242	GB45876	3.48907	gnl|Amel_4.5|GB43022-RA	GB43022-RA	GB43022	GB19292		GB42804
GB40021	0.882131	GB41387	3.792	GB42753	3.48883	gnl|Amel_4.5|GB40078-RA	GB40078-RA	GB40078	GB15702		GB54775
GB50522	0.881898	GB45910	3.77659	GB54141	3.48857	gnl|Amel_4.5|GB46053-RA	GB46053-RA	GB46053	GB15980		GB48080
GB54136	0.881029	GB53401	3.77569	GB54188	3.48461	gnl|Amel_4.5|GB55188-RA	GB55188-RA	GB55188	GB13019		GB42455
GB50245	0.879284	GB50156	3.76528	GB44311	3.48183	gnl|Amel_4.5|GB40907-RA	GB40907-RA	GB40907	GB16038		GB48204
GB46077	0.87491	GB44055	3.75129	GB55560	3.47598	gnl|Amel_4.5|GB47446-RA	GB47446-RA	GB47446	GB12605		GB45417
GB50651	0.872738	GB50290	3.67297	GB53605	3.46853	gnl|Amel_4.5|GB47506-RA	GB47506-RA	GB47506	GB18789		GB43456
GB50545	0.866336	GB43779	3.64165	GB46023	3.45055	gnl|Amel_4.5|GB51383-RA	GB51383-RA	GB51383	GB11563		GB44055
GB54175	0.845967	GB47504	3.61615	GB47734	3.44976	gnl|Amel_4.5|GB54805-RA	GB54805-RA	GB54805	GB15177		GB44185
GB51798	0.844061	GB41361	3.57498	GB40941	3.44246	gnl|Amel_4.5|GB50735-RA	GB50735-RA	GB50735	GB10655		GB53301
GB47947	0.836125	GB49886	3.57472	GB48829	3.43278	gnl|Amel_4.5|GB51742-RA	GB51742-RA	GB51742	GB13520		GB46708
GB47941	0.829715	GB47248	3.57001	GB44763	3.43115	gnl|Amel_4.5|GB51593-RA	GB51593-RA	GB51593	GB11883		GB44032
GB47938	0.818397	GB46149	3.56974	GB43213	3.42674	gnl|Amel_4.5|GB41536-RA	GB41536-RA	GB41536	GB13677		GB44031
GB51354	0.816843	GB44745	3.56967	GB44312	3.42631	gnl|Amel_4.5|GB53588-RA	GB53588-RA	GB53588	GB19066		GB42472
GB53192	0.816157	GB54730	3.56956	GB49942	3.42055	gnl|Amel_4.5|GB44055-RA	GB44055-RA	GB44055	GB19537		GB42451
GB53831	0.802543	GB52652	3.55866	GB52210	3.41676	gnl|Amel_4.5|GB47142-RA	GB47142-RA	GB47142	GB18032		GB51498
GB52768	0.795085	GB43316	3.55589	GB46587	3.41115	gnl|Amel_4.5|GB47377-RA	GB47377-RA	GB47377	GB14720		GB48820
GB50595	0.788619	GB53084	3.55531	GB49680	3.40158	gnl|Amel_4.5|GB54785-RA	GB54785-RA	GB54785	GB12344		GB46970
GB54731	0.776469	GB53244	3.55066	GB47599	3.38909	gnl|Amel_4.5|GB52876-RA	GB52876-RA	GB52876	GB16472		GB54611
GB55574	0.775685	GB46587	3.53905	GB41032	3.38728	gnl|Amel_4.5|GB45618-RA	GB45618-RA	GB45618	GB17012		GB49344
GB50709	0.774062	GB47159	3.5329	GB53532	3.38451	gnl|Amel_4.5|GB45584-RA	GB45584-RA	GB45584	GB19582		GB44935
GB40614	0.772393	GB52038	3.52945	GB41968	3.38182	gnl|Amel_4.5|GB54359-RA	GB54359-RA	GB54359	GB16397		GB55007
GB50944	0.765775	GB48146	3.52171	GB50156	3.37587	gnl|Amel_4.5|GB47799-RA	GB47799-RA	GB47799	GB16970		GB50164
GB47142	0.759787	GB42769	3.52157	GB47381	3.37579	gnl|Amel_4.5|GB51757-RA	GB51757-RA	GB51757	GB14044		GB49440
GB52920	0.755375	GB48134	3.51941	GB49571	3.37468	gnl|Amel_4.5|GB48310-RA	GB48310-RA	GB48310	GB15640		GB52103
GB51841	0.754006	GB51663	3.45288	GB55829	3.3742	gnl|Amel_4.5|GB50648-RA	GB50648-RA	GB50648	GB17927		GB52631
GB51683	0.748591	GB52350	3.44711	GB41285	3.35669	gnl|Amel_4.5|GB55751-RA	GB55751-RA	GB55751	GB18732		GB50418
GB49688	0.745909	GB49928	3.4344	GB44640	3.35593	gnl|Amel_4.5|GB43881-RA	GB43881-RA	GB43881	GB13503		GB48426
GB49767	0.739586	GB50609	3.43395	GB53950	3.35527	gnl|Amel_4.5|GB41302-RA	GB41302-RA	GB41302	GB15688		GB48396
GB46240	0.738524	GB47380	3.40989	GB48827	3.3445	gnl|Amel_4.5|GB46085-RA	GB46085-RA	GB46085	GB18520		GB48399
GB52992	0.734414	GB45365	3.39701	GB44745	3.33685	gnl|Amel_4.5|GB40603-RA	GB40603-RA	GB40603	GB16299		GB41158
GB44262	0.733506	GB45040	3.39084	GB50725	3.33577	gnl|Amel_4.5|GB53928-RA	GB53928-RA	GB53928	GB17781		GB54845
GB45417	0.727813	GB50857	3.37338	GB44263	3.33222	gnl|Amel_4.5|GB49648-RA	GB49648-RA	GB49648	GB10640		GB51427
GB42959	0.725227	GB44928	3.3634	GB48849	3.33182	gnl|Amel_4.5|GB50883-RA	GB50883-RA	GB50883	GB17961
GB47799	0.722563	GB41167	3.34963	GB54680	3.32929	gnl|Amel_4.5|GB47370-RA	GB47370-RA	GB47370	GB10539
GB45364	0.716413	GB40967	3.34405	GB43885	3.32168	gnl|Amel_4.5|GB41450-RA	GB41450-RA	GB41450	GB15684
GB50984	0.705662	GB42477	3.3308	GB45462	3.32097	gnl|Amel_4.5|GB45696-RA	GB45696-RA	GB45696
GB52598	0.695756	GB47505	3.31606	GB40925	3.3208	gnl|Amel_4.5|GB47512-RA	GB47512-RA	GB47512
GB44557	0.695509	GB46987	3.309	GB45960	3.31731	gnl|Amel_4.5|GB40689-RA	GB40689-RA	GB40689
GB44685	0.694479	GB50460	3.29428	GB50522	3.31659	gnl|Amel_4.5|GB42410-RA	GB42410-RA	GB42410
GB46726	0.693541	GB42099	3.2905	GB46246	3.31395	gnl|Amel_4.5|GB48940-RA	GB48940-RA	GB48940
GB51348	0.686118	GB51144	3.29049	GB40745	3.3058	gnl|Amel_4.5|GB52508-RA	GB52508-RA	GB52508
GB40405	0.686053	GB46842	3.28257	GB52730	3.30355	gnl|Amel_4.5|GB53559-RA	GB53559-RA	GB53559
GB45248	0.681019	GB50745	3.26044	GB45159	3.30164	gnl|Amel_4.5|GB45954-RA	GB45954-RA	GB45954
GB50005	0.678508	GB50116	3.24755	GB41264	3.30037	gnl|Amel_4.5|GB47214-RA	GB47214-RA	GB47214
GB43004	0.662217	GB53927	3.24337	GB55054	3.298	gnl|Amel_4.5|GB47940-RA	GB47940-RA	GB47940
GB52100	0.656138	GB50277	3.24135	GB48321	3.29523	gnl|Amel_4.5|GB51355-RA	GB51355-RA	GB51355
GB45212	0.650365	GB40029	3.22566	GB40540	3.28445	gnl|Amel_4.5|GB53431-RA	GB53431-RA	GB53431
GB45689	0.648943	GB48797	3.21314	GB46422	3.26929	gnl|Amel_4.5|GB45403-RA	GB45403-RA	GB45403
GB40261	0.644606	GB45147	3.2062	GB52904	3.26332	gnl|Amel_4.5|GB53908-RA	GB53908-RA	GB53908
GB53331	0.63344	GB53307	3.18717	GB47248	3.24991	gnl|Amel_4.5|GB55190-RA	GB55190-RA	GB55190
GB48820	0.613553	GB47484	3.17563	GB51663	3.2497	gnl|Amel_4.5|GB41757-RA	GB41757-RA	GB41757
		GB54053	3.17339	GB50107	3.2414	gnl|Amel_4.5|GB42327-RA	GB42327-RA	GB42327
		GB40581	3.16496	GB42654	3.23945	gnl|Amel_4.5|GB52971-RA	GB52971-RA	GB52971
		GB47751	3.15616	GB44292	3.23507	gnl|Amel_4.5|GB54180-RA	GB54180-RA	GB54180
		GB46068	3.14632	GB44498	3.23374	gnl|Amel_4.5|GB52490-RA	GB52490-RA	GB52490
		GB40006	3.12547	GB47823	3.22555	gnl|Amel_4.5|GB41219-RA	GB41219-RA	GB41219
		GB41806	3.12185	GB41042	3.22354	gnl|Amel_4.5|GB45603-RA	GB45603-RA	GB45603
		GB42873	3.11342	GB48537	3.22221	gnl|Amel_4.5|GB54426-RA	GB54426-RA	GB54426
		GB43716	3.11188	GB55657	3.22025	gnl|Amel_4.5|GB48301-RA	GB48301-RA	GB48301
		GB45596	3.1101	GB51524	3.21523	gnl|Amel_4.5|GB48923-RA	GB48923-RA	GB48923
		GB47665	3.10763	GB46048	3.21319	gnl|Amel_4.5|GB50882-RA	GB50882-RA	GB50882
		GB47327	3.10753	GB50708	3.2099	gnl|Amel_4.5|GB51336-RA	GB51336-RA	GB51336
		GB46493	3.10421	GB41876	3.20647	gnl|Amel_4.5|GB50814-RA	GB50814-RA	GB50814
		GB40796	3.10133	GB44143	3.20203	gnl|Amel_4.5|GB47804-RA	GB47804-RA	GB47804
		GB55188	3.098	GB50851	3.18853	gnl|Amel_4.5|GB40999-RA	GB40999-RA	GB40999
		GB55804	3.0924	GB43624	3.18639	gnl|Amel_4.5|GB41456-RA	GB41456-RA	GB41456
		GB45500	3.09215	GB54732	3.17986	gnl|Amel_4.5|GB48563-RA	GB48563-RA	GB48563
		GB47799	3.08381	GB40705	3.17955	gnl|Amel_4.5|GB40684-RA	GB40684-RA	GB40684
		GB41066	3.08276	GB52614	3.17654	gnl|Amel_4.5|GB44248-RA	GB44248-RA	GB44248
		GB45250	3.08224	GB43733	3.17136	gnl|Amel_4.5|GB50880-RA	GB50880-RA	GB50880
		GB42753	3.07795	GB55372	3.16595	gnl|Amel_4.5|GB49920-RA	GB49920-RA	GB49920
		GB46626	3.07443	GB44601	3.16558	gnl|Amel_4.5|GB41507-RA	GB41507-RA	GB41507
		GB43832	3.07364	GB50096	3.15629	gnl|Amel_4.5|GB52974-RA	GB52974-RA	GB52974
		GB42558	3.06485	GB40578	3.14687	gnl|Amel_4.5|GB43958-RA	GB43958-RA	GB43958
		GB41986	3.06054	GB47791	3.14425	gnl|Amel_4.5|GB50448-RA	GB50448-RA	GB50448
		GB55004	3.05455	GB40385	3.13795	gnl|Amel_4.5|GB53646-RA	GB53646-RA	GB53646
		GB41649	3.05252	GB49349	3.13403	gnl|Amel_4.5|GB55609-RA	GB55609-RA	GB55609
		GB49604	3.04115	GB40577	3.13341	gnl|Amel_4.5|GB50124-RA	GB50124-RA	GB50124
		GB53240	3.04111	GB50063	3.13015	gnl|Amel_4.5|GB52188-RA	GB52188-RA	GB52188
		GB51467	3.04062	GB53721	3.12934	gnl|Amel_4.5|GB53990-RA	GB53990-RA	GB53990
		GB40577	3.03672	GB49315	3.12737	gnl|Amel_4.5|GB55405-RA	GB55405-RA	GB55405
		GB52210	3.03348	GB52351	3.12482	gnl|Amel_4.5|GB49901-RA	GB49901-RA	GB49901
		GB49429	3.01563	GB51996	3.12369	gnl|Amel_4.5|GB48657-RA	GB48657-RA	GB48657
		GB53025	3.01228	GB47435	3.11027	gnl|Amel_4.5|GB42597-RA	GB42597-RA	GB42597
		GB55259	3.00983	GB53401	3.10243	gnl|Amel_4.5|GB45938-RA	GB45938-RA	GB45938
		GB47486	3.00797	GB44638	3.10059	gnl|Amel_4.5|GB46631-RA	GB46631-RA	GB46631
		GB55933	3.00514	GB47327	3.08868	gnl|Amel_4.5|GB48251-RA	GB48251-RA	GB48251
		GB43421	2.99964	GB53134	3.08166	gnl|Amel_4.5|GB40647-RA	GB40647-RA	GB40647
		GB48537	2.97963	GB53831	3.0795	gnl|Amel_4.5|GB46924-RA	GB46924-RA	GB46924
		GB51583	2.97727	GB45399	3.07697	gnl|Amel_4.5|GB48122-RA	GB48122-RA	GB48122
		GB54564	2.97122	GB54730	3.07264	gnl|Amel_4.5|GB44976-RA	GB44976-RA	GB44976
		GB55829	2.96688	GB40221	3.07227	gnl|Amel_4.5|GB51500-RA	GB51500-RA	GB51500
		GB43309	2.96624	GB42825	3.07226	gnl|Amel_4.5|GB40593-RA	GB40593-RA	GB40593
		GB45704	2.96057	GB49488	3.0721	gnl|Amel_4.5|GB50720-RA	GB50720-RA	GB50720
		GB40496	2.94953	GB53714	3.06606	gnl|Amel_4.5|GB54532-RA	GB54532-RA	GB54532
		GB55123	2.94035	GB49331	3.06237	gnl|Amel_4.5|GB47224-RA	GB47224-RA	GB47224
		GB52614	2.94031	GB48672	3.05766	gnl|Amel_4.5|GB55907-RA	GB55907-RA	GB55907
		GB45909	2.93305	GB42805	3.05415	gnl|Amel_4.5|GB40625-RA	GB40625-RA	GB40625
		GB46994	2.92954	GB44677	3.05129	gnl|Amel_4.5|GB54117-RA	GB54117-RA	GB54117
		GB46071	2.92821	GB43210	3.04704	gnl|Amel_4.5|GB47931-RA	GB47931-RA	GB47931
		GB41172	2.927	GB52420	3.04683	gnl|Amel_4.5|GB46524-RA	GB46524-RA	GB46524
		GB47412	2.92415	GB49438	3.04275	gnl|Amel_4.5|GB43280-RA	GB43280-RA	GB43280
		GB49259	2.915	GB49439	3.04157	gnl|Amel_4.5|GB48362-RA	GB48362-RA	GB48362
		GB49120	2.91376	GB44514	3.04112	gnl|Amel_4.5|GB43713-RA	GB43713-RA	GB43713
		GB49702	2.91236	GB47380	3.03911	gnl|Amel_4.5|GB45145-RA	GB45145-RA	GB45145
		GB55428	2.90202	GB50898	3.03641	gnl|Amel_4.5|GB45198-RA	GB45198-RA	GB45198
		GB53602	2.90064	GB41975	3.03491	gnl|Amel_4.5|GB45248-RA	GB45248-RA	GB45248
		GB40540	2.89588	GB49255	3.03322	gnl|Amel_4.5|GB55646-RA	GB55646-RA	GB55646
		GB40708	2.89586	GB51220	3.03279	gnl|Amel_4.5|GB40565-RA	GB40565-RA	GB40565
		GB41220	2.89125	GB48698	3.03185	gnl|Amel_4.5|GB55889-RA	GB55889-RA	GB55889
		GB44292	2.87796	GB45250	3.02101	gnl|Amel_4.5|GB48129-RA	GB48129-RA	GB48129
		GB48235	2.87421	GB42135	3.02046	gnl|Amel_4.5|GB47875-RA	GB47875-RA	GB47875
		GB43280	2.8732	GB42410	3.01995	gnl|Amel_4.5|GB46880-RA	GB46880-RA	GB46880
		GB44640	2.87286	GB49369	3.01663	gnl|Amel_4.5|GB47223-RA	GB47223-RA	GB47223
		GB53702	2.86435	GB41301	3.01007	gnl|Amel_4.5|GB42314-RA	GB42314-RA	GB42314
		GB40986	2.85973	GB54752	3.00942	gnl|Amel_4.5|GB44179-RA	GB44179-RA	GB44179
		GB41338	2.85892	GB43565	3.00045	gnl|Amel_4.5|GB54197-RA	GB54197-RA	GB54197
		GB46774	2.85534	GB47079	3.00012	gnl|Amel_4.5|GB41845-RA	GB41845-RA	GB41845
		GB46275	2.84885	GB41172	2.99924	gnl|Amel_4.5|GB51808-RA	GB51808-RA	GB51808
		GB42379	2.84635	GB43832	2.99648	gnl|Amel_4.5|GB53920-RA	GB53920-RA	GB53920
		GB52906	2.846	GB55259	2.99573	gnl|Amel_4.5|GB40553-RA	GB40553-RA	GB40553
		GB48672	2.83968	GB41135	2.99523	gnl|Amel_4.5|GB44913-RA	GB44913-RA	GB44913
		GB48827	2.83623	GB41346	2.99051	gnl|Amel_4.5|GB52937-RA	GB52937-RA	GB52937
		GB45074	2.83323	GB40581	2.98704	gnl|Amel_4.5|GB52021-RA	GB52021-RA	GB52021
		GB55935	2.8282	GB40496	2.97742	gnl|Amel_4.5|GB47581-RA	GB47581-RA	GB47581
		GB53540	2.8258	GB44004	2.97391	gnl|Amel_4.5|GB53577-RA	GB53577-RA	GB53577
		GB46246	2.82437	GB43630	2.96609	gnl|Amel_4.5|GB53860-RA	GB53860-RA	GB53860
		GB44311	2.82296	GB55189	2.95592	gnl|Amel_4.5|GB42735-RA	GB42735-RA	GB42735
		GB55455	2.80324	GB46208	2.95529	gnl|Amel_4.5|GB41505-RA	GB41505-RA	GB41505
		GB47732	2.8028	GB52801	2.95345	gnl|Amel_4.5|GB46044-RA	GB46044-RA	GB46044
		GB48278	2.80154	GB45170	2.95125	gnl|Amel_4.5|GB51821-RA	GB51821-RA	GB51821
		GB42556	2.79987	GB54045	2.9451	gnl|Amel_4.5|GB47075-RA	GB47075-RA	GB47075
		GB40337	2.79536	GB54113	2.93652	gnl|Amel_4.5|GB49176-RA	GB49176-RA	GB49176
		GB55539	2.7949	GB49120	2.93548	gnl|Amel_4.5|GB46812-RA	GB46812-RA	GB46812
		GB45453	2.79415	GB51462	2.93439	gnl|Amel_4.5|GB51278-RA	GB51278-RA	GB51278
		GB54676	2.78619	GB43915	2.9335	gnl|Amel_4.5|GB51210-RA	GB51210-RA	GB51210
		GB54684	2.7861	GB49928	2.9311	gnl|Amel_4.5|GB52718-RA	GB52718-RA	GB52718
		GB47482	2.78336	GB41591	2.93093	gnl|Amel_4.5|GB42626-RA	GB42626-RA	GB42626
		GB46629	2.77195	GB43964	2.92783	gnl|Amel_4.5|GB44557-RA	GB44557-RA	GB44557
		GB46114	2.77149	GB53959	2.9208	gnl|Amel_4.5|GB52875-RA	GB52875-RA	GB52875
		GB55203	2.7707	GB42379	2.91546	gnl|Amel_4.5|GB43261-RA	GB43261-RA	GB43261
		GB46287	2.76967	GB40417	2.90785	gnl|Amel_4.5|GB55237-RA	GB55237-RA	GB55237
		GB49885	2.76889	GB48417	2.90661	gnl|Amel_4.5|GB48918-RA	GB48918-RA	GB48918
		GB49672	2.76872	GB51913	2.90343	gnl|Amel_4.5|GB53318-RA	GB53318-RA	GB53318
		GB51757	2.76206	GB54311	2.89671	gnl|Amel_4.5|GB50788-RA	GB50788-RA	GB50788
		GB45227	2.76079	GB44707	2.89638	gnl|Amel_4.5|GB41997-RA	GB41997-RA	GB41997
		GB50725	2.75551	GB51518	2.89562	gnl|Amel_4.5|GB42075-RA	GB42075-RA	GB42075
		GB53223	2.75452	GB44762	2.89418	gnl|Amel_4.5|GB43565-RA	GB43565-RA	GB43565
		GB55535	2.74968	GB40350	2.8871	gnl|Amel_4.5|GB46697-RA	GB46697-RA	GB46697
		GB55223	2.7263	GB55705	2.88294	gnl|Amel_4.5|GB52700-RA	GB52700-RA	GB52700
		GB44498	2.7244	GB44970	2.87656	gnl|Amel_4.5|GB54986-RA	GB54986-RA	GB54986
		GB44263	2.72254	GB44281	2.87404	gnl|Amel_4.5|GB55007-RA	GB55007-RA	GB55007
		GB49383	2.71143	GB49152	2.86511	gnl|Amel_4.5|GB55123-RA	GB55123-RA	GB55123
		GB54732	2.71105	GB41284	2.86423	gnl|Amel_4.5|GB55871-RA	GB55871-RA	GB55871
		GB42702	2.71088	GB53553	2.86219	gnl|Amel_4.5|GB44844-RA	GB44844-RA	GB44844
		GB42314	2.70918	GB51701	2.86158	gnl|Amel_4.5|GB50702-RA	GB50702-RA	GB50702
		GB43783	2.70716	GB54033	2.85906	gnl|Amel_4.5|GB42413-RA	GB42413-RA	GB42413
		GB41553	2.70653	GB44451	2.85868	gnl|Amel_4.5|GB44428-RA	GB44428-RA	GB44428
		GB43543	2.70154	GB44005	2.85817	gnl|Amel_4.5|GB40135-RA	GB40135-RA	GB40135
		GB47599	2.69929	GB51544	2.85793	gnl|Amel_4.5|GB46491-RA	GB46491-RA	GB46491
		GB46208	2.69757	GB51672	2.85717	gnl|Amel_4.5|GB50477-RA	GB50477-RA	GB50477
		GB45176	2.69467	GB41361	2.85652	gnl|Amel_4.5|GB48034-RA	GB48034-RA	GB48034
		GB54289	2.69147	GB42940	2.85309	gnl|Amel_4.5|GB55668-RA	GB55668-RA	GB55668
		GB49475	2.6878	GB47016	2.85118	gnl|Amel_4.5|GB49105-RA	GB49105-RA	GB49105
		GB44762	2.68682	GB47626	2.84565	gnl|Amel_4.5|GB47507-RA	GB47507-RA	GB47507
		GB52904	2.68519	GB55352	2.84092	gnl|Amel_4.5|GB47239-RA	GB47239-RA	GB47239
		GB40599	2.68505	GB47667	2.8399	gnl|Amel_4.5|GB43089-RA	GB43089-RA	GB43089
		GB45655	2.68194	GB40807	2.83339	gnl|Amel_4.5|GB50674-RA	GB50674-RA	GB50674
		GB41258	2.67771	GB53307	2.82986	gnl|Amel_4.5|GB44197-RA	GB44197-RA	GB44197
		GB48222	2.67165	GB45251	2.8268	gnl|Amel_4.5|GB40929-RA	GB40929-RA	GB40929
		GB47607	2.66275	GB46182	2.82594	gnl|Amel_4.5|GB44203-RA	GB44203-RA	GB44203
		GB43210	2.66144	GB43309	2.82281	gnl|Amel_4.5|GB45973-RA	GB45973-RA	GB45973
		GB47964	2.65957	GB54294	2.81597	gnl|Amel_4.5|GB54361-RA	GB54361-RA	GB54361
		GB52441	2.6571	GB55223	2.81534	gnl|Amel_4.5|GB54949-RA	GB54949-RA	GB54949
		GB44511	2.65644	GB50161	2.8141	gnl|Amel_4.5|GB40426-RA	GB40426-RA	GB40426
		GB42481	2.65549	GB40717	2.81276	gnl|Amel_4.5|GB41824-RA	GB41824-RA	GB41824
		GB45463	2.65348	GB47394	2.80977	gnl|Amel_4.5|GB44062-RA	GB44062-RA	GB44062
		GB43745	2.64759	GB46034	2.80451	gnl|Amel_4.5|GB43517-RA	GB43517-RA	GB43517
		GB48820	2.64744	GB55960	2.79852	gnl|Amel_4.5|GB42903-RA	GB42903-RA	GB42903
		GB53628	2.64705	GB51704	2.79803	gnl|Amel_4.5|GB54358-RA	GB54358-RA	GB54358
		GB52423	2.64065	GB46643	2.79775	gnl|Amel_4.5|GB44745-RA	GB44745-RA	GB44745
		GB43411	2.63653	GB42327	2.79109	gnl|Amel_4.5|GB42558-RA	GB42558-RA	GB42558
		GB55560	2.63241	GB43280	2.79029	gnl|Amel_4.5|GB44133-RA	GB44133-RA	GB44133
		GB54397	2.6321	GB55860	2.78912	gnl|Amel_4.5|GB47614-RA	GB47614-RA	GB47614
		GB49010	2.62778	GB49329	2.78305	gnl|Amel_4.5|GB48306-RA	GB48306-RA	GB48306
		GB42792	2.62594	GB42812	2.78115	gnl|Amel_4.5|GB48446-RA	GB48446-RA	GB48446
		GB40745	2.62577	GB45147	2.77944	gnl|Amel_4.5|GB47035-RA	GB47035-RA	GB47035
		GB53443	2.62518	GB43575	2.77464	gnl|Amel_4.5|GB48006-RA	GB48006-RA	GB48006
		GB40020	2.62213	GB55503	2.77205	gnl|Amel_4.5|GB55503-RA	GB55503-RA	GB55503
		GB47184	2.62208	GB42315	2.77166	gnl|Amel_4.5|GB40016-RA	GB40016-RA	GB40016
		GB48937	2.61784	GB44064	2.76623	gnl|Amel_4.5|GB47607-RA	GB47607-RA	GB47607
		GB47626	2.61474	GB43203	2.75912	gnl|Amel_4.5|GB45088-RA	GB45088-RA	GB45088
		GB40437	2.6139	GB48448	2.75878	gnl|Amel_4.5|GB50291-RA	GB50291-RA	GB50291
		GB40221	2.61273	GB54753	2.75537	gnl|Amel_4.5|GB45689-RA	GB45689-RA	GB45689
		GB49348	2.60898	GB44428	2.75285	gnl|Amel_4.5|GB43447-RA	GB43447-RA	GB43447
		GB48849	2.60753	GB44067	2.7524	gnl|Amel_4.5|GB48560-RA	GB48560-RA	GB48560
		GB51518	2.60559	GB46790	2.75162	gnl|Amel_4.5|GB49163-RA	GB49163-RA	GB49163
		GB49349	2.60189	GB55016	2.75123	gnl|Amel_4.5|GB51174-RA	GB51174-RA	GB51174
		GB54404	2.6012	GB55949	2.75051	gnl|Amel_4.5|GB44233-RA	GB44233-RA	GB44233
		GB50291	2.60113	GB51429	2.7505	gnl|Amel_4.5|GB42004-RA	GB42004-RA	GB42004
		GB41152	2.59957	GB42354	2.7435	gnl|Amel_4.5|GB41177-RA	GB41177-RA	GB41177
		GB41505	2.5984	GB46909	2.74332	gnl|Amel_4.5|GB43784-RA	GB43784-RA	GB43784
		GB44281	2.5958	GB48208	2.74305	gnl|Amel_4.5|GB40140-RA	GB40140-RA	GB40140
		GB53619	2.5954	GB45655	2.74193	gnl|Amel_4.5|GB54541-RA	GB54541-RA	GB54541
		GB50848	2.58946	GB55323	2.74115	gnl|Amel_4.5|GB54131-RA	GB54131-RA	GB54131
		GB54680	2.58884	GB45701	2.7397	gnl|Amel_4.5|GB55239-RA	GB55239-RA	GB55239
		GB50010	2.5838	GB52454	2.73816	gnl|Amel_4.5|GB44292-RA	GB44292-RA	GB44292
		GB55189	2.58295	GB40493	2.73699	gnl|Amel_4.5|GB45910-RA	GB45910-RA	GB45910
		GB51544	2.58063	GB49383	2.73358	gnl|Amel_4.5|GB41467-RA	GB41467-RA	GB41467
		GB49680	2.57615	GB55889	2.73195	gnl|Amel_4.5|GB53965-RA	GB53965-RA	GB53965
		GB54947	2.57467	GB40656	2.73167	gnl|Amel_4.5|GB41628-RA	GB41628-RA	GB41628
		GB40021	2.57417	GB44453	2.731	gnl|Amel_4.5|GB53743-RA	GB53743-RA	GB53743
		GB47463	2.5714	GB41179	2.72994	gnl|Amel_4.5|GB54395-RA	GB54395-RA	GB54395
		GB40828	2.57008	GB45463	2.72987	gnl|Amel_4.5|GB42621-RA	GB42621-RA	GB42621
		GB55657	2.5611	GB45666	2.72916	gnl|Amel_4.5|GB53929-RA	GB53929-RA	GB53929
		GB51220	2.55967	GB43427	2.72876	gnl|Amel_4.5|GB54374-RA	GB54374-RA	GB54374
		GB45973	2.55945	GB52185	2.72798	gnl|Amel_4.5|GB49034-RA	GB49034-RA	GB49034
		GB40358	2.55448	GB52038	2.72633	gnl|Amel_4.5|GB54394-RA	GB54394-RA	GB54394
		GB50435	2.54858	GB49303	2.72597	gnl|Amel_4.5|GB40966-RA	GB40966-RA	GB40966
		GB48148	2.54667	GB45248	2.72124	gnl|Amel_4.5|GB50091-RA	GB50091-RA	GB50091
		GB51713	2.54475	GB51144	2.71826	gnl|Amel_4.5|GB51195-RA	GB51195-RA	GB51195
		GB42049	2.54449	GB44659	2.71352	gnl|Amel_4.5|GB49462-RA	GB49462-RA	GB49462
		GB54543	2.54174	GB46275	2.71298	gnl|Amel_4.5|GB55675-RA	GB55675-RA	GB55675
		GB52730	2.54015	GB41401	2.70683	gnl|Amel_4.5|GB51749-RA	GB51749-RA	GB51749
		GB55016	2.53747	GB46994	2.7026	gnl|Amel_4.5|GB50219-RA	GB50219-RA	GB50219
		GB40941	2.53737	GB42476	2.70005	gnl|Amel_4.5|GB54893-RA	GB54893-RA	GB54893
		GB49571	2.53635	GB48823	2.69938	gnl|Amel_4.5|GB41641-RA	GB41641-RA	GB41641
		GB40385	2.5337	GB48310	2.69764	gnl|Amel_4.5|GB51095-RA	GB51095-RA	GB51095
		GB47407	2.53279	GB43208	2.69758	gnl|Amel_4.5|GB52906-RA	GB52906-RA	GB52906
		GB50107	2.53273	GB51525	2.69484	gnl|Amel_4.5|GB43225-RA	GB43225-RA	GB43225
		GB46909	2.53119	GB42051	2.6945	gnl|Amel_4.5|GB50593-RA	GB50593-RA	GB50593
		GB42812	2.53013	GB48998	2.69104	gnl|Amel_4.5|GB51019-RA	GB51019-RA	GB51019
		GB44261	2.5293	GB46149	2.68969	gnl|Amel_4.5|GB55400-RA	GB55400-RA	GB55400
		GB40148	2.52827	GB42900	2.68803	gnl|Amel_4.5|GB43460-RA	GB43460-RA	GB43460
		GB51634	2.52819	GB50418	2.68508	gnl|Amel_4.5|GB44362-RA	GB44362-RA	GB44362
		GB51064	2.52727	GB42217	2.68446	gnl|Amel_4.5|GB51621-RA	GB51621-RA	GB51621
		GB43630	2.52176	GB40798	2.67885	gnl|Amel_4.5|GB45617-RA	GB45617-RA	GB45617
		GB48829	2.51755	GB49611	2.67685	gnl|Amel_4.5|GB45034-RA	GB45034-RA	GB45034
		GB48998	2.51604	GB41910	2.67484	gnl|Amel_4.5|GB40264-RA	GB40264-RA	GB40264
		GB46023	2.51492	GB50813	2.6726	gnl|Amel_4.5|GB51173-RA	GB51173-RA	GB51173
		GB48352	2.5143	GB42845	2.67196	gnl|Amel_4.5|GB43446-RA	GB43446-RA	GB43446
		GB48317	2.51138	GB50625	2.66727	gnl|Amel_4.5|GB42000-RA	GB42000-RA	GB42000
		GB43964	2.51054	GB46226	2.66693	gnl|Amel_4.5|GB51200-RA	GB51200-RA	GB51200
		GB49439	2.50193	GB49970	2.66661	gnl|Amel_4.5|GB53054-RA	GB53054-RA	GB53054
		GB41284	2.49121	GB47184	2.66209	gnl|Amel_4.5|GB45887-RA	GB45887-RA	GB45887
		GB54376	2.49116	GB47153	2.66069	gnl|Amel_4.5|GB50434-RA	GB50434-RA	GB50434
		GB51704	2.49023	GB54264	2.65801	gnl|Amel_4.5|GB55556-RA	GB55556-RA	GB55556
		GB46034	2.49009	GB55482	2.65721	gnl|Amel_4.5|GB41468-RA	GB41468-RA	GB41468
		GB54447	2.48189	GB48201	2.65562	gnl|Amel_4.5|GB46363-RA	GB46363-RA	GB46363
		GB50338	2.48159	GB52288	2.65504	gnl|Amel_4.5|GB42049-RA	GB42049-RA	GB42049
		GB52454	2.48142	GB54423	2.65059	gnl|Amel_4.5|GB40331-RA	GB40331-RA	GB40331
		GB43733	2.47946	GB55539	2.6485	gnl|Amel_4.5|GB40511-RA	GB40511-RA	GB40511
		GB51209	2.47455	GB43316	2.64782	gnl|Amel_4.5|GB45250-RA	GB45250-RA	GB45250
		GB49369	2.47353	GB44051	2.6471	gnl|Amel_4.5|GB48146-RA	GB48146-RA	GB48146
		GB46048	2.47127	GB53550	2.64427	gnl|Amel_4.5|GB52428-RA	GB52428-RA	GB52428
		GB44763	2.46958	GB54233	2.63896	gnl|Amel_4.5|GB45176-RA	GB45176-RA	GB45176
		GB49970	2.46888	GB47732	2.63889	gnl|Amel_4.5|GB54886-RA	GB54886-RA	GB54886
		GB44490	2.4653	GB42148	2.63714	gnl|Amel_4.5|GB54238-RA	GB54238-RA	GB54238
		GB44578	2.46504	GB46124	2.63688	gnl|Amel_4.5|GB48521-RA	GB48521-RA	GB48521
		GB53532	2.4648	GB42811	2.63407	gnl|Amel_4.5|GB45231-RA	GB45231-RA	GB45231
		GB51808	2.46154	GB42244	2.62964	gnl|Amel_4.5|GB50734-RA	GB50734-RA	GB50734
		GB50898	2.46075	GB45709	2.62858	gnl|Amel_4.5|GB55880-RA	GB55880-RA	GB55880
		GB53605	2.45935	GB41886	2.62837	gnl|Amel_4.5|GB53811-RA	GB53811-RA	GB53811
		GB49942	2.45814	GB51889	2.62831	gnl|Amel_4.5|GB40678-RA	GB40678-RA	GB40678
		GB53966	2.4519	GB55382	2.62681	gnl|Amel_4.5|GB53266-RA	GB53266-RA	GB53266
		GB53886	2.45108	GB51740	2.62617	gnl|Amel_4.5|GB55016-RA	GB55016-RA	GB55016
		GB51762	2.44924	GB49352	2.62486	gnl|Amel_4.5|GB42616-RA	GB42616-RA	GB42616
		GB48409	2.44853	GB40948	2.62285	gnl|Amel_4.5|GB42266-RA	GB42266-RA	GB42266
		GB55962	2.44704	GB45749	2.62279	gnl|Amel_4.5|GB44263-RA	GB44263-RA	GB44263
		GB51462	2.44658	GB47295	2.62097	gnl|Amel_4.5|GB52933-RA	GB52933-RA	GB52933
		GB55372	2.44646	GB48317	2.62093	gnl|Amel_4.5|GB46270-RA	GB46270-RA	GB46270
		GB50096	2.44303	GB43235	2.61945	gnl|Amel_4.5|GB40106-RA	GB40106-RA	GB40106
		GB40705	2.43496	GB43389	2.61635	gnl|Amel_4.5|GB45939-RA	GB45939-RA	GB45939
		GB55860	2.43474	GB50338	2.61614	gnl|Amel_4.5|GB51172-RA	GB51172-RA	GB51172
		GB46443	2.43144	GB55544	2.61568	gnl|Amel_4.5|GB48140-RA	GB48140-RA	GB48140
		GB52351	2.42621	GB50067	2.61533	gnl|Amel_4.5|GB55047-RA	GB55047-RA	GB55047
		GB50813	2.42592	GB48434	2.61504	gnl|Amel_4.5|GB43213-RA	GB43213-RA	GB43213
		GB52801	2.42272	GB51968	2.61437	gnl|Amel_4.5|GB55898-RA	GB55898-RA	GB55898
		GB45020	2.422	GB46320	2.6142	gnl|Amel_4.5|GB46587-RA	GB46587-RA	GB46587
		GB45639	2.42167	GB54666	2.61301	gnl|Amel_4.5|GB42313-RA	GB42313-RA	GB42313
		GB47435	2.41657	GB45907	2.6079	gnl|Amel_4.5|GB40567-RA	GB40567-RA	GB40567
		GB51889	2.41615	GB50902	2.60582	gnl|Amel_4.5|GB53111-RA	GB53111-RA	GB53111
		GB51672	2.4003	GB42568	2.60311	gnl|Amel_4.5|GB53592-RA	GB53592-RA	GB53592
		GB45876	2.39737	GB53437	2.60215	gnl|Amel_4.5|GB42838-RA	GB42838-RA	GB42838
		GB52541	2.39277	GB44490	2.59938	gnl|Amel_4.5|GB49359-RA	GB49359-RA	GB49359
		GB54097	2.38834	GB41168	2.59833	gnl|Amel_4.5|GB41046-RA	GB41046-RA	GB41046
		GB54188	2.38636	GB44937	2.58874	gnl|Amel_4.5|GB41893-RA	GB41893-RA	GB41893
		GB49773	2.38631	GB51551	2.5853	gnl|Amel_4.5|GB45446-RA	GB45446-RA	GB45446
		GB43565	2.38604	GB52906	2.58512	gnl|Amel_4.5|GB51583-RA	GB51583-RA	GB51583
		GB41135	2.38136	GB54661	2.58161	gnl|Amel_4.5|GB48187-RA	GB48187-RA	GB48187
		GB41808	2.37969	GB54544	2.57781	gnl|Amel_4.5|GB41339-RA	GB41339-RA	GB41339
		GB50161	2.37947	GB41202	2.57761	gnl|Amel_4.5|GB45071-RA	GB45071-RA	GB45071
		GB47580	2.3789	GB43543	2.57659	gnl|Amel_4.5|GB50682-RA	GB50682-RA	GB50682
		GB41975	2.37787	GB53836	2.57473	gnl|Amel_4.5|GB53835-RA	GB53835-RA	GB53835
		GB49081	2.37773	GB47382	2.57417	gnl|Amel_4.5|GB40741-RA	GB40741-RA	GB40741
		GB44780	2.37645	GB45195	2.57294	gnl|Amel_4.5|GB54680-RA	GB54680-RA	GB54680
		GB48779	2.37633	GB51583	2.57289	gnl|Amel_4.5|GB48705-RA	GB48705-RA	GB48705
		GB46686	2.3722	GB53827	2.56992	gnl|Amel_4.5|GB42442-RA	GB42442-RA	GB42442
		GB55459	2.37137	GB52624	2.5696	gnl|Amel_4.5|GB44364-RA	GB44364-RA	GB44364
		GB40853	2.37116	GB46683	2.56808	gnl|Amel_4.5|GB49056-RA	GB49056-RA	GB49056
		GB40522	2.36647	GB46493	2.56437	gnl|Amel_4.5|GB47042-RA	GB47042-RA	GB47042
		GB53867	2.36439	GB55420	2.56411	gnl|Amel_4.5|GB53437-RA	GB53437-RA	GB53437
		GB55724	2.36396	GB55810	2.56079	gnl|Amel_4.5|GB44213-RA	GB44213-RA	GB44213
		GB45602	2.36343	GB46290	2.56051	gnl|Amel_4.5|GB51305-RA	GB51305-RA	GB51305
		GB46762	2.3575	GB55123	2.55901	gnl|Amel_4.5|GB55228-RA	GB55228-RA	GB55228
		GB47667	2.35668	GB52541	2.5555	gnl|Amel_4.5|GB54432-RA	GB54432-RA	GB54432
		GB45195	2.35529	GB46686	2.55504	gnl|Amel_4.5|GB48840-RA	GB48840-RA	GB48840
		GB53353	2.35393	GB54219	2.55392	gnl|Amel_4.5|GB43130-RA	GB43130-RA	GB43130
		GB48834	2.34855	GB43301	2.55368	gnl|Amel_4.5|GB42469-RA	GB42469-RA	GB42469
		GB41032	2.34329	GB41153	2.55294	gnl|Amel_4.5|GB47254-RA	GB47254-RA	GB47254
		GB44317	2.33638	GB45684	2.55071	gnl|Amel_4.5|GB55211-RA	GB55211-RA	GB55211
		GB54219	2.33425	GB53027	2.54792	gnl|Amel_4.5|GB44824-RA	GB44824-RA	GB44824
		GB51524	2.33225	GB55331	2.54692	gnl|Amel_4.5|GB49672-RA	GB49672-RA	GB49672
		GB51525	2.32931	GB40020	2.54606	gnl|Amel_4.5|GB47513-RA	GB47513-RA	GB47513
		GB41982	2.32875	GB40463	2.54518	gnl|Amel_4.5|GB45932-RA	GB45932-RA	GB45932
		GB43278	2.32528	GB44936	2.54459	gnl|Amel_4.5|GB55611-RA	GB55611-RA	GB55611
		GB53437	2.32468	GB45376	2.54356	gnl|Amel_4.5|GB40583-RA	GB40583-RA	GB40583
		GB44004	2.32015	GB55885	2.54214	gnl|Amel_4.5|GB46209-RA	GB46209-RA	GB46209
		GB40578	2.31682	GB49081	2.53799	gnl|Amel_4.5|GB54892-RA	GB54892-RA	GB54892
		GB52251	2.31226	GB49457	2.53352	gnl|Amel_4.5|GB54786-RA	GB54786-RA	GB54786
		GB42771	2.3119	GB53662	2.53095	gnl|Amel_4.5|GB48070-RA	GB48070-RA	GB48070
		GB44659	2.31107	GB48222	2.52826	gnl|Amel_4.5|GB41439-RA	GB41439-RA	GB41439
		GB46873	2.30956	GB54089	2.52721	gnl|Amel_4.5|GB45555-RA	GB45555-RA	GB45555
		GB46146	2.30857	GB45955	2.52639	gnl|Amel_4.5|GB41138-RA	GB41138-RA	GB41138
		GB42805	2.30314	GB53306	2.52619	gnl|Amel_4.5|GB55287-RA	GB55287-RA	GB55287
		GB54510	2.30251	GB41808	2.52528	gnl|Amel_4.5|GB53757-RA	GB53757-RA	GB53757
		GB55960	2.29675	GB50733	2.52226	gnl|Amel_4.5|GB55164-RA	GB55164-RA	GB55164
		GB50587	2.29448	GB40892	2.52201	gnl|Amel_4.5|GB41221-RA	GB41221-RA	GB41221
		GB54091	2.29353	GB54097	2.52195	gnl|Amel_4.5|GB54947-RA	GB54947-RA	GB54947
		GB48883	2.29315	GB47229	2.51826	gnl|Amel_4.5|GB45324-RA	GB45324-RA	GB45324
		GB55323	2.2908	GB55455	2.51303	gnl|Amel_4.5|GB55036-RA	GB55036-RA	GB55036
		GB44936	2.28982	GB48251	2.51162	gnl|Amel_4.5|GB42434-RA	GB42434-RA	GB42434
		GB45955	2.28608	GB51664	2.51126	gnl|Amel_4.5|GB51467-RA	GB51467-RA	GB51467
		GB53036	2.28308	GB40265	2.51049	gnl|Amel_4.5|GB55387-RA	GB55387-RA	GB55387
		GB49404	2.2816	GB53431	2.50848	gnl|Amel_4.5|GB55885-RA	GB55885-RA	GB55885
		GB44067	2.27867	GB40206	2.50674	gnl|Amel_4.5|GB50290-RA	GB50290-RA	GB50290
		GB51109	2.27659	GB40828	2.50561	gnl|Amel_4.5|GB52278-RA	GB52278-RA	GB52278
		GB47611	2.27504	GB46833	2.50465	gnl|Amel_4.5|GB54219-RA	GB54219-RA	GB54219
		GB42416	2.27442	GB46266	2.50318	gnl|Amel_4.5|GB51168-RA	GB51168-RA	GB51168
		GB42037	2.2726	GB40758	2.50153	gnl|Amel_4.5|GB51682-RA	GB51682-RA	GB51682
		GB47455	2.27095	GB42375	2.49919	gnl|Amel_4.5|GB47330-RA	GB47330-RA	GB47330
		GB55542	2.26896	GB44334	2.49835	gnl|Amel_4.5|GB45723-RA	GB45723-RA	GB45723
		GB55352	2.26787	GB45207	2.49764	gnl|Amel_4.5|GB50767-RA	GB50767-RA	GB50767
		GB41346	2.26689	GB46167	2.49525	gnl|Amel_4.5|GB46877-RA	GB46877-RA	GB46877
		GB53950	2.266	GB44641	2.49496	gnl|Amel_4.5|GB47305-RA	GB47305-RA	GB47305
		GB47768	2.26474	GB44780	2.49011	gnl|Amel_4.5|GB47498-RA	GB47498-RA	GB47498
		GB40838	2.26395	GB54510	2.47864	gnl|Amel_4.5|GB50759-RA	GB50759-RA	GB50759
		GB47016	2.26094	GB55581	2.47838	gnl|Amel_4.5|GB52926-RA	GB52926-RA	GB52926
		GB46650	2.25783	GB41553	2.47686	gnl|Amel_4.5|GB54766-RA	GB54766-RA	GB54766
		GB54040	2.25752	GB54532	2.47164	gnl|Amel_4.5|GB44029-RA	GB44029-RA	GB44029
		GB48440	2.25509	GB41590	2.46912	gnl|Amel_4.5|GB50554-RA	GB50554-RA	GB50554
		GB53083	2.25485	GB49132	2.46819	gnl|Amel_4.5|GB55361-RA	GB55361-RA	GB55361
		GB52657	2.2543	GB41388	2.46788	gnl|Amel_4.5|GB44656-RA	GB44656-RA	GB44656
		GB41876	2.25385	GB40437	2.46356	gnl|Amel_4.5|GB48684-RA	GB48684-RA	GB48684
		GB51250	2.25185	GB50629	2.4632	gnl|Amel_4.5|GB43142-RA	GB43142-RA	GB43142
		GB42354	2.25185	GB49453	2.46001	gnl|Amel_4.5|GB40074-RA	GB40074-RA	GB40074
		GB46790	2.25013	GB46892	2.45776	gnl|Amel_4.5|GB47475-RA	GB47475-RA	GB47475
		GB53714	2.24866	GB53125	2.45651	gnl|Amel_4.5|GB49861-RA	GB49861-RA	GB49861
		GB50833	2.24784	GB51165	2.45356	gnl|Amel_4.5|GB50156-RA	GB50156-RA	GB50156
		GB42692	2.24755	GB55751	2.45317	gnl|Amel_4.5|GB50418-RA	GB50418-RA	GB50418
		GB41903	2.24688	GB49540	2.45228	gnl|Amel_4.5|GB52429-RA	GB52429-RA	GB52429
		GB55474	2.24527	GB40452	2.45148	gnl|Amel_4.5|GB51509-RA	GB51509-RA	GB51509
		GB46277	2.24379	GB49441	2.45083	gnl|Amel_4.5|GB49473-RA	GB49473-RA	GB49473
		GB50149	2.24366	GB48431	2.44943	gnl|Amel_4.5|GB46068-RA	GB46068-RA	GB46068
		GB40350	2.2436	GB46467	2.44924	gnl|Amel_4.5|GB42178-RA	GB42178-RA	GB42178
		GB41591	2.24314	GB55535	2.44609	gnl|Amel_4.5|GB54320-RA	GB54320-RA	GB54320
		GB41042	2.242	GB51064	2.44397	gnl|Amel_4.5|GB49515-RA	GB49515-RA	GB49515
		GB49315	2.23962	GB48997	2.4426	gnl|Amel_4.5|GB42411-RA	GB42411-RA	GB42411
		GB47107	2.23628	GB45013	2.44228	gnl|Amel_4.5|GB53401-RA	GB53401-RA	GB53401
		GB41776	2.2356	GB50496	2.44166	gnl|Amel_4.5|GB51967-RA	GB51967-RA	GB51967
		GB42899	2.22722	GB50958	2.44085	gnl|Amel_4.5|GB53150-RA	GB53150-RA	GB53150
		GB48434	2.22496	GB44178	2.43916	gnl|Amel_4.5|GB53893-RA	GB53893-RA	GB53893
		GB54047	2.22483	GB48797	2.4381	gnl|Amel_4.5|GB43791-RA	GB43791-RA	GB43791
		GB40798	2.22389	GB52591	2.43716	gnl|Amel_4.5|GB47670-RA	GB47670-RA	GB47670
		GB41067	2.22179	GB55805	2.43674	gnl|Amel_4.5|GB50787-RA	GB50787-RA	GB50787
		GB45632	2.21556	GB50856	2.43576	gnl|Amel_4.5|GB41941-RA	GB41941-RA	GB41941
		GB55971	2.21351	GB53273	2.43344	gnl|Amel_4.5|GB50705-RA	GB50705-RA	GB50705
		GB51188	2.2134	GB53811	2.43037	gnl|Amel_4.5|GB51248-RA	GB51248-RA	GB51248
		GB45194	2.21155	GB41807	2.42927	gnl|Amel_4.5|GB55097-RA	GB55097-RA	GB55097
		GB50620	2.2098	GB45716	2.42772	gnl|Amel_4.5|GB40644-RA	GB40644-RA	GB40644
		GB53387	2.20939	GB44596	2.42594	gnl|Amel_4.5|GB47945-RA	GB47945-RA	GB47945
		GB44653	2.20731	GB50587	2.42544	gnl|Amel_4.5|GB50430-RA	GB50430-RA	GB50430
		GB53538	2.20384	GB49490	2.42469	gnl|Amel_4.5|GB44128-RA	GB44128-RA	GB44128
		GB41037	2.20193	GB52007	2.42161	gnl|Amel_4.5|GB53788-RA	GB53788-RA	GB53788
		GB42747	2.20183	GB46813	2.42153	gnl|Amel_4.5|GB53028-RA	GB53028-RA	GB53028
		GB41896	2.19858	GB47539	2.41656	gnl|Amel_4.5|GB53978-RA	GB53978-RA	GB53978
		GB54045	2.1964	GB45396	2.4164	gnl|Amel_4.5|GB44247-RA	GB44247-RA	GB44247
		GB55810	2.19635	GB42634	2.41307	gnl|Amel_4.5|GB47825-RA	GB47825-RA	GB47825
		GB42781	2.19486	GB51991	2.41016	gnl|Amel_4.5|GB52039-RA	GB52039-RA	GB52039
		GB43709	2.19435	GB49348	2.40604	gnl|Amel_4.5|GB54946-RA	GB54946-RA	GB54946
		GB55767	2.1874	GB42415	2.40429	gnl|Amel_4.5|GB52778-RA	GB52778-RA	GB52778
		GB41873	2.18713	GB44100	2.40363	gnl|Amel_4.5|GB48028-RA	GB48028-RA	GB48028
		GB48997	2.18511	GB54949	2.39902	gnl|Amel_4.5|GB47083-RA	GB47083-RA	GB47083
		GB53925	2.18301	GB51634	2.3975	gnl|Amel_4.5|GB52187-RA	GB52187-RA	GB52187
		GB49438	2.18275	GB41373	2.3973	gnl|Amel_4.5|GB40662-RA	GB40662-RA	GB40662
		GB50810	2.18233	GB46209	2.39608	gnl|Amel_4.5|GB50613-RA	GB50613-RA	GB50613
		GB42563	2.17676	GB49419	2.39263	gnl|Amel_4.5|GB44214-RA	GB44214-RA	GB44214
		GB51119	2.17347	GB44634	2.38738	gnl|Amel_4.5|GB48675-RA	GB48675-RA	GB48675
		GB43471	2.16912	GB53769	2.38717	gnl|Amel_4.5|GB47292-RA	GB47292-RA	GB47292
		GB40637	2.16585	GB50757	2.38715	gnl|Amel_4.5|GB50398-RA	GB50398-RA	GB50398
		GB41739	2.1655	GB48903	2.38515	gnl|Amel_4.5|GB47624-RA	GB47624-RA	GB47624
		GB42213	2.16207	GB52275	2.38431	gnl|Amel_4.5|GB52810-RA	GB52810-RA	GB52810
		GB52195	2.16044	GB48708	2.3812	gnl|Amel_4.5|GB53400-RA	GB53400-RA	GB53400
		GB48122	2.15509	GB48691	2.37734	gnl|Amel_4.5|GB41547-RA	GB41547-RA	GB41547
		GB45666	2.1546	GB41454	2.37617	gnl|Amel_4.5|GB42220-RA	GB42220-RA	GB42220
		GB48340	2.15428	GB42969	2.37356	gnl|Amel_4.5|GB55818-RA	GB55818-RA	GB55818
		GB47734	2.15325	GB54588	2.37349	gnl|Amel_4.5|GB52097-RA	GB52097-RA	GB52097
		GB47670	2.15264	GB50705	2.3722	gnl|Amel_4.5|GB41739-RA	GB41739-RA	GB41739
		GB49112	2.15107	GB44932	2.36829	gnl|Amel_4.5|GB49650-RA	GB49650-RA	GB49650
		GB49549	2.15063	GB40420	2.36594	gnl|Amel_4.5|GB55259-RA	GB55259-RA	GB55259
		GB41162	2.15004	GB44555	2.36538	gnl|Amel_4.5|GB44485-RA	GB44485-RA	GB44485
		GB49303	2.1498	GB55459	2.3652	gnl|Amel_4.5|GB53087-RA	GB53087-RA	GB53087
		GB54664	2.14864	GB54919	2.36503	gnl|Amel_4.5|GB40648-RA	GB40648-RA	GB40648
		GB44079	2.1486	GB49558	2.36466	gnl|Amel_4.5|GB42197-RA	GB42197-RA	GB42197
		GB41373	2.14662	GB46612	2.36307	gnl|Amel_4.5|GB49355-RA	GB49355-RA	GB49355
		GB53500	2.14529	GB41903	2.36264	gnl|Amel_4.5|GB47119-RA	GB47119-RA	GB47119
		GB45248	2.14487	GB43638	2.36025	gnl|Amel_4.5|GB52195-RA	GB52195-RA	GB52195
		GB52348	2.14377	GB45596	2.35779	gnl|Amel_4.5|GB46436-RA	GB46436-RA	GB46436
		GB54094	2.14249	GB54447	2.35716	gnl|Amel_4.5|GB52004-RA	GB52004-RA	GB52004
		GB40925	2.13667	GB46792	2.35468	gnl|Amel_4.5|GB55137-RA	GB55137-RA	GB55137
		GB48187	2.13507	GB49189	2.35211	gnl|Amel_4.5|GB40065-RA	GB40065-RA	GB40065
		GB52188	2.13485	GB55242	2.35039	gnl|Amel_4.5|GB43278-RA	GB43278-RA	GB43278
		GB44034	2.13401	GB53830	2.34686	gnl|Amel_4.5|GB50297-RA	GB50297-RA	GB50297
		GB45775	2.13283	GB48669	2.34632	gnl|Amel_4.5|GB48942-RA	GB48942-RA	GB48942
		GB55263	2.13083	GB48122	2.3454	gnl|Amel_4.5|GB40522-RA	GB40522-RA	GB40522
		GB40417	2.12753	GB52347	2.34505	gnl|Amel_4.5|GB45157-RA	GB45157-RA	GB45157
		GB41450	2.12318	GB46042	2.34428	gnl|Amel_4.5|GB52688-RA	GB52688-RA	GB52688
		GB45830	2.12302	GB52590	2.34225	gnl|Amel_4.5|GB56028-RA	GB56028-RA	GB56028
		GB45749	2.12239	GB51911	2.33962	gnl|Amel_4.5|GB40350-RA	GB40350-RA	GB40350
		GB53067	2.12208	GB45227	2.33888	gnl|Amel_4.5|GB52171-RA	GB52171-RA	GB52171
		GB43261	2.12189	GB42662	2.33827	gnl|Amel_4.5|GB47026-RA	GB47026-RA	GB47026
		GB42775	2.1214	GB48402	2.33483	gnl|Amel_4.5|GB50662-RA	GB50662-RA	GB50662
		GB50438	2.1201	GB55913	2.33294	gnl|Amel_4.5|GB52912-RA	GB52912-RA	GB52912
		GB40718	2.11739	GB41806	2.33269	gnl|Amel_4.5|GB49295-RA	GB49295-RA	GB49295
		GB50602	2.11675	GB54047	2.32965	gnl|Amel_4.5|GB41679-RA	GB41679-RA	GB41679
		GB47226	2.11636	GB53262	2.32911	gnl|Amel_4.5|GB44841-RA	GB44841-RA	GB44841
		GB54054	2.11605	GB44146	2.3286	gnl|Amel_4.5|GB47806-RA	GB47806-RA	GB47806
		GB41301	2.11507	GB42078	2.3284	gnl|Amel_4.5|GB51622-RA	GB51622-RA	GB51622
		GB45013	2.11485	GB49330	2.32738	gnl|Amel_4.5|GB50909-RA	GB50909-RA	GB50909
		GB54950	2.11465	GB44556	2.32209	gnl|Amel_4.5|GB41400-RA	GB41400-RA	GB41400
		GB45155	2.11387	GB41279	2.31974	gnl|Amel_4.5|GB48149-RA	GB48149-RA	GB48149
		GB48417	2.11377	GB46123	2.31973	gnl|Amel_4.5|GB47918-RA	GB47918-RA	GB47918
		GB51556	2.11306	GB55128	2.31959	gnl|Amel_4.5|GB46167-RA	GB46167-RA	GB46167
		GB51338	2.11248	GB48563	2.3156	gnl|Amel_4.5|GB42346-RA	GB42346-RA	GB42346
		GB54544	2.11198	GB53199	2.31551	gnl|Amel_4.5|GB53859-RA	GB53859-RA	GB53859
		GB48628	2.11056	GB54676	2.31546	gnl|Amel_4.5|GB49540-RA	GB49540-RA	GB49540
		GB41970	2.10195	GB41035	2.31458	gnl|Amel_4.5|GB55771-RA	GB55771-RA	GB55771
		GB45555	2.09877	GB46629	2.31297	gnl|Amel_4.5|GB55020-RA	GB55020-RA	GB55020
		GB44641	2.09488	GB40358	2.31255	gnl|Amel_4.5|GB42226-RA	GB42226-RA	GB42226
		GB55889	2.09264	GB44656	2.31248	gnl|Amel_4.5|GB52288-RA	GB52288-RA	GB52288
		GB46468	2.09143	GB49941	2.31206	gnl|Amel_4.5|GB46208-RA	GB46208-RA	GB46208
		GB48364	2.09105	GB42614	2.30783	gnl|Amel_4.5|GB44884-RA	GB44884-RA	GB44884
		GB40015	2.0891	GB41896	2.30606	gnl|Amel_4.5|GB40533-RA	GB40533-RA	GB40533
		GB55660	2.08724	GB45736	2.30399	gnl|Amel_4.5|GB52746-RA	GB52746-RA	GB52746
		GB40781	2.08555	GB44537	2.30249	gnl|Amel_4.5|GB54039-RA	GB54039-RA	GB54039
		GB52039	2.08522	GB54084	2.29926	gnl|Amel_4.5|GB49151-RA	GB49151-RA	GB49151
		GB54981	2.08511	GB45194	2.29815
		GB42859	2.08437	GB45082	2.29805
		GB40463	2.08395	GB52662	2.29783
		GB47142	2.08383	GB47505	2.29728
		GB48195	2.08305	GB46639	2.29562
		GB50496	2.08282	GB40938	2.29239
		GB48776	2.08227	GB55463	2.29202
		GB44312	2.0814	GB52659	2.28763
		GB54201	2.08116	GB42277	2.28537
		GB47658	2.0791	GB55244	2.28483
		GB45046	2.0786	GB43633	2.27805
		GB44970	2.0779	GB47438	2.2777
		GB49324	2.07785	GB47324	2.27582
		GB42516	2.0759	GB55825	2.27551
		GB54919	2.07514	GB42079	2.27224
		GB54666	2.07389	GB48534	2.27204
		GB45716	2.07355	GB51757	2.27123
		GB42845	2.07225	GB42779	2.27113
		GB52439	2.07203	GB55235	2.27101
		GB49927	2.07199	GB50602	2.26758
		GB53336	2.06851	GB45679	2.26684
		GB50259	2.06846	GB49714	2.26647
		GB47079	2.06811	GB48927	2.26563
		GB54057	2.06475	GB55269	2.26498
		GB41285	2.06297	GB41162	2.26468
		GB53273	2.06054	GB43731	2.26453
		GB44361	2.06033	GB46159	2.26349
		GB40466	2.05777	GB49574	2.26284
		GB51798	2.0562	GB51683	2.25771
		GB55190	2.0539	GB41293	2.25731
		GB55475	2.05359	GB54886	2.25727
		GB44428	2.05194	GB42231	2.25684
		GB42659	2.051	GB52195	2.2539
		GB46042	2.04946	GB50932	2.25127
		GB51996	2.04829	GB55869	2.25058
		GB40016	2.04779	GB43379	2.24933
		GB47382	2.04652	GB40773	2.24701
		GB44373	2.04511	GB48195	2.2433
		GB53789	2.04279	GB49168	2.24224
		GB40251	2.04275	GB51037	2.24136
		GB49493	2.04271	GB55188	2.24116
		GB49351	2.04055	GB45973	2.24012
		GB52171	2.03957	GB54664	2.24006
		GB54264	2.03909	GB51119	2.23997
		GB47390	2.03826	GB47214	2.23983
		GB46612	2.03736	GB48409	2.23939
		GB50642	2.03557	GB42930	2.23848
		GB45983	2.03361	GB41873	2.23568
		GB52007	2.03309	GB46240	2.23182
		GB51664	2.03168	GB44035	2.23142
		GB40493	2.03167	GB55798	2.22964
		GB41445	2.02889	GB41739	2.22925
		GB42327	2.02584	GB53726	2.2291
		GB51004	2.02501	GB51566	2.22619
		GB45399	2.0248	GB53702	2.22607
		GB41442	2.0246	GB45843	2.22351
		GB44334	2.02404	GB44578	2.22324
		GB53959	2.02301	GB49126	2.22004
		GB42375	2.02244	GB45700	2.21905
		GB44980	2.02212	GB51613	2.21384
		GB50020	2.01639	GB49598	2.21197
		GB45911	2.01638	GB53619	2.2118
		GB51037	2.01569	GB46050	2.20946
		GB52347	2.01377	GB45263	2.2092
		GB43301	2.01283	GB48101	2.20879
		GB43213	2.0124	GB40986	2.20752
		GB45053	2.009	GB50995	2.20507
		GB48299	2.00688	GB41610	2.2046
		GB53209	2.0055	GB48187	2.2038
		GB44747	2.00466	GB45775	2.20278
		GB53607	2.00089	GB46477	2.20018
		GB50809	1.99914	GB51273	2.19902
		GB42315	1.99909	GB41220	2.19799
		GB55160	1.99876	GB55299	2.1971
		GB47035	1.99875	GB51536	2.19551
		GB47295	1.99818	GB51798	2.19428
		GB47153	1.99764	GB44365	2.19349
		GB44779	1.99735	GB49516	2.19089
		GB44904	1.99644	GB42659	2.19029
		GB50952	1.99528	GB50952	2.18904
		GB54359	1.99424	GB51866	2.18847
		GB44178	1.9924	GB46642	2.18785
		GB53655	1.99168	GB52339	2.18519
		GB46477	1.99019	GB46772	2.18327
		GB54480	1.98978	GB41283	2.18108
		GB47428	1.98767	GB51123	2.17849
		GB47420	1.98727	GB47455	2.17672
		GB46102	1.98594	GB44928	2.1756
		GB46903	1.98293	GB41447	2.17522
		GB49132	1.98266	GB45537	2.17403
		GB45907	1.98238	GB40312	2.17258
		GB44707	1.9816	GB53173	2.17246
		GB49906	1.98136	GB53849	2.17246
		GB45679	1.98097	GB43248	2.1721
		GB46492	1.97937	GB49351	2.17123
		GB50757	1.97784	GB50833	2.17111
		GB40948	1.97746	GB49259	2.17045
		GB45458	1.97651	GB54955	2.17043
		GB53431	1.97314	GB41104	2.16892
		GB46031	1.9731	GB49493	2.16774
		GB55299	1.97283	GB42212	2.16669
		GB52662	1.9727	GB41650	2.16575
		GB42051	1.96429	GB41232	2.16545
		GB48204	1.96324	GB40204	2.16481
		GB44534	1.96256	GB46373	2.16465
		GB45709	1.96183	GB47432	2.16452
		GB54532	1.96168	GB44557	2.16374
		GB51913	1.9599	GB54359	2.16313
		GB50218	1.95878	GB54335	2.16203
		GB46792	1.9579	GB40382	2.16128
		GB42529	1.9551	GB42172	2.15892
		GB49327	1.95401	GB40706	2.15882
		GB44574	1.9526	GB46031	2.15882
		GB55913	1.95007	GB40955	2.15776
		GB44656	1.94954	GB43831	2.15767
		GB50390	1.94791	GB53055	2.15764
		GB53934	1.94787	GB46921	2.15486
		GB49286	1.94778	GB51221	2.15479
		GB51210	1.94663	GB49284	2.1543
		GB46266	1.94575	GB45911	2.14863
		GB50418	1.94161	GB46733	2.14562
		GB55705	1.9413	GB54040	2.14453
		GB54955	1.94084	GB41390	2.14272
		GB47539	1.93952	GB49082	2.14255
		GB44213	1.93689	GB55971	2.14066
		GB55805	1.93535	GB54426	2.13962
		GB51536	1.93513	GB48369	2.13888
		GB40656	1.93477	GB50493	2.13858
		GB46651	1.93339	GB44299	2.13856
		GB43378	1.93127	GB54397	2.13592
		GB51122	1.93004	GB44069	2.13373
		GB50802	1.92944	GB45185	2.13338
		GB49520	1.92749	GB46323	2.13288
		GB47310	1.927	GB50606	2.13284
		GB45376	1.92299	GB41129	2.13206
		GB42654	1.91951	GB44746	2.13193
		GB51701	1.91824	GB47409	2.13084
		GB55242	1.91823	GB55406	2.13049
		GB42300	1.91654	GB45381	2.13031
		GB48431	1.91641	GB49515	2.12468
		GB50117	1.91432	GB54543	2.1231
		GB43554	1.91241	GB49222	2.12249
		GB44555	1.91161	GB45424	2.12129
		GB45593	1.9111	GB51431	2.12084
		GB44698	1.91015	GB55906	2.12024
		GB46617	1.90897	GB48830	2.12022
		GB55517	1.90701	GB40014	2.12011
		GB48369	1.9065	GB50259	2.11759
		GB49419	1.90566	GB51713	2.11753
		GB41968	1.90474	GB48306	2.11631
		GB52710	1.9036	GB53957	2.11537
		GB49934	1.8997	GB47239	2.11489
		GB55588	1.89642	GB55440	2.11476
		GB53662	1.89522	GB49651	2.1135
		GB49168	1.89492	GB55661	2.11179
		GB47055	1.89375	GB40340	2.11141
		GB45306	1.89302	GB54131	2.11112
		GB41507	1.88835	GB54831	2.10895
		GB46290	1.88821	GB45391	2.10784
		GB44084	1.88729	GB54547	2.10648
		GB43149	1.88663	GB41970	2.10509
		GB41336	1.88597	GB53067	2.10507
		GB48191	1.88366	GB55770	2.10454
		GB44537	1.88167	GB50351	2.10256
		GB45082	1.88101	GB48628	2.09973
		GB51123	1.88079	GB53655	2.09948
		GB48563	1.88003	GB44779	2.09677
		GB51238	1.87892	GB55989	2.09194
		GB53362	1.87887	GB49353	2.09039
		GB48201	1.87647	GB50549	2.09039
		GB42429	1.87577	GB55983	2.08985
		GB53549	1.87573	GB55660	2.0874
		GB45023	1.87452	GB53654	2.08692
		GB45251	1.87338	GB45633	2.08651
		GB54294	1.87286	GB40021	2.08447
		GB54056	1.86935	GB42924	2.08288
		GB44746	1.86873	GB55771	2.08243
		GB50625	1.86872	GB48103	2.08211
		GB46159	1.8685	GB49404	2.08167
		GB41035	1.86765	GB42481	2.07983
		GB45449	1.86725	GB55902	2.07981
		GB55885	1.86674	GB44296	2.07876
		GB52060	1.86632	GB54054	2.07827
		GB42078	1.86209	GB49356	2.07709
		GB48632	1.85805	GB42747	2.07465
		GB46182	1.85804	GB46340	2.0744
		GB44514	1.85714	GB52687	2.07397
		GB49386	1.85704	GB41295	2.0739
		GB45207	1.85389	GB53934	2.07065
		GB52687	1.85332	GB46903	2.07004
		GB44634	1.85294	GB43887	2.06987
		GB44768	1.85204	GB41063	2.06834
		GB44896	1.85079	GB41753	2.06679
		GB46467	1.84961	GB54208	2.06619
		GB43732	1.846	GB40151	2.06578
		GB51866	1.84257	GB45158	2.0644
		GB47239	1.84213	GB54642	2.06403
		GB46123	1.84105	GB44904	2.06166
		GB52659	1.84093	GB44034	2.06048
		GB54946	1.84001	GB52576	2.0602
		GB49330	1.83966	GB49967	2.05622
		GB54208	1.83786	GB44496	2.05591
		GB48356	1.83776	GB51883	2.05111
		GB52288	1.83717	GB46376	2.051
		GB45667	1.83655	GB46740	2.05034
		GB42244	1.83641	GB53690	2.04826
		GB54753	1.83589	GB42692	2.04725
		GB40799	1.83368	GB54094	2.04645
		GB44143	1.83238	GB43546	2.04332
		GB50958	1.82791	GB43420	2.04326
		GB49515	1.82707	GB48784	2.04311
		GB41027	1.8264	GB55517	2.04184
		GB53836	1.82399	GB53207	2.04105
		GB42426	1.82369	GB50950	2.03614
		GB54935	1.81779	GB47658	2.03605
		GB53015	1.81503	GB48523	2.03518
		GB47318	1.81488	GB52212	2.03513
		GB54668	1.81449	GB46594	2.03385
		GB51395	1.81436	GB52075	2.03376
		GB55765	1.81114	GB41037	2.03275
		GB51371	1.80973	GB55958	2.03265
		GB55825	1.80721	GB54220	2.03103
		GB44903	1.80672	GB54091	2.03093
		GB48124	1.80642	GB42328	2.02779
		GB41603	1.80424	GB52121	2.02675
		GB40979	1.80393	GB44204	2.02643
		GB49713	1.80364	GB47633	2.02622
		GB42381	1.80237	GB48812	2.02446
		GB41264	1.8005	GB48675	2.02351
		GB50493	1.80033	GB42313	2.02198
		GB41886	1.79966	GB46579	2.02063
		GB50851	1.796	GB55638	2.01893
		GB42704	1.796	GB42279	2.0171
		GB43555	1.79229	GB44769	2.01377
		GB51429	1.79209	GB47073	2.01357
		GB44496	1.79102	GB52643	2.01197
		GB40357	1.79009	GB49525	2.01045
		GB43945	1.78927	GB46013	2.00964
		GB55382	1.78859	GB54816	2.00953
		GB55906	1.78817	GB41345	2.00938
		GB41590	1.78723	GB41776	2.00833
		GB53088	1.78477	GB54480	2.00789
		GB55355	1.78387	GB54184	2.00657
		GB53849	1.78146	GB55767	2.00594
		GB42677	1.77895	GB42529	2.00516
		GB49494	1.7784	GB44317	2.00501
		GB51517	1.77839	GB51129	2.00314
		GB46167	1.77432	GB44747	2.00255
		GB41121	1.77401	GB51693	2.00041
		GB46144	1.77324	GB47185	2.00014
		GB55463	1.77071	GB45649	1.99683
		GB52735	1.76951	GB41142	1.9967
		GB44930	1.76911	GB41132	1.99659
		GB48208	1.76683	GB54863	1.99466
		GB48101	1.76666	GB44966	1.99384
		GB49714	1.76418	GB55476	1.9923
		GB40312	1.76398	GB42057	1.99005
		GB43441	1.76388	GB55474	1.98999
		GB52553	1.76226	GB49934	1.98646
		GB53721	1.7607	GB51694	1.98449
		GB51533	1.76052	GB48126	1.98214
		GB43580	1.76034	GB47663	1.98018
		GB43638	1.75968	GB40522	1.97988
		GB40151	1.7594	GB42917	1.97964
		GB42957	1.75872	GB44930	1.97893
		GB51991	1.75814	GB43526	1.97788
		GB44677	1.75802	GB45632	1.97718
		GB55511	1.75719	GB53143	1.97605
		GB45216	1.75712	GB52165	1.9749
		GB40238	1.75495	GB49000	1.97459
		GB53803	1.75385	GB42074	1.9739
		GB46524	1.75281	GB50731	1.97346
		GB45185	1.7517	GB52251	1.97343
		GB51014	1.75168	GB50414	1.97241
		GB46012	1.75037	GB50784	1.97211
		GB41700	1.75032	GB52895	1.9702
		GB44296	1.75023	GB54289	1.96847
		GB47627	1.74946	GB40873	1.96749
		GB52559	1.74935	GB41848	1.96673
		GB53262	1.7485	GB42213	1.96623
		GB44933	1.74759	GB41445	1.96578
		GB49490	1.74244	GB43574	1.96433
		GB54588	1.74098	GB50628	1.96394
		GB44932	1.74098	GB41358	1.96299
		GB50950	1.74083	GB46466	1.96266
		GB42313	1.74058	GB45667	1.96193
		GB46844	1.7366	GB45593	1.95686
		GB42148	1.73648	GB45568	1.95539
		GB54033	1.73623	GB51282	1.9542
		GB50812	1.73588	GB48305	1.954
		GB45263	1.73582	GB46647	1.95195
		GB50144	1.73548	GB45221	1.95167
		GB41454	1.73306	GB54369,GB54370	1.95147
		GB42707	1.73251	GB44084	1.94976
		GB46124	1.73244	GB44085	1.94905
		GB54949	1.73235	GB46502	1.94605
		GB43526	1.73235	GB42516	1.94398
		GB46209	1.72923	GB51345	1.94348
		GB50430	1.72912	GB40727	1.9434
		GB43427	1.72857	GB41654	1.94246
		GB42431	1.72751	GB43581	1.94122
		GB44992	1.7273	GB41030	1.93968
		GB45067	1.72708	GB51134	1.93868
		GB43203	1.72612	GB46410	1.93743
		GB41753	1.72602	GB46273	1.93642
		GB40864	1.72583	GB54981	1.93495
		GB42904	1.72473	GB55852	1.93493
		GB52712	1.72389	GB49414	1.93454
		GB41388	1.72326	GB53538	1.93252
		GB45736	1.72296	GB43441	1.93052
		GB44751	1.72138	GB47061	1.92996
		GB54498	1.72109	GB45361	1.92823
		GB42940	1.71968	GB50812	1.92811
		GB51555	1.71668	GB48944	1.92644
		GB41063	1.71662	GB44896	1.92623
		GB42612	1.71632	GB50701	1.92412
		GB55128	1.71554	GB49112	1.92187
		GB41977	1.71379	GB49829	1.92178
		GB55789	1.71349	GB46026	1.92126
		GB55784	1.7121	GB53579	1.92064
		GB40309	1.71172	GB48979	1.92052
		GB50941	1.71145	GB48433	1.92039
		GB49909	1.71113	GB46102	1.91672
		GB47973	1.71051	GB52070	1.91632
		GB45042	1.70991	GB47141	1.91574
		GB51911	1.70889	GB40466	1.91563
		GB49516	1.70567	GB45628	1.91557
		GB42846	1.70429	GB41427	1.91249
		GB45674	1.70407	GB45752	1.91242
		GB42507	1.70357	GB50121	1.9117
		GB49109	1.70291	GB51109	1.9117
		GB41760	1.70289	GB40415	1.91138
		GB54233	1.70218	GB42300	1.9112
		GB43391	1.70011	GB49830	1.91067
		GB48445	1.6999	GB48124	1.91055
		GB47313	1.6985	GB53848	1.90944
		GB47614	1.69698	GB54935	1.90791
		GB45396	1.69393	GB51251	1.90719
		GB43439	1.69142	GB45252	1.90127
		GB45443	1.69141	GB52060	1.90091
		GB45416	1.69122	GB54722	1.90041
		GB40316	1.69052	GB51899	1.89549
		GB54184	1.689	GB46201	1.8938
		GB42281	1.68842	GB51533	1.8933
		GB44556	1.68792	GB51675	1.89319
		GB50624	1.6878	GB45416	1.89295
		GB43470	1.68743	GB41977	1.89272
		GB48953	1.68571	GB42920	1.89182
		GB45776	1.68396	GB44698	1.8918
		GB53753	1.68394	GB50811	1.89162
		GB51740	1.68336	GB50005	1.89142
		GB40706	1.68245	GB47569	1.88835
		GB47111	1.68092	GB49553	1.88832
		GB44769	1.68018	GB46714	1.88664
		GB54210	1.67824	GB49784	1.88511
		GB42079	1.67679	GB40303	1.88429
		GB48492	1.67536	GB49038	1.88423
		GB51500	1.67515	GB54057	1.88351
		GB52738	1.67453	GB47272	1.88109
		GB42820	1.67403	GB50149	1.88036
		GB51793	1.67398	GB52526	1.87953
		GB55088	1.6728	GB46114	1.87935
		GB45421	1.66872	GB46204	1.87729
		GB40717	1.66775	GB47420	1.87596
		GB54642	1.66672	GB42075	1.87312
		GB48927	1.66606	GB44906	1.87157
		GB40271	1.66565	GB55518	1.87103
		GB43569	1.66445	GB49597	1.86828
		GB48188	1.66425	GB48776	1.86746
		GB53228	1.66351	GB55891	1.86728
		GB51968	1.66232	GB50459	1.86677
		GB44035	1.6612	GB48352	1.86459
		GB47306	1.65768	GB44373	1.86271
		GB49941	1.65757	GB40441	1.86128
		GB44517	1.65636	GB52394	1.86009
		GB42478	1.6557	GB49549	1.8589
		GB47905	1.65526	GB53967	1.8575
		GB46655	1.65466	GB53647	1.85747
		GB48126	1.6545	GB43627	1.85735
		GB54215	1.65399	GB49391	1.85732
		GB40564	1.653	GB45883	1.85695
		GB53173	1.65168	GB50113	1.85635
		GB53646	1.65018	GB49614	1.85461
		GB51917	1.64996	GB41812	1.85405
		GB47931	1.64983	GB44903	1.85293
		GB49329	1.64933	GB45602	1.85282
		GB40892	1.64819	GB41603	1.85224
		GB51251	1.64745	GB54917	1.85091
		GB41650	1.64731	GB51700	1.85059
		GB42656	1.64569	GB41292	1.85057
		GB49222	1.64511	GB47627	1.84463
		GB50606	1.64501	GB55190	1.84456
		GB40504	1.64335	GB50471	1.84154
		GB50491	1.63969	GB53415	1.841
		GB51345	1.63927	GB44115	1.83719
		GB48039	1.63825	GB53271	1.83715
		GB43755	1.63594	GB40207	1.8367
		GB46050	1.63553	GB50624	1.83576
		GB42216	1.63318	GB42037	1.83358
		GB50414	1.63155	GB48039	1.83207
		GB48251	1.63135	GB51338	1.832
		GB55244	1.63099	GB47588	1.83182
		GB46917	1.6302	GB55542	1.83091
		GB55631	1.62928	GB48883	1.83066
		GB40250	1.62857	GB43149	1.83043
		GB49614	1.62698	GB49337	1.8293
		GB49453	1.62663	GB53646	1.82907
		GB50135	1.62523	GB50964	1.82834
		GB45491	1.62402	GB52496	1.82801
		GB54934	1.62374	GB47670	1.82699
		GB51186	1.6232	GB46263	1.82644
		GB44051	1.62105	GB45255	1.82435
		GB48448	1.61989	GB55103	1.82398
		GB45826	1.61963	GB55109	1.82266
		GB47208	1.61903	GB52692	1.82178
		GB50280	1.61874	GB47998	1.82176
		GB54089	1.61606	GB51728	1.82105
		GB53207	1.61441	GB46492	1.82045
		GB48994	1.61387	GB45014	1.81846
		GB48982	1.6133	GB40864	1.81713
		GB45344	1.61172	GB42814	1.81567
		GB44299	1.61058	GB48597	1.81511
		GB50281	1.60592	GB53088	1.81505
		GB48243	1.60555	GB53803	1.812
		GB42074	1.60495	GB41154	1.81158
		GB53055	1.60242	GB49781	1.81131
		GB42652	1.60175	GB45934	1.81091
		GB41848	1.60062	GB47075	1.81085
		GB46643	1.60057	GB51380	1.8092
		GB50063	1.60034	GB53660	1.80874
		GB49105	1.59937	GB52946	1.80864
		GB46026	1.59857	GB45216	1.80843
		GB45795	1.59712	GB55262	1.80835
		GB49553	1.59211	GB42500	1.80686
		GB41261	1.59058	GB48994	1.80636
		GB53859	1.58961	GB54747	1.8048
		GB48447	1.58834	GB50620	1.80458
		GB42668	1.58744	GB45038	1.80238
		GB45628	1.58726	GB51707	1.80064
		GB48093	1.58546	GB47107	1.8
		GB41845	1.58435	GB45871	1.79941
		GB53882	1.58293	GB42707	1.79935
		GB49189	1.58246	GB44933	1.79776
		GB44557	1.58236	GB54386	1.79748
		GB51165	1.58081	GB51601	1.79738
		GB46148	1.57949	GB52115	1.79718
		GB51638	1.57802	GB50243	1.79521
		GB45861	1.57771	GB43786	1.79516
		GB53438	1.57564	GB52737	1.7949
		GB47214	1.57471	GB51186	1.79364
		GB44553	1.57301	GB43439	1.79099
		GB44100	1.57163	GB43735	1.78944
		GB49462	1.56935	GB51004	1.78825
		GB52165	1.56921	GB49944	1.78641
		GB53199	1.56894	GB55841	1.78569
		GB55770	1.56868	GB42186	1.78321
		GB46594	1.56757	GB48093	1.78111
		GB49284	1.56719	GB45432	1.78095
		GB41168	1.56592	GB46655	1.7799
		GB40565	1.56577	GB49949	1.77849
		GB49375	1.56475	GB48299	1.77804
		GB50995	1.56427	GB53651	1.77758
		GB41802	1.56417	GB43884	1.77477
		GB53967	1.56252	GB50421	1.77424
		GB40876	1.56246	GB51236	1.77351
		GB53831	1.56078	GB48307	1.77276
		GB55476	1.55975	GB49326	1.77259
		GB53615	1.55952	GB55984	1.77187
		GB41549	1.55874	GB49157	1.76897
		GB44560	1.55864	GB48340	1.76709
		GB48402	1.5578	GB42786	1.76687
		GB44966	1.5569	GB44413	1.76547
		GB40340	1.5565	GB42690	1.76444
		GB40335	1.5564	GB54852	1.7629
		GB43662	1.55522	GB51278	1.76197
		GB53957	1.55482	GB45350	1.76084
		GB54220	1.55296	GB47419	1.76072
		GB45568	1.55296	GB50598	1.7599
		GB47280	1.55272	GB47428	1.75665
		GB48663	1.55209	GB51014	1.75631
		GB54423	1.55167	GB47973	1.7558
		GB44513	1.55161	GB55160	1.75482
		GB51707	1.55146	GB45344	1.7543
		GB53550	1.549	GB46581	1.75328
		GB55420	1.54888	GB45453	1.75292
		GB43105	1.54849	GB52746	1.75023
		GB51148	1.5482	GB45046	1.74756
		GB49353	1.54786	GB41988	1.74699
		GB54268	1.54542	GB41027	1.74669
		GB46813	1.5437	GB46688	1.74615
		GB46273	1.54232	GB46908	1.74598
		GB45054	1.54018	GB43554	1.74487
		GB49038	1.53976	GB42538	1.74267
		GB55958	1.53783	GB49623	1.74224
		GB42614	1.53744	GB54215	1.74218
		GB41885	1.53693	GB48289	1.74181
		GB46262	1.53677	GB55656	1.74151
		GB48469	1.53627	GB50349	1.74111
		GB51221	1.53615	GB47026	1.74102
		GB45198	1.53612	GB53261	1.74037
		GB42779	1.53574	GB50135	1.73961
		GB40778	1.53417	GB40838	1.73917
		GB50849	1.53306	GB55963	1.73781
		GB46579	1.53246	GB51087	1.73611
		GB44540	1.53169	GB53705	1.73509
		GB44069	1.53159	GB44574	1.73487
		GB40938	1.53067	GB40400	1.73456
		GB52526	1.53051	GB40357	1.73244
		GB40720	1.52917	GB40799	1.73066
		GB45391	1.5278	GB49849	1.73061
		GB48681	1.52606	GB50802	1.73051
		GB42204	1.52394	GB40638	1.7305
		GB48322	1.5231	GB50275	1.72952
		GB44861	1.52165	GB48469	1.72907
		GB51721	1.52117	GB50364	1.72765
		GB55581	1.52062	GB43180	1.72601
		GB42968	1.52042	GB43195	1.72532
		GB55982	1.51827	GB40320	1.72512
		GB54863	1.5169	GB41974	1.72371
		GB50067	1.51664	GB43912	1.72361
		GB45408	1.51563	GB55368	1.72297
		GB41142	1.51553	GB48040	1.7228
		GB55269	1.51533	GB45449	1.72159
		GB55094	1.51484	GB41722	1.71997
		GB42500	1.51461	GB50077	1.71862
		GB48339	1.514	GB49604	1.71795
		GB46907	1.51391	GB48456	1.71783
		GB53811	1.51362	GB44339	1.71675
		GB42186	1.51159	GB43984	1.71515
		GB45649	1.50971	GB43692	1.715
		GB41153	1.50909	GB50020	1.71369
		GB41988	1.50886	GB46270	1.71309
		GB43731	1.50871	GB48567	1.71115
		GB40807	1.5075	GB44423	1.70689
		GB47073	1.50734	GB49396	1.7067
		GB55800	1.50394	GB42968	1.70658
		GB43558	1.5036	GB49539	1.70632
		GB54369,GB54370	1.50357	GB44760	1.70463
		GB46642	1.50343	GB49634	1.7024
		GB53418	1.50156	GB50831	1.70208
		GB49574	1.50128	GB44517	1.70085
		GB51683	1.49827	GB47905	1.69905
		GB55852	1.49785	GB53859	1.69864
		GB54141	1.49777	GB41754	1.69853
		GB55898	1.49718	GB54717	1.69737
		GB44937	1.49433	GB48866	1.6971
		GB42725	1.49272	GB49903	1.69543
		GB47272	1.49251	GB42381	1.6954
		GB40732	1.49182	GB40361	1.69404
		GB46892	1.49031	GB43734	1.69371
		GB45871	1.48816	GB52640	1.69309
		GB52539	1.48753	GB44992	1.69211
		GB51295	1.48661	GB55475	1.69211
		GB42797	1.48485	GB51838	1.69205
		GB40014	1.48472	GB40473	1.69146
		GB54541	1.48457	GB51917	1.68716
		GB55752	1.48404	GB54779	1.68714
		GB47347	1.48393	GB47768	1.68665
		GB41883	1.48332	GB55096	1.68633
		GB44442	1.48094	GB46853	1.68607
		GB50955	1.48047	GB53033	1.68552
		GB41447	1.47989	GB40563	1.68152
		GB40415	1.4787	GB49826	1.68099
		GB46263	1.47823	GB53615	1.6808
		GB49884	1.47742	GB53620	1.68003
		GB49000	1.47597	GB54934	1.67842
		GB55235	1.47461	GB45267	1.67717
		GB44515	1.47459	GB41174	1.67695
		GB43831	1.47439	GB45737	1.67421
		GB49101	1.47423	GB46459	1.67149
		GB46906	1.47355	GB46464	1.66937
		GB49048	1.4729	GB42319	1.66924
		GB50705	1.47216	GB55635	1.66924
		GB47199	1.47132	GB50030	1.66881
		GB46376	1.46999	GB54268	1.66809
		GB54917	1.46933	GB47249	1.66804
		GB47459	1.4688	GB44836	1.66703
		GB43730	1.46663	GB44361	1.6664
		GB54228	1.46631	GB47688	1.66614
		GB40400	1.46599	GB50087	1.6661
		GB51058	1.46587	GB47271	1.66516
		GB45681	1.46306	GB47277	1.66468
		GB49827	1.46277	GB55014	1.66412
		GB49967	1.46272	GB53708	1.66392
		GB55544	1.46136	GB44876	1.66378
		GB47109	1.46028	GB44507	1.66247
		GB48523	1.45847	GB50788	1.66181
		GB46400	1.45804	GB47814	1.66142
		GB48708	1.45789	GB42531	1.66067
		GB49598	1.45786	GB48445	1.66064
		GB47234	1.45761	GB42781	1.66048
		GB49084	1.45741	GB46762	1.65848
		GB54508	1.45626	GB46249	1.65699
		GB42241	1.45461	GB54083	1.6563
		GB55453	1.45401	GB42111	1.65519
		GB52115	1.45313	GB53362	1.65325
		GB49949	1.45297	GB48444	1.65217
		GB52212	1.45181	GB48407	1.64925
		GB50627	1.45028	GB54508	1.64883
		GB41788	1.44989	GB55528	1.64754
		GB49525	1.44815	GB51556	1.64681
		GB40773	1.44781	GB43560	1.64679
		GB52887	1.44683	GB54354	1.64662
		GB49391	1.44656	GB54651	1.64633
		GB45537	1.44435	GB43555	1.64565
		GB45684	1.44285	GB53916	1.64511
		GB42383	1.44173	GB51428	1.64417
		GB48866	1.44031	GB47390	1.64397
		GB43564	1.43928	GB40775	1.64372
		GB51807	1.4392	GB50280	1.64108
		GB55797	1.436	GB50849	1.63984
		GB48604	1.43592	GB44735	1.63885
		GB42969	1.43579	GB49083	1.63882
		GB44304	1.43492	GB40797	1.63864
		GB41232	1.43394	GB43819	1.63777
		GB40204	1.43375	GB52559	1.63698
		GB44232	1.43313	GB40881	1.63687
		GB42828	1.43262	GB40783	1.63667
		GB46908	1.4311	GB51666	1.63648
		GB45928	1.43101	GB51762	1.63565
		GB48691	1.43099	GB46580	1.63557
		GB52070	1.42855	GB40399	1.6343
		GB52420	1.42835	GB53036	1.63323
		GB44365	1.42799	GB42608	1.63288
		GB43389	1.42683	GB53242	1.63235
		GB41807	1.42671	GB51250	1.63198
		GB52161	1.42619	GB43435	1.63122
		GB55891	1.42608	GB54416	1.63094
		GB53415	1.42507	GB42216	1.6303
		GB45255	1.42495	GB41398	1.62988
		GB46536	1.42374	GB47460	1.62974
		GB54212	1.42352	GB55283	1.62957
		GB48784	1.42307	GB47208	1.62949
		GB48917	1.42276	GB49020	1.6286
		GB49129	1.42152	GB46120	1.62847
		GB49597	1.42012	GB55693	1.62816
		GB42329	1.41962	GB52796	1.62745
		GB46013	1.41932	GB50102	1.62743
		GB54083	1.41871	GB43921	1.62653
		GB44651	1.41709	GB48191	1.62509
		GB49634	1.41512	GB53703	1.62413
		GB52947	1.41512	GB41598	1.62381
		GB51728	1.41434	GB54994	1.62365
		GB42634	1.41163	GB47111	1.62341
		GB43560	1.41148	GB49713	1.62294
		GB46373	1.41124	GB52826	1.62119
		GB54194	1.4104	GB40401	1.61942
		GB40067	1.41025	GB54228	1.61925
		GB51080	1.40983	GB44997	1.61895
		GB43867	1.40951	GB43564	1.61664
		GB42212	1.40834	GB50378	1.61619
		GB40239	1.40774	GB41889	1.61611
		GB49326	1.40677	GB50420	1.61491
		GB52598	1.40671	GB40442	1.61483
		GB48855	1.40435	GB51396	1.61405
		GB50856	1.40351	GB48241	1.61386
		GB53054	1.40005	GB50477	1.61304
		GB50549	1.39999	GB49324	1.61151
		GB41641	1.39976	GB45305	1.61096
		GB50902	1.39798	GB45877	1.61003
		GB43887	1.39702	GB53607	1.60988
		GB55661	1.39558	GB40067	1.60912
		GB40206	1.39489	GB41801	1.60754
		GB49624	1.39307	GB50730	1.6072
		GB41171	1.3928	GB53493	1.60649
		GB45752	1.3928	GB44756	1.60637
		GB45367	1.3927	GB52395	1.60573
		GB40556	1.39196	GB45464	1.60489
		GB47978	1.39088	GB48009	1.6032
		GB41347	1.38826	GB43150	1.60251
		GB54651	1.38699	GB42281	1.60181
		GB43715	1.3848	GB47799	1.60142
		GB49352	1.38378	GB51432	1.60065
		GB49651	1.38264	GB40946	1.59981
		GB49658	1.38197	GB47812	1.59899
		GB43676	1.38129	GB43729	1.59837
		GB54999	1.38096	GB51354	1.5975
		GB50113	1.38033	GB41823	1.59667
		GB42234	1.37967	GB41517	1.5944
		GB47844	1.37738	GB43135	1.59315
		GB51368	1.37715	GB45155	1.58856
		GB41129	1.37633	GB49519	1.5875
		GB44803	1.37449	GB45378	1.58436
		GB43248	1.37301	GB47313	1.58233
		GB46180	1.37184	GB40451	1.58211
		GB51342	1.37152	GB49520	1.58069
		GB55440	1.37133	GB44732	1.57973
		GB51273	1.37043	GB48645	1.5775
		GB47593	1.36988	GB42820	1.57448
		GB48747	1.36906	GB54052	1.57402
		GB55684	1.36891	GB52191	1.573
		GB52510	1.36853	GB47773	1.5722
		GB55902	1.36572	GB52710	1.57164
		GB46270	1.36388	GB55369	1.56893
		GB46120	1.36253	GB41082	1.56823
		GB46971	1.36186	GB47280	1.56812
		GB52746	1.36149	GB51484	1.56743
		GB50208	1.36025	GB40006	1.56555
		GB55853	1.35991	GB42771	1.56457
		GB54646	1.35896	GB44643	1.56449
		GB54217	1.35881	GB45024	1.56412
		GB53938	1.35829	GB42106	1.5626
		GB46534	1.35775	GB41177	1.56259
		GB54037	1.35751	GB49608	1.55923
		GB40429	1.35726	GB45674	1.55624
		GB49497	1.35723	GB40747	1.55603
		GB41801	1.35608	GB45168	1.55585
		GB48943	1.35592	GB47614	1.55554
		GB55983	1.35561	GB42649	1.55549
		GB49988	1.35405	GB47279	1.55542
		GB48466	1.35395	GB45555	1.55508
		GB42261	1.35395	GB46178	1.55501
		GB46422	1.3537	GB52688	1.55495
		GB47229	1.35356	GB50288	1.55339
		GB40452	1.35306	GB54498	1.55301
		GB44031	1.35256	GB55185	1.55232
		GB54650	1.35247	GB55994	1.55204
		GB49126	1.35236	GB42899	1.55151
		GB41358	1.3522	GB45944	1.54986
		GB55629	1.35158	GB49706	1.54983
		GB43872	1.35152	GB53865	1.54954
		GB55054	1.35044	GB50642	1.54947
		GB42519	1.35022	GB50809	1.54929
		GB55729	1.34982	GB43906	1.54915
		GB42920	1.34976	GB48188	1.54762
		GB53920	1.34914	GB47215	1.5472
		GB43180	1.3486	GB49524	1.5456
		GB41132	1.34839	GB48356	1.5451
		GB43640	1.34726	GB46462	1.544
		GB48908	1.34559	GB47579	1.54276
		GB46502	1.34532	GB44913	1.54224
		GB46466	1.34523	GB55625	1.54078
		GB40410	1.34398	GB50274	1.53972
		GB47998	1.34329	GB48604	1.53964
		GB47061	1.34301	GB55959	1.53923
		GB47608	1.34136	GB46617	1.53834
		GB53027	1.34026	GB45526	1.53812
		GB40596	1.33752	GB50145	1.53766
		GB50275	1.33621	GB51997	1.53724
		GB49611	1.3357	GB51692	1.53552
		GB55693	1.33507	GB54751	1.53454
		GB43277	1.33489	GB45879	1.53047
		GB40563	1.3329	GB55588	1.53045
		GB41866	1.33212	GB44173	1.53026
		GB41864	1.33167	GB51210	1.52798
		GB51755	1.33072	GB54580	1.5279
		GB50963	1.32964	GB41442	1.52739
		GB47601	1.32843	GB53083	1.52679
		GB49608	1.32767	GB50359	1.52641
		GB49862	1.32712	GB46726	1.5262
		GB49356	1.32667	GB55976	1.52524
		GB45934	1.3266	GB42193	1.52509
		GB41974	1.32576	GB40271	1.52478
		GB47345	1.32562	GB49084	1.52316
		GB54717	1.32521	GB54608	1.52238
		GB52208	1.32384	GB46375	1.52059
		GB46204	1.32353	GB50177	1.51894
		GB45618	1.32204	GB46533	1.51831
		GB49539	1.32117	GB50605	1.51493
		GB50190	1.32089	GB47616	1.51438
		GB55945	1.32079	GB51743	1.51428
		GB51675	1.31928	GB50190	1.51369
		GB47185	1.31737	GB54104	1.51349
		GB51432	1.31733	GB52166	1.51323
		GB48103	1.31505	GB41866	1.51267
		GB40207	1.31454	GB53043	1.51209
		GB42531	1.31425	GB49624	1.50949
		GB44530	1.31416	GB40393	1.50893
		GB52980	1.31222	GB49497	1.50801
		GB40514	1.31115	GB53334	1.50789
		GB47237	1.31059	GB42450	1.50773
		GB50972	1.31054	GB41385	1.50688
		GB45831	1.30937	GB40806	1.5049
		GB50420	1.30825	GB54650	1.50436
		GB52075	1.30762	GB46184	1.5042
		GB51899	1.30706	GB50031	1.50223
		GB45944	1.30335	GB45435	1.49788
		GB43379	1.30257	GB53146	1.49687
		GB44418	1.3018	GB46672	1.49629
		GB45221	1.30161	GB50430	1.49562
		GB47663	1.30146	GB53882	1.49522
		GB50200	1.30141	GB51638	1.49516
		GB48605	1.30081	GB40429	1.49263
		GB54926	1.30032	GB53920	1.4916
		GB45883	1.29887	GB48483	1.49098
		GB44596	1.2987	GB40923	1.49085
		GB54185	1.29843	GB54928	1.4896
		GB55438	1.29481	GB48799	1.48862
		GB55317	1.29479	GB42031	1.48834
		GB42142	1.29417	GB45443	1.48821
		GB55656	1.29402	GB47880	1.48802
		GB48372	1.2938	GB54977	1.48512
		GB50364	1.29365	GB47109	1.48477
		GB44062	1.29345	GB52208	1.48462
		GB54678	1.2931	GB54210	1.48455
		GB51087	1.29239	GB55903	1.48306
		GB52339	1.2921	GB44037	1.48102
		GB47249	1.29106	GB44585	1.48051
		GB49123	1.28719	GB53674	1.48022
		GB46897	1.28687	GB51943	1.47953
		GB53196	1.28432	GB48115	1.479
		GB55947	1.28399	GB55193	1.47836
		GB40888	1.28291	GB40102	1.47694
		GB47324	1.28217	GB44553	1.47644
		GB50788	1.28204	GB47191	1.47527
		GB52674	1.28082	GB44329	1.47474
		GB55751	1.28062	GB48266	1.47375
		GB42978	1.27826	GB48028	1.47312
		GB50701	1.27718	GB51029	1.47277
		GB55984	1.27706	GB43378	1.47176
		GB44800	1.27275	GB43464	1.47145
		GB54084	1.27151	GB51489	1.47053
		GB55931	1.27047	GB51342	1.47008
		GB52108	1.27021	GB42878	1.46825
		GB48407	1.26996	GB42429	1.46705
		GB50784	1.26931	GB49486	1.46699
		GB47334	1.26878	GB44885	1.46645
		GB44976	1.26714	GB43824	1.46545
		GB51693	1.26701	GB43285	1.46474
		GB50811	1.26694	GB49884	1.46406
		GB50102	1.26542	GB54929	1.46362
		GB44064	1.26509	GB51555	1.4634
		GB50605	1.26389	GB54379	1.46304
		GB51143	1.26147	GB55947	1.46076
		GB55296	1.26088	GB41815	1.45999
		GB48619	1.26024	GB46534	1.45851
		GB54968	1.25997	GB44829	1.45702
		GB45958	1.25917	GB50132	1.45624
		GB46248	1.25808	GB49927	1.45431
		GB40137	1.25807	GB55478	1.45286
		GB46119	1.25681	GB46248	1.45253
		GB45014	1.25617	GB52133	1.45218
		GB45597	1.25595	GB40760	1.45178
		GB44997	1.25458	GB42796	1.45104
		GB42830	1.25414	GB47554	1.45029
		GB51943	1.2541	GB49118	1.44904
		GB44300	1.25409	GB50534	1.44885
		GB55109	1.2536	GB48621	1.44791
		GB40441	1.25208	GB53667	1.44768
		GB54205	1.25127	GB44062	1.44747
		GB53189	1.2496	GB53228	1.4465
		GB48209	1.24851	GB41802	1.44401
		GB43285	1.24809	GB40810	1.4434
		GB42178	1.24782	GB40794	1.44287
		GB49944	1.24773	GB53628	1.44251
		GB43574	1.24578	GB55094	1.44132
		GB44913	1.24358	GB40888	1.43807
		GB43692	1.24244	GB54147	1.43804
		GB55903	1.24179	GB42829	1.43598
		GB44037	1.24021	GB43916	1.43433
		GB49406	1.23999	GB46888	1.43417
		GB47957	1.23899	GB49658	1.43334
		GB42417	1.23618	GB52453	1.43313
		GB40843	1.23575	GB47320	1.43168
		GB52087	1.23561	GB49959	1.43073
		GB52529	1.23436	GB51633	1.43037
		GB41815	1.23378	GB52306	1.42942
		GB45267	1.23328	GB48574	1.42915
		GB51042	1.23055	GB49301	1.42894
		GB40303	1.22948	GB42266	1.4278
		GB48487	1.22943	GB50208	1.42725
		GB47432	1.22921	GB42400	1.42716
		GB55482	1.2292	GB45735	1.42673
		GB41674	1.22917	GB45639	1.42671
		GB50127	1.22908	GB48170	1.42636
		GB42172	1.22887	GB48926	1.42606
		GB48976	1.22674	GB50554	1.42587
		GB50177	1.22637	GB41580	1.42436
		GB52737	1.22555	GB44800	1.42421
		GB44337	1.22259	GB42705	1.42415
		GB43706	1.22219	GB53068	1.42355
		GB45727	1.22212	GB52600	1.42327
		GB43504	1.22208	GB48351	1.42298
		GB47461	1.22204	GB45686	1.42222
		GB41972	1.22057	GB51368	1.4215
		GB48567	1.21945	GB49953	1.42111
		GB55562	1.21931	GB54829	1.42099
		GB44895	1.21781	GB41505	1.41976
		GB40881	1.21763	GB45795	1.41879
		GB55963	1.21747	GB40316	1.41778
		GB49457	1.21619	GB48255	1.41777
		GB49804	1.21595	GB47395	1.41616
		GB45794	1.21589	GB44340	1.41392
		GB49399	1.2136	GB40610	1.41237
		GB45177	1.21325	GB48928	1.41183
		GB50087	1.2132	GB46844	1.4117
		GB49781	1.21096	GB50010	1.41167
		GB41082	1.21084	GB52108	1.40829
		GB44413	1.2095	GB55746	1.40549
		GB41598	1.20896	GB42746	1.40546
		GB54761	1.20893	GB42685	1.40532
		GB53237	1.20826	GB55317	1.40461
		GB49466	1.20791	GB53184	1.40397
		GB41422	1.20773	GB50106	1.40258
		GB48944	1.20751	GB44983	1.40229
		GB51613	1.20621	GB46906	1.40051
		GB55478	1.20597	GB45392	1.39974
		GB46639	1.20417	GB54950	1.39853
		GB51062	1.20176	GB51807	1.39849
		GB54960	1.19998	GB44355	1.39778
		GB50378	1.19875	GB41973	1.39774
		GB47963	1.19723	GB48339	1.39585
		GB45818	1.1961	GB41827	1.3948
		GB53726	1.19557	GB55797	1.39438
		GB55472	1.19465	GB55945	1.39415
		GB55644	1.19373	GB44751	1.39363
		GB42419	1.19335	GB40504	1.39354
		GB50628	1.19263	GB52598	1.39097
		GB52121	1.19138	GB51421	1.39081
		GB49110	1.19117	GB45012	1.39064
		GB50459	1.19101	GB50147	1.39032
		GB47659	1.19014	GB49370	1.38913
		GB41985	1.18945	GB51130	1.38908
		GB45757	1.18857	GB44053	1.38897
		GB40091	1.18807	GB51665	1.38867
		GB47556	1.18762	GB54439	1.38836
		GB48305	1.1846	GB48943	1.38768
		GB49911	1.18427	GB51009	1.38758
		GB44643	1.18353	GB41718	1.38705
		GB48351	1.18283	GB50801	1.38693
		GB46469	1.18266	GB49551	1.38656
		GB41174	1.18131	GB50516	1.38645
		GB41655	1.18093	GB48634	1.38554
		GB47804	1.18064	GB42519	1.38464
		GB50554	1.17999	GB44304	1.38434
		GB47829	1.17978	GB50269	1.38266
		GB55507	1.17977	GB42621	1.38172
		GB44621	1.179	GB44612	1.38073
		GB47223	1.17873	GB44081	1.37729
		GB48597	1.17771	GB54051	1.37716
		GB52576	1.17716	GB54673	1.37583
		GB41398	1.1769	GB46773	1.37577
		GB54282	1.17646	GB50043	1.37431
		GB50077	1.1759	GB49895	1.37215
		GB42662	1.17237	GB52790	1.37017
		GB44783	1.17133	GB44337	1.36986
		GB47811	1.1712	GB47231	1.36741
		GB51430	1.17108	GB43676	1.36734
		GB47440	1.17023	GB42830	1.36699
		GB42626	1.16911	GB48315	1.36685
		GB47232	1.16787	GB46408	1.3668
		GB47966	1.1673	GB50972	1.36642
		GB55736	1.16661	GB43945	1.36575
		GB53936	1.16643	GB40963	1.36498
		GB44688	1.1659	GB41336	1.36323
		GB53245	1.16574	GB41655	1.36204
		GB41341	1.16556	GB46911	1.36183
		GB54603	1.164	GB40767	1.36136
		GB41812	1.16318	GB44981	1.36136
		GB43572	1.16264	GB48209	1.36129
		GB55949	1.1624	GB53418	1.3607
		GB47026	1.16217	GB47439	1.36054
		GB43916	1.16215	GB52517	1.36011
		GB46210	1.15855	GB48750	1.35953
		GB40810	1.15848	GB51517	1.35815
		GB41453	1.15687	GB49988	1.35779
		GB53827	1.1561	GB48855	1.35741
		GB49161	1.15587	GB49116	1.35722
		GB54847	1.15317	GB42755	1.35658
		GB42452	1.15256	GB41883	1.35595
		GB55014	1.15214	GB42668	1.35543
		GB55096	1.15214	GB40308	1.3551
		GB53937	1.1521	GB44509	1.35455
		GB42192	1.15169	GB41181	1.35282
		GB43546	1.15162	GB43640	1.35273
		GB49758	1.15147	GB40238	1.35216
		GB41154	1.15041	GB51080	1.35073
		GB50750	1.15037	GB44900	1.34901
		GB44742	1.14843	GB40596	1.34763
		GB48698	1.14818	GB51465	1.3473
		GB41104	1.14815	GB53616	1.34711
		GB40361	1.14786	GB41762	1.346
		GB47201	1.14725	GB44789	1.34441
		GB47688	1.14484	GB52074	1.344
		GB52340	1.14482	GB45543	1.34319
		GB43819	1.14392	GB47247	1.34305
		GB48136	1.14356	GB46147	1.34261
		GB47194	1.14353	GB47638	1.34084
		GB47814	1.14298	GB51603	1.33999
		GB51541	1.14181	GB53174	1.33999
		GB46459	1.13886	GB40785	1.33933
		GB54843	1.13875	GB55088	1.33914
		GB44880	1.13832	GB46338	1.33896
		GB55503	1.13764	GB44882	1.33873
		GB46787	1.13696	GB54987	1.33682
		GB44689	1.13591	GB52087	1.33582
		GB50278	1.13409	GB52631	1.33472
		GB43485	1.13344	GB42526	1.33423
		GB48999	1.13307	GB48817	1.33233
		GB50359	1.13284	GB42544	1.33173
		GB51009	1.13269	GB45551	1.33151
		GB53616	1.13182	GB55752	1.33131
		GB45703	1.1315	GB47458	1.33117
		GB51723	1.13143	GB55507	1.331
		GB48566	1.13103	GB44783	1.33032
		GB47423	1.13096	GB45367	1.33025
		GB47231	1.13086	GB42203	1.32999
		GB45361	1.13065	GB53245	1.32956
		GB42420	1.12932	GB43470	1.32921
		GB47014	1.12816	GB48204	1.32886
		GB54752	1.12797	GB41507	1.32879
		GB47281	1.12688	GB51125	1.32728
		GB49935	1.12515	GB50750	1.32529
		GB52073	1.12451	GB52953	1.32492
		GB53043	1.1239	GB54660	1.32432
		GB52085	1.12127	GB43755	1.3237
		GB48645	1.11983	GB42689	1.32312
		GB41030	1.11929	GB42726	1.323
		GB44906	1.11838	GB45932	1.32247
		GB44041	1.11819	GB45547	1.32063
		GB46613	1.11764	GB47593	1.32024
		GB50552	1.11746	GB46918	1.32021
		GB54291	1.11718	GB52648	1.31973
		GB45403	1.11623	GB44534	1.31967
		GB49728	1.11579	GB51361	1.31959
		GB52322	1.11521	GB41211	1.31954
		GB48642	1.11476	GB44513	1.31778
		GB46714	1.11435	GB48148	1.31769
		GB42076	1.11365	GB44420	1.31729
		GB45356	1.11275	GB44662	1.31646
		GB49287	1.11186	GB51884	1.31628
		GB52473	1.11165	GB53685	1.31595
		GB53092	1.11133	GB48905	1.31588
		GB53708	1.11116	GB45458	1.31572
		GB54147	1.11048	GB44439	1.3149
		GB40929	1.10956	GB41981	1.31424
		GB40265	1.10944	GB47405	1.31258
		GB41910	1.10914	GB54845	1.31241
		GB41345	1.10767	GB45566	1.31154
		GB44307	1.10576	GB51122	1.31127
		GB40946	1.10568	GB52013	1.311
		GB53271	1.10475	GB40876	1.31061
		GB54816	1.10375	GB44895	1.30841
		GB41489	1.10119	GB45044	1.30772
		GB50598	1.10098	GB48670	1.3065
		GB46241	1.10091	GB54291	1.30625
		GB49083	1.10077	GB54217	1.30618
		GB48301	1.10055	GB54745	1.30609
		GB50982	1.10011	GB44131	1.30521
		GB48798	1.09933	GB53246	1.30505
		GB42277	1.0993	GB40239	1.30253
		GB54113	1.09905	GB51000	1.30223
		GB54608	1.09897	GB42477	1.30177
		GB52306	1.09893	GB55684	1.30173
		GB41552	1.09809	GB42837	1.30146
		GB44420	1.09785	GB44988	1.30128
		GB44732	1.09757	GB49607	1.30087
		GB53690	1.09723	GB44512	1.29946
		GB45314	1.09619	GB43089	1.29873
		GB47112	1.09611	GB51148	1.29849
		GB41128	1.09526	GB46962	1.2984
		GB45686	1.09511	GB52340	1.29769
		GB41293	1.09436	GB44374	1.29688
		GB53881	1.09419	GB46745	1.29663
		GB40451	1.09416	GB52507	1.29636
		GB46772	1.09367	GB49462	1.2961
		GB55938	1.09317	GB45831	1.29491
		GB50423	1.09274	GB44440	1.29389
		GB53671	1.09238	GB45127	1.29351
		GB53830	1.09231	GB50963	1.29237
		GB46593	1.09226	GB40909	1.29224
		GB55966	1.09189	GB47816	1.29153
		GB40775	1.09064	GB43709	1.2915
		GB50964	1.08899	GB47478	1.29062
		GB44649	1.08891	GB55161	1.29043
		GB48852	1.08873	GB40309	1.28804
		GB52826	1.08841	GB42846	1.28748
		GB46441	1.08774	GB55582	1.28731
		GB44519	1.08687	GB40872	1.28666
		GB55817	1.0866	GB50641	1.28507
		GB41762	1.0866	GB46012	1.28505
		GB43955	1.08653	GB47811	1.28486
		GB51700	1.08642	GB45422	1.28402
		GB47633	1.08633	GB42466	1.28379
		GB46888	1.08594	GB44689	1.28326
		GB53184	1.08513	GB41985	1.28319
		GB50030	1.08461	GB44764	1.28286
		GB50534	1.08244	GB55296	1.28274
		GB46533	1.07918	GB42828	1.28083
		GB45381	1.07858	GB48682	1.28071
		GB44439	1.07857	GB55366	1.28026
		GB45960	1.07764	GB49345	1.2796
		GB55587	1.07673	GB45557	1.27918
		GB50344	1.07641	GB49605	1.27907
		GB53171	1.07571	GB44540	1.2788
		GB55635	1.07534	GB46786	1.27779
		GB46178	1.07498	GB50368	1.27715
		GB46921	1.07386	GB47608	1.27678
		GB48505	1.07305	GB50024	1.2763
		GB48862	1.07288	GB55966	1.27525
		GB44900	1.0727	GB43558	1.27382
		GB48300	1.0727	GB48034	1.27375
		GB51269	1.07219	GB48223	1.27302
		GB55837	1.07215	GB49384	1.27292
		GB47837	1.07182	GB48642	1.27224
		GB46672	1.07165	GB40735	1.27155
		GB55518	1.07161	GB51863	1.27077
		GB54140	1.07066	GB42945	1.26969
		GB42538	1.07049	GB53881	1.26937
		GB52688	1.07028	GB48578	1.26918
		GB47271	1.06981	GB45794	1.26752
		GB53174	1.0695	GB46291	1.26737
		GB42279	1.06923	GB46644	1.26607
		GB43219	1.06888	GB42652	1.26438
		GB52725	1.0684	GB55523	1.26312
		GB40767	1.06815	GB52539	1.26293
		GB44629	1.06764	GB50943	1.26279
		GB42400	1.06755	GB41244	1.26204
		GB51008	1.06679	GB53080	1.26161
		GB46460	1.06669	GB55931	1.26146
		GB45526	1.06625	GB54056	1.26104
		GB51743	1.06611	GB43039	1.26068
		GB55659	1.06581	GB49633	1.26024
		GB47570	1.06574	GB41260	1.2592
		GB41658	1.065	GB55264	1.25864
		GB42231	1.064	GB44261	1.25863
		GB55537	1.06394	GB52587	1.25857
		GB52628	1.06346	GB49399	1.25795
		GB42922	1.06246	GB51400	1.25591
		GB52716	1.06237	GB52642	1.2555
		GB46580	1.06012	GB43237	1.25347
		GB54957	1.05911	GB40123	1.25269
		GB54526	1.05885	GB40976	1.25234
		GB50641	1.05816	GB48367	1.24981
		GB44570	1.058	GB51067	1.24897
		GB53033	1.05752	GB53357	1.24813
		GB44005	1.0564	GB55977	1.24771
		GB48993	1.05609	GB49590	1.24711
		GB49585	1.05584	GB40057	1.24639
		GB44443	1.05537	GB44742	1.24605
		GB47965	1.0553	GB42859	1.24599
		GB47816	1.0551	GB54194	1.24588
		GB54779	1.05447	GB49250	1.2455
		GB46462	1.05433	GB44039	1.24547
		GB51603	1.05317	GB47440	1.24465
		GB50638	1.05305	GB51755	1.24433
		GB55794	1.0511	GB41877	1.24191
		GB48928	1.05035	GB48072	1.24181
		GB55625	1.05024	GB42082	1.24151
		GB54747	1.05018	GB44307	1.24142
		GB41312	1.05002	GB40560	1.24131
		GB47568	1.04678	GB44718	1.24059
		GB48812	1.04399	GB53438	1.23931
		GB47437	1.04398	GB47461	1.23903
		GB42917	1.04369	GB45582	1.23746
		GB46563	1.04364	GB48487	1.23572
		GB43912	1.04312	GB55970	1.23215
		GB45738	1.04198	GB41453	1.23147
		GB44761	1.04158	GB40251	1.23065
		GB46889	1.04112	GB54287	1.23044
		GB45700	1.04103	GB47201	1.23015
		GB44177	1.04081	GB46437	1.22983
		GB44039	1.04003	GB43264	1.22848
		GB43435	1.03978	GB49527	1.22833
		GB40797	1.03954	GB42234	1.22647
		GB50322	1.03926	GB47296	1.22639
		GB55283	1.03684	GB52674	1.22632
		GB48444	1.03664	GB49813	1.22606
		GB47180	1.03583	GB46449	1.22585
		GB42932	1.03579	GB49538	1.22541
		GB49552	1.03575	GB53189	1.22501
		GB45737	1.03504	GB55904	1.22398
		GB45820	1.03484	GB40784	1.22293
		GB41401	1.03399	GB45101	1.22287
		GB44829	1.03355	GB43903	1.22189
		GB55668	1.03278	GB54377	1.22178
		GB49358	1.03242	GB46917	1.22155
		GB44423	1.03204	GB53968	1.22148
		GB42836	1.03009	GB43732	1.22143
		GB46242	1.02962	GB45875	1.22047
		GB53654	1.0289	GB40410	1.22015
		GB52505	1.02882	GB42141	1.21981
		GB44836	1.02849	GB41275	1.21936
		GB46818	1.02802	GB46787	1.21919
		GB55663	1.02784	GB55263	1.2175
		GB55264	1.02625	GB52704	1.21665
		GB52726	1.02598	GB52004	1.21554
		GB47431	1.02595	GB50281	1.21367
		GB47668	1.0232	GB40716	1.21361
		GB50524	1.02287	GB43105	1.21354
		GB51667	1.0215	GB42412	1.21317
		GB45933	1.01938	GB54758	1.21126
		GB52692	1.01917	GB53311	1.20993
		GB40873	1.01903	GB43834	1.20992
		GB41842	1.01641	GB46927	1.20988
		GB52133	1.01622	GB52435	1.20876
		GB46196	1.01598	GB50732	1.20852
		GB54104	1.01495	GB48308	1.20832
		GB45701	1.01384	GB53812	1.208
		GB50421	1.0129	GB40515	1.20775
		GB40955	1.01238	GB51143	1.20714
		GB48223	1.01205	GB47829	1.20659
		GB46201	1.01195	GB54340	1.20643
		GB49633	1.01185	GB48235	1.20572
		GB55764	1.01142	GB54728	1.20532
		GB51336	1.01133	GB49147	1.20464
		GB41343	1.01066	GB50186	1.20431
		GB51893	1.01043	GB46521	1.20412
		GB55369	1.0098	GB45421	1.20394
		GB49628	1.00975	GB42694	1.20354
		GB49538	1.0094	GB41626	1.203
		GB46647	1.0081	GB50630	1.20282
		GB54977	1.00768	GB45826	1.20252
		GB54927	1.00691	GB43506	1.20201
		GB50031	1.00608	GB54603	1.20185
		GB40490	1.00567	GB50117	1.20051
		GB51067	1.0055	GB46673	1.19891
		GB40784	1.00532	GB54098	1.19879
		GB54379	1.00417	GB50194	1.19873
		GB41300	1.00278	GB49900	1.19789
		GB49325	1.00276	GB49380	1.19758
		GB54311	1.00178	GB42321	1.19728
		GB44983	1.0017	GB40556	1.19683
		GB45077	1.00157	GB44880	1.19682
		GB45158	1.00123	GB55997	1.19484
		GB50516	1.0002	GB42838	1.19414
		GB51130	1.00008	GB46986	1.19403
		GB41179	0.999619	GB54312	1.19284
		GB40760	0.998997	GB50638	1.19207
		GB48315	0.997521	GB46613	1.19122
		GB43282	0.997105	GB53361	1.19121
		GB51029	0.996792	GB54573	1.19102
		GB42838	0.996582	GB45426	1.18974
		GB52275	0.995847	GB43175	1.18916
		GB55989	0.995693	GB55569	1.1885
		GB47960	0.994975	GB42561	1.18826
		GB46404	0.994949	GB47630	1.18768
		GB49486	0.993182	GB45818	1.18592
		GB55315	0.992504	GB41242	1.18551
		GB54933	0.992169	GB47336	1.18467
		GB54166	0.992063	GB41450	1.18432
		GB54829	0.99187	GB48834	1.18431
		GB46320	0.991534	GB49390	1.1838
		GB43834	0.990031	GB54761	1.18372
		GB48095	0.98999	GB55987	1.18148
		GB50346	0.989732	GB50603	1.18079
		GB42203	0.989114	GB55537	1.18027
		GB48347	0.989089	GB40866	1.18017
		GB45865	0.988898	GB51336	1.18015
		GB42689	0.987965	GB53712	1.17971
		GB46408	0.987441	GB49161	1.17844
		GB51396	0.987294	GB46916	1.17829
		GB52642	0.986021	GB41074	1.17708
		GB40727	0.985932	GB46210	1.17584
		GB43903	0.985896	GB49426	1.17544
		GB44735	0.984981	GB55572	1.17518
		GB50981	0.984876	GB42881	1.17434
		GB53674	0.984382	GB50607	1.17433
		GB47579	0.983816	GB45045	1.17422
		GB54335	0.98348	GB44211	1.17017
		GB54052	0.982512	GB50344	1.16998
		GB41592	0.981413	GB42017	1.16941
		GB53965	0.981087	GB49536	1.16911
		GB55406	0.980683	GB50680	1.16829
		GB49366	0.980577	GB43836	1.16801
		GB49953	0.978404	GB47232	1.16751
		GB55746	0.976138	GB54973	1.16706
		GB50471	0.976056	GB49589	1.16632
		GB53826	0.975144	GB50524	1.16528
		GB43627	0.974547	GB45300	1.16525
		GB46773	0.974183	GB47143	1.16416
		GB44347	0.974076	GB43282	1.16366
		GB48170	0.974017	GB44803	1.1634
		GB47350	0.973955	GB46206	1.16258
		GB53604	0.973779	GB44982	1.16218
		GB42082	0.973148	GB54146	1.15986
		GB47419	0.972777	GB48684	1.15976
		GB50730	0.97267	GB45491	1.15965
		GB51659	0.972128	GB55584	1.15651
		GB51112	0.972108	GB43618	1.15528
		GB42814	0.971151	GB55849	1.15312
		GB45648	0.971141	GB41204	1.15304
		GB40399	0.970643	GB47423	1.15242
		GB49931	0.97054	GB47575	1.152
		GB41626	0.970482	GB45569	1.15165
		GB53124	0.968428	GB49827	1.15165
		GB54540	0.967873	GB42552	1.15124
		GB50731	0.967492	GB50211	1.15052
		GB42726	0.966763	GB44621	1.15027
		GB48621	0.966271	GB47114	1.1495
		GB50094	0.966164	GB41604	1.14916
		GB51421	0.965753	GB53366	1.14876
		GB51883	0.965307	GB48304	1.14826
		GB42964	0.965284	GB46907	1.14795
		GB46745	0.964664	GB45025	1.14658
		GB48220	0.96354	GB46710	1.14562
		GB46521	0.963445	GB42178	1.14487
		GB47161	0.962963	GB53171	1.14477
		GB47773	0.962122	GB41844	1.14474
		GB42564	0.961603	GB46214	1.14468
		GB54729	0.96136	GB44359	1.14436
		GB55408	0.961147	GB47568	1.14363
		GB53848	0.961145	GB48145	1.14236
		GB48750	0.960672	GB55472	1.14227
		GB54661	0.96026	GB41693	1.14199
		GB45159	0.960259	GB48364	1.14169
		GB45569	0.95973	GB42836	1.14167
		GB50024	0.95898	GB44782	1.14138
		GB54831	0.95888	GB53077	1.1413
		GB54365	0.95839	GB41128	1.14118
		GB54673	0.958279	GB53424	1.141
		GB51033	0.958132	GB44519	1.13851
		GB53916	0.9581	GB50941	1.13742
		GB42106	0.957715	GB55164	1.13635
		GB54989	0.956536	GB48177	1.13609
		GB43551	0.956411	GB40205	1.13553
		GB41499	0.956086	GB44503	1.13436
		GB55416	0.955418	GB46339	1.13323
		GB41809	0.955387	GB53092	1.13171
		GB48565	0.955287	GB54342	1.13064
		GB43824	0.954575	GB46621	1.12875
		GB53143	0.953783	GB51723	1.12868
		GB48608	0.952985	GB44699	1.12833
		GB49902	0.952125	GB47345	1.12832
		GB54845	0.951115	GB41364	1.1281
		GB47832	0.950995	GB46887	1.12746
		GB44764	0.949008	GB41674	1.12677
		GB49527	0.948901	GB49961	1.12551
		GB40758	0.948736	GB50272	1.12542
		GB55835	0.947701	GB45456	1.12464
		GB46217	0.947409	GB41746	1.12284
		GB51551	0.947089	GB54699	1.12259
		GB44756	0.947085	GB41159	1.12222
		GB49995	0.947025	GB47832	1.12121
		GB45305	0.945458	GB47306	1.12106
		GB50186	0.94423	GB48678	1.11946
		GB55002	0.944142	GB52981	1.11921
		GB44642	0.942741	GB47996	1.11693
		GB46963	0.942384	GB48086	1.11669
		GB49337	0.942197	GB43158	1.11662
		GB54910	0.942135	GB42448	1.11622
		GB49025	0.940546	GB50133	1.11618
		GB49919	0.939408	GB47234	1.11607
		GB42458	0.939336	GB54448	1.11526
		GB41126	0.938806	GB50127	1.11482
		GB45566	0.938521	GB41347	1.11353
		GB41292	0.938137	GB53091	1.11341
		GB45058	0.938077	GB43444	1.11272
		GB44694	0.937549	GB42452	1.11239
		GB40494	0.937537	GB49902	1.11157
		GB43302	0.937243	GB47540	1.11141
		GB40308	0.937234	GB51718	1.1114
		GB44338	0.935981	GB46067	1.10985
		GB55193	0.934528	GB52994	1.10925
		GB54259	0.93439	GB43185	1.10824
		GB48926	0.934373	GB52735	1.10709
		GB50005	0.934077	GB45403	1.10667
		GB50900	0.934063	GB46603	1.10651
		GB45337	0.933668	GB44054	1.10618
		GB44461	0.932755	GB55898	1.10596
		GB54269	0.932184	GB46713	1.1058
		GB40412	0.931622	GB49494	1.10528
		GB52191	0.931048	GB42457	1.10502
		GB52061	0.930495	GB40929	1.10444
		GB44114	0.930422	GB51272	1.10437
		GB52100	0.928561	GB44071	1.1043
		GB42540	0.928298	GB55297	1.10415
		GB51534	0.927449	GB44443	1.10253
		GB55185	0.926495	GB44609	1.10039
		GB49623	0.926457	GB47283	1.10031
		GB54131	0.923277	GB50955	1.09964
		GB45127	0.923073	GB46886	1.09846
		GB53246	0.922301	GB44419	1.09759
		GB43089	0.921822	GB51174	1.0974
		GB47333	0.921478	GB54999	1.09612
		GB41075	0.921046	GB46877	1.0958
		GB52704	0.920654	GB54259	1.09563
		GB42193	0.920033	GB45296	1.09546
		GB45025	0.919652	GB52343	1.0909
		GB51431	0.919126	GB53029	1.0907
		GB40592	0.918133	GB46646	1.09053
		GB55103	0.917729	GB42076	1.09038
		GB53932	0.917577	GB48430	1.0902
		GB43786	0.916449	GB44360	1.09014
		GB43377	0.916132	GB41798	1.08999
		GB52315	0.914096	GB52315	1.0895
		GB52946	0.913777	GB43572	1.08947
		GB56004	0.91359	GB54972	1.08925
		GB45400	0.910777	GB45762	1.08773
		GB46069	0.910423	GB55794	1.08759
		GB45062	0.910361	GB42010	1.08731
		GB55333	0.910091	GB40720	1.08651
		GB45547	0.909015	GB49911	1.08472
		GB45362	0.908928	GB54280	1.08397
		GB44359	0.90779	GB47333	1.08149
		GB45350	0.906857	GB48625	1.08123
		GB40057	0.906603	GB45820	1.08116
		GB50269	0.906517	GB50357	1.08041
		GB44863	0.906096	GB51062	1.07948
		GB51984	0.905588	GB43551	1.07944
		GB50348	0.905532	GB47237	1.07887
		GB55486	0.905287	GB51331	1.07824
[truncated: 979 more rows]

## Sheet: up regulated sorted
Galbraith et al, DEG	5h DEG	20h DEG	48 DEG	overlapping 5h IAPV_Galbraith et al	overlapping 20h IAPV_Galbrath et al	overlapping 48h IAPV_Galbraith et al	overlapping 5h IAPV_Galbraith et al sorted	overlapping 20h IAPV_Galbrath et al sorted	overlapping 48h IAPV_Galbraith et al sorted		5h vs 20h	5h vs 48h	5h vs 20h	5h vs 48h		20h vs 48h	20h vs 48h		Evans et al., 2006	Evans et al. 2006 convert to OGS3.1	overlap 5h vs Evans	overlap 5h vs Evans sorted	overlap 20h vs Evans	overlap 20h vs Evans sorted	overlap 48h vs Evans	overlap 48h vs Evans sorted
GB40005	GB40006	GB40006	GB40006	GB40006	#N/A	#N/A	GB40006	GB40016	GB40016		GB40006	GB40006	GB40006	GB40006		GB40006	GB40006		GB18323	GB47318	GB47318	GB47318	GB47318	GB41158	GB47318	GB47318
GB40006	GB40007	GB40014	GB40012	#N/A	#N/A	#N/A	GB40135	GB40091	GB40091		#N/A	#N/A	GB40021	GB40021		GB40014	GB40014		GB17782	GB47546	#N/A	GB41428	GB47546	GB41428	#N/A	GB41158
GB40016	GB40021	GB40015	GB40014	#N/A	GB40016	GB40016	GB42616	GB40251	GB40251		GB40021	GB40021	GB40610	GB40123		GB40015	GB40015		GB19468	GB53576	#N/A	GB45248	#N/A	GB42046	#N/A	GB41409
GB40065	GB40085	GB40016	GB40015	#N/A	#N/A	#N/A	GB42626	GB40350	GB40350		#N/A	#N/A	GB40967	GB40393		GB40016	GB40016		GB19392	GB41428	GB41428	GB47938	GB41428	GB42082	GB41428	GB41428
GB40074	GB40123	GB40017	GB40016	#N/A	#N/A	#N/A	GB44557	GB40385	GB40385		#N/A	GB40123	GB41220	GB40610		GB40017	GB40017		GB10036	GB47618	#N/A	GB49946	#N/A	GB42244	#N/A	GB42082
GB40078	GB40135	GB40020	GB40017	GB40135	#N/A	#N/A	GB45248	GB40504	GB40426		#N/A	#N/A	GB41284	GB41220		GB40020	GB40020		GB17538	GB51223	#N/A	GB50586	GB51223	GB42500	GB51223	GB42244
GB40091	GB40261	GB40021	GB40020	#N/A	GB40091	GB40091	GB45689	GB40522	GB40504		#N/A	#N/A	GB41361	GB41284		GB40021	GB40021		GB16711	GB41850	#N/A	GB50648	#N/A	GB42981	#N/A	GB42500
GB40106	GB40393	GB40029	GB40021	#N/A	#N/A	#N/A	GB45696	GB40565	GB40522		#N/A	GB40393	GB41428	GB41361		GB40029	GB40029		GB20003	GB42082	#N/A	GB50650	GB42082	GB44031	GB42082	GB42981
GB40133	GB40405	GB40031	GB40029	#N/A	#N/A	#N/A	GB47142	GB40581	GB40565		#N/A	#N/A	GB41765	GB41409		GB40031	GB40031		GB11717	GB49260	#N/A	GB52598	#N/A	GB44045	#N/A	GB44055
GB40135	GB40566	GB40057	GB40031	#N/A	#N/A	#N/A	GB47799	GB40837	GB40581		#N/A	#N/A	GB42300	GB41428		GB40057	GB40057		GB11810	GB44210	#N/A	GB53354	#N/A	GB44055	#N/A	GB44185
GB40140	GB40610	GB40067	GB40057	#N/A	#N/A	#N/A	GB47940	GB40864	GB40741		GB40610	GB40610	GB42626	GB42135		GB40067	GB40067		GB19013	GB43691	#N/A	GB54611	#N/A	GB44185	#N/A	GB44490
GB40248	GB40614	GB40071	GB40067	#N/A	#N/A	#N/A	GB48146	GB40929	GB40864		#N/A	#N/A	GB42853	GB42300		GB40071	GB40071		GB13808	GB43982	#N/A	#N/A	#N/A	GB44490	#N/A	GB44594
GB40251	GB40651	GB40075	GB40070	#N/A	GB40251	GB40251	GB48362	GB41035	GB40929		#N/A	#N/A	GB44557	GB42378		GB40075	GB40075		GB14265	GB45248	GB45248	#N/A	GB45248	GB44633	GB45248	GB44650
GB40264	GB40967	GB40091	GB40071	#N/A	#N/A	#N/A	GB49054	GB41177	GB41035		GB40967	#N/A	GB45040	GB42616		GB40091	GB40091		GB18049	GB46625	#N/A	#N/A	#N/A	GB45248	#N/A	GB45248
GB40331	GB40993	GB40102	GB40072	#N/A	#N/A	#N/A	GB49672	GB41450	GB41177		#N/A	#N/A	GB45248	GB42626		GB40102	GB40102		GB20122	GB47938	GB47938	#N/A	#N/A	GB45558	#N/A	GB45648
GB40346	GB41220	GB40108	GB40075	#N/A	#N/A	#N/A	GB49888	GB41505	GB41450		GB41220	GB41220	GB45696	GB42796		GB40108	GB40108		GB17330	GB40445	#N/A	#N/A	#N/A	GB45648	#N/A	GB45700
GB40350	GB41262	GB40113	GB40091	#N/A	GB40350	GB40350	GB50550	GB41507	GB41505		#N/A	#N/A	GB46226	GB44451		GB40113	GB40113		GB11792	GB55225	#N/A	#N/A	#N/A	GB45700	#N/A	GB45701
GB40385	GB41284	GB40136	GB40102	#N/A	GB40385	GB40385	GB50613	GB41590	GB41507		GB41284	GB41284	GB47142	GB44452		#N/A	GB40148		GB14975	GB52656	#N/A	#N/A	GB52656	GB45701	#N/A	GB45752
GB40426	GB41361	GB40137	GB40108	#N/A	#N/A	GB40426	GB50648	GB41641	GB41590		GB41361	GB41361	GB47318	GB44453		#N/A	GB40151		GB14382	GB51399	#N/A	#N/A	#N/A	GB45752	#N/A	GB46726
GB40504	GB41409	GB40144	GB40113	#N/A	GB40504	GB40504	GB50883	GB41700	GB41641		#N/A	GB41409	GB47799	GB44557		#N/A	GB40204		GB15050	GB47095	#N/A	#N/A	#N/A	GB47208	#N/A	GB47104
GB40511	GB41410	GB40148	GB40123	#N/A	#N/A	#N/A	GB51019	GB41739	GB41739		#N/A	#N/A	GB47940	GB44981		GB40148	GB40205		GB14645	GB50508	#N/A	#N/A	#N/A	GB47239	#N/A	GB47208
GB40522	GB41428	GB40151	GB40148	#N/A	GB40522	GB40522	GB51467	GB41845	GB41845		GB41428	GB41428	GB48146	GB45040		GB40151	GB40206		GB14962	GB54664	#N/A	#N/A	GB54664	GB47318	GB54664	GB47239
GB40533	GB41516	GB40163	GB40151	#N/A	#N/A	#N/A	GB52428	GB42046	GB42049		#N/A	#N/A	GB48148	GB45218		#N/A	GB40207		GB94141	GB42358	#N/A	#N/A	#N/A	GB47454	#N/A	GB47454
GB40553	GB41624	GB40204	GB40157	#N/A	#N/A	#N/A	GB53860	GB42049	GB42074		#N/A	#N/A	GB48213	GB45248		GB40204	GB40221		GB17018	GB45882	#N/A	#N/A	#N/A	GB47546	#N/A	GB48187
GB40565	GB41765	GB40205	GB40204	#N/A	GB40565	GB40565	GB53965	GB42074	GB42075		GB41765	#N/A	GB48820	GB45689		GB40205	GB40237		GB11902	GB44490	#N/A	#N/A	GB44490	GB47804	GB44490	GB48204
GB40567	GB41792	GB40206	GB40205	#N/A	#N/A	#N/A	GB54541	GB42178	GB42178		#N/A	#N/A	GB49672	GB45696		GB40206	GB40238		GB10026	GB46478	#N/A	#N/A	#N/A	GB48187	#N/A	GB48707
GB40581	GB41917	GB40207	GB40206	#N/A	GB40581	GB40581	GB55203	GB42244	GB42244		#N/A	#N/A	GB49885	GB46226		GB40207	GB40239		GB18324	GB42686	#N/A	#N/A	#N/A	GB48204	#N/A	GB48820
GB40583	GB42135	GB40221	GB40207	#N/A	#N/A	#N/A	overlapping 5h IAPV_Gail	GB42266	GB42266		#N/A	GB42135	GB49888	GB46240		GB40221	GB40251		GB19452	GB42981	#N/A	#N/A	GB42981	GB48707	GB42981	GB49171
GB40593	GB42206	GB40228	GB40208	#N/A	#N/A	#N/A	#N/A	GB42313	GB42313		#N/A	#N/A	GB49890	GB46338		#N/A	GB40265		GB19961	GB44158	#N/A	#N/A	#N/A	GB48820	#N/A	GB49344
GB40603	GB42262	GB40237	GB40221	#N/A	#N/A	#N/A	#N/A	GB42314	GB42327		#N/A	#N/A	GB50005	GB46726		GB40237	GB40271		GB30209	GB47977	#N/A	#N/A	#N/A	GB49344	#N/A	GB49946
GB40606	GB42300	GB40238	GB40232	#N/A	#N/A	#N/A	#N/A	GB42327	GB42410		GB42300	GB42300	GB50149	GB46975		GB40238	GB40288		GB14642	GB53012	#N/A	#N/A	#N/A	GB49552	#N/A	GB50020
GB40625	GB42378	GB40239	GB40237	#N/A	#N/A	#N/A	#N/A	GB42410	GB42414		#N/A	GB42378	GB50423	GB47142		GB40239	GB40303		GB11807	GB53013	#N/A	#N/A	#N/A	GB50020	#N/A	GB50164
GB40644	GB42596	GB40250	GB40238	#N/A	#N/A	#N/A	#N/A	GB42414	GB42558		#N/A	#N/A	GB50451	GB47318		#N/A	GB40308		GB12490	GB46360	#N/A	#N/A	#N/A	GB50026	#N/A	GB50164
GB40647	GB42616	GB40251	GB40239	GB42616	#N/A	#N/A	#N/A	GB42558	GB42616		#N/A	GB42616	GB50550	GB47740		GB40251	GB40309		GB14520	GB52342	#N/A	#N/A	#N/A	GB50290	#N/A	GB50418
GB40648	GB42626	GB40265	GB40251	GB42626	#N/A	#N/A	#N/A	GB42626	GB42621		GB42626	GB42626	GB50563	GB47799		GB40265	GB40312		GB10469	GB40916	#N/A	#N/A	#N/A	GB50418	#N/A	GB51223
GB40662	GB42763	GB40271	GB40265	#N/A	#N/A	#N/A	#N/A	GB42838	GB42626		#N/A	#N/A	GB50887	GB47940		GB40271	GB40316		GB12933	GB41645	#N/A	#N/A	#N/A	GB51223	#N/A	GB51498
GB40678	GB42796	GB40288	GB40270	#N/A	#N/A	#N/A	#N/A	GB43022	GB42838		#N/A	GB42796	GB50984	GB48146		GB40288	GB40320		GB15344	GB54069	#N/A	#N/A	#N/A	GB51498	#N/A	GB52191
GB40681	GB42853	GB40303	GB40271	#N/A	#N/A	#N/A	#N/A	GB43089	GB43089		GB42853	#N/A	GB51467	GB48148		GB40303	GB40350		GB11918	GB55483	#N/A	#N/A	#N/A	GB52191	#N/A	GB52598
GB40684	GB42888	GB40308	GB40288	#N/A	#N/A	#N/A	#N/A	GB43130	GB43213		#N/A	#N/A	GB51683	GB48820		GB40308	GB40385		GB11358	GB45774	#N/A	#N/A	#N/A	GB52598	#N/A	GB52631
GB40689	GB42889	GB40309	GB40303	#N/A	#N/A	#N/A	#N/A	GB43213	GB43261		#N/A	#N/A	GB51798	GB49672		GB40309	GB40399		GB15987	GB47239	#N/A	#N/A	GB47239	GB52656	GB47239	GB53318
GB40699	GB42905	GB40312	GB40308	#N/A	#N/A	#N/A	#N/A	GB43261	GB43280		#N/A	#N/A	GB52100	GB49885		GB40312	GB40400		GB11115	GB44117	#N/A	#N/A	#N/A	GB53318	#N/A	GB54611
GB40741	GB42909	GB40316	GB40309	#N/A	#N/A	GB40741	#N/A	GB43278	GB43565		#N/A	#N/A	GB52428	GB49888		GB40316	GB40401		GB13261	GB53701	#N/A	#N/A	#N/A	GB54611	#N/A	GB54664
GB40837	GB42959	GB40319	GB40310	#N/A	GB40837	#N/A	#N/A	GB43280	GB43783		#N/A	#N/A	GB52598	GB49890		#N/A	GB40410		GB10912	GB44650	#N/A	#N/A	#N/A	GB54664	GB44650	GB54664
GB40864	GB43004	GB40320	GB40312	#N/A	GB40864	GB40864	#N/A	GB43565	GB43784		#N/A	#N/A	GB53353	GB49946		GB40320	GB40415		GB11846	GB49171	#N/A	#N/A	#N/A	GB54664	GB49171	GB54845
GB40907	GB43076	GB40335	GB40316	#N/A	#N/A	#N/A	#N/A	GB43783	GB43832		#N/A	#N/A	GB53831	GB50005		#N/A	GB40417		GB14317	GB46758	#N/A	#N/A	#N/A	GB54845	#N/A	GB55283
GB40929	GB43112	GB40337	GB40320	#N/A	GB40929	GB40929	#N/A	GB43784	GB44055		#N/A	#N/A	GB53860	GB50149		#N/A	GB40427		GB16060	GB45352	#N/A	#N/A	#N/A	GB55283	#N/A	#N/A
GB40960	GB43181	GB40338	GB40340	#N/A	#N/A	#N/A	#N/A	GB43832	GB44062		#N/A	#N/A	GB53965	GB50423		#N/A	GB40429		GB30331	GB45752	#N/A	#N/A	GB45752	#N/A	GB45752	#N/A
GB40966	GB43751	GB40340	GB40343	#N/A	#N/A	#N/A	#N/A	GB44029	GB44178		#N/A	#N/A	GB54097	GB50522		#N/A	GB40437		GB19498	GB55968	#N/A	#N/A	#N/A	#N/A	#N/A	#N/A
GB40972	GB43864	GB40350	GB40350	#N/A	#N/A	#N/A	#N/A	GB44055	GB44213		#N/A	#N/A	GB54294	GB50550		GB40350	GB40441		GB30399	GB49918	#N/A	#N/A	#N/A	#N/A	#N/A	#N/A
GB40999	GB44262	GB40355	GB40357	#N/A	#N/A	#N/A	#N/A	GB44062	GB44247		#N/A	#N/A	GB54541	GB50563		#N/A	GB40451		GB17106	GB48707	#N/A	#N/A	GB48707	#N/A	GB48707	#N/A
GB41035	GB44342	GB40357	GB40358	#N/A	GB41035	GB41035	#N/A	GB44178	GB44261		#N/A	#N/A	GB54611	GB50574		#N/A	GB40452		GB15273	GB45648	#N/A	#N/A	GB45648	#N/A	GB45648	#N/A
GB41046	GB44399	GB40358	GB40361	#N/A	#N/A	#N/A	#N/A	GB44213	GB44263		#N/A	#N/A	GB55203	GB51051		#N/A	GB40454		GB18606	GB47454	#N/A	#N/A	GB47454	#N/A	GB47454	#N/A
GB41138	GB44451	GB40359	GB40364	#N/A	#N/A	#N/A	#N/A	GB44261	GB44292		#N/A	GB44451	GB55729	GB51354		#N/A	GB40463		GB11057	GB40654	#N/A	#N/A	#N/A	#N/A	#N/A	#N/A
GB41177	GB44452	GB40361	GB40382	#N/A	GB41177	GB41177	#N/A	GB44263	GB44428		#N/A	GB44452	#N/A	GB51467		#N/A	GB40466		GB13742	GB41606	#N/A	#N/A	#N/A	#N/A	#N/A	#N/A
GB41219	GB44453	GB40385	GB40385	#N/A	#N/A	#N/A	#N/A	GB44292	GB44557		#N/A	GB44453	#N/A	GB51683		GB40385	GB40467		GB18650	GB48187	#N/A	#N/A	GB48187	#N/A	GB48187	#N/A
GB41221	GB44479	GB40399	GB40393	#N/A	#N/A	#N/A	#N/A	GB44362	GB44634		#N/A	#N/A	#N/A	GB51798		GB40399	GB40473		GB14664	GB42244	#N/A	#N/A	GB42244	#N/A	GB42244	#N/A
GB41222	GB44547	GB40400	GB40399	#N/A	#N/A	#N/A	#N/A	GB44428	GB44656		#N/A	#N/A	#N/A	GB52428		GB40400	GB40563		GB12159	GB40911	#N/A	#N/A	#N/A	#N/A	#N/A	#N/A
GB41302	GB44557	GB40401	GB40400	GB44557	#N/A	#N/A	#N/A	GB44442	GB44745		GB44557	GB44557	#N/A	GB52598		GB40401	GB40564		GB18362	GB44594	#N/A	#N/A	#N/A	#N/A	GB44594	#N/A
GB41339	GB44685	GB40410	GB40401	#N/A	#N/A	#N/A	#N/A	GB44557	GB44913		#N/A	#N/A	#N/A	GB52920		GB40410	GB40565		GB16422	GB55283	#N/A	#N/A	GB55283	#N/A	GB55283	#N/A
GB41400	GB44832	GB40412	GB40410	#N/A	#N/A	#N/A	#N/A	GB44633	GB44928		#N/A	#N/A	#N/A	GB53831		#N/A	GB40574		GB18949	GB50020	#N/A	#N/A	GB50020	#N/A	GB50020	#N/A
GB41439	GB44981	GB40415	GB40415	#N/A	#N/A	#N/A	#N/A	GB44634	GB44976		#N/A	GB44981	#N/A	GB53860		GB40415	GB40577		GB18923	GB51894	#N/A	#N/A	#N/A	#N/A	#N/A	#N/A
GB41450	GB45028	GB40417	GB40417	#N/A	GB41450	GB41450	#N/A	GB44656	GB45071		#N/A	#N/A	#N/A	GB53965		GB40417	GB40578		GB17167	GB53318	#N/A	#N/A	GB53318	#N/A	GB53318	#N/A
GB41456	GB45040	GB40427	GB40420	#N/A	#N/A	#N/A	#N/A	GB44745	GB45176		GB45040	GB45040	#N/A	GB54097		GB40427	GB40581		GB12004	GB42046	#N/A	#N/A	GB42046	#N/A	#N/A	#N/A
GB41467	GB45212	GB40429	GB40426	#N/A	#N/A	#N/A	#N/A	GB44913	GB45248		#N/A	#N/A	#N/A	GB54294		GB40429	GB40596		GB12212	GB44633	#N/A	#N/A	GB44633	#N/A	#N/A	#N/A
GB41468	GB45218	GB40434	GB40427	#N/A	#N/A	#N/A	#N/A	GB44928	GB45250		#N/A	GB45218	#N/A	GB54541		#N/A	GB40599		GB19901	GB40163	#N/A	#N/A	#N/A	#N/A	#N/A	#N/A
GB41483	GB45248	GB40437	GB40429	GB45248	#N/A	#N/A	#N/A	GB44976	GB45403		GB45248	GB45248	#N/A	GB54611		GB40437	GB40610		GB10231	GB40164	#N/A	#N/A	#N/A	#N/A	#N/A	#N/A
GB41505	GB45364	GB40441	GB40437	#N/A	GB41505	GB41505	#N/A	GB45053	GB45453		#N/A	#N/A	#N/A	GB54699		GB40441	GB40745		GB15106	GB47104	#N/A	#N/A	#N/A	#N/A	GB47104	#N/A
GB41507	GB45417	GB40449	GB40441	#N/A	GB41507	GB41507	#N/A	GB45054	GB45462		#N/A	#N/A	#N/A	GB54731		#N/A	GB40758		GB19988	GB56012	#N/A	#N/A	#N/A	#N/A	#N/A	#N/A
GB41536	GB45540	GB40451	GB40442	#N/A	#N/A	#N/A	#N/A	GB45071	GB45463		#N/A	#N/A	#N/A	GB55331		GB40451	GB40760		GB16401	GB47208	#N/A	#N/A	GB47208	#N/A	GB47208	#N/A
GB41547	GB45614	GB40452	GB40451	#N/A	#N/A	#N/A	#N/A	GB45176	GB45555		#N/A	#N/A	#N/A	GB55640		GB40452	GB40767		GB13522	GB53101	#N/A	#N/A	#N/A	#N/A	#N/A	#N/A
GB41590	GB45689	GB40454	GB40452	GB45689	GB41590	GB41590	#N/A	GB45198	GB45689		#N/A	GB45689	#N/A	#N/A		GB40454	GB40773		GB11320	GB45138	#N/A	#N/A	#N/A	#N/A	#N/A	#N/A
GB41628	GB45696	GB40463	GB40454	GB45696	#N/A	#N/A	#N/A	GB45248	GB45696		GB45696	GB45696	#N/A	#N/A		GB40463	GB40775		GB15645	GB50507	#N/A	#N/A	#N/A	#N/A	#N/A	#N/A
GB41641	GB45707	GB40466	GB40463	#N/A	GB41641	GB41641	#N/A	GB45250	GB45910		#N/A	#N/A	#N/A	#N/A		GB40466	GB40778		GB12883	GB50508	#N/A	#N/A	#N/A	#N/A	#N/A	#N/A
GB41679	GB45732	GB40467	GB40466	#N/A	#N/A	#N/A	#N/A	GB45403	GB45932		#N/A	#N/A	#N/A	#N/A		GB40467	GB40782		GB14645	GB48687	#N/A	#N/A	#N/A	#N/A	#N/A	#N/A
GB41700	GB45851	GB40472	GB40467	#N/A	GB41700	#N/A	#N/A	GB45453	GB45973		#N/A	#N/A	#N/A	#N/A		#N/A	GB40783		GB12454	GB50509	#N/A	#N/A	#N/A	#N/A	#N/A	#N/A
GB41739	GB45986	GB40473	GB40473	#N/A	GB41739	GB41739	#N/A	GB45462	GB46039		#N/A	#N/A	#N/A	#N/A		GB40473	GB40784		GB13979	GB54664	#N/A	#N/A	GB54664	#N/A	GB54664	#N/A
GB41757	GB46077	GB40483	GB40493	#N/A	#N/A	#N/A	#N/A	GB45463	GB46068		#N/A	#N/A	#N/A	#N/A		#N/A	GB40785		GB14962	GB42500	#N/A	#N/A	GB42500	#N/A	GB42500	#N/A
GB41824	GB46226	GB40490	GB40494	#N/A	#N/A	#N/A	#N/A	GB45555	GB46114		GB46226	GB46226	#N/A	#N/A		#N/A	GB40794		GB17188	GB47804	#N/A	#N/A	GB47804	#N/A	#N/A	#N/A
GB41845	GB46240	GB40493	GB40496	#N/A	GB41845	GB41845	#N/A	GB45617	GB46159		#N/A	GB46240	#N/A	#N/A		#N/A	GB40795		GB15371	GB47805	#N/A	#N/A	#N/A	#N/A	#N/A	#N/A
GB41893	GB46338	GB40494	GB40500	#N/A	#N/A	#N/A	#N/A	GB45618	GB46167		#N/A	GB46338	#N/A	#N/A		#N/A	GB40796		GB19301	GB51741	#N/A	#N/A	#N/A	#N/A	#N/A	#N/A
GB41941	GB46429	GB40496	GB40504	#N/A	#N/A	#N/A	#N/A	GB45696	GB46208		#N/A	#N/A	#N/A	#N/A		#N/A	GB40797		GB17879	GB43738	#N/A	#N/A	#N/A	#N/A	#N/A	#N/A
GB41997	GB46585	GB40503	GB40510	#N/A	#N/A	#N/A	#N/A	GB45910	GB46209		#N/A	#N/A	#N/A	#N/A		#N/A	GB40798		GB18313	GB50013	#N/A	#N/A	#N/A	#N/A	#N/A	#N/A
GB42000	GB46726	GB40504	GB40514	#N/A	#N/A	#N/A	#N/A	GB45954	GB46270		#N/A	GB46726	#N/A	#N/A		#N/A	GB40799		GB18767	GB45558	#N/A	#N/A	GB45558	#N/A	#N/A	#N/A
GB42004	GB46975	GB40510	GB40515	#N/A	#N/A	#N/A	#N/A	GB45973	GB46587		#N/A	GB46975	#N/A	#N/A		#N/A	GB40807		GB11373	GB54246	#N/A	#N/A	#N/A	#N/A	#N/A	#N/A
GB42046	GB46976	GB40514	GB40517	#N/A	GB42046	#N/A	#N/A	GB46053	GB46812		#N/A	#N/A	#N/A	#N/A		#N/A	GB40810		GB19649	GB50481	#N/A	#N/A	#N/A	#N/A	#N/A	#N/A
GB42048	GB47118	GB40515	GB40522	#N/A	#N/A	#N/A	#N/A	GB46068	GB46877		#N/A	#N/A	#N/A	#N/A		#N/A	GB40828		GB12538	GB49476	#N/A	#N/A	#N/A	#N/A	#N/A	#N/A
GB42049	GB47142	GB40522	GB40523	GB47142	GB42049	GB42049	#N/A	GB46114	GB47026		GB47142	GB47142	#N/A	#N/A		#N/A	GB40838		GB13360	GB52097	#N/A	#N/A	#N/A	#N/A	#N/A	#N/A
GB42074	GB47318	GB40523	GB40540	#N/A	GB42074	GB42074	#N/A	GB46159	GB47042		GB47318	GB47318	#N/A	#N/A		#N/A	GB40843		GB10506	GB50866	#N/A	#N/A	#N/A	#N/A	#N/A	#N/A
GB42075	GB47675	GB40524	GB40556	#N/A	#N/A	GB42075	#N/A	GB46167	GB47075		#N/A	#N/A	#N/A	#N/A		#N/A	GB40864		GB19683	GB45986	#N/A	#N/A	#N/A	#N/A	#N/A	#N/A
GB42156	GB47740	GB40540	GB40558	#N/A	#N/A	#N/A	#N/A	GB46208	GB47142		#N/A	GB47740	#N/A	#N/A		#N/A	GB40873		GB11743	GB50865	#N/A	#N/A	#N/A	#N/A	#N/A	#N/A
GB42178	GB47799	GB40556	GB40560	GB47799	GB42178	GB42178	#N/A	GB46209	GB47214		GB47799	GB47799	#N/A	#N/A		#N/A	GB40876		GB12378	GB50454	#N/A	#N/A	#N/A	#N/A	#N/A	#N/A
GB42197	GB47903	GB40559	GB40561	#N/A	#N/A	#N/A	#N/A	GB46260	GB47239		#N/A	#N/A	#N/A	#N/A		#N/A	GB40880		GB12830	GB49363	#N/A	#N/A	#N/A	#N/A	#N/A	#N/A
GB42220	GB47906	GB40563	GB40563	#N/A	#N/A	#N/A	#N/A	GB46270	GB47380		#N/A	#N/A	#N/A	#N/A		GB40563	GB40881		GB13813	GB53014	#N/A	#N/A	#N/A	#N/A	#N/A	#N/A
GB42226	GB47938	GB40564	GB40564	#N/A	#N/A	#N/A	#N/A	GB46287	GB47381		#N/A	#N/A	#N/A	#N/A		GB40564	GB40886		GB14314	GB48342	#N/A	#N/A	#N/A	#N/A	#N/A	#N/A
GB42244	GB47940	GB40565	GB40565	GB47940	GB42244	GB42244	#N/A	GB46524	GB47382		GB47940	GB47940	#N/A	#N/A		GB40565	GB40888		GB15549	GB40306	#N/A	#N/A	#N/A	#N/A	#N/A	#N/A
GB42266	GB47941	GB40574	GB40574	#N/A	GB42266	GB42266	#N/A	GB46587	GB47406		#N/A	#N/A	#N/A	#N/A		GB40574	GB40892		GB16388	GB44045	#N/A	#N/A	GB44045	#N/A	#N/A	#N/A
GB42313	GB47947	GB40577	GB40577	#N/A	GB42313	GB42313	#N/A	GB46812	GB47407		#N/A	#N/A	#N/A	#N/A		GB40577	GB40909		GB19916	GB54506	#N/A	#N/A	#N/A	#N/A	#N/A	#N/A
GB42314	GB48146	GB40578	GB40578	GB48146	GB42314	#N/A	#N/A	GB46877	GB47486		GB48146	GB48146	#N/A	#N/A		GB40578	GB40925		GB19925	GB45701	#N/A	#N/A	GB45701	#N/A	GB45701	#N/A
GB42327	GB48148	GB40581	GB40581	#N/A	GB42327	GB42327	#N/A	GB47026	GB47504		GB48148	GB48148	#N/A	#N/A		GB40581	GB40929		GB16147	GB49440	#N/A	#N/A	#N/A	#N/A	#N/A	#N/A
GB42346	GB48213	GB40589	GB40592	#N/A	#N/A	#N/A	#N/A	GB47035	GB47505		GB48213	#N/A	#N/A	#N/A		#N/A	GB40934		GB17927	GB55007	#N/A	#N/A	#N/A	#N/A	#N/A	#N/A
GB42410	GB48362	GB40592	GB40595	GB48362	GB42410	GB42410	#N/A	GB47075	GB47506		#N/A	#N/A	#N/A	#N/A		#N/A	GB40938		GB14044	GB45700	#N/A	#N/A	GB45700	#N/A	GB45700	#N/A
GB42411	GB48439	GB40596	GB40596	#N/A	#N/A	#N/A	#N/A	GB47142	GB47614		#N/A	#N/A	#N/A	#N/A		GB40596	GB40941		GB14247	GB44149	#N/A	#N/A	#N/A	#N/A	#N/A	#N/A
GB42413	GB48443	GB40599	GB40599	#N/A	#N/A	#N/A	#N/A	GB47214	GB47670		#N/A	#N/A	#N/A	#N/A		GB40599	GB40946		GB16220	GB50648	GB50648	#N/A	#N/A	#N/A	#N/A	#N/A
GB42414	GB48813	GB40610	GB40610	#N/A	GB42414	GB42414	#N/A	GB47223	GB47799		#N/A	#N/A	#N/A	#N/A		GB40610	GB40948		GB19719	GB52705	#N/A	#N/A	#N/A	#N/A	#N/A	#N/A
GB42434	GB48820	GB40616	GB40637	#N/A	#N/A	#N/A	#N/A	GB47239	GB47940		GB48820	GB48820	#N/A	#N/A		#N/A	GB40955		GB18450	GB49552	#N/A	#N/A	GB49552	#N/A	#N/A	#N/A
GB42442	GB49021	GB40618	GB40638	#N/A	#N/A	#N/A	#N/A	GB47380	GB48028		#N/A	#N/A	#N/A	#N/A		#N/A	GB40986		GB11698	GB50650	GB50650	#N/A	#N/A	#N/A	#N/A	#N/A
GB42469	GB49054	GB40637	GB40652	GB49054	#N/A	#N/A	#N/A	GB47381	GB48034		#N/A	#N/A	#N/A	#N/A		#N/A	GB41027		GB14309	GB54762	#N/A	#N/A	#N/A	#N/A	#N/A	#N/A
GB42492	GB49103	GB40638	GB40656	#N/A	#N/A	#N/A	#N/A	GB47382	GB48122		#N/A	#N/A	#N/A	#N/A		#N/A	GB41029		GB14077	GB46726	#N/A	#N/A	#N/A	#N/A	GB46726	#N/A
GB42558	GB49175	GB40656	GB40705	#N/A	GB42558	GB42558	#N/A	GB47406	GB48134		#N/A	#N/A	#N/A	#N/A		#N/A	GB41030		GB17145	GB52596	#N/A	#N/A	#N/A	#N/A	#N/A	#N/A
GB42597	GB49184	GB40676	GB40706	#N/A	#N/A	#N/A	#N/A	GB47407	GB48146		#N/A	#N/A	#N/A	#N/A		#N/A	GB41032		GB14366	GB49946	GB49946	#N/A	#N/A	#N/A	GB49946	#N/A
GB42616	GB49672	GB40705	GB40708	GB49672	#N/A	GB42616	#N/A	GB47446	GB48187		GB49672	GB49672	#N/A	#N/A		#N/A	GB41035		GB10943	GB52598	GB52598	#N/A	GB52598	#N/A	GB52598	#N/A
GB42620	GB49688	GB40706	GB40712	#N/A	#N/A	#N/A	#N/A	GB47475	GB48235		#N/A	#N/A	#N/A	#N/A		#N/A	GB41037		GB11298	GB53354	GB53354	#N/A	#N/A	#N/A	#N/A	#N/A
GB42621	GB49767	GB40708	GB40716	#N/A	#N/A	GB42621	#N/A	GB47486	GB48243		#N/A	#N/A	#N/A	#N/A		#N/A	GB41042		GB14001	GB50290	#N/A	#N/A	GB50290	#N/A	#N/A	#N/A
GB42626	GB49795	GB40716	GB40717	#N/A	GB42626	GB42626	#N/A	GB47498	GB48251		#N/A	#N/A	#N/A	#N/A		#N/A	GB41063		GB15254	GB41408	#N/A	#N/A	#N/A	#N/A	#N/A	#N/A
GB42637	GB49885	GB40717	GB40718	#N/A	#N/A	#N/A	#N/A	GB47504	GB48306		GB49885	GB49885	#N/A	#N/A		#N/A	GB41080		GB14654	GB40926	#N/A	#N/A	#N/A	#N/A	#N/A	#N/A
GB42735	GB49888	GB40718	GB40720	GB49888	#N/A	#N/A	#N/A	GB47505	GB48310		GB49888	GB49888	#N/A	#N/A		#N/A	GB41082		GB19856	GB50164	#N/A	#N/A	#N/A	#N/A	GB50164	#N/A
GB42838	GB49890	GB40720	GB40727	#N/A	GB42838	GB42838	#N/A	GB47506	GB48446		GB49890	GB49890	#N/A	#N/A		#N/A	GB41104		GB15640	GB41178	#N/A	#N/A	#N/A	#N/A	#N/A	#N/A
GB42903	GB49946	GB40727	GB40733	#N/A	#N/A	#N/A	#N/A	GB47546	GB48563		#N/A	GB49946	#N/A	#N/A		#N/A	GB41126		GB18178	GB50586	GB50586	#N/A	#N/A	#N/A	#N/A	#N/A
GB43022	GB50005	GB40732	GB40735	#N/A	GB43022	#N/A	#N/A	GB47607	GB48675		GB50005	GB50005	#N/A	#N/A		#N/A	GB41128		GB12253	GB40136	#N/A	#N/A	#N/A	#N/A	#N/A	#N/A
GB43054	GB50149	GB40744	GB40741	#N/A	#N/A	#N/A	#N/A	GB47613	GB48684		GB50149	GB50149	#N/A	#N/A		#N/A	GB41129		GB14603	GB41097	#N/A	#N/A	#N/A	#N/A	#N/A	#N/A
GB43089	GB50180	GB40745	GB40745	#N/A	GB43089	GB43089	#N/A	GB47614	GB48940		#N/A	#N/A	#N/A	#N/A		GB40745	GB41132		GB10222	GB40567	#N/A	#N/A	#N/A	#N/A	#N/A	#N/A
GB43130	GB50245	GB40758	GB40746	#N/A	GB43130	#N/A	#N/A	GB47670	GB49056		#N/A	#N/A	#N/A	#N/A		GB40758	GB41135		GB19590	GB48079	#N/A	#N/A	#N/A	#N/A	#N/A	#N/A
GB43142	GB50257	GB40760	GB40747	#N/A	#N/A	#N/A	#N/A	GB47799	GB49355		#N/A	#N/A	#N/A	#N/A		GB40760	GB41142		GB13791	GB50481	#N/A	#N/A	#N/A	#N/A	#N/A	#N/A
GB43213	GB50423	GB40767	GB40758	#N/A	GB43213	GB43213	#N/A	GB47804	GB49385		GB50423	GB50423	#N/A	#N/A		GB40767	GB41147		GB12538	GB51631	#N/A	#N/A	#N/A	#N/A	#N/A	#N/A
GB43225	GB50449	GB40773	GB40759	#N/A	#N/A	#N/A	#N/A	GB47931	GB49462		#N/A	#N/A	#N/A	#N/A		GB40773	GB41152		GB14233	GB50026	#N/A	#N/A	GB50026	#N/A	#N/A	#N/A
GB43261	GB50451	GB40774	GB40760	#N/A	GB43261	GB43261	#N/A	GB47940	GB49515		GB50451	#N/A	#N/A	#N/A		#N/A	GB41153		GB11588	GB44120	#N/A	#N/A	#N/A	#N/A	#N/A	#N/A
GB43278	GB50522	GB40775	GB40767	#N/A	GB43278	#N/A	#N/A	GB48122	GB49540		#N/A	GB50522	#N/A	#N/A		GB40775	GB41154		GB13489	GB41407	#N/A	#N/A	#N/A	#N/A	#N/A	#N/A
GB43280	GB50530	GB40778	GB40773	#N/A	GB43280	GB43280	#N/A	GB48134	GB49623		#N/A	#N/A	#N/A	#N/A		GB40778	GB41158		GB14644	GB54246	#N/A	#N/A	#N/A	#N/A	#N/A	#N/A
GB43446	GB50545	GB40781	GB40775	#N/A	#N/A	#N/A	#N/A	GB48146	GB49672		#N/A	#N/A	#N/A	#N/A		#N/A	GB41159		GB19649	GB47402	#N/A	#N/A	#N/A	#N/A	#N/A	#N/A
GB43447	GB50550	GB40782	GB40778	GB50550	#N/A	#N/A	#N/A	GB48187	GB49888		GB50550	GB50550	#N/A	#N/A		GB40782	GB41162		GB11297	GB40138	#N/A	#N/A	#N/A	#N/A	#N/A	#N/A
GB43460	GB50563	GB40783	GB40782	#N/A	#N/A	#N/A	#N/A	GB48235	GB49911		GB50563	GB50563	#N/A	#N/A		GB40783	GB41167		GB11511	GB48510	#N/A	#N/A	#N/A	#N/A	#N/A	#N/A
GB43474	GB50569	GB40784	GB40783	#N/A	#N/A	#N/A	#N/A	GB48243	GB50156		#N/A	#N/A	#N/A	#N/A		GB40784	GB41168		GB11552	GB45565	#N/A	#N/A	#N/A	#N/A	#N/A	#N/A
GB43517	GB50574	GB40785	GB40784	#N/A	#N/A	#N/A	#N/A	GB48251	GB50219		#N/A	GB50574	#N/A	#N/A		GB40785	GB41172		GB16021	GB50761	#N/A	#N/A	#N/A	#N/A	#N/A	#N/A
GB43565	GB50586	GB40794	GB40785	#N/A	GB43565	GB43565	#N/A	GB48301	GB50418		#N/A	#N/A	#N/A	#N/A		GB40794	GB41174		GB19846	GB56027	#N/A	#N/A	#N/A	#N/A	#N/A	#N/A
GB43713	GB50595	GB40795	GB40794	#N/A	#N/A	#N/A	#N/A	GB48306	GB50430		#N/A	#N/A	#N/A	#N/A		GB40795	GB41177		GB16214	GB41409	#N/A	#N/A	#N/A	#N/A	GB41409	#N/A
GB43778	GB50613	GB40796	GB40795	GB50613	#N/A	#N/A	#N/A	GB48310	GB50477		#N/A	#N/A	#N/A	#N/A		GB40796	GB41179		GB10646	GB52186	#N/A	#N/A	#N/A	#N/A	#N/A	#N/A
GB43783	GB50636	GB40797	GB40796	#N/A	GB43783	GB43783	#N/A	GB48505	GB50526		#N/A	#N/A	#N/A	#N/A		GB40797	GB41181		GB13263	GB50314	#N/A	#N/A	#N/A	#N/A	#N/A	#N/A
GB43784	GB50648	GB40798	GB40797	GB50648	GB43784	GB43784	#N/A	GB48563	GB50550		#N/A	#N/A	#N/A	#N/A		GB40798	GB41211		GB18530	GB47933	#N/A	#N/A	#N/A	#N/A	#N/A	#N/A
GB43788	GB50650	GB40799	GB40798	#N/A	#N/A	#N/A	#N/A	GB48747	GB50554		#N/A	#N/A	#N/A	#N/A		GB40799	GB41220		GB15453	GB43369	#N/A	#N/A	#N/A	#N/A	#N/A	#N/A
GB43791	GB50651	GB40807	GB40799	#N/A	#N/A	#N/A	#N/A	GB48917	GB50705		#N/A	#N/A	#N/A	#N/A		GB40807	GB41232		GB17654	GB40831	#N/A	#N/A	#N/A	#N/A	#N/A	#N/A
GB43832	GB50709	GB40810	GB40805	#N/A	GB43832	GB43832	#N/A	GB48940	GB50788		#N/A	#N/A	#N/A	#N/A		GB40810	GB41242		GB16367	GB48081	#N/A	#N/A	#N/A	#N/A	#N/A	#N/A
GB43862	GB50875	GB40828	GB40806	#N/A	#N/A	#N/A	#N/A	GB49056	GB50813		#N/A	#N/A	#N/A	#N/A		GB40828	GB41244		GB14774	GB54517	#N/A	#N/A	#N/A	#N/A	#N/A	#N/A
GB43881	GB50876	GB40837	GB40807	#N/A	#N/A	#N/A	#N/A	GB49105	GB50814		#N/A	#N/A	#N/A	#N/A		#N/A	GB41258		GB12379	GB52191	#N/A	#N/A	GB52191	#N/A	GB52191	#N/A
GB43910	GB50883	GB40838	GB40810	GB50883	#N/A	#N/A	#N/A	GB49163	GB50955		#N/A	#N/A	#N/A	#N/A		GB40838	GB41261		GB15317	GB41399	#N/A	#N/A	#N/A	#N/A	#N/A	#N/A
GB43924	GB50885	GB40843	GB40828	#N/A	#N/A	#N/A	#N/A	GB49355	GB51174		#N/A	#N/A	#N/A	#N/A		GB40843	GB41263		GB12300	GB50013	#N/A	#N/A	#N/A	#N/A	#N/A	#N/A
GB43956	GB50887	GB40853	GB40838	#N/A	#N/A	#N/A	#N/A	GB49462	GB51210		GB50887	#N/A	#N/A	#N/A		#N/A	GB41264		GB18767	GB41710	#N/A	#N/A	#N/A	#N/A	#N/A	#N/A
GB43958	GB50944	GB40864	GB40843	#N/A	#N/A	#N/A	#N/A	GB49473	GB51223		#N/A	#N/A	#N/A	#N/A		GB40864	GB41275		GB18732	GB46203	#N/A	#N/A	#N/A	#N/A	#N/A	#N/A
GB44029	GB50984	GB40873	GB40864	#N/A	GB44029	#N/A	#N/A	GB49515	GB51278		GB50984	#N/A	#N/A	#N/A		GB40873	GB41284		GB17345	GB41410	#N/A	#N/A	#N/A	#N/A	#N/A	#N/A
GB44055	GB51019	GB40876	GB40866	GB51019	GB44055	GB44055	#N/A	GB49623	GB51336		#N/A	#N/A	#N/A	#N/A		GB40876	GB41285		GB18944	GB45336	#N/A	#N/A	#N/A	#N/A	#N/A	#N/A
GB44062	GB51051	GB40880	GB40872	#N/A	GB44062	GB44062	#N/A	GB49672	GB51467		#N/A	GB51051	#N/A	#N/A		GB40880	GB41292		GB13397	GB48471	#N/A	#N/A	#N/A	#N/A	#N/A	#N/A
GB44128	GB51060	GB40881	GB40873	#N/A	#N/A	#N/A	#N/A	GB49888	GB51500		#N/A	#N/A	#N/A	#N/A		GB40881	GB41293		GB19292	GB42804	#N/A	#N/A	#N/A	#N/A	#N/A	#N/A
GB44133	GB51348	GB40886	GB40874	#N/A	#N/A	#N/A	#N/A	GB49911	GB51518		#N/A	#N/A	#N/A	#N/A		GB40886	GB41295		GB15702	GB54775	#N/A	#N/A	#N/A	#N/A	#N/A	#N/A
GB44178	GB51354	GB40888	GB40876	#N/A	GB44178	GB44178	#N/A	GB50156	GB51583		#N/A	GB51354	#N/A	#N/A		GB40888	GB41300		GB15980	GB48080	#N/A	#N/A	#N/A	#N/A	#N/A	#N/A
GB44179	GB51441	GB40892	GB40879	#N/A	#N/A	#N/A	#N/A	GB50218	GB51671		#N/A	#N/A	#N/A	#N/A		GB40892	GB41301		GB13019	GB42455	#N/A	#N/A	#N/A	#N/A	#N/A	#N/A
GB44197	GB51444	GB40906	GB40880	#N/A	#N/A	#N/A	#N/A	GB50290	GB51757		#N/A	#N/A	#N/A	#N/A		#N/A	GB41336		GB16038	GB48204	#N/A	#N/A	GB48204	#N/A	GB48204	#N/A
GB44203	GB51467	GB40909	GB40881	GB51467	#N/A	#N/A	#N/A	GB50291	GB52004		GB51467	GB51467	#N/A	#N/A		GB40909	GB41341		GB12605	GB45417	#N/A	#N/A	#N/A	#N/A	#N/A	#N/A
GB44213	GB51558	GB40925	GB40886	#N/A	GB44213	GB44213	#N/A	GB50418	GB52039		#N/A	#N/A	#N/A	#N/A		GB40925	GB41345		GB18789	GB43456	#N/A	#N/A	#N/A	#N/A	#N/A	#N/A
GB44214	GB51683	GB40929	GB40888	#N/A	#N/A	#N/A	#N/A	GB50430	GB52171		GB51683	GB51683	#N/A	#N/A		GB40929	GB41346		GB11563	GB44055	#N/A	#N/A	GB44055	#N/A	GB44055	#N/A
GB44233	GB51798	GB40934	GB40892	#N/A	#N/A	#N/A	#N/A	GB50477	GB52195		GB51798	GB51798	#N/A	#N/A		GB40934	GB41347		GB15177	GB44185	#N/A	#N/A	GB44185	#N/A	GB44185	#N/A
GB44247	GB51841	GB40938	GB40895	#N/A	#N/A	GB44247	#N/A	GB50526	GB52288		#N/A	#N/A	#N/A	#N/A		GB40938	GB41358		GB10655	GB53301	#N/A	#N/A	#N/A	#N/A	#N/A	#N/A
GB44248	GB52100	GB40941	GB40909	#N/A	#N/A	#N/A	#N/A	GB50550	GB52318		GB52100	#N/A	#N/A	#N/A		GB40941	GB41361		GB13520	GB46708	#N/A	#N/A	#N/A	#N/A	#N/A	#N/A
GB44261	GB52105	GB40946	GB40923	#N/A	GB44261	GB44261	#N/A	GB50554	GB52341		#N/A	#N/A	#N/A	#N/A		GB40946	GB41364		GB11883	GB44032	#N/A	#N/A	#N/A	#N/A	#N/A	#N/A
GB44263	GB52428	GB40948	GB40925	GB52428	GB44263	GB44263	#N/A	GB50705	GB52428		GB52428	GB52428	#N/A	#N/A		GB40948	GB41373		GB13677	GB44031	#N/A	#N/A	GB44031	#N/A	#N/A	#N/A
GB44292	GB52598	GB40955	GB40929	#N/A	GB44292	GB44292	#N/A	GB50788	GB52687		GB52598	GB52598	#N/A	#N/A		GB40955	GB41387		GB19066	GB42472	#N/A	#N/A	#N/A	#N/A	#N/A	#N/A
GB44362	GB52768	GB40967	GB40934	#N/A	GB44362	#N/A	#N/A	GB50813	GB52688		#N/A	#N/A	#N/A	#N/A		#N/A	GB41388		GB19537	GB42451	#N/A	#N/A	#N/A	#N/A	#N/A	#N/A
GB44364	GB52920	GB40977	GB40935	#N/A	#N/A	#N/A	#N/A	GB50955	GB52746		#N/A	GB52920	#N/A	#N/A		#N/A	GB41392		GB18032	GB51498	#N/A	#N/A	GB51498	#N/A	GB51498	#N/A
GB44428	GB52992	GB40979	GB40938	#N/A	GB44428	GB44428	#N/A	GB51210	GB52810		#N/A	#N/A	#N/A	#N/A		#N/A	GB41398		GB14720	GB48820	#N/A	#N/A	GB48820	#N/A	GB48820	#N/A
GB44442	GB53110	GB40984	GB40939	#N/A	GB44442	#N/A	#N/A	GB51223	GB52906		#N/A	#N/A	#N/A	#N/A		#N/A	GB41401		GB12344	GB46970	#N/A	#N/A	#N/A	#N/A	#N/A	#N/A
GB44455	GB53192	GB40986	GB40941	#N/A	#N/A	#N/A	#N/A	GB51278	GB53028		#N/A	#N/A	#N/A	#N/A		GB40986	GB41427		GB16472	GB54611	GB54611	#N/A	GB54611	#N/A	GB54611	#N/A
GB44485	GB53286	GB41024	GB40946	#N/A	#N/A	#N/A	#N/A	GB51306	GB53318		#N/A	#N/A	#N/A	#N/A		#N/A	GB41428		GB17012	GB49344	#N/A	#N/A	GB49344	#N/A	GB49344	#N/A
GB44557	GB53288	GB41027	GB40948	#N/A	GB44557	GB44557	#N/A	GB51336	GB53401		#N/A	#N/A	#N/A	#N/A		GB41027	GB41442		GB19582	GB44935	#N/A	#N/A	#N/A	#N/A	#N/A	#N/A
GB44633	GB53319	GB41029	GB40955	#N/A	GB44633	#N/A	#N/A	GB51467	GB53431		#N/A	#N/A	#N/A	#N/A		GB41029	GB41443		GB16397	GB55007	#N/A	#N/A	#N/A	#N/A	#N/A	#N/A
GB44634	GB53331	GB41030	GB40963	#N/A	GB44634	GB44634	#N/A	GB51500	GB53437		#N/A	#N/A	#N/A	#N/A		GB41030	GB41445		GB16970	GB50164	#N/A	#N/A	#N/A	#N/A	GB50164	#N/A
GB44656	GB53343	GB41031	GB40976	#N/A	GB44656	GB44656	#N/A	GB51518	GB53646		#N/A	#N/A	#N/A	#N/A		#N/A	GB41447		GB14044	GB49440	#N/A	#N/A	#N/A	#N/A	#N/A	#N/A
GB44745	GB53353	GB41032	GB40978	#N/A	GB44745	GB44745	#N/A	GB51583	GB53788		GB53353	#N/A	#N/A	#N/A		GB41032	GB41448		GB15640	GB52103	#N/A	#N/A	#N/A	#N/A	#N/A	#N/A
GB44824	GB53354	GB41035	GB40986	#N/A	#N/A	#N/A	#N/A	GB51671	GB53811		#N/A	#N/A	#N/A	#N/A		GB41035	GB41449		GB17927	GB52631	#N/A	#N/A	#N/A	#N/A	GB52631	#N/A
GB44841	GB53407	GB41037	GB41027	#N/A	#N/A	#N/A	#N/A	GB51682	GB53859		#N/A	#N/A	#N/A	#N/A		GB41037	GB41450		GB18732	GB50418	#N/A	#N/A	GB50418	#N/A	GB50418	#N/A
GB44844	GB53504	GB41042	GB41029	#N/A	#N/A	#N/A	#N/A	GB51757	GB53860		#N/A	#N/A	#N/A	#N/A		GB41042	GB41453		GB13503	GB48426	#N/A	#N/A	#N/A	#N/A	#N/A	#N/A
GB44884	GB53632	GB41063	GB41030	#N/A	#N/A	#N/A	#N/A	GB51808	GB53865		#N/A	#N/A	#N/A	#N/A		GB41063	GB41454		GB15688	GB48396	#N/A	#N/A	#N/A	#N/A	#N/A	#N/A
GB44913	GB53775	GB41066	GB41032	#N/A	GB44913	GB44913	#N/A	GB52039	GB53920		#N/A	#N/A	#N/A	#N/A		#N/A	GB41485		GB18520	GB48399	#N/A	#N/A	#N/A	#N/A	#N/A	#N/A
GB44928	GB53831	GB41067	GB41035	#N/A	GB44928	GB44928	#N/A	GB52171	GB53965		GB53831	GB53831	#N/A	#N/A		#N/A	GB41489		GB16299	GB41158	#N/A	#N/A	GB41158	#N/A	GB41158	#N/A
GB44976	GB53860	GB41075	GB41036	GB53860	GB44976	GB44976	#N/A	GB52188	GB54131		GB53860	GB53860	#N/A	#N/A		#N/A	GB41499		GB17781	GB54845	#N/A	#N/A	GB54845	#N/A	GB54845	#N/A
GB45034	GB53965	GB41080	GB41037	GB53965	#N/A	#N/A	#N/A	GB52195	GB54219		GB53965	GB53965	#N/A	#N/A		GB41080	GB41505		GB10640	GB51427	#N/A	#N/A	#N/A	#N/A	#N/A	#N/A
GB45053	GB53986	GB41082	GB41042	#N/A	GB45053	#N/A	#N/A	GB52288	GB54359		#N/A	#N/A	#N/A	#N/A		GB41082	GB41507		GB17961		#N/A	#N/A	#N/A	#N/A	#N/A	#N/A
GB45054	GB54097	GB41104	GB41063	#N/A	GB45054	#N/A	#N/A	GB52294	GB54426		GB54097	GB54097	#N/A	#N/A		GB41104	GB41553		GB10539		#N/A	#N/A	#N/A	#N/A	#N/A	#N/A
GB45071	GB54136	GB41117	GB41069	#N/A	GB45071	GB45071	#N/A	GB52341	GB54480		#N/A	#N/A	#N/A	#N/A		#N/A	GB41590		GB15684		#N/A	#N/A	#N/A	#N/A	#N/A	#N/A
GB45075	GB54175	GB41121	GB41074	#N/A	#N/A	#N/A	#N/A	GB52428	GB54532		#N/A	#N/A	#N/A	#N/A		#N/A	GB41591
GB45088	GB54182	GB41126	GB41080	#N/A	#N/A	#N/A	#N/A	GB52687	GB54541		#N/A	#N/A	#N/A	#N/A		GB41126	GB41592
GB45145	GB54294	GB41128	GB41082	#N/A	#N/A	#N/A	#N/A	GB52688	GB54680		GB54294	GB54294	#N/A	#N/A		GB41128	GB41598
GB45157	GB54339	GB41129	GB41104	#N/A	#N/A	#N/A	#N/A	GB52746	GB54805		#N/A	#N/A	#N/A	#N/A		GB41129	GB41603
GB45176	GB54541	GB41132	GB41126	GB54541	GB45176	GB45176	#N/A	GB52906	GB54886		GB54541	GB54541	#N/A	#N/A		GB41132	GB41626
GB45198	GB54611	GB41135	GB41128	#N/A	GB45198	#N/A	#N/A	GB53028	GB54947		GB54611	GB54611	#N/A	#N/A		GB41135	GB41640
GB45231	GB54699	GB41142	GB41129	#N/A	#N/A	#N/A	#N/A	GB53054	GB54949		#N/A	GB54699	#N/A	#N/A		GB41142	GB41641
GB45248	GB54731	GB41147	GB41132	#N/A	GB45248	GB45248	#N/A	GB53124	GB55016		#N/A	GB54731	#N/A	#N/A		GB41147	GB41649
GB45250	GB54756	GB41152	GB41133	#N/A	GB45250	GB45250	#N/A	GB53318	GB55123		#N/A	#N/A	#N/A	#N/A		GB41152	GB41650
GB45324	GB55202	GB41153	GB41135	#N/A	#N/A	#N/A	#N/A	GB53401	GB55164		#N/A	#N/A	#N/A	#N/A		GB41153	GB41654
GB45403	GB55203	GB41154	GB41142	GB55203	GB45403	GB45403	#N/A	GB53431	GB55188		GB55203	#N/A	#N/A	#N/A		GB41154	GB41655
GB45427	GB55331	GB41158	GB41147	#N/A	#N/A	#N/A	#N/A	GB53437	GB55189		#N/A	GB55331	#N/A	#N/A		GB41158	GB41674
GB45446	GB55574	GB41159	GB41152	#N/A	#N/A	#N/A	#N/A	GB53500	GB55190		#N/A	#N/A	#N/A	#N/A		GB41159	GB41690
GB45453	GB55640	GB41162	GB41153	#N/A	GB45453	GB45453	#N/A	GB53646	GB55237		#N/A	GB55640	#N/A	#N/A		GB41162	GB41715
GB45454	GB55729	GB41166	GB41154	#N/A	#N/A	#N/A	#N/A	GB53788	GB55259		GB55729	#N/A	#N/A	#N/A		#N/A	GB41718
GB45462	GB55973	GB41167	GB41158	#N/A	GB45462	GB45462	#N/A	GB53811	GB55503		#N/A	#N/A	#N/A	#N/A		GB41167	GB41739
GB45463		GB41168	GB41159	#N/A	GB45463	GB45463	#N/A	GB53859	GB55657							GB41168	GB41746
GB45555		GB41169	GB41162	#N/A	GB45555	GB45555	#N/A	GB53860	GB55751							#N/A	GB41753
GB45584		GB41171	GB41167	#N/A	#N/A	#N/A	#N/A	GB53865	GB55771							#N/A	GB41754
GB45603		GB41172	GB41168	#N/A	#N/A	#N/A	#N/A	GB53920	GB55860							GB41172	GB41761
GB45617		GB41174	GB41172	#N/A	GB45617	#N/A	#N/A	GB53925	GB55885							GB41174	GB41762
GB45618		GB41177	GB41174	#N/A	GB45618	#N/A	#N/A	GB53965	GB55889							GB41177	GB41776
GB45689		GB41179	GB41177	#N/A	#N/A	GB45689	#N/A	GB54131	GB55898							GB41179	GB41794
GB45696		GB41181	GB41179	#N/A	GB45696	GB45696	#N/A	GB54219	GB55910							GB41181	GB41798
GB45723		GB41183	GB41181	#N/A	#N/A	#N/A	#N/A	GB54359	#N/A							#N/A	GB41801
GB45764		GB41211	GB41202	#N/A	#N/A	#N/A	#N/A	GB54480	#N/A							GB41211	GB41802
GB45887		GB41220	GB41204	#N/A	#N/A	#N/A	#N/A	GB54532	#N/A							GB41220	GB41806
GB45910		GB41232	GB41207	#N/A	GB45910	GB45910	#N/A	GB54541	#N/A							GB41232	GB41807
GB45932		GB41242	GB41211	#N/A	#N/A	GB45932	#N/A	GB54680	#N/A							GB41242	GB41808
GB45938		GB41244	GB41220	#N/A	#N/A	#N/A	#N/A	GB54870	#N/A							GB41244	GB41812
GB45939		GB41258	GB41224	#N/A	#N/A	#N/A	#N/A	GB54946	#N/A							GB41258	GB41815
GB45954		GB41261	GB41232	#N/A	GB45954	#N/A	#N/A	GB54947	#N/A							GB41261	GB41825
GB45973		GB41263	GB41242	#N/A	GB45973	GB45973	#N/A	GB54949	#N/A							GB41263	GB41827
GB46039		GB41264	GB41244	#N/A	#N/A	GB46039	#N/A	GB54986	#N/A							GB41264	GB41842
GB46044		GB41275	GB41252	#N/A	#N/A	#N/A	#N/A	GB55016	#N/A							GB41275	GB41844
GB46053		GB41284	GB41258	#N/A	GB46053	#N/A	#N/A	GB55029	#N/A							GB41284	GB41845
GB46068		GB41285	GB41260	#N/A	GB46068	GB46068	#N/A	GB55123	#N/A							GB41285	GB41848
GB46085		GB41292	GB41261	#N/A	#N/A	#N/A	#N/A	GB55164	#N/A							GB41292	GB41864
GB46091		GB41293	GB41263	#N/A	#N/A	#N/A	#N/A	GB55188	#N/A							GB41293	GB41866
GB46114		GB41295	GB41264	#N/A	GB46114	GB46114	#N/A	GB55189	#N/A							GB41295	GB41872
GB46159		GB41300	GB41266	#N/A	GB46159	GB46159	#N/A	GB55190	#N/A							GB41300	GB41873
GB46167		GB41301	GB41275	#N/A	GB46167	GB46167	#N/A	GB55203	#N/A							GB41301	GB41876
GB46208		GB41310	GB41279	#N/A	GB46208	GB46208	#N/A	GB55237	#N/A							#N/A	GB41877
GB46209		GB41312	GB41283	#N/A	GB46209	GB46209	#N/A	GB55259	#N/A							#N/A	GB41878
GB46236		GB41324	GB41284	#N/A	#N/A	#N/A	#N/A	GB55503	#N/A							#N/A	GB41883
GB46260		GB41328	GB41285	#N/A	GB46260	#N/A	#N/A	GB55657	#N/A							#N/A	GB41886
GB46270		GB41336	GB41292	#N/A	GB46270	GB46270	#N/A	GB55668	#N/A							GB41336	GB41889
GB46287		GB41338	GB41293	#N/A	GB46287	#N/A	#N/A	GB55751	#N/A							#N/A	GB41896
GB46300		GB41340	GB41294	#N/A	#N/A	#N/A	#N/A	GB55860	#N/A							#N/A	GB41903
GB46311		GB41341	GB41295	#N/A	#N/A	#N/A	#N/A	GB55885	#N/A							GB41341	GB41907
GB46327		GB41343	GB41300	#N/A	#N/A	#N/A	#N/A	GB55889	#N/A							#N/A	GB41910
GB46363		GB41345	GB41301	#N/A	#N/A	#N/A	#N/A	GB55898	#N/A							GB41345	GB41968
GB46436		GB41346	GB41313	#N/A	#N/A	#N/A	#N/A	GB55910	#N/A							GB41346	GB41970
GB46491		GB41347	GB41336	#N/A	#N/A	#N/A	#N/A	#N/A	#N/A							GB41347	GB41973
GB46524		GB41358	GB41341	#N/A	GB46524	#N/A	#N/A	#N/A	#N/A							GB41358	GB41974
GB46587		GB41361	GB41345	#N/A	GB46587	GB46587	#N/A	#N/A	#N/A							GB41361	GB41975
GB46631		GB41364	GB41346	#N/A	#N/A	#N/A	#N/A	#N/A	#N/A							GB41364	GB41977
GB46697		GB41373	GB41347	#N/A	#N/A	#N/A	#N/A	#N/A	#N/A							GB41373	GB41981
GB46812		GB41387	GB41358	#N/A	GB46812	GB46812	#N/A	#N/A	#N/A							GB41387	GB41982
GB46877		GB41388	GB41361	#N/A	GB46877	GB46877	#N/A	#N/A	#N/A							GB41388	GB41985
GB46880		GB41392	GB41364	#N/A	#N/A	#N/A	#N/A	#N/A	#N/A							GB41392	GB41988
GB46924		GB41398	GB41368	#N/A	#N/A	#N/A	#N/A	#N/A	#N/A							GB41398	GB42010
GB47026		GB41401	GB41373	#N/A	GB47026	GB47026	#N/A	#N/A	#N/A							GB41401	GB42017
GB47035		GB41422	GB41385	#N/A	GB47035	#N/A	#N/A	#N/A	#N/A							#N/A	GB42019
GB47042		GB41427	GB41386	#N/A	#N/A	GB47042	#N/A	#N/A	#N/A							GB41427	GB42031
GB47075		GB41428	GB41387	#N/A	GB47075	GB47075	#N/A	#N/A	#N/A							GB41428	GB42037
GB47083		GB41442	GB41388	#N/A	#N/A	#N/A	#N/A	#N/A	#N/A							GB41442	GB42038
GB47119		GB41443	GB41390	#N/A	#N/A	#N/A	#N/A	#N/A	#N/A							GB41443	GB42049
GB47142		GB41445	GB41392	#N/A	GB47142	GB47142	#N/A	#N/A	#N/A							GB41445	GB42051
GB47152		GB41447	GB41398	#N/A	#N/A	#N/A	#N/A	#N/A	#N/A							GB41447	GB42057
GB47214		GB41448	GB41401	#N/A	GB47214	GB47214	#N/A	#N/A	#N/A							GB41448	GB42074
GB47223		GB41449	GB41409	#N/A	GB47223	#N/A	#N/A	#N/A	#N/A							GB41449	GB42076
GB47224		GB41450	GB41427	#N/A	#N/A	#N/A	#N/A	#N/A	#N/A							GB41450	GB42078
GB47239		GB41453	GB41428	#N/A	GB47239	GB47239	#N/A	#N/A	#N/A							GB41453	GB42079
GB47254		GB41454	GB41442	#N/A	#N/A	#N/A	#N/A	#N/A	#N/A							GB41454	GB42082
GB47292		GB41455	GB41443	#N/A	#N/A	#N/A	#N/A	#N/A	#N/A							#N/A	GB42106
GB47305		GB41485	GB41445	#N/A	#N/A	#N/A	#N/A	#N/A	#N/A							GB41485	GB42111
GB47330		GB41489	GB41447	#N/A	#N/A	#N/A	#N/A	#N/A	#N/A							GB41489	GB42141
GB47370		GB41499	GB41448	#N/A	#N/A	#N/A	#N/A	#N/A	#N/A							GB41499	GB42148
GB47377		GB41505	GB41449	#N/A	#N/A	#N/A	#N/A	#N/A	#N/A							GB41505	GB42172
GB47380		GB41507	GB41450	#N/A	GB47380	GB47380	#N/A	#N/A	#N/A							GB41507	GB42178
GB47381		GB41513	GB41453	#N/A	GB47381	GB47381	#N/A	#N/A	#N/A							#N/A	GB42186
GB47382		GB41549	GB41454	#N/A	GB47382	GB47382	#N/A	#N/A	#N/A							#N/A	GB42190
GB47406		GB41552	GB41469	#N/A	GB47406	GB47406	#N/A	#N/A	#N/A							#N/A	GB42192
GB47407		GB41553	GB41472	#N/A	GB47407	GB47407	#N/A	#N/A	#N/A							GB41553	GB42193
GB47446		GB41590	GB41485	#N/A	GB47446	#N/A	#N/A	#N/A	#N/A							GB41590	GB42203
GB47475		GB41591	GB41486	#N/A	GB47475	#N/A	#N/A	#N/A	#N/A							GB41591	GB42204
GB47486		GB41592	GB41489	#N/A	GB47486	GB47486	#N/A	#N/A	#N/A							GB41592	GB42207
GB47498		GB41598	GB41492	#N/A	GB47498	#N/A	#N/A	#N/A	#N/A							GB41598	GB42212
GB47504		GB41603	GB41499	#N/A	GB47504	GB47504	#N/A	#N/A	#N/A							GB41603	GB42213
GB47505		GB41607	GB41505	#N/A	GB47505	GB47505	#N/A	#N/A	#N/A							#N/A	GB42215
GB47506		GB41626	GB41507	#N/A	GB47506	GB47506	#N/A	#N/A	#N/A							GB41626	GB42216
GB47507		GB41632	GB41517	#N/A	#N/A	#N/A	#N/A	#N/A	#N/A							#N/A	GB42217
GB47512		GB41640	GB41553	#N/A	#N/A	#N/A	#N/A	#N/A	#N/A							GB41640	GB42223
GB47513		GB41641	GB41580	#N/A	#N/A	#N/A	#N/A	#N/A	#N/A							GB41641	GB42230
GB47546		GB41649	GB41590	#N/A	GB47546	#N/A	#N/A	#N/A	#N/A							GB41649	GB42231
GB47581		GB41650	GB41591	#N/A	#N/A	#N/A	#N/A	#N/A	#N/A							GB41650	GB42234
GB47607		GB41654	GB41592	#N/A	GB47607	#N/A	#N/A	#N/A	#N/A							GB41654	GB42241
GB47613		GB41655	GB41598	#N/A	GB47613	#N/A	#N/A	#N/A	#N/A							GB41655	GB42244
GB47614		GB41658	GB41601	#N/A	GB47614	GB47614	#N/A	#N/A	#N/A							#N/A	GB42261
GB47624		GB41660	GB41603	#N/A	#N/A	#N/A	#N/A	#N/A	#N/A							#N/A	GB42266
GB47670		GB41670	GB41604	#N/A	GB47670	GB47670	#N/A	#N/A	#N/A							#N/A	GB42277
GB47799		GB41674	GB41610	#N/A	GB47799	GB47799	#N/A	#N/A	#N/A							GB41674	GB42279
GB47804		GB41688	GB41626	#N/A	GB47804	#N/A	#N/A	#N/A	#N/A							#N/A	GB42281
GB47805		GB41690	GB41640	#N/A	#N/A	#N/A	#N/A	#N/A	#N/A							GB41690	GB42300
GB47806		GB41700	GB41641	#N/A	#N/A	#N/A	#N/A	#N/A	#N/A							#N/A	GB42313
GB47825		GB41706	GB41649	#N/A	#N/A	#N/A	#N/A	#N/A	#N/A							#N/A	GB42315
GB47868		GB41715	GB41650	#N/A	#N/A	#N/A	#N/A	#N/A	#N/A							GB41715	GB42317
GB47875		GB41718	GB41654	#N/A	#N/A	#N/A	#N/A	#N/A	#N/A							GB41718	GB42318
GB47918		GB41739	GB41655	#N/A	#N/A	#N/A	#N/A	#N/A	#N/A							GB41739	GB42321
GB47931		GB41746	GB41674	#N/A	GB47931	#N/A	#N/A	#N/A	#N/A							GB41746	GB42327
GB47939		GB41753	GB41690	#N/A	#N/A	#N/A	#N/A	#N/A	#N/A							GB41753	GB42329
GB47940		GB41754	GB41693	#N/A	GB47940	GB47940	#N/A	#N/A	#N/A							GB41754	GB42354
GB47945		GB41760	GB41709	#N/A	#N/A	#N/A	#N/A	#N/A	#N/A							#N/A	GB42375
GB47975		GB41761	GB41715	#N/A	#N/A	#N/A	#N/A	#N/A	#N/A							GB41761	GB42376
GB48006		GB41762	GB41718	#N/A	#N/A	#N/A	#N/A	#N/A	#N/A							GB41762	GB42379
GB48028		GB41765	GB41722	#N/A	#N/A	GB48028	#N/A	#N/A	#N/A							#N/A	GB42381
GB48034		GB41776	GB41739	#N/A	#N/A	GB48034	#N/A	#N/A	#N/A							GB41776	GB42383
GB48070		GB41788	GB41746	#N/A	#N/A	#N/A	#N/A	#N/A	#N/A							#N/A	GB42400
GB48094		GB41794	GB41753	#N/A	#N/A	#N/A	#N/A	#N/A	#N/A							GB41794	GB42410
GB48122		GB41798	GB41754	#N/A	GB48122	GB48122	#N/A	#N/A	#N/A							GB41798	GB42414
GB48129		GB41799	GB41759	#N/A	#N/A	#N/A	#N/A	#N/A	#N/A							#N/A	GB42417
GB48134		GB41801	GB41761	#N/A	GB48134	GB48134	#N/A	#N/A	#N/A							GB41801	GB42419
GB48140		GB41802	GB41762	#N/A	#N/A	#N/A	#N/A	#N/A	#N/A							GB41802	GB42426
GB48146		GB41806	GB41776	#N/A	GB48146	GB48146	#N/A	#N/A	#N/A							GB41806	GB42429
GB48149		GB41807	GB41794	#N/A	#N/A	#N/A	#N/A	#N/A	#N/A							GB41807	GB42448
GB48187		GB41808	GB41798	#N/A	GB48187	GB48187	#N/A	#N/A	#N/A							GB41808	GB42452
GB48235		GB41809	GB41801	#N/A	GB48235	GB48235	#N/A	#N/A	#N/A							#N/A	GB42457
GB48243		GB41812	GB41802	#N/A	GB48243	GB48243	#N/A	#N/A	#N/A							GB41812	GB42458
GB48251		GB41815	GB41806	#N/A	GB48251	GB48251	#N/A	#N/A	#N/A							GB41815	GB42477
GB48301		GB41822	GB41807	#N/A	GB48301	#N/A	#N/A	#N/A	#N/A							#N/A	GB42478
GB48306		GB41825	GB41808	#N/A	GB48306	GB48306	#N/A	#N/A	#N/A							GB41825	GB42481
GB48310		GB41827	GB41812	#N/A	GB48310	GB48310	#N/A	#N/A	#N/A							GB41827	GB42494
GB48362		GB41841	GB41815	#N/A	#N/A	#N/A	#N/A	#N/A	#N/A							#N/A	GB42500
GB48391		GB41842	GB41823	#N/A	#N/A	#N/A	#N/A	#N/A	#N/A							GB41842	GB42516
GB48396		GB41844	GB41825	#N/A	#N/A	#N/A	#N/A	#N/A	#N/A							GB41844	GB42519
GB48446		GB41845	GB41827	#N/A	#N/A	GB48446	#N/A	#N/A	#N/A							GB41845	GB42526
GB48505		GB41848	GB41831	#N/A	GB48505	#N/A	#N/A	#N/A	#N/A							GB41848	GB42529
GB48521		GB41864	GB41836	#N/A	#N/A	#N/A	#N/A	#N/A	#N/A							GB41864	GB42531
GB48560		GB41866	GB41840	#N/A	#N/A	#N/A	#N/A	#N/A	#N/A							GB41866	GB42538
GB48563		GB41872	GB41842	#N/A	GB48563	GB48563	#N/A	#N/A	#N/A							GB41872	GB42544
GB48657		GB41873	GB41844	#N/A	#N/A	#N/A	#N/A	#N/A	#N/A							GB41873	GB42555
GB48675		GB41876	GB41845	#N/A	#N/A	GB48675	#N/A	#N/A	#N/A							GB41876	GB42558
GB48684		GB41877	GB41848	#N/A	#N/A	GB48684	#N/A	#N/A	#N/A							GB41877	GB42564
GB48705		GB41878	GB41864	#N/A	#N/A	#N/A	#N/A	#N/A	#N/A							GB41878	GB42614
GB48747		GB41883	GB41866	#N/A	GB48747	#N/A	#N/A	#N/A	#N/A							GB41883	GB42626
GB48840		GB41885	GB41872	#N/A	#N/A	#N/A	#N/A	#N/A	#N/A							#N/A	GB42629
GB48917		GB41886	GB41873	#N/A	GB48917	#N/A	#N/A	#N/A	#N/A							GB41886	GB42634
GB48918		GB41889	GB41876	#N/A	#N/A	#N/A	#N/A	#N/A	#N/A							GB41889	GB42652
GB48923		GB41896	GB41877	#N/A	#N/A	#N/A	#N/A	#N/A	#N/A							GB41896	GB42654
GB48940		GB41902	GB41878	#N/A	GB48940	GB48940	#N/A	#N/A	#N/A							#N/A	GB42655
GB48942		GB41903	GB41883	#N/A	#N/A	#N/A	#N/A	#N/A	#N/A							GB41903	GB42656
GB49034		GB41907	GB41886	#N/A	#N/A	#N/A	#N/A	#N/A	#N/A							GB41907	GB42659
GB49054		GB41910	GB41889	#N/A	#N/A	#N/A	#N/A	#N/A	#N/A							GB41910	GB42662
GB49056		GB41916	GB41896	#N/A	GB49056	GB49056	#N/A	#N/A	#N/A							#N/A	GB42668
GB49105		GB41948	GB41897	#N/A	GB49105	#N/A	#N/A	#N/A	#N/A							#N/A	GB42689
GB49151		GB41968	GB41903	#N/A	#N/A	#N/A	#N/A	#N/A	#N/A							GB41968	GB42690
GB49163		GB41970	GB41907	#N/A	GB49163	#N/A	#N/A	#N/A	#N/A							GB41970	GB42692
GB49176		GB41972	GB41910	#N/A	#N/A	#N/A	#N/A	#N/A	#N/A							#N/A	GB42697
GB49295		GB41973	GB41911	#N/A	#N/A	#N/A	#N/A	#N/A	#N/A							GB41973	GB42698
GB49355		GB41974	GB41968	#N/A	GB49355	GB49355	#N/A	#N/A	#N/A							GB41974	GB42705
GB49359		GB41975	GB41970	#N/A	#N/A	#N/A	#N/A	#N/A	#N/A							GB41975	GB42707
GB49385		GB41977	GB41973	#N/A	#N/A	GB49385	#N/A	#N/A	#N/A							GB41977	GB42717
GB49392		GB41981	GB41974	#N/A	#N/A	#N/A	#N/A	#N/A	#N/A							GB41981	GB42719
GB49462		GB41982	GB41975	#N/A	GB49462	GB49462	#N/A	#N/A	#N/A							GB41982	GB42725
GB49473		GB41985	GB41977	#N/A	GB49473	#N/A	#N/A	#N/A	#N/A							GB41985	GB42726
GB49515		GB41986	GB41979	#N/A	GB49515	GB49515	#N/A	#N/A	#N/A							#N/A	GB42746
GB49540		GB41988	GB41981	#N/A	#N/A	GB49540	#N/A	#N/A	#N/A							GB41988	GB42747
GB49623		GB41996	GB41982	#N/A	GB49623	GB49623	#N/A	#N/A	#N/A							#N/A	GB42748
GB49648		GB42010	GB41985	#N/A	#N/A	#N/A	#N/A	#N/A	#N/A							GB42010	GB42753
GB49650		GB42017	GB41988	#N/A	#N/A	#N/A	#N/A	#N/A	#N/A							GB42017	GB42770
GB49662		GB42019	GB42010	#N/A	#N/A	#N/A	#N/A	#N/A	#N/A							GB42019	GB42771
GB49672		GB42031	GB42017	#N/A	GB49672	GB49672	#N/A	#N/A	#N/A							GB42031	GB42775
GB49852		GB42037	GB42019	#N/A	#N/A	#N/A	#N/A	#N/A	#N/A							GB42037	GB42779
GB49861		GB42038	GB42020	#N/A	#N/A	#N/A	#N/A	#N/A	#N/A							GB42038	GB42781
GB49888		GB42046	GB42031	#N/A	GB49888	GB49888	#N/A	#N/A	#N/A							#N/A	GB42786
GB49901		GB42049	GB42036	#N/A	#N/A	#N/A	#N/A	#N/A	#N/A							GB42049	GB42805
GB49911		GB42051	GB42037	#N/A	GB49911	GB49911	#N/A	#N/A	#N/A							GB42051	GB42812
GB49920		GB42057	GB42038	#N/A	#N/A	#N/A	#N/A	#N/A	#N/A							GB42057	GB42814
GB50037		GB42074	GB42049	#N/A	#N/A	#N/A	#N/A	#N/A	#N/A							GB42074	GB42820
GB50091		GB42076	GB42051	#N/A	#N/A	#N/A	#N/A	#N/A	#N/A							GB42076	GB42828
GB50124		GB42078	GB42057	#N/A	#N/A	#N/A	#N/A	#N/A	#N/A							GB42078	GB42829
GB50156		GB42079	GB42074	#N/A	GB50156	GB50156	#N/A	#N/A	#N/A							GB42079	GB42830
GB50178		GB42082	GB42075	#N/A	#N/A	#N/A	#N/A	#N/A	#N/A							GB42082	GB42836
GB50218		GB42099	GB42076	#N/A	GB50218	#N/A	#N/A	#N/A	#N/A							#N/A	GB42837
GB50219		GB42106	GB42078	#N/A	#N/A	GB50219	#N/A	#N/A	#N/A							GB42106	GB42838
GB50290		GB42111	GB42079	#N/A	GB50290	#N/A	#N/A	#N/A	#N/A							GB42111	GB42845
GB50291		GB42112	GB42082	#N/A	GB50291	#N/A	#N/A	#N/A	#N/A							#N/A	GB42846
GB50297		GB42141	GB42086	#N/A	#N/A	#N/A	#N/A	#N/A	#N/A							GB42141	GB42859
GB50398		GB42142	GB42106	#N/A	#N/A	#N/A	#N/A	#N/A	#N/A							#N/A	GB42861
GB50401		GB42148	GB42111	#N/A	#N/A	#N/A	#N/A	#N/A	#N/A							GB42148	GB42872
GB50411		GB42172	GB42135	#N/A	#N/A	#N/A	#N/A	#N/A	#N/A							GB42172	GB42874
GB50418		GB42178	GB42141	#N/A	GB50418	GB50418	#N/A	#N/A	#N/A							GB42178	GB42878
GB50429		GB42186	GB42148	#N/A	#N/A	#N/A	#N/A	#N/A	#N/A							GB42186	GB42880
GB50430		GB42190	GB42155	#N/A	GB50430	GB50430	#N/A	#N/A	#N/A							GB42190	GB42881
GB50434		GB42192	GB42170	#N/A	#N/A	#N/A	#N/A	#N/A	#N/A							GB42192	GB42899
GB50448		GB42193	GB42172	#N/A	#N/A	#N/A	#N/A	#N/A	#N/A							GB42193	GB42917
GB50477		GB42203	GB42178	#N/A	GB50477	GB50477	#N/A	#N/A	#N/A							GB42203	GB42920
GB50526		GB42204	GB42186	#N/A	GB50526	GB50526	#N/A	#N/A	#N/A							GB42204	GB42922
GB50527		GB42207	GB42190	#N/A	#N/A	#N/A	#N/A	#N/A	#N/A							GB42207	GB42930
GB50550		GB42211	GB42192	#N/A	GB50550	GB50550	#N/A	#N/A	#N/A							#N/A	GB42931
GB50554		GB42212	GB42193	#N/A	GB50554	GB50554	#N/A	#N/A	#N/A							GB42212	GB42932
GB50593		GB42213	GB42203	#N/A	#N/A	#N/A	#N/A	#N/A	#N/A							GB42213	GB42940
GB50613		GB42215	GB42204	#N/A	#N/A	#N/A	#N/A	#N/A	#N/A							GB42215	GB42945
GB50648		GB42216	GB42207	#N/A	#N/A	#N/A	#N/A	#N/A	#N/A							GB42216	GB42957
GB50662		GB42217	GB42212	#N/A	#N/A	#N/A	#N/A	#N/A	#N/A							GB42217	GB42964
GB50674		GB42221	GB42213	#N/A	#N/A	#N/A	#N/A	#N/A	#N/A							#N/A	GB42968
GB50682		GB42223	GB42215	#N/A	#N/A	#N/A	#N/A	#N/A	#N/A							GB42223	GB42969
GB50702		GB42230	GB42216	#N/A	#N/A	#N/A	#N/A	#N/A	#N/A							GB42230	GB42981
GB50705		GB42231	GB42217	#N/A	GB50705	GB50705	#N/A	#N/A	#N/A							GB42231	GB42985
GB50720		GB42234	GB42223	#N/A	#N/A	#N/A	#N/A	#N/A	#N/A							GB42234	GB43089
GB50734		GB42241	GB42230	#N/A	#N/A	#N/A	#N/A	#N/A	#N/A							GB42241	GB43105
GB50735		GB42244	GB42231	#N/A	#N/A	#N/A	#N/A	#N/A	#N/A							GB42244	GB43135
GB50759		GB42261	GB42234	#N/A	#N/A	#N/A	#N/A	#N/A	#N/A							GB42261	GB43149
GB50767		GB42266	GB42241	#N/A	#N/A	#N/A	#N/A	#N/A	#N/A							GB42266	GB43150
GB50769		GB42277	GB42244	#N/A	#N/A	#N/A	#N/A	#N/A	#N/A							GB42277	GB43160
GB50787		GB42279	GB42261	#N/A	#N/A	#N/A	#N/A	#N/A	#N/A							GB42279	GB43175
GB50788		GB42281	GB42263	#N/A	GB50788	GB50788	#N/A	#N/A	#N/A							GB42281	GB43180
GB50813		GB42300	GB42266	#N/A	GB50813	GB50813	#N/A	#N/A	#N/A							GB42300	GB43185
GB50814		GB42306	GB42277	#N/A	#N/A	GB50814	#N/A	#N/A	#N/A							#N/A	GB43195
GB50871		GB42313	GB42279	#N/A	#N/A	#N/A	#N/A	#N/A	#N/A							GB42313	GB43203
GB50880		GB42314	GB42281	#N/A	#N/A	#N/A	#N/A	#N/A	#N/A							#N/A	GB43208
GB50882		GB42315	GB42297	#N/A	#N/A	#N/A	#N/A	#N/A	#N/A							GB42315	GB43210
GB50883		GB42317	GB42300	#N/A	#N/A	#N/A	#N/A	#N/A	#N/A							GB42317	GB43213
GB50909		GB42318	GB42313	#N/A	#N/A	#N/A	#N/A	#N/A	#N/A							GB42318	GB43219
GB50955		GB42321	GB42315	#N/A	GB50955	GB50955	#N/A	#N/A	#N/A							GB42321	GB43248
GB51019		GB42327	GB42317	#N/A	#N/A	#N/A	#N/A	#N/A	#N/A							GB42327	GB43260
GB51095		GB42329	GB42318	#N/A	#N/A	#N/A	#N/A	#N/A	#N/A							GB42329	GB43261
GB51168		GB42354	GB42319	#N/A	#N/A	#N/A	#N/A	#N/A	#N/A							GB42354	GB43264
GB51172		GB42375	GB42321	#N/A	#N/A	#N/A	#N/A	#N/A	#N/A							GB42375	GB43280
GB51173		GB42376	GB42327	#N/A	#N/A	#N/A	#N/A	#N/A	#N/A							GB42376	GB43282
GB51174		GB42379	GB42328	#N/A	#N/A	GB51174	#N/A	#N/A	#N/A							GB42379	GB43285
GB51195		GB42381	GB42329	#N/A	#N/A	#N/A	#N/A	#N/A	#N/A							GB42381	GB43301
GB51200		GB42383	GB42330	#N/A	#N/A	#N/A	#N/A	#N/A	#N/A							GB42383	GB43309
GB51210		GB42385	GB42354	#N/A	GB51210	GB51210	#N/A	#N/A	#N/A							#N/A	GB43316
GB51223		GB42400	GB42355	#N/A	GB51223	GB51223	#N/A	#N/A	#N/A							GB42400	GB43378
GB51248		GB42410	GB42366	#N/A	#N/A	#N/A	#N/A	#N/A	#N/A							GB42410	GB43379
GB51278		GB42414	GB42375	#N/A	GB51278	GB51278	#N/A	#N/A	#N/A							GB42414	GB43389
GB51305		GB42416	GB42376	#N/A	#N/A	#N/A	#N/A	#N/A	#N/A							#N/A	GB43391
GB51306		GB42417	GB42378	#N/A	GB51306	#N/A	#N/A	#N/A	#N/A							GB42417	GB43411
GB51336		GB42419	GB42379	#N/A	GB51336	GB51336	#N/A	#N/A	#N/A							GB42419	GB43420
GB51355		GB42420	GB42381	#N/A	#N/A	#N/A	#N/A	#N/A	#N/A							#N/A	GB43421
GB51383		GB42426	GB42383	#N/A	#N/A	#N/A	#N/A	#N/A	#N/A							GB42426	GB43422
GB51467		GB42429	GB42400	#N/A	GB51467	GB51467	#N/A	#N/A	#N/A							GB42429	GB43427
GB51500		GB42431	GB42410	#N/A	GB51500	GB51500	#N/A	#N/A	#N/A							#N/A	GB43435
GB51509		GB42448	GB42412	#N/A	#N/A	#N/A	#N/A	#N/A	#N/A							GB42448	GB43439
GB51518		GB42452	GB42414	#N/A	GB51518	GB51518	#N/A	#N/A	#N/A							GB42452	GB43441
GB51583		GB42457	GB42415	#N/A	GB51583	GB51583	#N/A	#N/A	#N/A							GB42457	GB43464
GB51593		GB42458	GB42417	#N/A	#N/A	#N/A	#N/A	#N/A	#N/A							GB42458	GB43470
GB51621		GB42477	GB42419	#N/A	#N/A	#N/A	#N/A	#N/A	#N/A							GB42477	GB43482
GB51622		GB42478	GB42426	#N/A	#N/A	#N/A	#N/A	#N/A	#N/A							GB42478	GB43485
GB51671		GB42481	GB42429	#N/A	GB51671	GB51671	#N/A	#N/A	#N/A							GB42481	GB43526
GB51673		GB42494	GB42436	#N/A	#N/A	#N/A	#N/A	#N/A	#N/A							GB42494	GB43543
GB51682		GB42500	GB42448	#N/A	GB51682	#N/A	#N/A	#N/A	#N/A							GB42500	GB43546
GB51742		GB42507	GB42450	#N/A	#N/A	#N/A	#N/A	#N/A	#N/A							#N/A	GB43551
GB51749		GB42515	GB42452	#N/A	#N/A	#N/A	#N/A	#N/A	#N/A							#N/A	GB43554
GB51757		GB42516	GB42454	#N/A	GB51757	GB51757	#N/A	#N/A	#N/A							GB42516	GB43555
GB51808		GB42519	GB42457	#N/A	GB51808	#N/A	#N/A	#N/A	#N/A							GB42519	GB43558
GB51821		GB42526	GB42458	#N/A	#N/A	#N/A	#N/A	#N/A	#N/A							GB42526	GB43560
GB51967		GB42529	GB42466	#N/A	#N/A	#N/A	#N/A	#N/A	#N/A							GB42529	GB43564
GB52004		GB42531	GB42476	#N/A	#N/A	GB52004	#N/A	#N/A	#N/A							GB42531	GB43565
GB52021		GB42538	GB42477	#N/A	#N/A	#N/A	#N/A	#N/A	#N/A							GB42538	GB43572
GB52039		GB42540	GB42478	#N/A	GB52039	GB52039	#N/A	#N/A	#N/A							#N/A	GB43574
GB52097		GB42544	GB42479	#N/A	#N/A	#N/A	#N/A	#N/A	#N/A							GB42544	GB43622
GB52171		GB42555	GB42481	#N/A	GB52171	GB52171	#N/A	#N/A	#N/A							GB42555	GB43627
GB52184		GB42556	GB42488	#N/A	#N/A	#N/A	#N/A	#N/A	#N/A							#N/A	GB43630
GB52187		GB42558	GB42494	#N/A	#N/A	#N/A	#N/A	#N/A	#N/A							GB42558	GB43633
GB52188		GB42563	GB42500	#N/A	GB52188	#N/A	#N/A	#N/A	#N/A							#N/A	GB43635
GB52195		GB42564	GB42516	#N/A	GB52195	GB52195	#N/A	#N/A	#N/A							GB42564	GB43638
GB52278		GB42581	GB42519	#N/A	#N/A	#N/A	#N/A	#N/A	#N/A							#N/A	GB43640
GB52279		GB42591	GB42526	#N/A	#N/A	#N/A	#N/A	#N/A	#N/A							#N/A	GB43676
GB52280		GB42612	GB42529	#N/A	#N/A	#N/A	#N/A	#N/A	#N/A							#N/A	GB43692
GB52281		GB42614	GB42531	#N/A	#N/A	#N/A	#N/A	#N/A	#N/A							GB42614	GB43706
GB52288		GB42626	GB42538	#N/A	GB52288	GB52288	#N/A	#N/A	#N/A							GB42626	GB43709
GB52294		GB42629	GB42544	#N/A	GB52294	#N/A	#N/A	#N/A	#N/A							GB42629	GB43729
GB52318		GB42634	GB42552	#N/A	#N/A	GB52318	#N/A	#N/A	#N/A							GB42634	GB43730
GB52341		GB42652	GB42555	#N/A	GB52341	GB52341	#N/A	#N/A	#N/A							GB42652	GB43731
GB52428		GB42654	GB42558	#N/A	GB52428	GB52428	#N/A	#N/A	#N/A							GB42654	GB43732
GB52429		GB42655	GB42561	#N/A	#N/A	#N/A	#N/A	#N/A	#N/A							GB42655	GB43733
GB52443		GB42656	GB42564	#N/A	#N/A	#N/A	#N/A	#N/A	#N/A							GB42656	GB43742
GB52449		GB42657	GB42568	#N/A	#N/A	#N/A	#N/A	#N/A	#N/A							#N/A	GB43745
GB52490		GB42659	GB42608	#N/A	#N/A	#N/A	#N/A	#N/A	#N/A							GB42659	GB43755
GB52508		GB42662	GB42614	#N/A	#N/A	#N/A	#N/A	#N/A	#N/A							GB42662	GB43783
GB52687		GB42668	GB42616	#N/A	GB52687	GB52687	#N/A	#N/A	#N/A							GB42668	GB43784
GB52688		GB42677	GB42621	#N/A	GB52688	GB52688	#N/A	#N/A	#N/A							#N/A	GB43786
GB52700		GB42689	GB42626	#N/A	#N/A	#N/A	#N/A	#N/A	#N/A							GB42689	GB43818
GB52718		GB42690	GB42629	#N/A	#N/A	#N/A	#N/A	#N/A	#N/A							GB42690	GB43819
GB52746		GB42692	GB42634	#N/A	GB52746	GB52746	#N/A	#N/A	#N/A							GB42692	GB43824
GB52778		GB42697	GB42649	#N/A	#N/A	#N/A	#N/A	#N/A	#N/A							GB42697	GB43831
GB52810		GB42698	GB42652	#N/A	#N/A	GB52810	#N/A	#N/A	#N/A							GB42698	GB43832
GB52829		GB42702	GB42654	#N/A	#N/A	#N/A	#N/A	#N/A	#N/A							#N/A	GB43834
GB52875		GB42704	GB42655	#N/A	#N/A	#N/A	#N/A	#N/A	#N/A							#N/A	GB43836
GB52876		GB42705	GB42656	#N/A	#N/A	#N/A	#N/A	#N/A	#N/A							GB42705	GB43839
GB52906		GB42707	GB42659	#N/A	GB52906	GB52906	#N/A	#N/A	#N/A							GB42707	GB43840
GB52912		GB42717	GB42662	#N/A	#N/A	#N/A	#N/A	#N/A	#N/A							GB42717	GB43848
GB52926		GB42719	GB42664	#N/A	#N/A	#N/A	#N/A	#N/A	#N/A							GB42719	GB43863
GB52933		GB42725	GB42666	#N/A	#N/A	#N/A	#N/A	#N/A	#N/A							GB42725	GB43872
GB52937		GB42726	GB42668	#N/A	#N/A	#N/A	#N/A	#N/A	#N/A							GB42726	GB43887
GB52971		GB42743	GB42685	#N/A	#N/A	#N/A	#N/A	#N/A	#N/A							#N/A	GB43903
GB52974		GB42746	GB42689	#N/A	#N/A	#N/A	#N/A	#N/A	#N/A							GB42746	GB43906
GB52984		GB42747	GB42690	#N/A	#N/A	#N/A	#N/A	#N/A	#N/A							GB42747	GB43912
GB53028		GB42748	GB42692	#N/A	GB53028	GB53028	#N/A	#N/A	#N/A							GB42748	GB43916
GB53054		GB42753	GB42694	#N/A	GB53054	#N/A	#N/A	#N/A	#N/A							GB42753	GB43917
GB53087		GB42769	GB42697	#N/A	#N/A	#N/A	#N/A	#N/A	#N/A							#N/A	GB43921
GB53111		GB42770	GB42698	#N/A	#N/A	#N/A	#N/A	#N/A	#N/A							GB42770	GB43945
GB53124		GB42771	GB42705	#N/A	GB53124	#N/A	#N/A	#N/A	#N/A							GB42771	GB43954
GB53150		GB42775	GB42707	#N/A	#N/A	#N/A	#N/A	#N/A	#N/A							GB42775	GB43964
GB53211		GB42779	GB42717	#N/A	#N/A	#N/A	#N/A	#N/A	#N/A							GB42779	GB44004
GB53266		GB42781	GB42719	#N/A	#N/A	#N/A	#N/A	#N/A	#N/A							GB42781	GB44005
GB53318		GB42786	GB42725	#N/A	GB53318	GB53318	#N/A	#N/A	#N/A							GB42786	GB44034
GB53400		GB42792	GB42726	#N/A	#N/A	#N/A	#N/A	#N/A	#N/A							#N/A	GB44035
GB53401		GB42797	GB42732	#N/A	GB53401	GB53401	#N/A	#N/A	#N/A							#N/A	GB44037
GB53431		GB42798	GB42746	#N/A	GB53431	GB53431	#N/A	#N/A	#N/A							#N/A	GB44039
GB53437		GB42805	GB42747	#N/A	GB53437	GB53437	#N/A	#N/A	#N/A							GB42805	GB44044
GB53500		GB42812	GB42748	#N/A	GB53500	#N/A	#N/A	#N/A	#N/A							GB42812	GB44051
GB53559		GB42814	GB42749	#N/A	#N/A	#N/A	#N/A	#N/A	#N/A							GB42814	GB44055
GB53577		GB42820	GB42753	#N/A	#N/A	#N/A	#N/A	#N/A	#N/A							GB42820	GB44062
GB53588		GB42828	GB42755	#N/A	#N/A	#N/A	#N/A	#N/A	#N/A							GB42828	GB44064
GB53592		GB42829	GB42770	#N/A	#N/A	#N/A	#N/A	#N/A	#N/A							GB42829	GB44067
GB53646		GB42830	GB42771	#N/A	GB53646	GB53646	#N/A	#N/A	#N/A							GB42830	GB44069
GB53743		GB42836	GB42775	#N/A	#N/A	#N/A	#N/A	#N/A	#N/A							GB42836	GB44081
GB53757		GB42837	GB42779	#N/A	#N/A	#N/A	#N/A	#N/A	#N/A							GB42837	GB44082
GB53788		GB42838	GB42781	#N/A	GB53788	GB53788	#N/A	#N/A	#N/A							GB42838	GB44084
GB53811		GB42841	GB42786	#N/A	GB53811	GB53811	#N/A	#N/A	#N/A							#N/A	GB44085
GB53833		GB42845	GB42796	#N/A	#N/A	#N/A	#N/A	#N/A	#N/A							GB42845	GB44100
GB53835		GB42846	GB42805	#N/A	#N/A	#N/A	#N/A	#N/A	#N/A							GB42846	GB44115
GB53859		GB42849	GB42811	#N/A	GB53859	GB53859	#N/A	#N/A	#N/A							#N/A	GB44131
GB53860		GB42853	GB42812	#N/A	GB53860	GB53860	#N/A	#N/A	#N/A							#N/A	GB44136
GB53865		GB42857	GB42814	#N/A	GB53865	GB53865	#N/A	#N/A	#N/A							#N/A	GB44143
GB53893		GB42859	GB42816	#N/A	#N/A	#N/A	#N/A	#N/A	#N/A							GB42859	GB44154
GB53908		GB42861	GB42820	#N/A	#N/A	#N/A	#N/A	#N/A	#N/A							GB42861	GB44156
GB53911		GB42872	GB42825	#N/A	#N/A	#N/A	#N/A	#N/A	#N/A							GB42872	GB44173
GB53920		GB42873	GB42828	#N/A	GB53920	GB53920	#N/A	#N/A	#N/A							#N/A	GB44177
GB53925		GB42874	GB42829	#N/A	GB53925	#N/A	#N/A	#N/A	#N/A							GB42874	GB44178
GB53928		GB42878	GB42830	#N/A	#N/A	#N/A	#N/A	#N/A	#N/A							GB42878	GB44185
GB53929		GB42880	GB42835	#N/A	#N/A	#N/A	#N/A	#N/A	#N/A							GB42880	GB44204
GB53965		GB42881	GB42836	#N/A	GB53965	GB53965	#N/A	#N/A	#N/A							GB42881	GB44211
GB53978		GB42890	GB42837	#N/A	#N/A	#N/A	#N/A	#N/A	#N/A							#N/A	GB44213
GB53990		GB42899	GB42838	#N/A	#N/A	#N/A	#N/A	#N/A	#N/A							GB42899	GB44261
GB54001		GB42904	GB42845	#N/A	#N/A	#N/A	#N/A	#N/A	#N/A							#N/A	GB44263
GB54039		GB42917	GB42846	#N/A	#N/A	#N/A	#N/A	#N/A	#N/A							GB42917	GB44281
GB54117		GB42920	GB42848	#N/A	#N/A	#N/A	#N/A	#N/A	#N/A							GB42920	GB44292
GB54131		GB42922	GB42859	#N/A	GB54131	GB54131	#N/A	#N/A	#N/A							GB42922	GB44293
GB54159		GB42930	GB42861	#N/A	#N/A	#N/A	#N/A	#N/A	#N/A							GB42930	GB44296
GB54180		GB42931	GB42872	#N/A	#N/A	#N/A	#N/A	#N/A	#N/A							GB42931	GB44297
GB54197		GB42932	GB42874	#N/A	#N/A	#N/A	#N/A	#N/A	#N/A							GB42932	GB44299
GB54219		GB42933	GB42878	#N/A	GB54219	GB54219	#N/A	#N/A	#N/A							#N/A	GB44300
GB54238		GB42940	GB42880	#N/A	#N/A	#N/A	#N/A	#N/A	#N/A							GB42940	GB44304
GB54320		GB42945	GB42881	#N/A	#N/A	#N/A	#N/A	#N/A	#N/A							GB42945	GB44307
GB54356		GB42957	GB42899	#N/A	#N/A	#N/A	#N/A	#N/A	#N/A							GB42957	GB44310
GB54358		GB42964	GB42900	#N/A	#N/A	#N/A	#N/A	#N/A	#N/A							GB42964	GB44311
GB54359		GB42968	GB42917	#N/A	GB54359	GB54359	#N/A	#N/A	#N/A							GB42968	GB44312
GB54361		GB42969	GB42920	#N/A	#N/A	#N/A	#N/A	#N/A	#N/A							GB42969	GB44313
GB54374		GB42978	GB42922	#N/A	#N/A	#N/A	#N/A	#N/A	#N/A							#N/A	GB44317
GB54394		GB42981	GB42924	#N/A	#N/A	#N/A	#N/A	#N/A	#N/A							GB42981	GB44334
GB54395		GB42985	GB42930	#N/A	#N/A	#N/A	#N/A	#N/A	#N/A							GB42985	GB44337
GB54426		GB42993	GB42931	#N/A	#N/A	GB54426	#N/A	#N/A	#N/A							#N/A	GB44338
GB54432		GB42997	GB42932	#N/A	#N/A	#N/A	#N/A	#N/A	#N/A							#N/A	GB44339
GB54480		GB43022	GB42940	#N/A	GB54480	GB54480	#N/A	#N/A	#N/A							#N/A	GB44340
GB54532		GB43033	GB42944	#N/A	GB54532	GB54532	#N/A	#N/A	#N/A							#N/A	GB44347
GB54541		GB43089	GB42945	#N/A	GB54541	GB54541	#N/A	#N/A	#N/A							GB43089	GB44355
GB54634		GB43104	GB42957	#N/A	#N/A	#N/A	#N/A	#N/A	#N/A							#N/A	GB44358
GB54680		GB43105	GB42964	#N/A	GB54680	GB54680	#N/A	#N/A	#N/A							GB43105	GB44359
GB54766		GB43130	GB42968	#N/A	#N/A	#N/A	#N/A	#N/A	#N/A							#N/A	GB44361
GB54785		GB43135	GB42969	#N/A	#N/A	#N/A	#N/A	#N/A	#N/A							GB43135	GB44365
GB54786		GB43149	GB42970	#N/A	#N/A	#N/A	#N/A	#N/A	#N/A							GB43149	GB44369
GB54805		GB43150	GB42981	#N/A	#N/A	GB54805	#N/A	#N/A	#N/A							GB43150	GB44373
GB54870		GB43160	GB42985	#N/A	GB54870	#N/A	#N/A	#N/A	#N/A							GB43160	GB44396
GB54886		GB43175	GB43039	#N/A	#N/A	GB54886	#N/A	#N/A	#N/A							GB43175	GB44413
GB54892		GB43176	GB43089	#N/A	#N/A	#N/A	#N/A	#N/A	#N/A							#N/A	GB44418
GB54893		GB43180	GB43105	#N/A	#N/A	#N/A	#N/A	#N/A	#N/A							GB43180	GB44419
GB54946		GB43185	GB43124	#N/A	GB54946	#N/A	#N/A	#N/A	#N/A							GB43185	GB44420
GB54947		GB43195	GB43134	#N/A	GB54947	GB54947	#N/A	#N/A	#N/A							GB43195	GB44423
GB54949		GB43203	GB43135	#N/A	GB54949	GB54949	#N/A	#N/A	#N/A							GB43203	GB44428
GB54986		GB43208	GB43149	#N/A	GB54986	#N/A	#N/A	#N/A	#N/A							GB43208	GB44439
GB55007		GB43210	GB43150	#N/A	#N/A	#N/A	#N/A	#N/A	#N/A							GB43210	GB44443
GB55016		GB43213	GB43153	#N/A	GB55016	GB55016	#N/A	#N/A	#N/A							GB43213	GB44461
GB55020		GB43219	GB43154	#N/A	#N/A	#N/A	#N/A	#N/A	#N/A							GB43219	GB44483
GB55029		GB43223	GB43158	#N/A	GB55029	#N/A	#N/A	#N/A	#N/A							#N/A	GB44490
GB55036		GB43248	GB43160	#N/A	#N/A	#N/A	#N/A	#N/A	#N/A							GB43248	GB44492
GB55047		GB43260	GB43175	#N/A	#N/A	#N/A	#N/A	#N/A	#N/A							GB43260	GB44496
GB55097		GB43261	GB43180	#N/A	#N/A	#N/A	#N/A	#N/A	#N/A							GB43261	GB44498
GB55123		GB43264	GB43185	#N/A	GB55123	GB55123	#N/A	#N/A	#N/A							GB43264	GB44507
GB55137		GB43270	GB43195	#N/A	#N/A	#N/A	#N/A	#N/A	#N/A							#N/A	GB44511
GB55164		GB43277	GB43203	#N/A	GB55164	GB55164	#N/A	#N/A	#N/A							#N/A	GB44512
GB55188		GB43278	GB43208	#N/A	GB55188	GB55188	#N/A	#N/A	#N/A							#N/A	GB44513
GB55189		GB43280	GB43210	#N/A	GB55189	GB55189	#N/A	#N/A	#N/A							GB43280	GB44514
GB55190		GB43282	GB43212	#N/A	GB55190	GB55190	#N/A	#N/A	#N/A							GB43282	GB44517
GB55203		GB43284	GB43213	#N/A	GB55203	#N/A	#N/A	#N/A	#N/A							#N/A	GB44519
GB55211		GB43285	GB43219	#N/A	#N/A	#N/A	#N/A	#N/A	#N/A							GB43285	GB44524
GB55228		GB43301	GB43229	#N/A	#N/A	#N/A	#N/A	#N/A	#N/A							GB43301	GB44534
GB55237		GB43302	GB43235	#N/A	GB55237	GB55237	#N/A	#N/A	#N/A							#N/A	GB44537
GB55239		GB43305	GB43237	#N/A	#N/A	#N/A	#N/A	#N/A	#N/A							#N/A	GB44540
GB55259		GB43309	GB43248	#N/A	GB55259	GB55259	#N/A	#N/A	#N/A							GB43309	GB44553
GB55287		GB43316	GB43260	#N/A	#N/A	#N/A	#N/A	#N/A	#N/A							GB43316	GB44554
GB55361		GB43377	GB43261	#N/A	#N/A	#N/A	#N/A	#N/A	#N/A							#N/A	GB44555
GB55387		GB43378	GB43264	#N/A	#N/A	#N/A	#N/A	#N/A	#N/A							GB43378	GB44556
GB55400		GB43379	GB43280	#N/A	#N/A	#N/A	#N/A	#N/A	#N/A							GB43379	GB44557
GB55405		GB43389	GB43282	#N/A	#N/A	#N/A	#N/A	#N/A	#N/A							GB43389	GB44573
GB55503		GB43391	GB43285	#N/A	GB55503	GB55503	#N/A	#N/A	#N/A							GB43391	GB44574
GB55556		GB43411	GB43301	#N/A	#N/A	#N/A	#N/A	#N/A	#N/A							GB43411	GB44578
GB55609		GB43420	GB43303	#N/A	#N/A	#N/A	#N/A	#N/A	#N/A							GB43420	GB44596
GB55611		GB43421	GB43309	#N/A	#N/A	#N/A	#N/A	#N/A	#N/A							GB43421	GB44598
GB55646		GB43422	GB43316	#N/A	#N/A	#N/A	#N/A	#N/A	#N/A							GB43422	GB44609
GB55657		GB43427	GB43378	#N/A	GB55657	GB55657	#N/A	#N/A	#N/A							GB43427	GB44612
GB55668		GB43435	GB43379	#N/A	GB55668	#N/A	#N/A	#N/A	#N/A							GB43435	GB44621
GB55675		GB43439	GB43389	#N/A	#N/A	#N/A	#N/A	#N/A	#N/A							GB43439	GB44634
GB55751		GB43441	GB43391	#N/A	GB55751	GB55751	#N/A	#N/A	#N/A							GB43441	GB44640
GB55771		GB43464	GB43392	#N/A	#N/A	GB55771	#N/A	#N/A	#N/A							GB43464	GB44641
GB55818		GB43466	GB43411	#N/A	#N/A	#N/A	#N/A	#N/A	#N/A							#N/A	GB44642
GB55856		GB43470	GB43420	#N/A	#N/A	#N/A	#N/A	#N/A	#N/A							GB43470	GB44643
GB55860		GB43471	GB43421	#N/A	GB55860	GB55860	#N/A	#N/A	#N/A							#N/A	GB44649
GB55871		GB43482	GB43422	#N/A	#N/A	#N/A	#N/A	#N/A	#N/A							GB43482	GB44656
GB55880		GB43485	GB43427	#N/A	#N/A	#N/A	#N/A	#N/A	#N/A							GB43485	GB44659
GB55885		GB43504	GB43435	#N/A	GB55885	GB55885	#N/A	#N/A	#N/A							#N/A	GB44662
GB55886		GB43526	GB43439	#N/A	#N/A	#N/A	#N/A	#N/A	#N/A							GB43526	GB44677
GB55889		GB43543	GB43441	#N/A	GB55889	GB55889	#N/A	#N/A	#N/A							GB43543	GB44688
GB55898		GB43546	GB43444	#N/A	GB55898	GB55898	#N/A	#N/A	#N/A							GB43546	GB44689
GB55907		GB43551	GB43448	#N/A	#N/A	#N/A	#N/A	#N/A	#N/A							GB43551	GB44694
GB55910		GB43554	GB43464	#N/A	GB55910	GB55910	#N/A	#N/A	#N/A							GB43554	GB44698
GB56028		GB43555	GB43470	#N/A	#N/A	#N/A	#N/A	#N/A	#N/A							GB43555	GB44699
		GB43558	GB43482		#N/A	#N/A	#N/A	#N/A	#N/A							GB43558	GB44707
		GB43560	GB43485		#N/A	#N/A		#N/A	#N/A							GB43560	GB44718
		GB43564	GB43506		#N/A	#N/A		#N/A	#N/A							GB43564	GB44732
		GB43565	GB43507		#N/A	#N/A		#N/A	#N/A							GB43565	GB44735
		GB43569	GB43526		#N/A	#N/A		#N/A	#N/A							#N/A	GB44742
		GB43572	GB43543		#N/A	#N/A		#N/A	#N/A							GB43572	GB44745
		GB43574	GB43546		#N/A	#N/A		#N/A	#N/A							GB43574	GB44746
		GB43580	GB43549		#N/A	#N/A		#N/A	#N/A							#N/A	GB44747
		GB43592	GB43551		#N/A	#N/A		#N/A	#N/A							#N/A	GB44751
		GB43622	GB43554		#N/A	#N/A		#N/A	#N/A							GB43622	GB44756
		GB43623	GB43555		#N/A	#N/A		#N/A	#N/A							#N/A	GB44761
		GB43627	GB43556		#N/A	#N/A		#N/A	#N/A							GB43627	GB44762
		GB43630	GB43558		#N/A	#N/A		#N/A	#N/A							GB43630	GB44763
		GB43633	GB43560		#N/A	#N/A		#N/A	#N/A							GB43633	GB44764
		GB43635	GB43563		#N/A	#N/A		#N/A	#N/A							GB43635	GB44769
		GB43638	GB43564		#N/A	#N/A		#N/A	#N/A							GB43638	GB44770
		GB43640	GB43565		#N/A	#N/A		#N/A	#N/A							GB43640	GB44773
		GB43658	GB43572		#N/A	#N/A		#N/A	#N/A							#N/A	GB44776
		GB43662	GB43574		#N/A	#N/A		#N/A	#N/A							#N/A	GB44779
		GB43676	GB43575		#N/A	#N/A		#N/A	#N/A							GB43676	GB44780
		GB43692	GB43581		#N/A	#N/A		#N/A	#N/A							GB43692	GB44783
		GB43706	GB43618		#N/A	#N/A		#N/A	#N/A							GB43706	GB44792
		GB43709	GB43622		#N/A	#N/A		#N/A	#N/A							GB43709	GB44800
		GB43715	GB43624		#N/A	#N/A		#N/A	#N/A							#N/A	GB44803
		GB43716	GB43627		#N/A	#N/A		#N/A	#N/A							#N/A	GB44829
		GB43729	GB43630		#N/A	#N/A		#N/A	#N/A							GB43729	GB44830
		GB43730	GB43633		#N/A	#N/A		#N/A	#N/A							GB43730	GB44836
		GB43731	GB43635		#N/A	#N/A		#N/A	#N/A							GB43731	GB44863
		GB43732	GB43638		#N/A	#N/A		#N/A	#N/A							GB43732	GB44876
		GB43733	GB43640		#N/A	#N/A		#N/A	#N/A							GB43733	GB44877
		GB43742	GB43676		#N/A	#N/A		#N/A	#N/A							GB43742	GB44880
		GB43745	GB43684		#N/A	#N/A		#N/A	#N/A							GB43745	GB44895
		GB43755	GB43692		#N/A	#N/A		#N/A	#N/A							GB43755	GB44896
		GB43768	GB43704		#N/A	#N/A		#N/A	#N/A							#N/A	GB44897
		GB43779	GB43706		#N/A	#N/A		#N/A	#N/A							#N/A	GB44900
		GB43783	GB43708		#N/A	#N/A		#N/A	#N/A							GB43783	GB44901
		GB43784	GB43709		#N/A	#N/A		#N/A	#N/A							GB43784	GB44903
		GB43786	GB43729		#N/A	#N/A		#N/A	#N/A							GB43786	GB44904
		GB43818	GB43730		#N/A	#N/A		#N/A	#N/A							GB43818	GB44906
		GB43819	GB43731		#N/A	#N/A		#N/A	#N/A							GB43819	GB44907
		GB43824	GB43732		#N/A	#N/A		#N/A	#N/A							GB43824	GB44913
		GB43831	GB43733		#N/A	#N/A		#N/A	#N/A							GB43831	GB44928
		GB43832	GB43734		#N/A	#N/A		#N/A	#N/A							GB43832	GB44930
		GB43834	GB43735		#N/A	#N/A		#N/A	#N/A							GB43834	GB44932
		GB43836	GB43742		#N/A	#N/A		#N/A	#N/A							GB43836	GB44933
		GB43839	GB43745		#N/A	#N/A		#N/A	#N/A							GB43839	GB44936
		GB43840	GB43755		#N/A	#N/A		#N/A	#N/A							GB43840	GB44937
		GB43844	GB43783		#N/A	#N/A		#N/A	#N/A							#N/A	GB44964
		GB43848	GB43784		#N/A	#N/A		#N/A	#N/A							GB43848	GB44966
		GB43863	GB43786		#N/A	#N/A		#N/A	#N/A							GB43863	GB44970
		GB43867	GB43818		#N/A	#N/A		#N/A	#N/A							#N/A	GB44976
		GB43872	GB43819		#N/A	#N/A		#N/A	#N/A							GB43872	GB44980
		GB43887	GB43822		#N/A	#N/A		#N/A	#N/A							GB43887	GB44983
		GB43903	GB43824		#N/A	#N/A		#N/A	#N/A							GB43903	GB44992
		GB43906	GB43831		#N/A	#N/A		#N/A	#N/A							GB43906	GB44997
		GB43912	GB43832		#N/A	#N/A		#N/A	#N/A							GB43912	GB45013
		GB43914	GB43834		#N/A	#N/A		#N/A	#N/A							#N/A	GB45014
		GB43916	GB43836		#N/A	#N/A		#N/A	#N/A							GB43916	GB45023
		GB43917	GB43839		#N/A	#N/A		#N/A	#N/A							GB43917	GB45025
		GB43921	GB43840		#N/A	#N/A		#N/A	#N/A							GB43921	GB45038
		GB43945	GB43841		#N/A	#N/A		#N/A	#N/A							GB43945	GB45040
		GB43954	GB43848		#N/A	#N/A		#N/A	#N/A							GB43954	GB45041
		GB43955	GB43852		#N/A	#N/A		#N/A	#N/A							#N/A	GB45046
		GB43964	GB43863		#N/A	#N/A		#N/A	#N/A							GB43964	GB45071
		GB43968	GB43872		#N/A	#N/A		#N/A	#N/A							#N/A	GB45082
		GB44004	GB43884		#N/A	#N/A		#N/A	#N/A							GB44004	GB45084
		GB44005	GB43885		#N/A	#N/A		#N/A	#N/A							GB44005	GB45101
		GB44010	GB43887		#N/A	#N/A		#N/A	#N/A							#N/A	GB45113
		GB44029	GB43903		#N/A	#N/A		#N/A	#N/A							#N/A	GB45125
		GB44031	GB43906		#N/A	#N/A		#N/A	#N/A							#N/A	GB45127
		GB44034	GB43912		#N/A	#N/A		#N/A	#N/A							GB44034	GB45128
		GB44035	GB43915		#N/A	#N/A		#N/A	#N/A							GB44035	GB45147
		GB44037	GB43916		#N/A	#N/A		#N/A	#N/A							GB44037	GB45155
		GB44039	GB43917		#N/A	#N/A		#N/A	#N/A							GB44039	GB45158
		GB44041	GB43921		#N/A	#N/A		#N/A	#N/A							#N/A	GB45159
		GB44044	GB43945		#N/A	#N/A		#N/A	#N/A							GB44044	GB45175
		GB44045	GB43954		#N/A	#N/A		#N/A	#N/A							#N/A	GB45176
		GB44051	GB43964		#N/A	#N/A		#N/A	#N/A							GB44051	GB45185
		GB44055	GB43984		#N/A	#N/A		#N/A	#N/A							GB44055	GB45194
		GB44062	GB43999		#N/A	#N/A		#N/A	#N/A							GB44062	GB45195
		GB44064	GB44004		#N/A	#N/A		#N/A	#N/A							GB44064	GB45207
		GB44067	GB44005		#N/A	#N/A		#N/A	#N/A							GB44067	GB45214
		GB44069	GB44027		#N/A	#N/A		#N/A	#N/A							GB44069	GB45215
		GB44079	GB44034		#N/A	#N/A		#N/A	#N/A							#N/A	GB45216
		GB44081	GB44035		#N/A	#N/A		#N/A	#N/A							GB44081	GB45221
		GB44082	GB44037		#N/A	#N/A		#N/A	#N/A							GB44082	GB45225
		GB44084	GB44039		#N/A	#N/A		#N/A	#N/A							GB44084	GB45227
		GB44085	GB44044		#N/A	#N/A		#N/A	#N/A							GB44085	GB45229
		GB44086	GB44051		#N/A	#N/A		#N/A	#N/A							#N/A	GB45248
		GB44100	GB44053		#N/A	#N/A		#N/A	#N/A							GB44100	GB45250
		GB44112	GB44054		#N/A	#N/A		#N/A	#N/A							#N/A	GB45251
		GB44114	GB44055		#N/A	#N/A		#N/A	#N/A							#N/A	GB45252
		GB44115	GB44062		#N/A	#N/A		#N/A	#N/A							GB44115	GB45255
		GB44131	GB44064		#N/A	#N/A		#N/A	#N/A							GB44131	GB45263
		GB44136	GB44067		#N/A	#N/A		#N/A	#N/A							GB44136	GB45267
		GB44143	GB44069		#N/A	#N/A		#N/A	#N/A							GB44143	GB45282
		GB44154	GB44071		#N/A	#N/A		#N/A	#N/A							GB44154	GB45286
		GB44156	GB44080		#N/A	#N/A		#N/A	#N/A							GB44156	GB45297
		GB44173	GB44081		#N/A	#N/A		#N/A	#N/A							GB44173	GB45300
		GB44177	GB44082		#N/A	#N/A		#N/A	#N/A							GB44177	GB45305
		GB44178	GB44084		#N/A	#N/A		#N/A	#N/A							GB44178	GB45314
		GB44181	GB44085		#N/A	#N/A		#N/A	#N/A							#N/A	GB45341
		GB44185	GB44096		#N/A	#N/A		#N/A	#N/A							GB44185	GB45342
		GB44204	GB44100		#N/A	#N/A		#N/A	#N/A							GB44204	GB45344
		GB44209	GB44102		#N/A	#N/A		#N/A	#N/A							#N/A	GB45350
		GB44211	GB44115		#N/A	#N/A		#N/A	#N/A							GB44211	GB45356
		GB44213	GB44123		#N/A	#N/A		#N/A	#N/A							GB44213	GB45360
		GB44232	GB44131		#N/A	#N/A		#N/A	#N/A							#N/A	GB45361
		GB44261	GB44136		#N/A	#N/A		#N/A	#N/A							GB44261	GB45362
		GB44263	GB44143		#N/A	#N/A		#N/A	#N/A							GB44263	GB45365
		GB44281	GB44146		#N/A	#N/A		#N/A	#N/A							GB44281	GB45367
		GB44292	GB44154		#N/A	#N/A		#N/A	#N/A							GB44292	GB45368
		GB44293	GB44156		#N/A	#N/A		#N/A	#N/A							GB44293	GB45376
		GB44296	GB44173		#N/A	#N/A		#N/A	#N/A							GB44296	GB45378
		GB44297	GB44175		#N/A	#N/A		#N/A	#N/A							GB44297	GB45381
		GB44299	GB44176		#N/A	#N/A		#N/A	#N/A							GB44299	GB45391
		GB44300	GB44177		#N/A	#N/A		#N/A	#N/A							GB44300	GB45396
		GB44304	GB44178		#N/A	#N/A		#N/A	#N/A							GB44304	GB45399
		GB44307	GB44185		#N/A	#N/A		#N/A	#N/A							GB44307	GB45400
		GB44310	GB44204		#N/A	#N/A		#N/A	#N/A							GB44310	GB45403
		GB44311	GB44206		#N/A	#N/A		#N/A	#N/A							GB44311	GB45416
		GB44312	GB44211		#N/A	#N/A		#N/A	#N/A							GB44312	GB45420
		GB44313	GB44213		#N/A	#N/A		#N/A	#N/A							GB44313	GB45421
		GB44317	GB44247		#N/A	#N/A		#N/A	#N/A							GB44317	GB45426
		GB44328	GB44261		#N/A	#N/A		#N/A	#N/A							#N/A	GB45441
		GB44334	GB44263		#N/A	#N/A		#N/A	#N/A							GB44334	GB45443
		GB44337	GB44281		#N/A	#N/A		#N/A	#N/A							GB44337	GB45449
		GB44338	GB44287		#N/A	#N/A		#N/A	#N/A							GB44338	GB45453
		GB44339	GB44291		#N/A	#N/A		#N/A	#N/A							GB44339	GB45458
		GB44340	GB44292		#N/A	#N/A		#N/A	#N/A							GB44340	GB45462
		GB44343	GB44293		#N/A	#N/A		#N/A	#N/A							#N/A	GB45463
		GB44347	GB44296		#N/A	#N/A		#N/A	#N/A							GB44347	GB45491
		GB44349	GB44297		#N/A	#N/A		#N/A	#N/A							#N/A	GB45526
		GB44354	GB44299		#N/A	#N/A		#N/A	#N/A							#N/A	GB45537
		GB44355	GB44300		#N/A	#N/A		#N/A	#N/A							GB44355	GB45543
		GB44358	GB44304		#N/A	#N/A		#N/A	#N/A							GB44358	GB45547
		GB44359	GB44307		#N/A	#N/A		#N/A	#N/A							GB44359	GB45551
		GB44361	GB44310		#N/A	#N/A		#N/A	#N/A							GB44361	GB45555
		GB44362	GB44311		#N/A	#N/A		#N/A	#N/A							#N/A	GB45557
		GB44365	GB44312		#N/A	#N/A		#N/A	#N/A							GB44365	GB45566
		GB44369	GB44313		#N/A	#N/A		#N/A	#N/A							GB44369	GB45568
		GB44373	GB44317		#N/A	#N/A		#N/A	#N/A							GB44373	GB45569
		GB44396	GB44318		#N/A	#N/A		#N/A	#N/A							GB44396	GB45582
		GB44413	GB44329		#N/A	#N/A		#N/A	#N/A							GB44413	GB45593
		GB44418	GB44334		#N/A	#N/A		#N/A	#N/A							GB44418	GB45596
		GB44419	GB44337		#N/A	#N/A		#N/A	#N/A							GB44419	GB45597
		GB44420	GB44338		#N/A	#N/A		#N/A	#N/A							GB44420	GB45602
		GB44423	GB44339		#N/A	#N/A		#N/A	#N/A							GB44423	GB45628
		GB44428	GB44340		#N/A	#N/A		#N/A	#N/A							GB44428	GB45632
		GB44439	GB44344		#N/A	#N/A		#N/A	#N/A							GB44439	GB45633
		GB44442	GB44347		#N/A	#N/A		#N/A	#N/A							#N/A	GB45635
		GB44443	GB44355		#N/A	#N/A		#N/A	#N/A							GB44443	GB45639
		GB44445	GB44358		#N/A	#N/A		#N/A	#N/A							#N/A	GB45648
		GB44461	GB44359		#N/A	#N/A		#N/A	#N/A							GB44461	GB45649
		GB44483	GB44360		#N/A	#N/A		#N/A	#N/A							GB44483	GB45655
		GB44490	GB44361		#N/A	#N/A		#N/A	#N/A							GB44490	GB45666
		GB44492	GB44365		#N/A	#N/A		#N/A	#N/A							GB44492	GB45667
		GB44496	GB44369		#N/A	#N/A		#N/A	#N/A							GB44496	GB45674
		GB44498	GB44373		#N/A	#N/A		#N/A	#N/A							GB44498	GB45678
		GB44507	GB44374		#N/A	#N/A		#N/A	#N/A							GB44507	GB45679
		GB44511	GB44396		#N/A	#N/A		#N/A	#N/A							GB44511	GB45684
		GB44512	GB44398		#N/A	#N/A		#N/A	#N/A							GB44512	GB45686
		GB44513	GB44413		#N/A	#N/A		#N/A	#N/A							GB44513	GB45696
		GB44514	GB44418		#N/A	#N/A		#N/A	#N/A							GB44514	GB45700
		GB44515	GB44419		#N/A	#N/A		#N/A	#N/A							#N/A	GB45701
		GB44517	GB44420		#N/A	#N/A		#N/A	#N/A							GB44517	GB45703
		GB44519	GB44422		#N/A	#N/A		#N/A	#N/A							GB44519	GB45704
		GB44524	GB44423		#N/A	#N/A		#N/A	#N/A							GB44524	GB45709
		GB44530	GB44427		#N/A	#N/A		#N/A	#N/A							#N/A	GB45716
		GB44534	GB44428		#N/A	#N/A		#N/A	#N/A							GB44534	GB45736
		GB44537	GB44429		#N/A	#N/A		#N/A	#N/A							GB44537	GB45737
		GB44540	GB44439		#N/A	#N/A		#N/A	#N/A							GB44540	GB45738
		GB44553	GB44440		#N/A	#N/A		#N/A	#N/A							GB44553	GB45749
		GB44554	GB44443		#N/A	#N/A		#N/A	#N/A							GB44554	GB45752
		GB44555	GB44451		#N/A	#N/A		#N/A	#N/A							GB44555	GB45762
		GB44556	GB44452		#N/A	#N/A		#N/A	#N/A							GB44556	GB45775
		GB44557	GB44453		#N/A	#N/A		#N/A	#N/A							GB44557	GB45794
		GB44560	GB44461		#N/A	#N/A		#N/A	#N/A							#N/A	GB45795
		GB44566	GB44483		#N/A	#N/A		#N/A	#N/A							#N/A	GB45818
		GB44570	GB44490		#N/A	#N/A		#N/A	#N/A							#N/A	GB45820
		GB44573	GB44492		#N/A	#N/A		#N/A	#N/A							GB44573	GB45826
		GB44574	GB44496		#N/A	#N/A		#N/A	#N/A							GB44574	GB45830
		GB44575	GB44498		#N/A	#N/A		#N/A	#N/A							#N/A	GB45831
		GB44578	GB44503		#N/A	#N/A		#N/A	#N/A							GB44578	GB45837
		GB44596	GB44506		#N/A	#N/A		#N/A	#N/A							GB44596	GB45843
		GB44597	GB44507		#N/A	#N/A		#N/A	#N/A							#N/A	GB45864
		GB44598	GB44509		#N/A	#N/A		#N/A	#N/A							GB44598	GB45865
		GB44609	GB44511		#N/A	#N/A		#N/A	#N/A							GB44609	GB45871
		GB44612	GB44512		#N/A	#N/A		#N/A	#N/A							GB44612	GB45876
		GB44621	GB44513		#N/A	#N/A		#N/A	#N/A							GB44621	GB45879
		GB44629	GB44514		#N/A	#N/A		#N/A	#N/A							#N/A	GB45883
		GB44633	GB44517		#N/A	#N/A		#N/A	#N/A							#N/A	GB45906
		GB44634	GB44519		#N/A	#N/A		#N/A	#N/A							GB44634	GB45907
		GB44640	GB44521		#N/A	#N/A		#N/A	#N/A							GB44640	GB45909
		GB44641	GB44524		#N/A	#N/A		#N/A	#N/A							GB44641	GB45910
		GB44642	GB44532		#N/A	#N/A		#N/A	#N/A							GB44642	GB45911
		GB44643	GB44534		#N/A	#N/A		#N/A	#N/A							GB44643	GB45912
		GB44649	GB44537		#N/A	#N/A		#N/A	#N/A							GB44649	GB45934
		GB44651	GB44540		#N/A	#N/A		#N/A	#N/A							#N/A	GB45944
		GB44653	GB44553		#N/A	#N/A		#N/A	#N/A							#N/A	GB45955
		GB44656	GB44554		#N/A	#N/A		#N/A	#N/A							GB44656	GB45958
		GB44659	GB44555		#N/A	#N/A		#N/A	#N/A							GB44659	GB45960
		GB44662	GB44556		#N/A	#N/A		#N/A	#N/A							GB44662	GB45973
		GB44677	GB44557		#N/A	#N/A		#N/A	#N/A							GB44677	GB46012
		GB44688	GB44571		#N/A	#N/A		#N/A	#N/A							GB44688	GB46013
		GB44689	GB44573		#N/A	#N/A		#N/A	#N/A							GB44689	GB46023
		GB44694	GB44574		#N/A	#N/A		#N/A	#N/A							GB44694	GB46026
		GB44698	GB44576		#N/A	#N/A		#N/A	#N/A							GB44698	GB46031
		GB44699	GB44578		#N/A	#N/A		#N/A	#N/A							GB44699	GB46034
		GB44707	GB44580		#N/A	#N/A		#N/A	#N/A							GB44707	GB46042
		GB44718	GB44585		#N/A	#N/A		#N/A	#N/A							GB44718	GB46048
		GB44732	GB44594		#N/A	#N/A		#N/A	#N/A							GB44732	GB46050
		GB44735	GB44596		#N/A	#N/A		#N/A	#N/A							GB44735	GB46068
		GB44742	GB44598		#N/A	#N/A		#N/A	#N/A							GB44742	GB46070
		GB44745	GB44601		#N/A	#N/A		#N/A	#N/A							GB44745	GB46071
		GB44746	GB44609		#N/A	#N/A		#N/A	#N/A							GB44746	GB46102
		GB44747	GB44612		#N/A	#N/A		#N/A	#N/A							GB44747	GB46114
		GB44751	GB44621		#N/A	#N/A		#N/A	#N/A							GB44751	GB46119
		GB44753	GB44631		#N/A	#N/A		#N/A	#N/A							#N/A	GB46120
		GB44756	GB44634		#N/A	#N/A		#N/A	#N/A							GB44756	GB46121
		GB44761	GB44638		#N/A	#N/A		#N/A	#N/A							GB44761	GB46123
		GB44762	GB44640		#N/A	#N/A		#N/A	#N/A							GB44762	GB46124
		GB44763	GB44641		#N/A	#N/A		#N/A	#N/A							GB44763	GB46144
		GB44764	GB44642		#N/A	#N/A		#N/A	#N/A							GB44764	GB46146
		GB44765	GB44643		#N/A	#N/A		#N/A	#N/A							#N/A	GB46148
		GB44768	GB44649		#N/A	#N/A		#N/A	#N/A							#N/A	GB46149
		GB44769	GB44650		#N/A	#N/A		#N/A	#N/A							GB44769	GB46159
		GB44770	GB44654		#N/A	#N/A		#N/A	#N/A							GB44770	GB46167
		GB44773	GB44656		#N/A	#N/A		#N/A	#N/A							GB44773	GB46173
		GB44776	GB44659		#N/A	#N/A		#N/A	#N/A							GB44776	GB46178
		GB44779	GB44662		#N/A	#N/A		#N/A	#N/A							GB44779	GB46180
		GB44780	GB44677		#N/A	#N/A		#N/A	#N/A							GB44780	GB46182
		GB44783	GB44688		#N/A	#N/A		#N/A	#N/A							GB44783	GB46189
		GB44792	GB44689		#N/A	#N/A		#N/A	#N/A							GB44792	GB46196
		GB44800	GB44694		#N/A	#N/A		#N/A	#N/A							GB44800	GB46201
		GB44803	GB44697		#N/A	#N/A		#N/A	#N/A							GB44803	GB46204
		GB44828	GB44698		#N/A	#N/A		#N/A	#N/A							#N/A	GB46206
		GB44829	GB44699		#N/A	#N/A		#N/A	#N/A							GB44829	GB46208
		GB44830	GB44707		#N/A	#N/A		#N/A	#N/A							GB44830	GB46209
		GB44836	GB44718		#N/A	#N/A		#N/A	#N/A							GB44836	GB46210
		GB44861	GB44732		#N/A	#N/A		#N/A	#N/A							#N/A	GB46214
		GB44863	GB44735		#N/A	#N/A		#N/A	#N/A							GB44863	GB46217
		GB44876	GB44742		#N/A	#N/A		#N/A	#N/A							GB44876	GB46226
		GB44877	GB44745		#N/A	#N/A		#N/A	#N/A							GB44877	GB46242
		GB44880	GB44746		#N/A	#N/A		#N/A	#N/A							GB44880	GB46246
		GB44895	GB44747		#N/A	#N/A		#N/A	#N/A							GB44895	GB46248
		GB44896	GB44751		#N/A	#N/A		#N/A	#N/A							GB44896	GB46263
		GB44897	GB44756		#N/A	#N/A		#N/A	#N/A							GB44897	GB46266
		GB44900	GB44757		#N/A	#N/A		#N/A	#N/A							GB44900	GB46270
		GB44901	GB44758		#N/A	#N/A		#N/A	#N/A							GB44901	GB46273
		GB44903	GB44760		#N/A	#N/A		#N/A	#N/A							GB44903	GB46275
		GB44904	GB44761		#N/A	#N/A		#N/A	#N/A							GB44904	GB46276
		GB44906	GB44762		#N/A	#N/A		#N/A	#N/A							GB44906	GB46290
		GB44907	GB44763		#N/A	#N/A		#N/A	#N/A							GB44907	GB46306
		GB44913	GB44764		#N/A	#N/A		#N/A	#N/A							GB44913	GB46307
		GB44928	GB44769		#N/A	#N/A		#N/A	#N/A							GB44928	GB46320
		GB44930	GB44770		#N/A	#N/A		#N/A	#N/A							GB44930	GB46322
		GB44932	GB44773		#N/A	#N/A		#N/A	#N/A							GB44932	GB46339
		GB44933	GB44776		#N/A	#N/A		#N/A	#N/A							GB44933	GB46345
		GB44936	GB44779		#N/A	#N/A		#N/A	#N/A							GB44936	GB46373
		GB44937	GB44780		#N/A	#N/A		#N/A	#N/A							GB44937	GB46375
		GB44964	GB44781		#N/A	#N/A		#N/A	#N/A							GB44964	GB46376
		GB44966	GB44782		#N/A	#N/A		#N/A	#N/A							GB44966	GB46408
		GB44970	GB44783		#N/A	#N/A		#N/A	#N/A							GB44970	GB46422
		GB44976	GB44789		#N/A	#N/A		#N/A	#N/A							GB44976	GB46437
		GB44980	GB44792		#N/A	#N/A		#N/A	#N/A							GB44980	GB46438
		GB44983	GB44800		#N/A	#N/A		#N/A	#N/A							GB44983	GB46441
		GB44992	GB44803		#N/A	#N/A		#N/A	#N/A							GB44992	GB46443
		GB44997	GB44826		#N/A	#N/A		#N/A	#N/A							GB44997	GB46449
		GB45013	GB44829		#N/A	#N/A		#N/A	#N/A							GB45013	GB46452
		GB45014	GB44830		#N/A	#N/A		#N/A	#N/A							GB45014	GB46459
		GB45015	GB44836		#N/A	#N/A		#N/A	#N/A							#N/A	GB46460
		GB45018	GB44863		#N/A	#N/A		#N/A	#N/A							#N/A	GB46462
		GB45020	GB44869		#N/A	#N/A		#N/A	#N/A							#N/A	GB46466
		GB45023	GB44871		#N/A	#N/A		#N/A	#N/A							GB45023	GB46467
		GB45025	GB44876		#N/A	#N/A		#N/A	#N/A							GB45025	GB46477
		GB45038	GB44877		#N/A	#N/A		#N/A	#N/A							GB45038	GB46492
		GB45040	GB44879		#N/A	#N/A		#N/A	#N/A							GB45040	GB46493
		GB45041	GB44880		#N/A	#N/A		#N/A	#N/A							GB45041	GB46494
		GB45042	GB44882		#N/A	#N/A		#N/A	#N/A							#N/A	GB46502
		GB45046	GB44885		#N/A	#N/A		#N/A	#N/A							GB45046	GB46521
		GB45052	GB44890		#N/A	#N/A		#N/A	#N/A							#N/A	GB46523
		GB45053	GB44893		#N/A	#N/A		#N/A	#N/A							#N/A	GB46533
		GB45054	GB44894		#N/A	#N/A		#N/A	#N/A							#N/A	GB46534
		GB45058	GB44895		#N/A	#N/A		#N/A	#N/A							#N/A	GB46563
		GB45062	GB44896		#N/A	#N/A		#N/A	#N/A							#N/A	GB46579
		GB45067	GB44897		#N/A	#N/A		#N/A	#N/A							#N/A	GB46580
		GB45071	GB44900		#N/A	#N/A		#N/A	#N/A							GB45071	GB46581
		GB45074	GB44901		#N/A	#N/A		#N/A	#N/A							#N/A	GB46587
		GB45077	GB44903		#N/A	#N/A		#N/A	#N/A							#N/A	GB46594
		GB45082	GB44904		#N/A	#N/A		#N/A	#N/A							GB45082	GB46602
		GB45084	GB44906		#N/A	#N/A		#N/A	#N/A							GB45084	GB46612
		GB45101	GB44907		#N/A	#N/A		#N/A	#N/A							GB45101	GB46613
		GB45106	GB44913		#N/A	#N/A		#N/A	#N/A							#N/A	GB46617
		GB45113	GB44928		#N/A	#N/A		#N/A	#N/A							GB45113	GB46621
		GB45123	GB44930		#N/A	#N/A		#N/A	#N/A							#N/A	GB46629
		GB45125	GB44932		#N/A	#N/A		#N/A	#N/A							GB45125	GB46639
		GB45127	GB44933		#N/A	#N/A		#N/A	#N/A							GB45127	GB46642
		GB45128	GB44936		#N/A	#N/A		#N/A	#N/A							GB45128	GB46643
		GB45147	GB44937		#N/A	#N/A		#N/A	#N/A							GB45147	GB46644
		GB45155	GB44964		#N/A	#N/A		#N/A	#N/A							GB45155	GB46645
		GB45158	GB44966		#N/A	#N/A		#N/A	#N/A							GB45158	GB46646
		GB45159	GB44970		#N/A	#N/A		#N/A	#N/A							GB45159	GB46647
		GB45175	GB44976		#N/A	#N/A		#N/A	#N/A							GB45175	GB46655
		GB45176	GB44980		#N/A	#N/A		#N/A	#N/A							GB45176	GB46672
		GB45177	GB44981		#N/A	#N/A		#N/A	#N/A							#N/A	GB46686
		GB45185	GB44982		#N/A	#N/A		#N/A	#N/A							GB45185	GB46713
		GB45194	GB44983		#N/A	#N/A		#N/A	#N/A							GB45194	GB46714
		GB45195	GB44985		#N/A	#N/A		#N/A	#N/A							GB45195	GB46727
		GB45198	GB44988		#N/A	#N/A		#N/A	#N/A							#N/A	GB46735
		GB45207	GB44990		#N/A	#N/A		#N/A	#N/A							GB45207	GB46745
		GB45214	GB44992		#N/A	#N/A		#N/A	#N/A							GB45214	GB46762
		GB45215	GB44997		#N/A	#N/A		#N/A	#N/A							GB45215	GB46772
		GB45216	GB45008		#N/A	#N/A		#N/A	#N/A							GB45216	GB46773
		GB45221	GB45012		#N/A	#N/A		#N/A	#N/A							GB45221	GB46774
		GB45225	GB45013		#N/A	#N/A		#N/A	#N/A							GB45225	GB46786
		GB45227	GB45014		#N/A	#N/A		#N/A	#N/A							GB45227	GB46787
		GB45229	GB45023		#N/A	#N/A		#N/A	#N/A							GB45229	GB46790
		GB45248	GB45024		#N/A	#N/A		#N/A	#N/A							GB45248	GB46792
		GB45250	GB45025		#N/A	#N/A		#N/A	#N/A							GB45250	GB46812
		GB45251	GB45035		#N/A	#N/A		#N/A	#N/A							GB45251	GB46813
		GB45252	GB45038		#N/A	#N/A		#N/A	#N/A							GB45252	GB46818
		GB45255	GB45040		#N/A	#N/A		#N/A	#N/A							GB45255	GB46844
		GB45263	GB45041		#N/A	#N/A		#N/A	#N/A							GB45263	GB46877
		GB45266	GB45044		#N/A	#N/A		#N/A	#N/A							#N/A	GB46878
		GB45267	GB45045		#N/A	#N/A		#N/A	#N/A							GB45267	GB46887
		GB45279	GB45046		#N/A	#N/A		#N/A	#N/A							#N/A	GB46888
		GB45282	GB45071		#N/A	#N/A		#N/A	#N/A							GB45282	GB46889
		GB45286	GB45082		#N/A	#N/A		#N/A	#N/A							GB45286	GB46892
		GB45297	GB45084		#N/A	#N/A		#N/A	#N/A							GB45297	GB46898
		GB45298	GB45101		#N/A	#N/A		#N/A	#N/A							#N/A	GB46899
		GB45300	GB45113		#N/A	#N/A		#N/A	#N/A							GB45300	GB46903
		GB45305	GB45125		#N/A	#N/A		#N/A	#N/A							GB45305	GB46906
		GB45306	GB45127		#N/A	#N/A		#N/A	#N/A							#N/A	GB46907
		GB45314	GB45128		#N/A	#N/A		#N/A	#N/A							GB45314	GB46908
		GB45337	GB45147		#N/A	#N/A		#N/A	#N/A							#N/A	GB46909
		GB45341	GB45155		#N/A	#N/A		#N/A	#N/A							GB45341	GB46916
		GB45342	GB45158		#N/A	#N/A		#N/A	#N/A							GB45342	GB46917
		GB45344	GB45159		#N/A	#N/A		#N/A	#N/A							GB45344	GB46921
		GB45345	GB45168		#N/A	#N/A		#N/A	#N/A							#N/A	GB46927
		GB45350	GB45170		#N/A	#N/A		#N/A	#N/A							GB45350	GB46962
		GB45356	GB45175		#N/A	#N/A		#N/A	#N/A							GB45356	GB46963
		GB45360	GB45176		#N/A	#N/A		#N/A	#N/A							GB45360	GB46987
		GB45361	GB45184		#N/A	#N/A		#N/A	#N/A							GB45361	GB46994
		GB45362	GB45185		#N/A	#N/A		#N/A	#N/A							GB45362	GB47014
		GB45365	GB45194		#N/A	#N/A		#N/A	#N/A							GB45365	GB47016
		GB45367	GB45195		#N/A	#N/A		#N/A	#N/A							GB45367	GB47026
		GB45368	GB45207		#N/A	#N/A		#N/A	#N/A							GB45368	GB47055
		GB45376	GB45214		#N/A	#N/A		#N/A	#N/A							GB45376	GB47061
		GB45378	GB45215		#N/A	#N/A		#N/A	#N/A							GB45378	GB47073
		GB45381	GB45216		#N/A	#N/A		#N/A	#N/A							GB45381	GB47075
		GB45391	GB45218		#N/A	#N/A		#N/A	#N/A							GB45391	GB47079
		GB45396	GB45221		#N/A	#N/A		#N/A	#N/A							GB45396	GB47082
		GB45399	GB45225		#N/A	#N/A		#N/A	#N/A							GB45399	GB47107
		GB45400	GB45227		#N/A	#N/A		#N/A	#N/A							GB45400	GB47109
		GB45403	GB45229		#N/A	#N/A		#N/A	#N/A							GB45403	GB47111
		GB45408	GB45248		#N/A	#N/A		#N/A	#N/A							#N/A	GB47112
		GB45416	GB45249		#N/A	#N/A		#N/A	#N/A							GB45416	GB47114
		GB45419	GB45250		#N/A	#N/A		#N/A	#N/A							#N/A	GB47140
		GB45420	GB45251		#N/A	#N/A		#N/A	#N/A							GB45420	GB47141
		GB45421	GB45252		#N/A	#N/A		#N/A	#N/A							GB45421	GB47142
		GB45426	GB45255		#N/A	#N/A		#N/A	#N/A							GB45426	GB47153
		GB45436	GB45263		#N/A	#N/A		#N/A	#N/A							#N/A	GB47159
		GB45441	GB45265		#N/A	#N/A		#N/A	#N/A							GB45441	GB47161
		GB45443	GB45267		#N/A	#N/A		#N/A	#N/A							GB45443	GB47180
		GB45449	GB45272		#N/A	#N/A		#N/A	#N/A							GB45449	GB47184
		GB45453	GB45275		#N/A	#N/A		#N/A	#N/A							GB45453	GB47185
		GB45458	GB45282		#N/A	#N/A		#N/A	#N/A							GB45458	GB47191
		GB45462	GB45285		#N/A	#N/A		#N/A	#N/A							GB45462	GB47194
		GB45463	GB45286		#N/A	#N/A		#N/A	#N/A							GB45463	GB47201
		GB45487	GB45296		#N/A	#N/A		#N/A	#N/A							#N/A	GB47202
		GB45491	GB45297		#N/A	#N/A		#N/A	#N/A							GB45491	GB47208
		GB45500	GB45300		#N/A	#N/A		#N/A	#N/A							#N/A	GB47214
		GB45508	GB45305		#N/A	#N/A		#N/A	#N/A							#N/A	GB47226
		GB45526	GB45312		#N/A	#N/A		#N/A	#N/A							GB45526	GB47229
		GB45537	GB45314		#N/A	#N/A		#N/A	#N/A							GB45537	GB47231
		GB45543	GB45341		#N/A	#N/A		#N/A	#N/A							GB45543	GB47232
		GB45547	GB45342		#N/A	#N/A		#N/A	#N/A							GB45547	GB47233
		GB45551	GB45344		#N/A	#N/A		#N/A	#N/A							GB45551	GB47234
		GB45555	GB45350		#N/A	#N/A		#N/A	#N/A							GB45555	GB47237
		GB45557	GB45356		#N/A	#N/A		#N/A	#N/A							GB45557	GB47239
		GB45558	GB45360		#N/A	#N/A		#N/A	#N/A							#N/A	GB47247
		GB45566	GB45361		#N/A	#N/A		#N/A	#N/A							GB45566	GB47248
		GB45568	GB45362		#N/A	#N/A		#N/A	#N/A							GB45568	GB47249
		GB45569	GB45365		#N/A	#N/A		#N/A	#N/A							GB45569	GB47271
		GB45582	GB45367		#N/A	#N/A		#N/A	#N/A							GB45582	GB47272
		GB45593	GB45368		#N/A	#N/A		#N/A	#N/A							GB45593	GB47277
		GB45596	GB45376		#N/A	#N/A		#N/A	#N/A							GB45596	GB47279
		GB45597	GB45378		#N/A	#N/A		#N/A	#N/A							GB45597	GB47280
		GB45602	GB45381		#N/A	#N/A		#N/A	#N/A							GB45602	GB47281
		GB45617	GB45391		#N/A	#N/A		#N/A	#N/A							#N/A	GB47295
		GB45618	GB45392		#N/A	#N/A		#N/A	#N/A							#N/A	GB47296
		GB45628	GB45396		#N/A	#N/A		#N/A	#N/A							GB45628	GB47306
		GB45632	GB45399		#N/A	#N/A		#N/A	#N/A							GB45632	GB47311
		GB45633	GB45400		#N/A	#N/A		#N/A	#N/A							GB45633	GB47313
		GB45635	GB45403		#N/A	#N/A		#N/A	#N/A							GB45635	GB47318
		GB45639	GB45414		#N/A	#N/A		#N/A	#N/A							GB45639	GB47320
		GB45648	GB45416		#N/A	#N/A		#N/A	#N/A							GB45648	GB47324
		GB45649	GB45420		#N/A	#N/A		#N/A	#N/A							GB45649	GB47327
		GB45655	GB45421		#N/A	#N/A		#N/A	#N/A							GB45655	GB47333
		GB45666	GB45422		#N/A	#N/A		#N/A	#N/A							GB45666	GB47336
		GB45667	GB45424		#N/A	#N/A		#N/A	#N/A							GB45667	GB47345
		GB45674	GB45426		#N/A	#N/A		#N/A	#N/A							GB45674	GB47347
		GB45678	GB45432		#N/A	#N/A		#N/A	#N/A							GB45678	GB47380
		GB45679	GB45435		#N/A	#N/A		#N/A	#N/A							GB45679	GB47381
		GB45681	GB45441		#N/A	#N/A		#N/A	#N/A							#N/A	GB47382
		GB45683	GB45443		#N/A	#N/A		#N/A	#N/A							#N/A	GB47390
		GB45684	GB45449		#N/A	#N/A		#N/A	#N/A							GB45684	GB47393
		GB45686	GB45453		#N/A	#N/A		#N/A	#N/A							GB45686	GB47405
		GB45696	GB45456		#N/A	#N/A		#N/A	#N/A							GB45696	GB47406
		GB45699	GB45458		#N/A	#N/A		#N/A	#N/A							#N/A	GB47407
		GB45700	GB45462		#N/A	#N/A		#N/A	#N/A							GB45700	GB47419
		GB45701	GB45463		#N/A	#N/A		#N/A	#N/A							GB45701	GB47420
		GB45703	GB45464		#N/A	#N/A		#N/A	#N/A							GB45703	GB47422
		GB45704	GB45491		#N/A	#N/A		#N/A	#N/A							GB45704	GB47423
		GB45709	GB45492		#N/A	#N/A		#N/A	#N/A							GB45709	GB47428
		GB45716	GB45495		#N/A	#N/A		#N/A	#N/A							GB45716	GB47430
		GB45727	GB45517		#N/A	#N/A		#N/A	#N/A							#N/A	GB47431
		GB45733	GB45526		#N/A	#N/A		#N/A	#N/A							#N/A	GB47432
		GB45736	GB45534		#N/A	#N/A		#N/A	#N/A							GB45736	GB47434
		GB45737	GB45537		#N/A	#N/A		#N/A	#N/A							GB45737	GB47435
		GB45738	GB45543		#N/A	#N/A		#N/A	#N/A							GB45738	GB47437
		GB45748	GB45547		#N/A	#N/A		#N/A	#N/A							#N/A	GB47438
		GB45749	GB45551		#N/A	#N/A		#N/A	#N/A							GB45749	GB47440
		GB45752	GB45555		#N/A	#N/A		#N/A	#N/A							GB45752	GB47454
		GB45757	GB45557		#N/A	#N/A		#N/A	#N/A							#N/A	GB47455
		GB45762	GB45566		#N/A	#N/A		#N/A	#N/A							GB45762	GB47459
		GB45775	GB45568		#N/A	#N/A		#N/A	#N/A							GB45775	GB47460
		GB45776	GB45569		#N/A	#N/A		#N/A	#N/A							#N/A	GB47461
		GB45794	GB45582		#N/A	#N/A		#N/A	#N/A							GB45794	GB47463
		GB45795	GB45583		#N/A	#N/A		#N/A	#N/A							GB45795	GB47476
		GB45818	GB45593		#N/A	#N/A		#N/A	#N/A							GB45818	GB47482
		GB45820	GB45596		#N/A	#N/A		#N/A	#N/A							GB45820	GB47484
		GB45825	GB45597		#N/A	#N/A		#N/A	#N/A							#N/A	GB47486
		GB45826	GB45602		#N/A	#N/A		#N/A	#N/A							GB45826	GB47495
		GB45829	GB45628		#N/A	#N/A		#N/A	#N/A							#N/A	GB47504
		GB45830	GB45632		#N/A	#N/A		#N/A	#N/A							GB45830	GB47505
		GB45831	GB45633		#N/A	#N/A		#N/A	#N/A							GB45831	GB47506
		GB45837	GB45634		#N/A	#N/A		#N/A	#N/A							GB45837	GB47538
		GB45843	GB45635		#N/A	#N/A		#N/A	#N/A							GB45843	GB47539
		GB45861	GB45637		#N/A	#N/A		#N/A	#N/A							#N/A	GB47540
		GB45864	GB45638		#N/A	#N/A		#N/A	#N/A							GB45864	GB47554
		GB45865	GB45639		#N/A	#N/A		#N/A	#N/A							GB45865	GB47568
		GB45871	GB45648		#N/A	#N/A		#N/A	#N/A							GB45871	GB47570
		GB45876	GB45649		#N/A	#N/A		#N/A	#N/A							GB45876	GB47575
		GB45879	GB45655		#N/A	#N/A		#N/A	#N/A							GB45879	GB47579
		GB45883	GB45666		#N/A	#N/A		#N/A	#N/A							GB45883	GB47580
		GB45906	GB45667		#N/A	#N/A		#N/A	#N/A							GB45906	GB47593
		GB45907	GB45674		#N/A	#N/A		#N/A	#N/A							GB45907	GB47599
		GB45909	GB45678		#N/A	#N/A		#N/A	#N/A							GB45909	GB47602
		GB45910	GB45679		#N/A	#N/A		#N/A	#N/A							GB45910	GB47608
		GB45911	GB45684		#N/A	#N/A		#N/A	#N/A							GB45911	GB47614
		GB45912	GB45686		#N/A	#N/A		#N/A	#N/A							GB45912	GB47626
		GB45928	GB45689		#N/A	#N/A		#N/A	#N/A							#N/A	GB47627
		GB45933	GB45696		#N/A	#N/A		#N/A	#N/A							#N/A	GB47630
		GB45934	GB45700		#N/A	#N/A		#N/A	#N/A							GB45934	GB47633
		GB45944	GB45701		#N/A	#N/A		#N/A	#N/A							GB45944	GB47638
		GB45954	GB45703		#N/A	#N/A		#N/A	#N/A							#N/A	GB47658
		GB45955	GB45704		#N/A	#N/A		#N/A	#N/A							GB45955	GB47663
		GB45958	GB45709		#N/A	#N/A		#N/A	#N/A							GB45958	GB47665
		GB45960	GB45716		#N/A	#N/A		#N/A	#N/A							GB45960	GB47667
		GB45973	GB45735		#N/A	#N/A		#N/A	#N/A							GB45973	GB47670
		GB45983	GB45736		#N/A	#N/A		#N/A	#N/A							#N/A	GB47687
		GB46008	GB45737		#N/A	#N/A		#N/A	#N/A							#N/A	GB47688
		GB46012	GB45738		#N/A	#N/A		#N/A	#N/A							GB46012	GB47732
		GB46013	GB45749		#N/A	#N/A		#N/A	#N/A							GB46013	GB47734
		GB46023	GB45752		#N/A	#N/A		#N/A	#N/A							GB46023	GB47743
		GB46024	GB45760		#N/A	#N/A		#N/A	#N/A							#N/A	GB47748
		GB46026	GB45761		#N/A	#N/A		#N/A	#N/A							GB46026	GB47768
		GB46031	GB45762		#N/A	#N/A		#N/A	#N/A							GB46031	GB47773
		GB46034	GB45775		#N/A	#N/A		#N/A	#N/A							GB46034	GB47799
		GB46042	GB45794		#N/A	#N/A		#N/A	#N/A							GB46042	GB47811
		GB46048	GB45795		#N/A	#N/A		#N/A	#N/A							GB46048	GB47812
		GB46050	GB45818		#N/A	#N/A		#N/A	#N/A							GB46050	GB47814
		GB46053	GB45820		#N/A	#N/A		#N/A	#N/A							#N/A	GB47816
		GB46068	GB45826		#N/A	#N/A		#N/A	#N/A							GB46068	GB47829
		GB46069	GB45830		#N/A	#N/A		#N/A	#N/A							#N/A	GB47832
		GB46070	GB45831		#N/A	#N/A		#N/A	#N/A							GB46070	GB47837
		GB46071	GB45837		#N/A	#N/A		#N/A	#N/A							GB46071	GB47844
		GB46102	GB45843		#N/A	#N/A		#N/A	#N/A							GB46102	GB47880
		GB46114	GB45856		#N/A	#N/A		#N/A	#N/A							GB46114	GB47882
		GB46119	GB45864		#N/A	#N/A		#N/A	#N/A							GB46119	GB47889
		GB46120	GB45865		#N/A	#N/A		#N/A	#N/A							GB46120	GB47905
		GB46121	GB45871		#N/A	#N/A		#N/A	#N/A							GB46121	GB47940
		GB46123	GB45875		#N/A	#N/A		#N/A	#N/A							GB46123	GB47960
		GB46124	GB45876		#N/A	#N/A		#N/A	#N/A							GB46124	GB47963
		GB46144	GB45877		#N/A	#N/A		#N/A	#N/A							GB46144	GB47964
		GB46146	GB45879		#N/A	#N/A		#N/A	#N/A							GB46146	GB47965
		GB46148	GB45883		#N/A	#N/A		#N/A	#N/A							GB46148	GB47966
		GB46149	GB45906		#N/A	#N/A		#N/A	#N/A							GB46149	GB47973
		GB46156	GB45907		#N/A	#N/A		#N/A	#N/A							#N/A	GB47998
		GB46159	GB45909		#N/A	#N/A		#N/A	#N/A							GB46159	GB48017
		GB46166	GB45910		#N/A	#N/A		#N/A	#N/A							#N/A	GB48039
		GB46167	GB45911		#N/A	#N/A		#N/A	#N/A							GB46167	GB48040
		GB46173	GB45912		#N/A	#N/A		#N/A	#N/A							GB46173	GB48072
		GB46178	GB45913		#N/A	#N/A		#N/A	#N/A							GB46178	GB48086
		GB46180	GB45932		#N/A	#N/A		#N/A	#N/A							GB46180	GB48093
		GB46182	GB45934		#N/A	#N/A		#N/A	#N/A							GB46182	GB48095
		GB46189	GB45935		#N/A	#N/A		#N/A	#N/A							GB46189	GB48101
		GB46196	GB45944		#N/A	#N/A		#N/A	#N/A							GB46196	GB48103
		GB46201	GB45950		#N/A	#N/A		#N/A	#N/A							GB46201	GB48115
		GB46204	GB45955		#N/A	#N/A		#N/A	#N/A							GB46204	GB48122
		GB46206	GB45958		#N/A	#N/A		#N/A	#N/A							GB46206	GB48124
		GB46208	GB45960		#N/A	#N/A		#N/A	#N/A							GB46208	GB48126
		GB46209	GB45973		#N/A	#N/A		#N/A	#N/A							GB46209	GB48134
		GB46210	GB46012		#N/A	#N/A		#N/A	#N/A							GB46210	GB48146
		GB46212	GB46013		#N/A	#N/A		#N/A	#N/A							#N/A	GB48148
		GB46214	GB46014		#N/A	#N/A		#N/A	#N/A							GB46214	GB48169
		GB46216	GB46023		#N/A	#N/A		#N/A	#N/A							#N/A	GB48170
		GB46217	GB46026		#N/A	#N/A		#N/A	#N/A							GB46217	GB48177
		GB46226	GB46031		#N/A	#N/A		#N/A	#N/A							GB46226	GB48187
		GB46241	GB46034		#N/A	#N/A		#N/A	#N/A							#N/A	GB48188
		GB46242	GB46039		#N/A	#N/A		#N/A	#N/A							GB46242	GB48191
		GB46246	GB46042		#N/A	#N/A		#N/A	#N/A							GB46246	GB48195
		GB46248	GB46046		#N/A	#N/A		#N/A	#N/A							GB46248	GB48201
		GB46260	GB46048		#N/A	#N/A		#N/A	#N/A							#N/A	GB48204
		GB46262	GB46050		#N/A	#N/A		#N/A	#N/A							#N/A	GB48208
		GB46263	GB46054		#N/A	#N/A		#N/A	#N/A							GB46263	GB48209
		GB46265	GB46059		#N/A	#N/A		#N/A	#N/A							#N/A	GB48220
		GB46266	GB46067		#N/A	#N/A		#N/A	#N/A							GB46266	GB48222
		GB46270	GB46068		#N/A	#N/A		#N/A	#N/A							GB46270	GB48223
		GB46273	GB46070		#N/A	#N/A		#N/A	#N/A							GB46273	GB48235
		GB46275	GB46071		#N/A	#N/A		#N/A	#N/A							GB46275	GB48243
		GB46276	GB46102		#N/A	#N/A		#N/A	#N/A							GB46276	GB48251
		GB46277	GB46114		#N/A	#N/A		#N/A	#N/A							#N/A	GB48265
		GB46287	GB46119		#N/A	#N/A		#N/A	#N/A							#N/A	GB48266
		GB46290	GB46120		#N/A	#N/A		#N/A	#N/A							GB46290	GB48289
		GB46305	GB46121		#N/A	#N/A		#N/A	#N/A							#N/A	GB48299
		GB46306	GB46123		#N/A	#N/A		#N/A	#N/A							GB46306	GB48304
		GB46307	GB46124		#N/A	#N/A		#N/A	#N/A							GB46307	GB48305
		GB46320	GB46141		#N/A	#N/A		#N/A	#N/A							GB46320	GB48306
		GB46322	GB46144		#N/A	#N/A		#N/A	#N/A							GB46322	GB48308
		GB46339	GB46146		#N/A	#N/A		#N/A	#N/A							GB46339	GB48309
		GB46345	GB46147		#N/A	#N/A		#N/A	#N/A							GB46345	GB48310
		GB46366	GB46148		#N/A	#N/A		#N/A	#N/A							#N/A	GB48314
		GB46373	GB46149		#N/A	#N/A		#N/A	#N/A							GB46373	GB48315
		GB46375	GB46159		#N/A	#N/A		#N/A	#N/A							GB46375	GB48317
		GB46376	GB46167		#N/A	#N/A		#N/A	#N/A							GB46376	GB48321
		GB46400	GB46173		#N/A	#N/A		#N/A	#N/A							#N/A	GB48333
		GB46404	GB46178		#N/A	#N/A		#N/A	#N/A							#N/A	GB48337
		GB46408	GB46180		#N/A	#N/A		#N/A	#N/A							GB46408	GB48339
		GB46422	GB46182		#N/A	#N/A		#N/A	#N/A							GB46422	GB48340
		GB46433	GB46184		#N/A	#N/A		#N/A	#N/A							#N/A	GB48347
		GB46437	GB46189		#N/A	#N/A		#N/A	#N/A							GB46437	GB48351
		GB46438	GB46196		#N/A	#N/A		#N/A	#N/A							GB46438	GB48352
		GB46441	GB46201		#N/A	#N/A		#N/A	#N/A							GB46441	GB48356
		GB46443	GB46204		#N/A	#N/A		#N/A	#N/A							GB46443	GB48364
		GB46449	GB46206		#N/A	#N/A		#N/A	#N/A							GB46449	GB48367
		GB46452	GB46208		#N/A	#N/A		#N/A	#N/A							GB46452	GB48369
		GB46459	GB46209		#N/A	#N/A		#N/A	#N/A							GB46459	GB48372
		GB46460	GB46210		#N/A	#N/A		#N/A	#N/A							GB46460	GB48402
		GB46462	GB46214		#N/A	#N/A		#N/A	#N/A							GB46462	GB48407
		GB46466	GB46217		#N/A	#N/A		#N/A	#N/A							GB46466	GB48409
		GB46467	GB46226		#N/A	#N/A		#N/A	#N/A							GB46467	GB48417
		GB46468	GB46240		#N/A	#N/A		#N/A	#N/A							#N/A	GB48430
		GB46469	GB46242		#N/A	#N/A		#N/A	#N/A							#N/A	GB48431
		GB46477	GB46246		#N/A	#N/A		#N/A	#N/A							GB46477	GB48433
		GB46492	GB46247		#N/A	#N/A		#N/A	#N/A							GB46492	GB48434
		GB46493	GB46248		#N/A	#N/A		#N/A	#N/A							GB46493	GB48440
		GB46494	GB46249		#N/A	#N/A		#N/A	#N/A							GB46494	GB48444
		GB46501	GB46263		#N/A	#N/A		#N/A	#N/A							#N/A	GB48445
		GB46502	GB46266		#N/A	#N/A		#N/A	#N/A							GB46502	GB48447
		GB46521	GB46270		#N/A	#N/A		#N/A	#N/A							GB46521	GB48448
		GB46523	GB46272		#N/A	#N/A		#N/A	#N/A							GB46523	GB48456
		GB46524	GB46273		#N/A	#N/A		#N/A	#N/A							#N/A	GB48466
		GB46533	GB46275		#N/A	#N/A		#N/A	#N/A							GB46533	GB48469
		GB46534	GB46276		#N/A	#N/A		#N/A	#N/A							GB46534	GB48487
		GB46536	GB46290		#N/A	#N/A		#N/A	#N/A							#N/A	GB48523
		GB46542	GB46291		#N/A	#N/A		#N/A	#N/A							#N/A	GB48527
		GB46563	GB46306		#N/A	#N/A		#N/A	#N/A							GB46563	GB48531
		GB46579	GB46307		#N/A	#N/A		#N/A	#N/A							GB46579	GB48532
		GB46580	GB46314		#N/A	#N/A		#N/A	#N/A							GB46580	GB48537
		GB46581	GB46320		#N/A	#N/A		#N/A	#N/A							GB46581	GB48544
		GB46587	GB46322		#N/A	#N/A		#N/A	#N/A							GB46587	GB48563
		GB46593	GB46323		#N/A	#N/A		#N/A	#N/A							#N/A	GB48565
		GB46594	GB46338		#N/A	#N/A		#N/A	#N/A							GB46594	GB48566
		GB46599	GB46339		#N/A	#N/A		#N/A	#N/A							#N/A	GB48567
		GB46602	GB46340		#N/A	#N/A		#N/A	#N/A							GB46602	GB48574
		GB46606	GB46345		#N/A	#N/A		#N/A	#N/A							#N/A	GB48597
		GB46612	GB46373		#N/A	#N/A		#N/A	#N/A							GB46612	GB48604
		GB46613	GB46375		#N/A	#N/A		#N/A	#N/A							GB46613	GB48619
		GB46615	GB46376		#N/A	#N/A		#N/A	#N/A							#N/A	GB48621
		GB46617	GB46377		#N/A	#N/A		#N/A	#N/A							GB46617	GB48628
		GB46621	GB46408		#N/A	#N/A		#N/A	#N/A							GB46621	GB48632
		GB46626	GB46410		#N/A	#N/A		#N/A	#N/A							#N/A	GB48634
		GB46629	GB46422		#N/A	#N/A		#N/A	#N/A							GB46629	GB48641
		GB46639	GB46430		#N/A	#N/A		#N/A	#N/A							GB46639	GB48642
		GB46641	GB46437		#N/A	#N/A		#N/A	#N/A							#N/A	GB48645
		GB46642	GB46438		#N/A	#N/A		#N/A	#N/A							GB46642	GB48669
		GB46643	GB46441		#N/A	#N/A		#N/A	#N/A							GB46643	GB48670
		GB46644	GB46443		#N/A	#N/A		#N/A	#N/A							GB46644	GB48672
		GB46645	GB46449		#N/A	#N/A		#N/A	#N/A							GB46645	GB48682
		GB46646	GB46452		#N/A	#N/A		#N/A	#N/A							GB46646	GB48683
		GB46647	GB46459		#N/A	#N/A		#N/A	#N/A							GB46647	GB48691
		GB46650	GB46460		#N/A	#N/A		#N/A	#N/A							#N/A	GB48698
		GB46651	GB46462		#N/A	#N/A		#N/A	#N/A							#N/A	GB48707
		GB46653	GB46464		#N/A	#N/A		#N/A	#N/A							#N/A	GB48708
		GB46654	GB46466		#N/A	#N/A		#N/A	#N/A							#N/A	GB48750
		GB46655	GB46467		#N/A	#N/A		#N/A	#N/A							GB46655	GB48776
		GB46672	GB46476		#N/A	#N/A		#N/A	#N/A							GB46672	GB48777
		GB46686	GB46477		#N/A	#N/A		#N/A	#N/A							GB46686	GB48779
		GB46713	GB46492		#N/A	#N/A		#N/A	#N/A							GB46713	GB48784
		GB46714	GB46493		#N/A	#N/A		#N/A	#N/A							GB46714	GB48797
		GB46727	GB46494		#N/A	#N/A		#N/A	#N/A							GB46727	GB48798
		GB46731	GB46502		#N/A	#N/A		#N/A	#N/A							#N/A	GB48812
		GB46735	GB46511		#N/A	#N/A		#N/A	#N/A							GB46735	GB48820
		GB46745	GB46512		#N/A	#N/A		#N/A	#N/A							GB46745	GB48823
		GB46761	GB46520		#N/A	#N/A		#N/A	#N/A							#N/A	GB48827
		GB46762	GB46521		#N/A	#N/A		#N/A	#N/A							GB46762	GB48829
		GB46772	GB46523		#N/A	#N/A		#N/A	#N/A							GB46772	GB48834
		GB46773	GB46533		#N/A	#N/A		#N/A	#N/A							GB46773	GB48849
		GB46774	GB46534		#N/A	#N/A		#N/A	#N/A							GB46774	GB48852
		GB46786	GB46563		#N/A	#N/A		#N/A	#N/A							GB46786	GB48855
		GB46787	GB46565		#N/A	#N/A		#N/A	#N/A							GB46787	GB48866
		GB46790	GB46569		#N/A	#N/A		#N/A	#N/A							GB46790	GB48883
		GB46792	GB46579		#N/A	#N/A		#N/A	#N/A							GB46792	GB48926
		GB46812	GB46580		#N/A	#N/A		#N/A	#N/A							GB46812	GB48927
		GB46813	GB46581		#N/A	#N/A		#N/A	#N/A							GB46813	GB48928
		GB46818	GB46587		#N/A	#N/A		#N/A	#N/A							GB46818	GB48937
		GB46842	GB46594		#N/A	#N/A		#N/A	#N/A							#N/A	GB48940
		GB46844	GB46602		#N/A	#N/A		#N/A	#N/A							GB46844	GB48943
		GB46868	GB46603		#N/A	#N/A		#N/A	#N/A							#N/A	GB48944
		GB46873	GB46612		#N/A	#N/A		#N/A	#N/A							#N/A	GB48951
		GB46877	GB46613		#N/A	#N/A		#N/A	#N/A							GB46877	GB48982
		GB46878	GB46617		#N/A	#N/A		#N/A	#N/A							GB46878	GB48994
		GB46887	GB46621		#N/A	#N/A		#N/A	#N/A							GB46887	GB48997
		GB46888	GB46629		#N/A	#N/A		#N/A	#N/A							GB46888	GB48998
		GB46889	GB46635		#N/A	#N/A		#N/A	#N/A							GB46889	GB49000
		GB46892	GB46636		#N/A	#N/A		#N/A	#N/A							GB46892	GB49020
		GB46897	GB46639		#N/A	#N/A		#N/A	#N/A							#N/A	GB49025
		GB46898	GB46642		#N/A	#N/A		#N/A	#N/A							GB46898	GB49027
		GB46899	GB46643		#N/A	#N/A		#N/A	#N/A							GB46899	GB49037
		GB46903	GB46644		#N/A	#N/A		#N/A	#N/A							GB46903	GB49038
		GB46906	GB46645		#N/A	#N/A		#N/A	#N/A							GB46906	GB49047
		GB46907	GB46646		#N/A	#N/A		#N/A	#N/A							GB46907	GB49056
		GB46908	GB46647		#N/A	#N/A		#N/A	#N/A							GB46908	GB49081
		GB46909	GB46652		#N/A	#N/A		#N/A	#N/A							GB46909	GB49083
		GB46916	GB46655		#N/A	#N/A		#N/A	#N/A							GB46916	GB49084
		GB46917	GB46672		#N/A	#N/A		#N/A	#N/A							GB46917	GB49090
		GB46921	GB46673		#N/A	#N/A		#N/A	#N/A							GB46921	GB49095
		GB46927	GB46683		#N/A	#N/A		#N/A	#N/A							GB46927	GB49101
		GB46944	GB46684		#N/A	#N/A		#N/A	#N/A							#N/A	GB49107
		GB46962	GB46686		#N/A	#N/A		#N/A	#N/A							GB46962	GB49110
		GB46963	GB46688		#N/A	#N/A		#N/A	#N/A							GB46963	GB49112
		GB46971	GB46710		#N/A	#N/A		#N/A	#N/A							#N/A	GB49118
		GB46987	GB46713		#N/A	#N/A		#N/A	#N/A							GB46987	GB49120
		GB46994	GB46714		#N/A	#N/A		#N/A	#N/A							GB46994	GB49123
		GB47014	GB46726		#N/A	#N/A		#N/A	#N/A							GB47014	GB49126
		GB47016	GB46727		#N/A	#N/A		#N/A	#N/A							GB47016	GB49129
		GB47023	GB46732		#N/A	#N/A		#N/A	#N/A							#N/A	GB49132
		GB47026	GB46733		#N/A	#N/A		#N/A	#N/A							GB47026	GB49146
		GB47035	GB46735		#N/A	#N/A		#N/A	#N/A							#N/A	GB49156
		GB47055	GB46740		#N/A	#N/A		#N/A	#N/A							GB47055	GB49161
		GB47061	GB46742		#N/A	#N/A		#N/A	#N/A							GB47061	GB49168
		GB47073	GB46745		#N/A	#N/A		#N/A	#N/A							GB47073	GB49189
		GB47075	GB46752		#N/A	#N/A		#N/A	#N/A							GB47075	GB49192
		GB47079	GB46762		#N/A	#N/A		#N/A	#N/A							GB47079	GB49222
		GB47082	GB46766		#N/A	#N/A		#N/A	#N/A							GB47082	GB49259
		GB47106	GB46772		#N/A	#N/A		#N/A	#N/A							#N/A	GB49284
		GB47107	GB46773		#N/A	#N/A		#N/A	#N/A							GB47107	GB49298
		GB47109	GB46774		#N/A	#N/A		#N/A	#N/A							GB47109	GB49301
		GB47111	GB46784		#N/A	#N/A		#N/A	#N/A							GB47111	GB49303
		GB47112	GB46785		#N/A	#N/A		#N/A	#N/A							GB47112	GB49306
		GB47114	GB46786		#N/A	#N/A		#N/A	#N/A							GB47114	GB49315
		GB47140	GB46787		#N/A	#N/A		#N/A	#N/A							GB47140	GB49324
		GB47141	GB46790		#N/A	#N/A		#N/A	#N/A							GB47141	GB49325
		GB47142	GB46792		#N/A	#N/A		#N/A	#N/A							GB47142	GB49326
		GB47151	GB46812		#N/A	#N/A		#N/A	#N/A							#N/A	GB49329
		GB47153	GB46813		#N/A	#N/A		#N/A	#N/A							GB47153	GB49330
		GB47159	GB46818		#N/A	#N/A		#N/A	#N/A							GB47159	GB49331
		GB47161	GB46833		#N/A	#N/A		#N/A	#N/A							GB47161	GB49337
		GB47180	GB46844		#N/A	#N/A		#N/A	#N/A							GB47180	GB49344
		GB47184	GB46853		#N/A	#N/A		#N/A	#N/A							GB47184	GB49348
		GB47185	GB46876		#N/A	#N/A		#N/A	#N/A							GB47185	GB49349
		GB47191	GB46877		#N/A	#N/A		#N/A	#N/A							GB47191	GB49351
		GB47194	GB46878		#N/A	#N/A		#N/A	#N/A							GB47194	GB49352
		GB47199	GB46886		#N/A	#N/A		#N/A	#N/A							#N/A	GB49353
		GB47201	GB46887		#N/A	#N/A		#N/A	#N/A							GB47201	GB49355
		GB47202	GB46888		#N/A	#N/A		#N/A	#N/A							GB47202	GB49356
		GB47208	GB46889		#N/A	#N/A		#N/A	#N/A							GB47208	GB49358
		GB47214	GB46892		#N/A	#N/A		#N/A	#N/A							GB47214	GB49366
		GB47223	GB46898		#N/A	#N/A		#N/A	#N/A							#N/A	GB49368
		GB47226	GB46899		#N/A	#N/A		#N/A	#N/A							GB47226	GB49369
		GB47229	GB46903		#N/A	#N/A		#N/A	#N/A							GB47229	GB49370
		GB47231	GB46904		#N/A	#N/A		#N/A	#N/A							GB47231	GB49375
		GB47232	GB46906		#N/A	#N/A		#N/A	#N/A							GB47232	GB49383
		GB47233	GB46907		#N/A	#N/A		#N/A	#N/A							GB47233	GB49390
		GB47234	GB46908		#N/A	#N/A		#N/A	#N/A							GB47234	GB49391
		GB47237	GB46909		#N/A	#N/A		#N/A	#N/A							GB47237	GB49399
		GB47239	GB46911		#N/A	#N/A		#N/A	#N/A							GB47239	GB49404
		GB47247	GB46914		#N/A	#N/A		#N/A	#N/A							GB47247	GB49406
		GB47248	GB46915		#N/A	#N/A		#N/A	#N/A							GB47248	GB49414
		GB47249	GB46916		#N/A	#N/A		#N/A	#N/A							GB47249	GB49418
		GB47271	GB46917		#N/A	#N/A		#N/A	#N/A							GB47271	GB49419
		GB47272	GB46918		#N/A	#N/A		#N/A	#N/A							GB47272	GB49425
		GB47277	GB46921		#N/A	#N/A		#N/A	#N/A							GB47277	GB49426
		GB47279	GB46925		#N/A	#N/A		#N/A	#N/A							GB47279	GB49429
		GB47280	GB46927		#N/A	#N/A		#N/A	#N/A							GB47280	GB49438
		GB47281	GB46962		#N/A	#N/A		#N/A	#N/A							GB47281	GB49439
		GB47295	GB46963		#N/A	#N/A		#N/A	#N/A							GB47295	GB49441
		GB47296	GB46975		#N/A	#N/A		#N/A	#N/A							GB47296	GB49448
		GB47306	GB46986		#N/A	#N/A		#N/A	#N/A							GB47306	GB49453
		GB47310	GB46987		#N/A	#N/A		#N/A	#N/A							#N/A	GB49457
		GB47311	GB46994		#N/A	#N/A		#N/A	#N/A							GB47311	GB49462
		GB47313	GB47014		#N/A	#N/A		#N/A	#N/A							GB47313	GB49469
		GB47318	GB47016		#N/A	#N/A		#N/A	#N/A							GB47318	GB49475
		GB47320	GB47018		#N/A	#N/A		#N/A	#N/A							GB47320	GB49486
		GB47324	GB47022		#N/A	#N/A		#N/A	#N/A							GB47324	GB49488
		GB47327	GB47026		#N/A	#N/A		#N/A	#N/A							GB47327	GB49490
		GB47333	GB47042		#N/A	#N/A		#N/A	#N/A							GB47333	GB49493
		GB47334	GB47055		#N/A	#N/A		#N/A	#N/A							#N/A	GB49494
		GB47336	GB47061		#N/A	#N/A		#N/A	#N/A							GB47336	GB49497
		GB47345	GB47073		#N/A	#N/A		#N/A	#N/A							GB47345	GB49515
		GB47347	GB47075		#N/A	#N/A		#N/A	#N/A							GB47347	GB49516
		GB47350	GB47079		#N/A	#N/A		#N/A	#N/A							#N/A	GB49519
		GB47380	GB47082		#N/A	#N/A		#N/A	#N/A							GB47380	GB49520
		GB47381	GB47104		#N/A	#N/A		#N/A	#N/A							GB47381	GB49525
		GB47382	GB47105		#N/A	#N/A		#N/A	#N/A							GB47382	GB49527
		GB47390	GB47107		#N/A	#N/A		#N/A	#N/A							GB47390	GB49538
		GB47393	GB47109		#N/A	#N/A		#N/A	#N/A							GB47393	GB49539
		GB47405	GB47110		#N/A	#N/A		#N/A	#N/A							GB47405	GB49549
		GB47406	GB47111		#N/A	#N/A		#N/A	#N/A							GB47406	GB49551
		GB47407	GB47112		#N/A	#N/A		#N/A	#N/A							GB47407	GB49553
		GB47412	GB47114		#N/A	#N/A		#N/A	#N/A							#N/A	GB49571
		GB47419	GB47140		#N/A	#N/A		#N/A	#N/A							GB47419	GB49574
		GB47420	GB47141		#N/A	#N/A		#N/A	#N/A							GB47420	GB49585
		GB47422	GB47142		#N/A	#N/A		#N/A	#N/A							GB47422	GB49589
		GB47423	GB47143		#N/A	#N/A		#N/A	#N/A							GB47423	GB49590
		GB47428	GB47153		#N/A	#N/A		#N/A	#N/A							GB47428	GB49597
		GB47430	GB47159		#N/A	#N/A		#N/A	#N/A							GB47430	GB49598
		GB47431	GB47161		#N/A	#N/A		#N/A	#N/A							GB47431	GB49604
		GB47432	GB47180		#N/A	#N/A		#N/A	#N/A							GB47432	GB49608
		GB47434	GB47184		#N/A	#N/A		#N/A	#N/A							GB47434	GB49611
		GB47435	GB47185		#N/A	#N/A		#N/A	#N/A							GB47435	GB49612
		GB47437	GB47191		#N/A	#N/A		#N/A	#N/A							GB47437	GB49613
		GB47438	GB47194		#N/A	#N/A		#N/A	#N/A							GB47438	GB49614
		GB47440	GB47201		#N/A	#N/A		#N/A	#N/A							GB47440	GB49623
		GB47446	GB47202		#N/A	#N/A		#N/A	#N/A							#N/A	GB49624
		GB47452	GB47208		#N/A	#N/A		#N/A	#N/A							#N/A	GB49628
		GB47454	GB47214		#N/A	#N/A		#N/A	#N/A							GB47454	GB49633
		GB47455	GB47215		#N/A	#N/A		#N/A	#N/A							GB47455	GB49634
		GB47459	GB47226		#N/A	#N/A		#N/A	#N/A							GB47459	GB49637
		GB47460	GB47229		#N/A	#N/A		#N/A	#N/A							GB47460	GB49651
		GB47461	GB47231		#N/A	#N/A		#N/A	#N/A							GB47461	GB49658
		GB47463	GB47232		#N/A	#N/A		#N/A	#N/A							GB47463	GB49661
		GB47475	GB47233		#N/A	#N/A		#N/A	#N/A							#N/A	GB49672
		GB47476	GB47234		#N/A	#N/A		#N/A	#N/A							GB47476	GB49680
		GB47482	GB47235		#N/A	#N/A		#N/A	#N/A							GB47482	GB49702
		GB47484	GB47236		#N/A	#N/A		#N/A	#N/A							GB47484	GB49706
		GB47485	GB47237		#N/A	#N/A		#N/A	#N/A							#N/A	GB49713
		GB47486	GB47239		#N/A	#N/A		#N/A	#N/A							GB47486	GB49714
		GB47488	GB47247		#N/A	#N/A		#N/A	#N/A							#N/A	GB49728
		GB47495	GB47248		#N/A	#N/A		#N/A	#N/A							GB47495	GB49758
		GB47498	GB47249		#N/A	#N/A		#N/A	#N/A							#N/A	GB49762
		GB47504	GB47259		#N/A	#N/A		#N/A	#N/A							GB47504	GB49773
		GB47505	GB47271		#N/A	#N/A		#N/A	#N/A							GB47505	GB49775
		GB47506	GB47272		#N/A	#N/A		#N/A	#N/A							GB47506	GB49781
		GB47510	GB47277		#N/A	#N/A		#N/A	#N/A							#N/A	GB49784
		GB47538	GB47279		#N/A	#N/A		#N/A	#N/A							GB47538	GB49804
		GB47539	GB47280		#N/A	#N/A		#N/A	#N/A							GB47539	GB49826
		GB47540	GB47281		#N/A	#N/A		#N/A	#N/A							GB47540	GB49827
		GB47546	GB47283		#N/A	#N/A		#N/A	#N/A							#N/A	GB49841
		GB47554	GB47295		#N/A	#N/A		#N/A	#N/A							GB47554	GB49884
		GB47556	GB47296		#N/A	#N/A		#N/A	#N/A							#N/A	GB49885
		GB47568	GB47303		#N/A	#N/A		#N/A	#N/A							GB47568	GB49886
		GB47570	GB47306		#N/A	#N/A		#N/A	#N/A							GB47570	GB49888
		GB47575	GB47311		#N/A	#N/A		#N/A	#N/A							GB47575	GB49890
		GB47579	GB47313		#N/A	#N/A		#N/A	#N/A							GB47579	GB49895
		GB47580	GB47318		#N/A	#N/A		#N/A	#N/A							GB47580	GB49902
		GB47593	GB47320		#N/A	#N/A		#N/A	#N/A							GB47593	GB49903
		GB47599	GB47324		#N/A	#N/A		#N/A	#N/A							GB47599	GB49911
		GB47601	GB47327		#N/A	#N/A		#N/A	#N/A							#N/A	GB49927
		GB47602	GB47333		#N/A	#N/A		#N/A	#N/A							GB47602	GB49928
		GB47607	GB47336		#N/A	#N/A		#N/A	#N/A							#N/A	GB49934
		GB47608	GB47341		#N/A	#N/A		#N/A	#N/A							GB47608	GB49935
		GB47611	GB47345		#N/A	#N/A		#N/A	#N/A							#N/A	GB49939
		GB47613	GB47347		#N/A	#N/A		#N/A	#N/A							#N/A	GB49941
		GB47614	GB47354		#N/A	#N/A		#N/A	#N/A							GB47614	GB49942
		GB47626	GB47380		#N/A	#N/A		#N/A	#N/A							GB47626	GB49944
		GB47627	GB47381		#N/A	#N/A		#N/A	#N/A							GB47627	GB49949
		GB47630	GB47382		#N/A	#N/A		#N/A	#N/A							GB47630	GB49953
		GB47633	GB47383		#N/A	#N/A		#N/A	#N/A							GB47633	GB49959
		GB47638	GB47390		#N/A	#N/A		#N/A	#N/A							GB47638	GB49961
		GB47658	GB47393		#N/A	#N/A		#N/A	#N/A							GB47658	GB49967
		GB47659	GB47394		#N/A	#N/A		#N/A	#N/A							#N/A	GB49970
		GB47663	GB47395		#N/A	#N/A		#N/A	#N/A							GB47663	GB49985
		GB47665	GB47396		#N/A	#N/A		#N/A	#N/A							GB47665	GB49988
		GB47667	GB47398		#N/A	#N/A		#N/A	#N/A							GB47667	GB50004
		GB47668	GB47405		#N/A	#N/A		#N/A	#N/A							#N/A	GB50005
		GB47670	GB47406		#N/A	#N/A		#N/A	#N/A							GB47670	GB50010
		GB47687	GB47407		#N/A	#N/A		#N/A	#N/A							GB47687	GB50020
		GB47688	GB47409		#N/A	#N/A		#N/A	#N/A							GB47688	GB50024
		GB47732	GB47419		#N/A	#N/A		#N/A	#N/A							GB47732	GB50030
		GB47734	GB47420		#N/A	#N/A		#N/A	#N/A							GB47734	GB50031
		GB47743	GB47422		#N/A	#N/A		#N/A	#N/A							GB47743	GB50043
		GB47746	GB47423		#N/A	#N/A		#N/A	#N/A							#N/A	GB50063
		GB47748	GB47427		#N/A	#N/A		#N/A	#N/A							GB47748	GB50067
		GB47751	GB47428		#N/A	#N/A		#N/A	#N/A							#N/A	GB50071
		GB47768	GB47430		#N/A	#N/A		#N/A	#N/A							GB47768	GB50077
		GB47773	GB47431		#N/A	#N/A		#N/A	#N/A							GB47773	GB50087
		GB47799	GB47432		#N/A	#N/A		#N/A	#N/A							GB47799	GB50094
		GB47804	GB47434		#N/A	#N/A		#N/A	#N/A							#N/A	GB50096
		GB47811	GB47435		#N/A	#N/A		#N/A	#N/A							GB47811	GB50102
		GB47812	GB47436		#N/A	#N/A		#N/A	#N/A							GB47812	GB50107
		GB47814	GB47437		#N/A	#N/A		#N/A	#N/A							GB47814	GB50113
		GB47816	GB47438		#N/A	#N/A		#N/A	#N/A							GB47816	GB50117
		GB47829	GB47439		#N/A	#N/A		#N/A	#N/A							GB47829	GB50126
		GB47832	GB47440		#N/A	#N/A		#N/A	#N/A							GB47832	GB50127
		GB47837	GB47441		#N/A	#N/A		#N/A	#N/A							GB47837	GB50131
		GB47841	GB47454		#N/A	#N/A		#N/A	#N/A							#N/A	GB50133
		GB47844	GB47455		#N/A	#N/A		#N/A	#N/A							GB47844	GB50135
		GB47847	GB47458		#N/A	#N/A		#N/A	#N/A							#N/A	GB50144
		GB47880	GB47459		#N/A	#N/A		#N/A	#N/A							GB47880	GB50145
		GB47882	GB47460		#N/A	#N/A		#N/A	#N/A							GB47882	GB50149
		GB47889	GB47461		#N/A	#N/A		#N/A	#N/A							GB47889	GB50156
		GB47896	GB47463		#N/A	#N/A		#N/A	#N/A							#N/A	GB50161
		GB47905	GB47476		#N/A	#N/A		#N/A	#N/A							GB47905	GB50177
		GB47931	GB47478		#N/A	#N/A		#N/A	#N/A							#N/A	GB50186
		GB47940	GB47482		#N/A	#N/A		#N/A	#N/A							GB47940	GB50190
		GB47957	GB47484		#N/A	#N/A		#N/A	#N/A							#N/A	GB50194
		GB47960	GB47486		#N/A	#N/A		#N/A	#N/A							GB47960	GB50208
		GB47963	GB47495		#N/A	#N/A		#N/A	#N/A							GB47963	GB50211
		GB47964	GB47504		#N/A	#N/A		#N/A	#N/A							GB47964	GB50229
		GB47965	GB47505		#N/A	#N/A		#N/A	#N/A							GB47965	GB50252
		GB47966	GB47506		#N/A	#N/A		#N/A	#N/A							GB47966	GB50253
		GB47973	GB47538		#N/A	#N/A		#N/A	#N/A							GB47973	GB50259
		GB47978	GB47539		#N/A	#N/A		#N/A	#N/A							#N/A	GB50269
		GB47998	GB47540		#N/A	#N/A		#N/A	#N/A							GB47998	GB50271
		GB48017	GB47554		#N/A	#N/A		#N/A	#N/A							GB48017	GB50272
		GB48039	GB47568		#N/A	#N/A		#N/A	#N/A							GB48039	GB50274
		GB48040	GB47569		#N/A	#N/A		#N/A	#N/A							GB48040	GB50275
		GB48072	GB47570		#N/A	#N/A		#N/A	#N/A							GB48072	GB50276
		GB48086	GB47574		#N/A	#N/A		#N/A	#N/A							GB48086	GB50278
		GB48093	GB47575		#N/A	#N/A		#N/A	#N/A							GB48093	GB50280
		GB48095	GB47577		#N/A	#N/A		#N/A	#N/A							GB48095	GB50281
		GB48101	GB47579		#N/A	#N/A		#N/A	#N/A							GB48101	GB50322
		GB48103	GB47580		#N/A	#N/A		#N/A	#N/A							GB48103	GB50337
		GB48115	GB47588		#N/A	#N/A		#N/A	#N/A							GB48115	GB50338
		GB48117	GB47593		#N/A	#N/A		#N/A	#N/A							#N/A	GB50344
		GB48122	GB47599		#N/A	#N/A		#N/A	#N/A							GB48122	GB50346
		GB48124	GB47602		#N/A	#N/A		#N/A	#N/A							GB48124	GB50348
		GB48126	GB47608		#N/A	#N/A		#N/A	#N/A							GB48126	GB50357
		GB48134	GB47614		#N/A	#N/A		#N/A	#N/A							GB48134	GB50359
		GB48136	GB47616		#N/A	#N/A		#N/A	#N/A							#N/A	GB50364
		GB48146	GB47626		#N/A	#N/A		#N/A	#N/A							GB48146	GB50378
		GB48148	GB47627		#N/A	#N/A		#N/A	#N/A							GB48148	GB50390
		GB48169	GB47630		#N/A	#N/A		#N/A	#N/A							GB48169	GB50392
		GB48170	GB47633		#N/A	#N/A		#N/A	#N/A							GB48170	GB50413
		GB48177	GB47636		#N/A	#N/A		#N/A	#N/A							GB48177	GB50414
		GB48187	GB47638		#N/A	#N/A		#N/A	#N/A							GB48187	GB50418
		GB48188	GB47658		#N/A	#N/A		#N/A	#N/A							GB48188	GB50420
		GB48191	GB47663		#N/A	#N/A		#N/A	#N/A							GB48191	GB50421
		GB48195	GB47665		#N/A	#N/A		#N/A	#N/A							GB48195	GB50423
		GB48201	GB47667		#N/A	#N/A		#N/A	#N/A							GB48201	GB50430
		GB48204	GB47670		#N/A	#N/A		#N/A	#N/A							GB48204	GB50435
		GB48208	GB47687		#N/A	#N/A		#N/A	#N/A							GB48208	GB50459
		GB48209	GB47688		#N/A	#N/A		#N/A	#N/A							GB48209	GB50460
		GB48213	GB47732		#N/A	#N/A		#N/A	#N/A							#N/A	GB50471
		GB48220	GB47734		#N/A	#N/A		#N/A	#N/A							GB48220	GB50477
		GB48222	GB47740		#N/A	#N/A		#N/A	#N/A							GB48222	GB50491
		GB48223	GB47743		#N/A	#N/A		#N/A	#N/A							GB48223	GB50493
		GB48225	GB47748		#N/A	#N/A		#N/A	#N/A							#N/A	GB50496
		GB48235	GB47753		#N/A	#N/A		#N/A	#N/A							GB48235	GB50516
		GB48243	GB47768		#N/A	#N/A		#N/A	#N/A							GB48243	GB50524
		GB48251	GB47773		#N/A	#N/A		#N/A	#N/A							GB48251	GB50526
		GB48265	GB47791		#N/A	#N/A		#N/A	#N/A							GB48265	GB50534
		GB48266	GB47799		#N/A	#N/A		#N/A	#N/A							GB48266	GB50535
		GB48278	GB47811		#N/A	#N/A		#N/A	#N/A							#N/A	GB50549
		GB48289	GB47812		#N/A	#N/A		#N/A	#N/A							GB48289	GB50550
		GB48299	GB47814		#N/A	#N/A		#N/A	#N/A							GB48299	GB50552
		GB48300	GB47816		#N/A	#N/A		#N/A	#N/A							#N/A	GB50554
		GB48301	GB47817		#N/A	#N/A		#N/A	#N/A							#N/A	GB50563
		GB48304	GB47823		#N/A	#N/A		#N/A	#N/A							GB48304	GB50587
		GB48305	GB47829		#N/A	#N/A		#N/A	#N/A							GB48305	GB50598
		GB48306	GB47832		#N/A	#N/A		#N/A	#N/A							GB48306	GB50602
		GB48308	GB47837		#N/A	#N/A		#N/A	#N/A							GB48308	GB50605
		GB48309	GB47839		#N/A	#N/A		#N/A	#N/A							GB48309	GB50606
		GB48310	GB47844		#N/A	#N/A		#N/A	#N/A							GB48310	GB50607
		GB48314	GB47846		#N/A	#N/A		#N/A	#N/A							GB48314	GB50609
		GB48315	GB47880		#N/A	#N/A		#N/A	#N/A							GB48315	GB50620
		GB48317	GB47881		#N/A	#N/A		#N/A	#N/A							GB48317	GB50624
		GB48321	GB47882		#N/A	#N/A		#N/A	#N/A							GB48321	GB50625
		GB48322	GB47889		#N/A	#N/A		#N/A	#N/A							#N/A	GB50627
		GB48324	GB47905		#N/A	#N/A		#N/A	#N/A							#N/A	GB50628
		GB48333	GB47925		#N/A	#N/A		#N/A	#N/A							GB48333	GB50638
		GB48337	GB47940		#N/A	#N/A		#N/A	#N/A							GB48337	GB50641
		GB48339	GB47955		#N/A	#N/A		#N/A	#N/A							GB48339	GB50642
		GB48340	GB47960		#N/A	#N/A		#N/A	#N/A							GB48340	GB50681
		GB48347	GB47963		#N/A	#N/A		#N/A	#N/A							GB48347	GB50688
		GB48351	GB47964		#N/A	#N/A		#N/A	#N/A							GB48351	GB50701
		GB48352	GB47965		#N/A	#N/A		#N/A	#N/A							GB48352	GB50705
		GB48356	GB47966		#N/A	#N/A		#N/A	#N/A							GB48356	GB50725
		GB48361	GB47969		#N/A	#N/A		#N/A	#N/A							#N/A	GB50727
		GB48364	GB47973		#N/A	#N/A		#N/A	#N/A							GB48364	GB50730
		GB48367	GB47974		#N/A	#N/A		#N/A	#N/A							GB48367	GB50731
		GB48369	GB47992		#N/A	#N/A		#N/A	#N/A							GB48369	GB50732
		GB48372	GB47996		#N/A	#N/A		#N/A	#N/A							GB48372	GB50745
		GB48375	GB47998		#N/A	#N/A		#N/A	#N/A							#N/A	GB50750
		GB48402	GB48009		#N/A	#N/A		#N/A	#N/A							GB48402	GB50757
		GB48403	GB48017		#N/A	#N/A		#N/A	#N/A							#N/A	GB50784
		GB48407	GB48028		#N/A	#N/A		#N/A	#N/A							GB48407	GB50788
		GB48409	GB48034		#N/A	#N/A		#N/A	#N/A							GB48409	GB50801
		GB48412	GB48039		#N/A	#N/A		#N/A	#N/A							#N/A	GB50802
		GB48416	GB48040		#N/A	#N/A		#N/A	#N/A							#N/A	GB50809
		GB48417	GB48072		#N/A	#N/A		#N/A	#N/A							GB48417	GB50811
		GB48429	GB48086		#N/A	#N/A		#N/A	#N/A							#N/A	GB50812
		GB48430	GB48093		#N/A	#N/A		#N/A	#N/A							GB48430	GB50813
		GB48431	GB48095		#N/A	#N/A		#N/A	#N/A							GB48431	GB50816
		GB48433	GB48101		#N/A	#N/A		#N/A	#N/A							GB48433	GB50833
		GB48434	GB48103		#N/A	#N/A		#N/A	#N/A							GB48434	GB50846
		GB48440	GB48111		#N/A	#N/A		#N/A	#N/A							GB48440	GB50849
		GB48444	GB48112		#N/A	#N/A		#N/A	#N/A							GB48444	GB50850
		GB48445	GB48115		#N/A	#N/A		#N/A	#N/A							GB48445	GB50851
		GB48447	GB48122		#N/A	#N/A		#N/A	#N/A							GB48447	GB50856
		GB48448	GB48124		#N/A	#N/A		#N/A	#N/A							GB48448	GB50857
		GB48456	GB48126		#N/A	#N/A		#N/A	#N/A							GB48456	GB50898
		GB48465	GB48134		#N/A	#N/A		#N/A	#N/A							#N/A	GB50902
		GB48466	GB48145		#N/A	#N/A		#N/A	#N/A							GB48466	GB50919
		GB48469	GB48146		#N/A	#N/A		#N/A	#N/A							GB48469	GB50924
		GB48487	GB48148		#N/A	#N/A		#N/A	#N/A							GB48487	GB50927
		GB48492	GB48169		#N/A	#N/A		#N/A	#N/A							#N/A	GB50941
		GB48505	GB48170		#N/A	#N/A		#N/A	#N/A							#N/A	GB50950
		GB48523	GB48171		#N/A	#N/A		#N/A	#N/A							GB48523	GB50951
		GB48527	GB48177		#N/A	#N/A		#N/A	#N/A							GB48527	GB50952
		GB48531	GB48187		#N/A	#N/A		#N/A	#N/A							GB48531	GB50955
		GB48532	GB48188		#N/A	#N/A		#N/A	#N/A							GB48532	GB50958
		GB48537	GB48191		#N/A	#N/A		#N/A	#N/A							GB48537	GB50963
		GB48544	GB48195		#N/A	#N/A		#N/A	#N/A							GB48544	GB50964
		GB48563	GB48201		#N/A	#N/A		#N/A	#N/A							GB48563	GB50970
		GB48565	GB48204		#N/A	#N/A		#N/A	#N/A							GB48565	GB50972
		GB48566	GB48207		#N/A	#N/A		#N/A	#N/A							GB48566	GB50980
		GB48567	GB48208		#N/A	#N/A		#N/A	#N/A							GB48567	GB50995
		GB48573	GB48209		#N/A	#N/A		#N/A	#N/A							#N/A	GB51000
		GB48574	GB48220		#N/A	#N/A		#N/A	#N/A							GB48574	GB51002
		GB48597	GB48222		#N/A	#N/A		#N/A	#N/A							GB48597	GB51004
		GB48598	GB48223		#N/A	#N/A		#N/A	#N/A							#N/A	GB51008
		GB48604	GB48235		#N/A	#N/A		#N/A	#N/A							GB48604	GB51009
		GB48605	GB48241		#N/A	#N/A		#N/A	#N/A							#N/A	GB51014
		GB48608	GB48243		#N/A	#N/A		#N/A	#N/A							#N/A	GB51029
		GB48619	GB48251		#N/A	#N/A		#N/A	#N/A							GB48619	GB51033
		GB48621	GB48255		#N/A	#N/A		#N/A	#N/A							GB48621	GB51037
		GB48626	GB48265		#N/A	#N/A		#N/A	#N/A							#N/A	GB51042
		GB48628	GB48266		#N/A	#N/A		#N/A	#N/A							GB48628	GB51058
		GB48632	GB48289		#N/A	#N/A		#N/A	#N/A							GB48632	GB51062
		GB48634	GB48299		#N/A	#N/A		#N/A	#N/A							GB48634	GB51064
		GB48641	GB48304		#N/A	#N/A		#N/A	#N/A							GB48641	GB51067
		GB48642	GB48305		#N/A	#N/A		#N/A	#N/A							GB48642	GB51078
		GB48645	GB48306		#N/A	#N/A		#N/A	#N/A							GB48645	GB51080
		GB48663	GB48307		#N/A	#N/A		#N/A	#N/A							#N/A	GB51087
		GB48669	GB48308		#N/A	#N/A		#N/A	#N/A							GB48669	GB51109
		GB48670	GB48309		#N/A	#N/A		#N/A	#N/A							GB48670	GB51110
		GB48672	GB48310		#N/A	#N/A		#N/A	#N/A							GB48672	GB51112
		GB48681	GB48313		#N/A	#N/A		#N/A	#N/A							#N/A	GB51119
		GB48682	GB48314		#N/A	#N/A		#N/A	#N/A							GB48682	GB51122
		GB48683	GB48315		#N/A	#N/A		#N/A	#N/A							GB48683	GB51123
		GB48691	GB48317		#N/A	#N/A		#N/A	#N/A							GB48691	GB51125
		GB48693	GB48321		#N/A	#N/A		#N/A	#N/A							#N/A	GB51130
		GB48698	GB48323		#N/A	#N/A		#N/A	#N/A							GB48698	GB51143
		GB48707	GB48333		#N/A	#N/A		#N/A	#N/A							GB48707	GB51144
		GB48708	GB48337		#N/A	#N/A		#N/A	#N/A							GB48708	GB51148
		GB48742	GB48339		#N/A	#N/A		#N/A	#N/A							#N/A	GB51165
		GB48747	GB48340		#N/A	#N/A		#N/A	#N/A							#N/A	GB51186
		GB48750	GB48346		#N/A	#N/A		#N/A	#N/A							GB48750	GB51188
		GB48775	GB48347		#N/A	#N/A		#N/A	#N/A							#N/A	GB51209
		GB48776	GB48351		#N/A	#N/A		#N/A	#N/A							GB48776	GB51210
		GB48777	GB48352		#N/A	#N/A		#N/A	#N/A							GB48777	GB51218
		GB48779	GB48356		#N/A	#N/A		#N/A	#N/A							GB48779	GB51220
		GB48784	GB48360		#N/A	#N/A		#N/A	#N/A							GB48784	GB51221
		GB48785	GB48364		#N/A	#N/A		#N/A	#N/A							#N/A	GB51223
		GB48789	GB48367		#N/A	#N/A		#N/A	#N/A							#N/A	GB51250
		GB48797	GB48369		#N/A	#N/A		#N/A	#N/A							GB48797	GB51251
		GB48798	GB48372		#N/A	#N/A		#N/A	#N/A							GB48798	GB51271
		GB48812	GB48402		#N/A	#N/A		#N/A	#N/A							GB48812	GB51272
		GB48820	GB48404		#N/A	#N/A		#N/A	#N/A							GB48820	GB51273
		GB48823	GB48406		#N/A	#N/A		#N/A	#N/A							GB48823	GB51278
		GB48827	GB48407		#N/A	#N/A		#N/A	#N/A							GB48827	GB51283
		GB48829	GB48408		#N/A	#N/A		#N/A	#N/A							GB48829	GB51336
		GB48834	GB48409		#N/A	#N/A		#N/A	#N/A							GB48834	GB51338
		GB48846	GB48417		#N/A	#N/A		#N/A	#N/A							#N/A	GB51342
		GB48849	GB48424		#N/A	#N/A		#N/A	#N/A							GB48849	GB51345
		GB48852	GB48430		#N/A	#N/A		#N/A	#N/A							GB48852	GB51361
		GB48855	GB48431		#N/A	#N/A		#N/A	#N/A							GB48855	GB51368
		GB48862	GB48433		#N/A	#N/A		#N/A	#N/A							#N/A	GB51371
		GB48866	GB48434		#N/A	#N/A		#N/A	#N/A							GB48866	GB51395
		GB48883	GB48440		#N/A	#N/A		#N/A	#N/A							GB48883	GB51396
		GB48892	GB48444		#N/A	#N/A		#N/A	#N/A							#N/A	GB51400
		GB48908	GB48445		#N/A	#N/A		#N/A	#N/A							#N/A	GB51421
		GB48917	GB48446		#N/A	#N/A		#N/A	#N/A							#N/A	GB51426
		GB48926	GB48447		#N/A	#N/A		#N/A	#N/A							GB48926	GB51429
		GB48927	GB48448		#N/A	#N/A		#N/A	#N/A							GB48927	GB51431
		GB48928	GB48451		#N/A	#N/A		#N/A	#N/A							GB48928	GB51432
		GB48937	GB48456		#N/A	#N/A		#N/A	#N/A							GB48937	GB51462
		GB48940	GB48466		#N/A	#N/A		#N/A	#N/A							GB48940	GB51464
		GB48943	GB48469		#N/A	#N/A		#N/A	#N/A							GB48943	GB51465
		GB48944	GB48483		#N/A	#N/A		#N/A	#N/A							GB48944	GB51467
		GB48951	GB48487		#N/A	#N/A		#N/A	#N/A							GB48951	GB51486
		GB48953	GB48523		#N/A	#N/A		#N/A	#N/A							#N/A	GB51495
		GB48963	GB48527		#N/A	#N/A		#N/A	#N/A							#N/A	GB51498
		GB48976	GB48531		#N/A	#N/A		#N/A	#N/A							#N/A	GB51500
		GB48982	GB48532		#N/A	#N/A		#N/A	#N/A							GB48982	GB51513
		GB48993	GB48534		#N/A	#N/A		#N/A	#N/A							#N/A	GB51517
		GB48994	GB48536		#N/A	#N/A		#N/A	#N/A							GB48994	GB51518
		GB48997	GB48537		#N/A	#N/A		#N/A	#N/A							GB48997	GB51524
		GB48998	GB48544		#N/A	#N/A		#N/A	#N/A							GB48998	GB51525
		GB48999	GB48563		#N/A	#N/A		#N/A	#N/A							#N/A	GB51533
		GB49000	GB48565		#N/A	#N/A		#N/A	#N/A							GB49000	GB51534
		GB49010	GB48566		#N/A	#N/A		#N/A	#N/A							#N/A	GB51536
		GB49020	GB48567		#N/A	#N/A		#N/A	#N/A							GB49020	GB51544
		GB49025	GB48574		#N/A	#N/A		#N/A	#N/A							GB49025	GB51551
		GB49027	GB48578		#N/A	#N/A		#N/A	#N/A							GB49027	GB51553
		GB49037	GB48597		#N/A	#N/A		#N/A	#N/A							GB49037	GB51555
		GB49038	GB48604		#N/A	#N/A		#N/A	#N/A							GB49038	GB51556
		GB49047	GB48619		#N/A	#N/A		#N/A	#N/A							GB49047	GB51565
		GB49048	GB48621		#N/A	#N/A		#N/A	#N/A							#N/A	GB51583
		GB49053	GB48625		#N/A	#N/A		#N/A	#N/A							#N/A	GB51586
		GB49056	GB48628		#N/A	#N/A		#N/A	#N/A							GB49056	GB51589
		GB49076	GB48631		#N/A	#N/A		#N/A	#N/A							#N/A	GB51603
		GB49081	GB48632		#N/A	#N/A		#N/A	#N/A							GB49081	GB51613
		GB49083	GB48634		#N/A	#N/A		#N/A	#N/A							GB49083	GB51634
		GB49084	GB48641		#N/A	#N/A		#N/A	#N/A							GB49084	GB51638
		GB49090	GB48642		#N/A	#N/A		#N/A	#N/A							GB49090	GB51643
		GB49095	GB48645		#N/A	#N/A		#N/A	#N/A							GB49095	GB51659
		GB49101	GB48669		#N/A	#N/A		#N/A	#N/A							GB49101	GB51663
		GB49105	GB48670		#N/A	#N/A		#N/A	#N/A							#N/A	GB51664
		GB49107	GB48672		#N/A	#N/A		#N/A	#N/A							GB49107	GB51671
		GB49109	GB48675		#N/A	#N/A		#N/A	#N/A							#N/A	GB51672
		GB49110	GB48677		#N/A	#N/A		#N/A	#N/A							GB49110	GB51674
		GB49112	GB48678		#N/A	#N/A		#N/A	#N/A							GB49112	GB51675
		GB49118	GB48682		#N/A	#N/A		#N/A	#N/A							GB49118	GB51683
		GB49120	GB48683		#N/A	#N/A		#N/A	#N/A							GB49120	GB51684
		GB49123	GB48684		#N/A	#N/A		#N/A	#N/A							GB49123	GB51692
		GB49126	GB48691		#N/A	#N/A		#N/A	#N/A							GB49126	GB51693
		GB49129	GB48698		#N/A	#N/A		#N/A	#N/A							GB49129	GB51699
		GB49132	GB48707		#N/A	#N/A		#N/A	#N/A							GB49132	GB51700
		GB49138	GB48708		#N/A	#N/A		#N/A	#N/A							#N/A	GB51701
		GB49139	GB48750		#N/A	#N/A		#N/A	#N/A							#N/A	GB51704
		GB49146	GB48755		#N/A	#N/A		#N/A	#N/A							GB49146	GB51707
		GB49156	GB48776		#N/A	#N/A		#N/A	#N/A							GB49156	GB51710
		GB49161	GB48777		#N/A	#N/A		#N/A	#N/A							GB49161	GB51713
		GB49163	GB48779		#N/A	#N/A		#N/A	#N/A							#N/A	GB51718
		GB49168	GB48784		#N/A	#N/A		#N/A	#N/A							GB49168	GB51721
		GB49174	GB48797		#N/A	#N/A		#N/A	#N/A							#N/A	GB51723
		GB49185	GB48798		#N/A	#N/A		#N/A	#N/A							#N/A	GB51728
		GB49189	GB48799		#N/A	#N/A		#N/A	#N/A							GB49189	GB51740
		GB49192	GB48812		#N/A	#N/A		#N/A	#N/A							GB49192	GB51743
		GB49222	GB48817		#N/A	#N/A		#N/A	#N/A							GB49222	GB51755
		GB49242	GB48820		#N/A	#N/A		#N/A	#N/A							#N/A	GB51757
		GB49259	GB48823		#N/A	#N/A		#N/A	#N/A							GB49259	GB51762
		GB49284	GB48827		#N/A	#N/A		#N/A	#N/A							GB49284	GB51782
		GB49286	GB48829		#N/A	#N/A		#N/A	#N/A							#N/A	GB51798
		GB49287	GB48830		#N/A	#N/A		#N/A	#N/A							#N/A	GB51807
		GB49296	GB48834		#N/A	#N/A		#N/A	#N/A							#N/A	GB51847
		GB49298	GB48841		#N/A	#N/A		#N/A	#N/A							GB49298	GB51866
		GB49301	GB48849		#N/A	#N/A		#N/A	#N/A							GB49301	GB51883
		GB49303	GB48852		#N/A	#N/A		#N/A	#N/A							GB49303	GB51889
		GB49306	GB48855		#N/A	#N/A		#N/A	#N/A							GB49306	GB51899
		GB49315	GB48857		#N/A	#N/A		#N/A	#N/A							GB49315	GB51911
		GB49324	GB48866		#N/A	#N/A		#N/A	#N/A							GB49324	GB51913
		GB49325	GB48874		#N/A	#N/A		#N/A	#N/A							GB49325	GB51917
		GB49326	GB48883		#N/A	#N/A		#N/A	#N/A							GB49326	GB51937
		GB49327	GB48886		#N/A	#N/A		#N/A	#N/A							#N/A	GB51943
		GB49329	GB48903		#N/A	#N/A		#N/A	#N/A							GB49329	GB51968
		GB49330	GB48904		#N/A	#N/A		#N/A	#N/A							GB49330	GB51973
		GB49331	GB48905		#N/A	#N/A		#N/A	#N/A							GB49331	GB51991
		GB49337	GB48926		#N/A	#N/A		#N/A	#N/A							GB49337	GB51996
		GB49344	GB48927		#N/A	#N/A		#N/A	#N/A							GB49344	GB51999
		GB49348	GB48928		#N/A	#N/A		#N/A	#N/A							GB49348	GB52007
		GB49349	GB48937		#N/A	#N/A		#N/A	#N/A							GB49349	GB52038
		GB49351	GB48940		#N/A	#N/A		#N/A	#N/A							GB49351	GB52039
		GB49352	GB48943		#N/A	#N/A		#N/A	#N/A							GB49352	GB52060
		GB49353	GB48944		#N/A	#N/A		#N/A	#N/A							GB49353	GB52070
		GB49355	GB48949		#N/A	#N/A		#N/A	#N/A							GB49355	GB52073
		GB49356	GB48951		#N/A	#N/A		#N/A	#N/A							GB49356	GB52074
		GB49358	GB48979		#N/A	#N/A		#N/A	#N/A							GB49358	GB52075
		GB49366	GB48982		#N/A	#N/A		#N/A	#N/A							GB49366	GB52087
		GB49368	GB48994		#N/A	#N/A		#N/A	#N/A							GB49368	GB52108
		GB49369	GB48997		#N/A	#N/A		#N/A	#N/A							GB49369	GB52115
		GB49370	GB48998		#N/A	#N/A		#N/A	#N/A							GB49370	GB52121
		GB49375	GB49000		#N/A	#N/A		#N/A	#N/A							GB49375	GB52133
		GB49383	GB49012		#N/A	#N/A		#N/A	#N/A							GB49383	GB52164
		GB49386	GB49020		#N/A	#N/A		#N/A	#N/A							#N/A	GB52165
		GB49390	GB49025		#N/A	#N/A		#N/A	#N/A							GB49390	GB52171
		GB49391	GB49027		#N/A	#N/A		#N/A	#N/A							GB49391	GB52185
		GB49399	GB49037		#N/A	#N/A		#N/A	#N/A							GB49399	GB52190
		GB49404	GB49038		#N/A	#N/A		#N/A	#N/A							GB49404	GB52191
		GB49406	GB49040		#N/A	#N/A		#N/A	#N/A							GB49406	GB52195
		GB49414	GB49047		#N/A	#N/A		#N/A	#N/A							GB49414	GB52198
		GB49418	GB49056		#N/A	#N/A		#N/A	#N/A							GB49418	GB52208
		GB49419	GB49081		#N/A	#N/A		#N/A	#N/A							GB49419	GB52210
		GB49425	GB49082		#N/A	#N/A		#N/A	#N/A							GB49425	GB52212
		GB49426	GB49083		#N/A	#N/A		#N/A	#N/A							GB49426	GB52251
		GB49427	GB49084		#N/A	#N/A		#N/A	#N/A							#N/A	GB52255
		GB49429	GB49087		#N/A	#N/A		#N/A	#N/A							GB49429	GB52275
		GB49438	GB49090		#N/A	#N/A		#N/A	#N/A							GB49438	GB52288
		GB49439	GB49095		#N/A	#N/A		#N/A	#N/A							GB49439	GB52306
		GB49441	GB49101		#N/A	#N/A		#N/A	#N/A							GB49441	GB52315
		GB49448	GB49107		#N/A	#N/A		#N/A	#N/A							GB49448	GB52322
		GB49453	GB49110		#N/A	#N/A		#N/A	#N/A							GB49453	GB52323
		GB49457	GB49112		#N/A	#N/A		#N/A	#N/A							GB49457	GB52339
		GB49462	GB49114		#N/A	#N/A		#N/A	#N/A							GB49462	GB52340
		GB49466	GB49116		#N/A	#N/A		#N/A	#N/A							#N/A	GB52341
		GB49469	GB49117		#N/A	#N/A		#N/A	#N/A							GB49469	GB52347
		GB49473	GB49118		#N/A	#N/A		#N/A	#N/A							#N/A	GB52348
		GB49475	GB49120		#N/A	#N/A		#N/A	#N/A							GB49475	GB52350
		GB49486	GB49123		#N/A	#N/A		#N/A	#N/A							GB49486	GB52351
		GB49487	GB49126		#N/A	#N/A		#N/A	#N/A							#N/A	GB52420
		GB49488	GB49129		#N/A	#N/A		#N/A	#N/A							GB49488	GB52421
		GB49490	GB49132		#N/A	#N/A		#N/A	#N/A							GB49490	GB52423
		GB49493	GB49146		#N/A	#N/A		#N/A	#N/A							GB49493	GB52428
		GB49494	GB49147		#N/A	#N/A		#N/A	#N/A							GB49494	GB52434
		GB49497	GB49152		#N/A	#N/A		#N/A	#N/A							GB49497	GB52435
		GB49514	GB49156		#N/A	#N/A		#N/A	#N/A							#N/A	GB52439
		GB49515	GB49157		#N/A	#N/A		#N/A	#N/A							GB49515	GB52441
		GB49516	GB49161		#N/A	#N/A		#N/A	#N/A							GB49516	GB52454
		GB49519	GB49168		#N/A	#N/A		#N/A	#N/A							GB49519	GB52455
		GB49520	GB49171		#N/A	#N/A		#N/A	#N/A							GB49520	GB52457
		GB49525	GB49189		#N/A	#N/A		#N/A	#N/A							GB49525	GB52473
		GB49527	GB49192		#N/A	#N/A		#N/A	#N/A							GB49527	GB52496
		GB49538	GB49221		#N/A	#N/A		#N/A	#N/A							GB49538	GB52507
		GB49539	GB49222		#N/A	#N/A		#N/A	#N/A							GB49539	GB52510
		GB49549	GB49250		#N/A	#N/A		#N/A	#N/A							GB49549	GB52526
		GB49551	GB49255		#N/A	#N/A		#N/A	#N/A							GB49551	GB52529
		GB49552	GB49259		#N/A	#N/A		#N/A	#N/A							#N/A	GB52532
		GB49553	GB49284		#N/A	#N/A		#N/A	#N/A							GB49553	GB52539
		GB49571	GB49285		#N/A	#N/A		#N/A	#N/A							GB49571	GB52541
		GB49574	GB49298		#N/A	#N/A		#N/A	#N/A							GB49574	GB52559
		GB49579	GB49301		#N/A	#N/A		#N/A	#N/A							#N/A	GB52576
		GB49585	GB49303		#N/A	#N/A		#N/A	#N/A							GB49585	GB52590
		GB49589	GB49306		#N/A	#N/A		#N/A	#N/A							GB49589	GB52598
		GB49590	GB49313		#N/A	#N/A		#N/A	#N/A							GB49590	GB52614
		GB49597	GB49315		#N/A	#N/A		#N/A	#N/A							GB49597	GB52628
		GB49598	GB49324		#N/A	#N/A		#N/A	#N/A							GB49598	GB52637
		GB49604	GB49325		#N/A	#N/A		#N/A	#N/A							GB49604	GB52641
		GB49608	GB49326		#N/A	#N/A		#N/A	#N/A							GB49608	GB52642
		GB49611	GB49329		#N/A	#N/A		#N/A	#N/A							GB49611	GB52643
		GB49612	GB49330		#N/A	#N/A		#N/A	#N/A							GB49612	GB52648
		GB49613	GB49331		#N/A	#N/A		#N/A	#N/A							GB49613	GB52652
		GB49614	GB49337		#N/A	#N/A		#N/A	#N/A							GB49614	GB52659
		GB49623	GB49339		#N/A	#N/A		#N/A	#N/A							GB49623	GB52662
		GB49624	GB49343		#N/A	#N/A		#N/A	#N/A							GB49624	GB52674
		GB49628	GB49344		#N/A	#N/A		#N/A	#N/A							GB49628	GB52675
		GB49633	GB49345		#N/A	#N/A		#N/A	#N/A							GB49633	GB52687
		GB49634	GB49347		#N/A	#N/A		#N/A	#N/A							GB49634	GB52688
		GB49637	GB49348		#N/A	#N/A		#N/A	#N/A							GB49637	GB52692
		GB49651	GB49349		#N/A	#N/A		#N/A	#N/A							GB49651	GB52704
		GB49658	GB49351		#N/A	#N/A		#N/A	#N/A							GB49658	GB52710
		GB49661	GB49352		#N/A	#N/A		#N/A	#N/A							GB49661	GB52725
		GB49666	GB49353		#N/A	#N/A		#N/A	#N/A							#N/A	GB52726
		GB49672	GB49354		#N/A	#N/A		#N/A	#N/A							GB49672	GB52730
		GB49680	GB49355		#N/A	#N/A		#N/A	#N/A							GB49680	GB52735
		GB49702	GB49356		#N/A	#N/A		#N/A	#N/A							GB49702	GB52737
		GB49706	GB49357		#N/A	#N/A		#N/A	#N/A							GB49706	GB52746
		GB49711	GB49358		#N/A	#N/A		#N/A	#N/A							#N/A	GB52753
		GB49713	GB49366		#N/A	#N/A		#N/A	#N/A							GB49713	GB52790
		GB49714	GB49368		#N/A	#N/A		#N/A	#N/A							GB49714	GB52793
		GB49728	GB49369		#N/A	#N/A		#N/A	#N/A							GB49728	GB52801
		GB49758	GB49370		#N/A	#N/A		#N/A	#N/A							GB49758	GB52826
		GB49762	GB49372		#N/A	#N/A		#N/A	#N/A							GB49762	GB52887
		GB49773	GB49375		#N/A	#N/A		#N/A	#N/A							GB49773	GB52904
		GB49775	GB49380		#N/A	#N/A		#N/A	#N/A							GB49775	GB52906
		GB49781	GB49383		#N/A	#N/A		#N/A	#N/A							GB49781	GB52918
		GB49784	GB49384		#N/A	#N/A		#N/A	#N/A							GB49784	GB52946
		GB49803	GB49385		#N/A	#N/A		#N/A	#N/A							#N/A	GB52947
		GB49804	GB49390		#N/A	#N/A		#N/A	#N/A							GB49804	GB52980
		GB49826	GB49391		#N/A	#N/A		#N/A	#N/A							GB49826	GB52981
		GB49827	GB49396		#N/A	#N/A		#N/A	#N/A							GB49827	GB52994
		GB49841	GB49399		#N/A	#N/A		#N/A	#N/A							GB49841	GB53015
		GB49844	GB49404		#N/A	#N/A		#N/A	#N/A							#N/A	GB53027
		GB49862	GB49406		#N/A	#N/A		#N/A	#N/A							#N/A	GB53028
		GB49884	GB49414		#N/A	#N/A		#N/A	#N/A							GB49884	GB53029
		GB49885	GB49418		#N/A	#N/A		#N/A	#N/A							GB49885	GB53033
		GB49886	GB49419		#N/A	#N/A		#N/A	#N/A							GB49886	GB53036
		GB49887	GB49425		#N/A	#N/A		#N/A	#N/A							#N/A	GB53043
		GB49888	GB49426		#N/A	#N/A		#N/A	#N/A							GB49888	GB53045
		GB49890	GB49429		#N/A	#N/A		#N/A	#N/A							GB49890	GB53055
		GB49895	GB49438		#N/A	#N/A		#N/A	#N/A							GB49895	GB53067
		GB49902	GB49439		#N/A	#N/A		#N/A	#N/A							GB49902	GB53068
		GB49903	GB49441		#N/A	#N/A		#N/A	#N/A							GB49903	GB53070
		GB49906	GB49448		#N/A	#N/A		#N/A	#N/A							#N/A	GB53080
		GB49909	GB49452		#N/A	#N/A		#N/A	#N/A							#N/A	GB53083
		GB49911	GB49453		#N/A	#N/A		#N/A	#N/A							GB49911	GB53084
		GB49919	GB49457		#N/A	#N/A		#N/A	#N/A							#N/A	GB53086
		GB49927	GB49462		#N/A	#N/A		#N/A	#N/A							GB49927	GB53088
		GB49928	GB49469		#N/A	#N/A		#N/A	#N/A							GB49928	GB53092
		GB49931	GB49471		#N/A	#N/A		#N/A	#N/A							#N/A	GB53125
		GB49934	GB49475		#N/A	#N/A		#N/A	#N/A							GB49934	GB53134
		GB49935	GB49486		#N/A	#N/A		#N/A	#N/A							GB49935	GB53138
		GB49939	GB49488		#N/A	#N/A		#N/A	#N/A							GB49939	GB53141
		GB49941	GB49490		#N/A	#N/A		#N/A	#N/A							GB49941	GB53143
		GB49942	GB49493		#N/A	#N/A		#N/A	#N/A							GB49942	GB53146
		GB49944	GB49494		#N/A	#N/A		#N/A	#N/A							GB49944	GB53171
		GB49949	GB49496		#N/A	#N/A		#N/A	#N/A							GB49949	GB53173
		GB49953	GB49497		#N/A	#N/A		#N/A	#N/A							GB49953	GB53174
		GB49959	GB49505		#N/A	#N/A		#N/A	#N/A							GB49959	GB53184
		GB49961	GB49515		#N/A	#N/A		#N/A	#N/A							GB49961	GB53189
		GB49967	GB49516		#N/A	#N/A		#N/A	#N/A							GB49967	GB53196
		GB49970	GB49517		#N/A	#N/A		#N/A	#N/A							GB49970	GB53199
		GB49985	GB49519		#N/A	#N/A		#N/A	#N/A							GB49985	GB53207
		GB49988	GB49520		#N/A	#N/A		#N/A	#N/A							GB49988	GB53223
		GB49995	GB49522		#N/A	#N/A		#N/A	#N/A							#N/A	GB53228
		GB50004	GB49524		#N/A	#N/A		#N/A	#N/A							GB50004	GB53237
		GB50005	GB49525		#N/A	#N/A		#N/A	#N/A							GB50005	GB53238
		GB50010	GB49527		#N/A	#N/A		#N/A	#N/A							GB50010	GB53240
		GB50020	GB49536		#N/A	#N/A		#N/A	#N/A							GB50020	GB53242
		GB50024	GB49538		#N/A	#N/A		#N/A	#N/A							GB50024	GB53244
		GB50026	GB49539		#N/A	#N/A		#N/A	#N/A							#N/A	GB53245
		GB50030	GB49540		#N/A	#N/A		#N/A	#N/A							GB50030	GB53246
		GB50031	GB49549		#N/A	#N/A		#N/A	#N/A							GB50031	GB53251
		GB50043	GB49551		#N/A	#N/A		#N/A	#N/A							GB50043	GB53262
		GB50063	GB49553		#N/A	#N/A		#N/A	#N/A							GB50063	GB53271
		GB50067	GB49558		#N/A	#N/A		#N/A	#N/A							GB50067	GB53273
		GB50071	GB49571		#N/A	#N/A		#N/A	#N/A							GB50071	GB53302
		GB50077	GB49574		#N/A	#N/A		#N/A	#N/A							GB50077	GB53307
		GB50087	GB49585		#N/A	#N/A		#N/A	#N/A							GB50087	GB53311
		GB50089	GB49589		#N/A	#N/A		#N/A	#N/A							#N/A	GB53318
		GB50094	GB49590		#N/A	#N/A		#N/A	#N/A							GB50094	GB53334
		GB50096	GB49593		#N/A	#N/A		#N/A	#N/A							GB50096	GB53336
		GB50102	GB49594		#N/A	#N/A		#N/A	#N/A							GB50102	GB53362
		GB50107	GB49597		#N/A	#N/A		#N/A	#N/A							GB50107	GB53366
		GB50113	GB49598		#N/A	#N/A		#N/A	#N/A							GB50113	GB53401
		GB50116	GB49604		#N/A	#N/A		#N/A	#N/A							#N/A	GB53415
		GB50117	GB49605		#N/A	#N/A		#N/A	#N/A							GB50117	GB53418
		GB50126	GB49607		#N/A	#N/A		#N/A	#N/A							GB50126	GB53419
		GB50127	GB49608		#N/A	#N/A		#N/A	#N/A							GB50127	GB53424
		GB50131	GB49611		#N/A	#N/A		#N/A	#N/A							GB50131	GB53431
		GB50133	GB49612		#N/A	#N/A		#N/A	#N/A							GB50133	GB53437
		GB50135	GB49613		#N/A	#N/A		#N/A	#N/A							GB50135	GB53438
		GB50144	GB49614		#N/A	#N/A		#N/A	#N/A							GB50144	GB53532
		GB50145	GB49623		#N/A	#N/A		#N/A	#N/A							GB50145	GB53538
		GB50149	GB49624		#N/A	#N/A		#N/A	#N/A							GB50149	GB53540
		GB50156	GB49628		#N/A	#N/A		#N/A	#N/A							GB50156	GB53550
		GB50161	GB49632		#N/A	#N/A		#N/A	#N/A							GB50161	GB53566
		GB50177	GB49633		#N/A	#N/A		#N/A	#N/A							GB50177	GB53579
		GB50186	GB49634		#N/A	#N/A		#N/A	#N/A							GB50186	GB53604
		GB50190	GB49637		#N/A	#N/A		#N/A	#N/A							GB50190	GB53605
		GB50194	GB49651		#N/A	#N/A		#N/A	#N/A							GB50194	GB53607
		GB50200	GB49658		#N/A	#N/A		#N/A	#N/A							#N/A	GB53615
		GB50208	GB49661		#N/A	#N/A		#N/A	#N/A							GB50208	GB53616
		GB50211	GB49672		#N/A	#N/A		#N/A	#N/A							GB50211	GB53619
		GB50218	GB49680		#N/A	#N/A		#N/A	#N/A							#N/A	GB53626
		GB50229	GB49702		#N/A	#N/A		#N/A	#N/A							GB50229	GB53628
		GB50248	GB49706		#N/A	#N/A		#N/A	#N/A							#N/A	GB53646
		GB50252	GB49713		#N/A	#N/A		#N/A	#N/A							GB50252	GB53647
		GB50253	GB49714		#N/A	#N/A		#N/A	#N/A							GB50253	GB53648
		GB50259	GB49728		#N/A	#N/A		#N/A	#N/A							GB50259	GB53654
		GB50269	GB49750		#N/A	#N/A		#N/A	#N/A							GB50269	GB53655
		GB50271	GB49757		#N/A	#N/A		#N/A	#N/A							GB50271	GB53662
		GB50272	GB49758		#N/A	#N/A		#N/A	#N/A							GB50272	GB53667
		GB50274	GB49762		#N/A	#N/A		#N/A	#N/A							GB50274	GB53674
		GB50275	GB49773		#N/A	#N/A		#N/A	#N/A							GB50275	GB53685
		GB50276	GB49775		#N/A	#N/A		#N/A	#N/A							GB50276	GB53690
		GB50277	GB49781		#N/A	#N/A		#N/A	#N/A							#N/A	GB53695
		GB50278	GB49784		#N/A	#N/A		#N/A	#N/A							GB50278	GB53697
		GB50280	GB49804		#N/A	#N/A		#N/A	#N/A							GB50280	GB53702
		GB50281	GB49812		#N/A	#N/A		#N/A	#N/A							GB50281	GB53703
		GB50290	GB49813		#N/A	#N/A		#N/A	#N/A							#N/A	GB53705
		GB50291	GB49826		#N/A	#N/A		#N/A	#N/A							#N/A	GB53708
		GB50313	GB49827		#N/A	#N/A		#N/A	#N/A							#N/A	GB53714
		GB50322	GB49829		#N/A	#N/A		#N/A	#N/A							GB50322	GB53721
		GB50337	GB49830		#N/A	#N/A		#N/A	#N/A							GB50337	GB53726
		GB50338	GB49841		#N/A	#N/A		#N/A	#N/A							GB50338	GB53753
		GB50344	GB49849		#N/A	#N/A		#N/A	#N/A							GB50344	GB53788
		GB50346	GB49884		#N/A	#N/A		#N/A	#N/A							GB50346	GB53803
		GB50348	GB49885		#N/A	#N/A		#N/A	#N/A							GB50348	GB53811
		GB50357	GB49886		#N/A	#N/A		#N/A	#N/A							GB50357	GB53812
		GB50359	GB49888		#N/A	#N/A		#N/A	#N/A							GB50359	GB53826
		GB50364	GB49890		#N/A	#N/A		#N/A	#N/A							GB50364	GB53827
		GB50378	GB49895		#N/A	#N/A		#N/A	#N/A							GB50378	GB53829
		GB50390	GB49900		#N/A	#N/A		#N/A	#N/A							GB50390	GB53830
		GB50392	GB49902		#N/A	#N/A		#N/A	#N/A							GB50392	GB53831
		GB50413	GB49903		#N/A	#N/A		#N/A	#N/A							GB50413	GB53836
		GB50414	GB49911		#N/A	#N/A		#N/A	#N/A							GB50414	GB53847
		GB50418	GB49915		#N/A	#N/A		#N/A	#N/A							GB50418	GB53848
		GB50420	GB49927		#N/A	#N/A		#N/A	#N/A							GB50420	GB53849
		GB50421	GB49928		#N/A	#N/A		#N/A	#N/A							GB50421	GB53859
		GB50423	GB49934		#N/A	#N/A		#N/A	#N/A							GB50423	GB53860
		GB50430	GB49935		#N/A	#N/A		#N/A	#N/A							GB50430	GB53865
		GB50433	GB49939		#N/A	#N/A		#N/A	#N/A							#N/A	GB53881
		GB50435	GB49941		#N/A	#N/A		#N/A	#N/A							GB50435	GB53882
		GB50438	GB49942		#N/A	#N/A		#N/A	#N/A							#N/A	GB53916
		GB50451	GB49943		#N/A	#N/A		#N/A	#N/A							#N/A	GB53920
		GB50459	GB49944		#N/A	#N/A		#N/A	#N/A							GB50459	GB53932
		GB50460	GB49945		#N/A	#N/A		#N/A	#N/A							GB50460	GB53934
		GB50471	GB49946		#N/A	#N/A		#N/A	#N/A							GB50471	GB53937
		GB50475	GB49949		#N/A	#N/A		#N/A	#N/A							#N/A	GB53938
		GB50477	GB49953		#N/A	#N/A		#N/A	#N/A							GB50477	GB53939
		GB50491	GB49959		#N/A	#N/A		#N/A	#N/A							GB50491	GB53950
		GB50493	GB49961		#N/A	#N/A		#N/A	#N/A							GB50493	GB53953
		GB50496	GB49967		#N/A	#N/A		#N/A	#N/A							GB50496	GB53957
		GB50516	GB49970		#N/A	#N/A		#N/A	#N/A							GB50516	GB53959
		GB50524	GB49985		#N/A	#N/A		#N/A	#N/A							GB50524	GB53965
		GB50526	GB49988		#N/A	#N/A		#N/A	#N/A							GB50526	GB53967
		GB50534	GB50004		#N/A	#N/A		#N/A	#N/A							GB50534	GB53968
		GB50535	GB50005		#N/A	#N/A		#N/A	#N/A							GB50535	GB53975
		GB50549	GB50010		#N/A	#N/A		#N/A	#N/A							GB50549	GB54033
		GB50550	GB50016		#N/A	#N/A		#N/A	#N/A							GB50550	GB54037
		GB50552	GB50020		#N/A	#N/A		#N/A	#N/A							GB50552	GB54040
		GB50554	GB50024		#N/A	#N/A		#N/A	#N/A							GB50554	GB54044
		GB50555	GB50030		#N/A	#N/A		#N/A	#N/A							#N/A	GB54045
		GB50559	GB50031		#N/A	#N/A		#N/A	#N/A							#N/A	GB54047
		GB50563	GB50043		#N/A	#N/A		#N/A	#N/A							GB50563	GB54049
		GB50571	GB50063		#N/A	#N/A		#N/A	#N/A							#N/A	GB54052
		GB50575	GB50067		#N/A	#N/A		#N/A	#N/A							#N/A	GB54053
		GB50579	GB50071		#N/A	#N/A		#N/A	#N/A							#N/A	GB54054
		GB50587	GB50074		#N/A	#N/A		#N/A	#N/A							GB50587	GB54056
		GB50598	GB50077		#N/A	#N/A		#N/A	#N/A							GB50598	GB54057
		GB50602	GB50087		#N/A	#N/A		#N/A	#N/A							GB50602	GB54083
		GB50605	GB50092		#N/A	#N/A		#N/A	#N/A							GB50605	GB54084
		GB50606	GB50094		#N/A	#N/A		#N/A	#N/A							GB50606	GB54087
		GB50607	GB50096		#N/A	#N/A		#N/A	#N/A							GB50607	GB54089
		GB50609	GB50102		#N/A	#N/A		#N/A	#N/A							GB50609	GB54091
		GB50620	GB50106		#N/A	#N/A		#N/A	#N/A							GB50620	GB54094
		GB50624	GB50107		#N/A	#N/A		#N/A	#N/A							GB50624	GB54097
		GB50625	GB50108		#N/A	#N/A		#N/A	#N/A							GB50625	GB54098
		GB50627	GB50113		#N/A	#N/A		#N/A	#N/A							GB50627	GB54101
		GB50628	GB50117		#N/A	#N/A		#N/A	#N/A							GB50628	GB54104
		GB50637	GB50121		#N/A	#N/A		#N/A	#N/A							#N/A	GB54110
		GB50638	GB50125		#N/A	#N/A		#N/A	#N/A							GB50638	GB54113
		GB50641	GB50126		#N/A	#N/A		#N/A	#N/A							GB50641	GB54131
		GB50642	GB50127		#N/A	#N/A		#N/A	#N/A							GB50642	GB54132
		GB50681	GB50128		#N/A	#N/A		#N/A	#N/A							GB50681	GB54140
		GB50688	GB50131		#N/A	#N/A		#N/A	#N/A							GB50688	GB54141
		GB50701	GB50132		#N/A	#N/A		#N/A	#N/A							GB50701	GB54146
		GB50705	GB50133		#N/A	#N/A		#N/A	#N/A							GB50705	GB54147
		GB50725	GB50135		#N/A	#N/A		#N/A	#N/A							GB50725	GB54165
		GB50727	GB50137		#N/A	#N/A		#N/A	#N/A							GB50727	GB54184
		GB50730	GB50144		#N/A	#N/A		#N/A	#N/A							GB50730	GB54185
		GB50731	GB50145		#N/A	#N/A		#N/A	#N/A							GB50731	GB54188
		GB50732	GB50147		#N/A	#N/A		#N/A	#N/A							GB50732	GB54194
		GB50745	GB50149		#N/A	#N/A		#N/A	#N/A							GB50745	GB54201
		GB50750	GB50156		#N/A	#N/A		#N/A	#N/A							GB50750	GB54205
		GB50757	GB50161		#N/A	#N/A		#N/A	#N/A							GB50757	GB54208
		GB50784	GB50164		#N/A	#N/A		#N/A	#N/A							GB50784	GB54210
		GB50788	GB50177		#N/A	#N/A		#N/A	#N/A							GB50788	GB54212
		GB50801	GB50186		#N/A	#N/A		#N/A	#N/A							GB50801	GB54215
		GB50802	GB50190		#N/A	#N/A		#N/A	#N/A							GB50802	GB54216
		GB50804	GB50194		#N/A	#N/A		#N/A	#N/A							#N/A	GB54217
		GB50809	GB50197		#N/A	#N/A		#N/A	#N/A							GB50809	GB54219
		GB50810	GB50201		#N/A	#N/A		#N/A	#N/A							#N/A	GB54220
		GB50811	GB50208		#N/A	#N/A		#N/A	#N/A							GB50811	GB54228
		GB50812	GB50211		#N/A	#N/A		#N/A	#N/A							GB50812	GB54233
		GB50813	GB50219		#N/A	#N/A		#N/A	#N/A							GB50813	GB54243
		GB50816	GB50229		#N/A	#N/A		#N/A	#N/A							GB50816	GB54259
		GB50833	GB50231		#N/A	#N/A		#N/A	#N/A							GB50833	GB54264
		GB50846	GB50235		#N/A	#N/A		#N/A	#N/A							GB50846	GB54268
		GB50848	GB50243		#N/A	#N/A		#N/A	#N/A							#N/A	GB54269
		GB50849	GB50246		#N/A	#N/A		#N/A	#N/A							GB50849	GB54281
		GB50850	GB50252		#N/A	#N/A		#N/A	#N/A							GB50850	GB54282
		GB50851	GB50253		#N/A	#N/A		#N/A	#N/A							GB50851	GB54283
		GB50856	GB50259		#N/A	#N/A		#N/A	#N/A							GB50856	GB54289
		GB50857	GB50269		#N/A	#N/A		#N/A	#N/A							GB50857	GB54291
		GB50887	GB50270		#N/A	#N/A		#N/A	#N/A							#N/A	GB54293
		GB50889	GB50271		#N/A	#N/A		#N/A	#N/A							#N/A	GB54294
		GB50898	GB50272		#N/A	#N/A		#N/A	#N/A							GB50898	GB54311
		GB50900	GB50274		#N/A	#N/A		#N/A	#N/A							#N/A	GB54312
		GB50902	GB50275		#N/A	#N/A		#N/A	#N/A							GB50902	GB54326
		GB50919	GB50276		#N/A	#N/A		#N/A	#N/A							GB50919	GB54335
		GB50924	GB50278		#N/A	#N/A		#N/A	#N/A							GB50924	GB54342
		GB50927	GB50280		#N/A	#N/A		#N/A	#N/A							GB50927	GB54354
		GB50930	GB50281		#N/A	#N/A		#N/A	#N/A							#N/A	GB54359
		GB50941	GB50282		#N/A	#N/A		#N/A	#N/A							GB50941	GB54365
		GB50945	GB50288		#N/A	#N/A		#N/A	#N/A							#N/A	GB54369,GB54370
		GB50950	GB50322		#N/A	#N/A		#N/A	#N/A							GB50950	GB54376
		GB50951	GB50337		#N/A	#N/A		#N/A	#N/A							GB50951	GB54377
		GB50952	GB50338		#N/A	#N/A		#N/A	#N/A							GB50952	GB54379
		GB50955	GB50344		#N/A	#N/A		#N/A	#N/A							GB50955	GB54386
		GB50958	GB50346		#N/A	#N/A		#N/A	#N/A							GB50958	GB54397
		GB50963	GB50348		#N/A	#N/A		#N/A	#N/A							GB50963	GB54421
		GB50964	GB50349		#N/A	#N/A		#N/A	#N/A							GB50964	GB54423
		GB50970	GB50351		#N/A	#N/A		#N/A	#N/A							GB50970	GB54435
		GB50972	GB50353		#N/A	#N/A		#N/A	#N/A							GB50972	GB54447
		GB50974	GB50357		#N/A	#N/A		#N/A	#N/A							#N/A	GB54448
		GB50980	GB50359		#N/A	#N/A		#N/A	#N/A							GB50980	GB54480
		GB50981	GB50364		#N/A	#N/A		#N/A	#N/A							#N/A	GB54498
		GB50982	GB50368		#N/A	#N/A		#N/A	#N/A							#N/A	GB54508
		GB50984	GB50378		#N/A	#N/A		#N/A	#N/A							#N/A	GB54510
		GB50995	GB50390		#N/A	#N/A		#N/A	#N/A							GB50995	GB54526
		GB51000	GB50392		#N/A	#N/A		#N/A	#N/A							GB51000	GB54530
		GB51002	GB50409		#N/A	#N/A		#N/A	#N/A							GB51002	GB54532
		GB51004	GB50413		#N/A	#N/A		#N/A	#N/A							GB51004	GB54540
		GB51008	GB50414		#N/A	#N/A		#N/A	#N/A							GB51008	GB54541
		GB51009	GB50418		#N/A	#N/A		#N/A	#N/A							GB51009	GB54543
		GB51014	GB50420		#N/A	#N/A		#N/A	#N/A							GB51014	GB54544
		GB51015	GB50421		#N/A	#N/A		#N/A	#N/A							#N/A	GB54555
		GB51029	GB50423		#N/A	#N/A		#N/A	#N/A							GB51029	GB54573
		GB51033	GB50430		#N/A	#N/A		#N/A	#N/A							GB51033	GB54588
		GB51037	GB50435		#N/A	#N/A		#N/A	#N/A							GB51037	GB54589
		GB51040	GB50459		#N/A	#N/A		#N/A	#N/A							#N/A	GB54603
		GB51042	GB50460		#N/A	#N/A		#N/A	#N/A							GB51042	GB54606
		GB51054	GB50471		#N/A	#N/A		#N/A	#N/A							#N/A	GB54608
		GB51058	GB50477		#N/A	#N/A		#N/A	#N/A							GB51058	GB54610
		GB51059	GB50491		#N/A	#N/A		#N/A	#N/A							#N/A	GB54611
[truncated: 979 more rows]

## Sheet: down-regulated DEG
5h DEG	log2 fold change	20h DEG	log2 fold change	48h DEG	log2 fold change	Galbraith et al, DEG	Galbraith et al, DEG	Galbraith et al, DEG	Evans et al., 2006		Evans et al. 2006 convert to OGS3.1	overlap between Evans et al and IAPV 20hr gene list	overlap between Evans et al and IAPV 48hr gene list
GB48052	-0.629756	GB54854	-0.367563	GB50175	-0.329426	gnl|Amel_4.5|GB48443-RA	GB48443-RA	GB48443	GB18323		GB47318	GB47546	GB47618
GB45303	-0.632817	GB43855	-0.369458	GB55348	-0.331374	gnl|Amel_4.5|GB54396-RA	GB54396-RA	GB54396	GB17782		GB47546	GB44210	GB40445
GB49845	-0.644755	GB43771	-0.372109	GB50595	-0.340064	gnl|Amel_4.5|GB42284-RA	GB42284-RA	GB42284	GB19468		GB53576	GB42686	GB42358
GB48018	-0.653827	GB43636	-0.37569	GB48692	-0.344937	gnl|Amel_4.5|GB43738-RA	GB43738-RA	GB43738	GB19392		GB41428	GB44158	GB49171
GB42787	-0.654897	GB55247	-0.376655	GB51696	-0.355161	gnl|Amel_4.5|GB43513-RA	GB43513-RA	GB43513	GB10036		GB47618	GB46360	GB44594
GB42079	-0.65733	GB44449	-0.376856	GB42739	-0.360505	gnl|Amel_4.5|GB42787-RA	GB42787-RA	GB42787	GB17538		GB51223	GB40163	GB53101
GB40673	-0.666638	GB52432	-0.37851	GB49024	-0.362423	gnl|Amel_4.5|GB53119-RA	GB53119-RA	GB53119	GB16711		GB41850	GB47804	GB45138
GB48811	-0.671478	GB44772	-0.380165	GB51281	-0.367066	gnl|Amel_4.5|GB52179-RA	GB52179-RA	GB52179	GB20003		GB42082	GB45558	GB49476
GB40119	-0.70031	GB54298	-0.381011	GB47389	-0.373956	gnl|Amel_4.5|GB40286-RA	GB40286-RA	GB40286	GB11717		GB49260	GB52097	GB54506
GB43573	-0.70251	GB52612	-0.38112	GB52520	-0.374407	gnl|Amel_4.5|GB51641-RA	GB51641-RA	GB51641	GB11810		GB44210	GB48342	GB44149
GB51071	-0.703106	GB41835	-0.382674	GB48366	-0.37498	gnl|Amel_4.5|GB47924-RA	GB47924-RA	GB47924	GB19013		GB43691	GB44045	GB50164
GB51513	-0.707474	GB51727	-0.382844	GB54343	-0.379354	gnl|Amel_4.5|GB51796-RA	GB51796-RA	GB51796	GB13808		GB43982	GB49440	GB41178
GB52923	-0.712279	GB40168	-0.384634	GB55652	-0.379933	gnl|Amel_4.5|GB55096-RA	GB55096-RA	GB55096	GB14265		GB45248	GB55007	GB41097
GB48247	-0.716643	GB49955	-0.385224	GB55708	-0.385107	gnl|Amel_4.5|GB50501-RA	GB50501-RA	GB50501	GB18049		GB46625	GB49552	GB52186
GB40656	-0.72099	GB55793	-0.3894	GB51422	-0.385965	gnl|Amel_4.5|GB51797-RA	GB51797-RA	GB51797	GB20122		GB47938	GB40136	GB41710
GB49657	-0.72698	GB54623	-0.390192	GB52012	-0.390125	gnl|Amel_4.5|GB42275-RA	GB42275-RA	GB42275	GB17330		GB40445	GB50026	GB52631
GB43786	-0.728224	GB41781	-0.391295	GB49373	-0.390321	gnl|Amel_4.5|GB40164-RA	GB40164-RA	GB40164	GB11792		GB55225	GB43369
GB45408	-0.728478	GB51281	-0.395626	GB49489	-0.391525	gnl|Amel_4.5|GB40771-RA	GB40771-RA	GB40771	GB14975		GB52656	GB46203
GB41174	-0.728831	GB44247	-0.398089	GB48601	-0.394904	gnl|Amel_4.5|GB43360-RA	GB43360-RA	GB43360	GB14382		GB51399	GB41410
GB42351	-0.73165	GB51333	-0.401392	GB43559	-0.397219	gnl|Amel_4.5|GB52493-RA	GB52493-RA	GB52493	GB15050		GB47095	GB45417
GB47057	-0.737053	GB51115	-0.401503	GB48821	-0.397668	gnl|Amel_4.5|GB55545-RA	GB55545-RA	GB55545	GB14645		GB50508	GB43456
GB46276	-0.737467	GB54288	-0.40255	GB55413	-0.398399	gnl|Amel_4.5|GB47849-RA	GB47849-RA	GB47849	GB14962		GB54664	GB44031
GB40713	-0.739079	GB43099	-0.403059	GB54174	-0.399205	gnl|Amel_4.5|GB46224-RA	GB46224-RA	GB46224	GB94141		GB42358	GB48396
GB45909	-0.74304	GB42351	-0.404853	GB55272	-0.402252	gnl|Amel_4.5|GB49402-RA	GB49402-RA	GB49402	GB17018		GB45882	GB48399
GB49280	-0.74401	GB48029	-0.406726	GB45838	-0.40231	gnl|Amel_4.5|GB44774-RA	GB44774-RA	GB44774	GB11902		GB44490
GB49869	-0.744091	GB50255	-0.407673	GB53749	-0.403787	gnl|Amel_4.5|GB48435-RA	GB48435-RA	GB48435	GB10026		GB46478
GB45458	-0.747084	GB44941	-0.408462	GB54798	-0.404208	gnl|Amel_4.5|GB52025-RA	GB52025-RA	GB52025	GB18324		GB42686
GB52526	-0.749644	GB40460	-0.409178	GB50779	-0.413968	gnl|Amel_4.5|GB48470-RA	GB48470-RA	GB48470	GB19452		GB42981
GB42306	-0.750539	GB53634	-0.409833	GB49937	-0.414115	gnl|Amel_4.5|GB53440-RA	GB53440-RA	GB53440	GB19961		GB44158
GB53512	-0.769393	GB45624	-0.410352	GB42834	-0.414439	gnl|Amel_4.5|GB41733-RA	GB41733-RA	GB41733	GB30209		GB47977
GB48840	-0.771093	GB43097	-0.412107	GB44363	-0.417212	gnl|Amel_4.5|GB50828-RA	GB50828-RA	GB50828	GB14642		GB53012
GB49902	-0.772513	GB46017	-0.41242	GB47096	-0.418052	gnl|Amel_4.5|GB52788-RA	GB52788-RA	GB52788	GB11807		GB53013
GB45639	-0.779821	GB48247	-0.414127	GB43687	-0.420645	gnl|Amel_4.5|GB45336-RA	GB45336-RA	GB45336	GB12490		GB46360
GB40431	-0.780997	GB41451	-0.415556	GB52893	-0.428648	gnl|Amel_4.5|GB53480-RA	GB53480-RA	GB53480	GB14520		GB52342
GB45735	-0.790482	GB52739	-0.415789	GB53676	-0.429	gnl|Amel_4.5|GB46737-RA	GB46737-RA	GB46737	GB10469		GB40916
GB50259	-0.792618	GB48552	-0.416883	GB54854	-0.429301	gnl|Amel_4.5|GB42276-RA	GB42276-RA	GB42276	GB12933		GB41645
GB41863	-0.792812	GB54841	-0.418004	GB44009	-0.430261	gnl|Amel_4.5|GB49370-RA	GB49370-RA	GB49370	GB15344		GB54069
GB48672	-0.799064	GB54286	-0.418492	GB55288	-0.431873	gnl|Amel_4.5|GB40094-RA	GB40094-RA	GB40094	GB11918		GB55483
GB43222	-0.8	GB50623	-0.418508	GB43172	-0.432087	gnl|Amel_4.5|GB49759-RA	GB49759-RA	GB49759	GB11358		GB45774
GB44197	-0.804918	GB52671	-0.419279	GB48674	-0.4329	gnl|Amel_4.5|GB54258-RA	GB54258-RA	GB54258	GB15987		GB47239
GB55482	-0.81059	GB41732	-0.419498	GB48150	-0.435437	gnl|Amel_4.5|GB48948-RA	GB48948-RA	GB48948	GB11115		GB44117
GB40280	-0.811688	GB51124	-0.420677	GB52154	-0.439254	gnl|Amel_4.5|GB45746-RA	GB45746-RA	GB45746	GB13261		GB53701
GB50373	-0.812168	GB41288	-0.420862	GB43980	-0.439372	gnl|Amel_4.5|GB52074-RA	GB52074-RA	GB52074	GB10912		GB44650
GB53312	-0.814274	GB45545	-0.421502	GB52468	-0.439667	gnl|Amel_4.5|GB43063-RA	GB43063-RA	GB43063	GB11846		GB49171
GB54884	-0.816772	GB41796	-0.421695	GB51068	-0.439759	gnl|Amel_4.5|GB44192-RA	GB44192-RA	GB44192	GB14317		GB46758
GB50819	-0.819513	GB49567	-0.421869	GB41775	-0.440358	gnl|Amel_4.5|GB55966-RA	GB55966-RA	GB55966	GB16060		GB45352
GB49778	-0.823099	GB46169	-0.421883	GB54579	-0.441211	gnl|Amel_4.5|GB48945-RA	GB48945-RA	GB48945	GB30331		GB45752
GB44198	-0.825518	GB47666	-0.425645	GB53154	-0.441657	gnl|Amel_4.5|GB54524-RA	GB54524-RA	GB54524	GB19498		GB55968
GB52716	-0.827034	GB42785	-0.426756	GB46118	-0.45066	gnl|Amel_4.5|GB47791-RA	GB47791-RA	GB47791	GB30399		GB49918
GB49775	-0.831062	GB53035	-0.430342	GB48825	-0.451169	gnl|Amel_4.5|GB45440-RA	GB45440-RA	GB45440	GB17106		GB48707
GB40773	-0.833599	GB44433	-0.430414	GB55365	-0.452109	gnl|Amel_4.5|GB46230-RA	GB46230-RA	GB46230	GB15273		GB45648
GB51651	-0.834052	GB55493	-0.43159	GB45873	-0.452369	gnl|Amel_4.5|GB46500-RA	GB46500-RA	GB46500	GB18606		GB47454
GB45185	-0.834301	GB44415	-0.431827	GB51623	-0.453087	gnl|Amel_4.5|GB46469-RA	GB46469-RA	GB46469	GB11057		GB40654
GB55364	-0.843581	GB46213	-0.432017	GB42246	-0.456201	gnl|Amel_4.5|GB54418-RA	GB54418-RA	GB54418	GB13742		GB41606
GB54551	-0.843978	GB50355	-0.433192	GB53421	-0.45668	gnl|Amel_4.5|GB49886-RA	GB49886-RA	GB49886	GB18650		GB48187
GB41649	-0.845344	GB48048	-0.433546	GB47098	-0.456725	gnl|Amel_4.5|GB48958-RA	GB48958-RA	GB48958	GB14664		GB42244
GB42702	-0.849762	GB52172	-0.43403	GB46243	-0.458847	gnl|Amel_4.5|GB43823-RA	GB43823-RA	GB43823	GB12159		GB40911
GB53412	-0.850185	GB48889	-0.434225	GB49169	-0.462095	gnl|Amel_4.5|GB51606-RA	GB51606-RA	GB51606	GB18362		GB44594
GB41660	-0.851946	GB55220	-0.435183	GB51722	-0.462774	gnl|Amel_4.5|GB43552-RA	GB43552-RA	GB43552	GB16422		GB55283
GB52642	-0.85231	GB43133	-0.435193	GB53219	-0.462886	gnl|Amel_4.5|GB53872-RA	GB53872-RA	GB53872	GB18949		GB50020
GB46305	-0.854287	GB41769	-0.435489	GB54314	-0.464121	gnl|Amel_4.5|GB40258-RA	GB40258-RA	GB40258	GB18923		GB51894
GB40303	-0.86396	GB43216	-0.435629	GB42422	-0.465029	gnl|Amel_4.5|GB46228-RA	GB46228-RA	GB46228	GB17167		GB53318
GB54738	-0.864461	GB41025	-0.436018	GB52739	-0.465816	gnl|Amel_4.5|GB46603-RA	GB46603-RA	GB46603	GB12004		GB42046
GB50123	-0.864477	GB42865	-0.436573	GB41073	-0.466126	gnl|Amel_4.5|GB51831-RA	GB51831-RA	GB51831	GB12212		GB44633
GB44168	-0.874991	GB42156	-0.437143	GB50870	-0.466386	gnl|Amel_4.5|GB47473-RA	GB47473-RA	GB47473	GB19901		GB40163
GB42172	-0.878981	GB42297	-0.437681	GB48248	-0.46676	gnl|Amel_4.5|GB46429-RA	GB46429-RA	GB46429	GB10231		GB40164
GB49327	-0.882801	GB52779	-0.438137	GB42496	-0.466829	gnl|Amel_4.5|GB46226-RA	GB46226-RA	GB46226	GB15106		GB47104
GB42747	-0.883206	GB49794	-0.440036	GB55504	-0.467024	gnl|Amel_4.5|GB48969-RA	GB48969-RA	GB48969	GB19988		GB56012
GB51383	-0.887073	GB44878	-0.440183	GB41193	-0.468971	gnl|Amel_4.5|GB44494-RA	GB44494-RA	GB44494	GB16401		GB47208
GB48007	-0.887439	GB53046	-0.440355	GB52736	-0.469748	gnl|Amel_4.5|GB53675-RA	GB53675-RA	GB53675	GB13522		GB53101
GB52446	-0.897463	GB50514	-0.440576	GB50352	-0.470575	gnl|Amel_4.5|GB42870-RA	GB42870-RA	GB42870	GB11320		GB45138
GB51163	-0.922166	GB45417	-0.440865	GB55896	-0.472929	gnl|Amel_4.5|GB52308-RA	GB52308-RA	GB52308	GB15645		GB50507
GB45609	-0.943786	GB40928	-0.441205	GB45545	-0.473545	gnl|Amel_4.5|GB54123-RA	GB54123-RA	GB54123	GB12883		GB50508
GB55879	-0.943823	GB41836	-0.441966	GB52744	-0.474214	gnl|Amel_4.5|GB47165-RA	GB47165-RA	GB47165	GB14645		GB48687
GB42049	-0.948397	GB41444	-0.442193	GB43467	-0.474367	gnl|Amel_4.5|GB51121-RA	GB51121-RA	GB51121	GB12454		GB50509
GB46581	-0.950333	GB49570	-0.443412	GB49749	-0.474751	gnl|Amel_4.5|GB54854-RA	GB54854-RA	GB54854	GB13979		GB54664
GB48853	-0.953095	GB40887	-0.444081	GB43889	-0.47551	gnl|Amel_4.5|GB45816-RA	GB45816-RA	GB45816	GB14962		GB42500
GB44980	-0.954441	GB48671	-0.444197	GB53001	-0.476117	gnl|Amel_4.5|GB48029-RA	GB48029-RA	GB48029	GB17188		GB47804
GB40996	-0.956619	GB41215	-0.444668	GB49559	-0.476995	gnl|Amel_4.5|GB44775-RA	GB44775-RA	GB44775	GB15371		GB47805
GB41637	-0.957167	GB54643	-0.444941	GB54533	-0.479068	gnl|Amel_4.5|GB51260-RA	GB51260-RA	GB51260	GB19301		GB51741
GB40336	-0.961366	GB46893	-0.445538	GB51715	-0.480974	gnl|Amel_4.5|GB50413-RA	GB50413-RA	GB50413	GB17879		GB43738
GB43192	-0.961783	GB48842	-0.446645	GB41140	-0.48257	gnl|Amel_4.5|GB55546-RA	GB55546-RA	GB55546	GB18313		GB50013
GB49809	-0.967636	GB50931	-0.44706	GB50626	-0.484819	gnl|Amel_4.5|GB42312-RA	GB42312-RA	GB42312	GB18767		GB45558
GB48993	-0.971455	GB40700	-0.447154	GB54571	-0.485069	gnl|Amel_4.5|GB53370-RA	GB53370-RA	GB53370	GB11373		GB54246
GB50672	-0.974909	GB46605	-0.448087	GB44125	-0.486191	gnl|Amel_4.5|GB53776-RA	GB53776-RA	GB53776	GB19649		GB50481
GB40278	-0.984908	GB47661	-0.448409	GB44049	-0.487713	gnl|Amel_4.5|GB44006-RA	GB44006-RA	GB44006	GB12538		GB49476
GB55469	-0.991576	GB55601	-0.448887	GB41043	-0.49042	gnl|Amel_4.5|GB43494-RA	GB43494-RA	GB43494	GB13360		GB52097
GB44503	-0.992923	GB42559	-0.449218	GB41890	-0.491063	gnl|Amel_4.5|GB48194-RA	GB48194-RA	GB48194	GB10506		GB50866
GB45673	-0.995024	GB54851	-0.450998	GB44886	-0.491067	gnl|Amel_4.5|GB48794-RA	GB48794-RA	GB48794	GB19683		GB45986
GB47990	-0.995204	GB53093	-0.451115	GB48416	-0.492548	gnl|Amel_4.5|GB42829-RA	GB42829-RA	GB42829	GB11743		GB50865
GB51760	-1.00097	GB40748	-0.452165	GB41732	-0.493294	gnl|Amel_4.5|GB46629-RA	GB46629-RA	GB46629	GB12378		GB50454
GB45688	-1.01525	GB48571	-0.454281	GB51912	-0.493588	gnl|Amel_4.5|GB48512-RA	GB48512-RA	GB48512	GB12830		GB49363
GB48668	-1.0219	GB44210	-0.455227	GB43909	-0.493601	gnl|Amel_4.5|GB42769-RA	GB42769-RA	GB42769	GB13813		GB53014
GB55615	-1.0231	GB52500	-0.455347	GB53611	-0.493697	gnl|Amel_4.5|GB45935-RA	GB45935-RA	GB45935	GB14314		GB48342
GB48029	-1.02465	GB42706	-0.457563	GB44138	-0.49405	gnl|Amel_4.5|GB55753-RA	GB55753-RA	GB55753	GB15549		GB40306
GB46762	-1.0288	GB40462	-0.457881	GB50969	-0.49673	gnl|Amel_4.5|GB45303-RA	GB45303-RA	GB45303	GB16388		GB44045
GB43301	-1.02965	GB51998	-0.457994	GB48219	-0.496752	gnl|Amel_4.5|GB49117-RA	GB49117-RA	GB49117	GB19916		GB54506
GB49545	-1.03364	GB41484	-0.45969	GB40801	-0.497365	gnl|Amel_4.5|GB47342-RA	GB47342-RA	GB47342	GB19925		GB45701
GB49580	-1.03638	GB49106	-0.460238	GB54298	-0.497406	gnl|Amel_4.5|GB49437-RA	GB49437-RA	GB49437	GB16147		GB49440
GB54397	-1.04044	GB40267	-0.460929	GB47553	-0.497475	gnl|Amel_4.5|GB45779-RA	GB45779-RA	GB45779	GB17927		GB55007
GB46368	-1.04469	GB55778	-0.462253	GB48754	-0.500545	gnl|Amel_4.5|GB53824-RA	GB53824-RA	GB53824	GB14044		GB45700
GB41308	-1.04791	GB49999	-0.462358	GB47635	-0.500815	gnl|Amel_4.5|GB43036-RA	GB43036-RA	GB43036	GB14247		GB44149
GB55481	-1.05217	GB47843	-0.463953	GB44298	-0.500982	gnl|Amel_4.5|GB52543-RA	GB52543-RA	GB52543	GB16220		GB50648
GB55302	-1.05584	GB53021	-0.464308	GB55381	-0.502534	gnl|Amel_4.5|GB41912-RA	GB41912-RA	GB41912	GB19719		GB52705
GB51029	-1.0562	GB51174	-0.465055	GB43990	-0.503394	gnl|Amel_4.5|GB46010-RA	GB46010-RA	GB46010	GB18450		GB49552
GB54893	-1.05931	GB41386	-0.465609	GB55287	-0.503401	gnl|Amel_4.5|GB42965-RA	GB42965-RA	GB42965	GB11698		GB50650
GB52171	-1.06192	GB45978	-0.466936	GB44153	-0.503853	gnl|Amel_4.5|GB54932-RA	GB54932-RA	GB54932	GB14309		GB54762
GB49649	-1.07427	GB51114	-0.467002	GB53506	-0.50393	gnl|Amel_4.5|GB47148-RA	GB47148-RA	GB47148	GB14077		GB46726
GB54642	-1.07686	GB44890	-0.467254	GB42039	-0.504282	gnl|Amel_4.5|GB42887-RA	GB42887-RA	GB42887	GB17145		GB52596
GB48022	-1.09359	GB42604	-0.469281	GB51809	-0.504373	gnl|Amel_4.5|GB49138-RA	GB49138-RA	GB49138	GB14366		GB49946
GB55515	-1.10278	GB52893	-0.470064	GB54162	-0.504962	gnl|Amel_4.5|GB52782-RA	GB52782-RA	GB52782	GB10943		GB52598
GB52701	-1.10469	GB50990	-0.47012	GB51505	-0.506003	gnl|Amel_4.5|GB54705-RA	GB54705-RA	GB54705	GB11298		GB53354
GB50010	-1.10718	GB54780	-0.471914	GB41701	-0.506009	gnl|Amel_4.5|GB53873-RA	GB53873-RA	GB53873	GB14001		GB50290
GB49419	-1.11071	GB55826	-0.472232	GB47136	-0.506605	gnl|Amel_4.5|GB44730-RA	GB44730-RA	GB44730	GB15254		GB41408
GB53589	-1.11888	GB46610	-0.47363	GB42958	-0.507224	gnl|Amel_4.5|GB55186-RA	GB55186-RA	GB55186	GB14654		GB40926
GB44996	-1.12107	GB55461	-0.474016	GB54385	-0.507421	gnl|Amel_4.5|GB47299-RA	GB47299-RA	GB47299	GB19856		GB50164
GB53532	-1.12121	GB41157	-0.475224	GB49955	-0.507793	gnl|Amel_4.5|GB43362-RA	GB43362-RA	GB43362	GB15640		GB41178
GB53362	-1.12286	GB50204	-0.475652	GB50748	-0.508015	gnl|Amel_4.5|GB53371-RA	GB53371-RA	GB53371	GB18178		GB50586
GB41388	-1.12603	GB53749	-0.477827	GB44687	-0.511212	gnl|Amel_4.5|GB46567-RA	GB46567-RA	GB46567	GB12253		GB40136
GB53976	-1.12816	GB43980	-0.47849	GB40816	-0.511496	gnl|Amel_4.5|GB44118-RA	GB44118-RA	GB44118	GB14603		GB41097
GB50009	-1.14064	GB55779	-0.478758	GB45719	-0.511701	gnl|Amel_4.5|GB52786-RA	GB52786-RA	GB52786	GB10222		GB40567
GB41495	-1.14193	GB45087	-0.479803	GB40389	-0.512445	gnl|Amel_4.5|GB41867-RA	GB41867-RA	GB41867	GB19590		GB48079
GB51250	-1.14493	GB44457	-0.480035	GB54332	-0.512845	gnl|Amel_4.5|GB43904-RA	GB43904-RA	GB43904	GB13791		GB50481
GB48842	-1.14784	GB55151	-0.483221	GB45878	-0.513431	gnl|Amel_4.5|GB54260-RA	GB54260-RA	GB54260	GB12538		GB51631
GB43143	-1.16418	GB45145	-0.484343	GB41969	-0.514884	gnl|Amel_4.5|GB49386-RA	GB49386-RA	GB49386	GB14233		GB50026
GB50283	-1.1654	GB54387	-0.485476	GB43279	-0.514954	gnl|Amel_4.5|GB50928-RA	GB50928-RA	GB50928	GB11588		GB44120
GB48667	-1.16595	GB48311	-0.486441	GB41692	-0.5198	gnl|Amel_4.5|GB50055-RA	GB50055-RA	GB50055	GB13489		GB41407
GB50662	-1.16776	GB54685	-0.487288	GB45717	-0.520255	gnl|Amel_4.5|GB46679-RA	GB46679-RA	GB46679	GB14644		GB54246
GB52590	-1.17672	GB50470	-0.487414	GB46537	-0.52073	gnl|Amel_4.5|GB47576-RA	GB47576-RA	GB47576	GB19649		GB47402
GB55736	-1.19784	GB45657	-0.487433	GB50631	-0.521393	gnl|Amel_4.5|GB50709-RA	GB50709-RA	GB50709	GB11297		GB40138
GB41172	-1.19969	GB50352	-0.487838	GB54718	-0.523755	gnl|Amel_4.5|GB48881-RA	GB48881-RA	GB48881	GB11511		GB48510
GB53209	-1.19973	GB46250	-0.488326	GB55811	-0.523861	gnl|Amel_4.5|GB44785-RA	GB44785-RA	GB44785	GB11552		GB45565
GB49750	-1.20282	GB49528	-0.488741	GB46005	-0.524048	gnl|Amel_4.5|GB48474-RA	GB48474-RA	GB48474	GB16021		GB50761
GB41240	-1.20578	GB46744	-0.489649	GB53339	-0.524317	gnl|Amel_4.5|GB52707-RA	GB52707-RA	GB52707	GB19846		GB56027
GB49110	-1.22604	GB43132	-0.489652	GB40657	-0.524325	gnl|Amel_4.5|GB43642-RA	GB43642-RA	GB43642	GB16214		GB41409
GB43824	-1.23439	GB50764	-0.489989	GB49921	-0.524789	gnl|Amel_4.5|GB50737-RA	GB50737-RA	GB50737	GB10646		GB52186
GB47565	-1.24156	GB52722	-0.490792	GB54984	-0.525519	gnl|Amel_4.5|GB44064-RA	GB44064-RA	GB44064	GB13263		GB50314
GB55701	-1.24167	GB40232	-0.491104	GB52080	-0.526051	gnl|Amel_4.5|GB43367-RA	GB43367-RA	GB43367	GB18530		GB47933
GB49010	-1.24489	GB47238	-0.49219	GB44946	-0.5284	gnl|Amel_4.5|GB46229-RA	GB46229-RA	GB46229	GB15453		GB43369
GB49937	-1.25166	GB48768	-0.492261	GB43770	-0.528995	gnl|Amel_4.5|GB51735-RA	GB51735-RA	GB51735	GB17654		GB40831
GB48436	-1.25909	GB41629	-0.492822	GB41545	-0.529849	gnl|Amel_4.5|GB46869-RA	GB46869-RA	GB46869	GB16367		GB48081
GB49109	-1.26139	GB55287	-0.493437	GB50623	-0.529934	gnl|Amel_4.5|GB48854-RA	GB48854-RA	GB48854	GB14774		GB54517
GB50453	-1.26884	GB55628	-0.493532	GB51189	-0.531215	gnl|Amel_4.5|GB42045-RA	GB42045-RA	GB42045	GB12379		GB52191
GB55263	-1.28153	GB49894	-0.493958	GB55008	-0.531921	gnl|Amel_4.5|GB53672-RA	GB53672-RA	GB53672	GB15317		GB41399
GB45193	-1.2983	GB52797	-0.494246	GB42184	-0.532453	gnl|Amel_4.5|GB51783-RA	GB51783-RA	GB51783	GB12300		GB50013
GB47971	-1.32149	GB40537	-0.494681	GB49307	-0.533518	gnl|Amel_4.5|GB55579-RA	GB55579-RA	GB55579	GB18767		GB41710
GB48832	-1.32585	GB41494	-0.49486	GB48075	-0.534728				GB18732		GB46203
GB49093	-1.32895	GB44650	-0.495466	GB45183	-0.536034				GB17345		GB41410
GB53753	-1.33028	GB40019	-0.495767	GB41282	-0.538203				GB18944		GB45336
GB42769	-1.3437	GB49937	-0.49602	GB42236	-0.54037				GB13397		GB48471
GB47994	-1.34499	GB51111	-0.498308	GB42604	-0.541203				GB19292		GB42804
GB44932	-1.35719	GB53661	-0.498386	GB47879	-0.541899				GB15702		GB54775
GB54447	-1.36975	GB51598	-0.498433	GB40398	-0.543291				GB15980		GB48080
GB50829	-1.38339	GB51649	-0.498746	GB44905	-0.543973				GB13019		GB42455
GB45633	-1.38355	GB55147	-0.499036	GB49174	-0.544098				GB16038		GB48204
GB55774	-1.40945	GB44771	-0.499092	GB45662	-0.544704				GB12605		GB45417
GB41732	-1.41107	GB54742	-0.499318	GB49246	-0.545183				GB18789		GB43456
GB43123	-1.41731	GB53149	-0.500069	GB40459	-0.546766				GB11563		GB44055
GB52158	-1.42937	GB54568	-0.501	GB41667	-0.547472				GB15177		GB44185
GB44169	-1.43429	GB46218	-0.501196	GB54364	-0.547555				GB10655		GB53301
GB55669	-1.44643	GB50779	-0.501967	GB41672	-0.550047				GB13520		GB46708
GB48271	-1.45522	GB53135	-0.502456	GB41781	-0.551515				GB11883		GB44032
GB42385	-1.4771	GB55295	-0.503997	GB41697	-0.552486				GB13677		GB44031
GB46047	-1.48595	GB53958	-0.504003	GB43891	-0.553071				GB19066		GB42472
GB47791	-1.49063	GB48446	-0.504855	GB54092	-0.553721				GB19537		GB42451
GB47849	-1.49137	GB50078	-0.506108	GB45490	-0.555121				GB18032		GB51498
GB46222	-1.49938	GB46977	-0.506375	GB46541	-0.555719				GB14720		GB48820
GB47270	-1.50787	GB47584	-0.507107	GB53700	-0.557629				GB12344		GB46970
GB54507	-1.51092	GB54258	-0.507407	GB55285	-0.558253				GB16472		GB54611
GB48335	-1.53131	GB46344	-0.508856	GB55102	-0.560053				GB17012		GB49344
GB42146	-1.53521	GB52506	-0.509069	GB49871	-0.560074				GB19582		GB44935
GB42594	-1.55359	GB46271	-0.509336	GB42156	-0.560302				GB16397		GB55007
GB55452	-1.56117	GB48831	-0.510415	GB54371	-0.560443				GB16970		GB50164
GB40493	-1.56727	GB44193	-0.51098	GB54959	-0.560915				GB14044		GB49440
GB46312	-1.57498	GB50230	-0.513277	GB41657	-0.561696				GB15640		GB52103
GB40684	-1.585	GB49033	-0.513367	GB45377	-0.56217				GB17927		GB52631
GB42792	-1.59934	GB40655	-0.514214	GB44941	-0.562939				GB18732		GB50418
GB47972	-1.60322	GB46689	-0.514228	GB42865	-0.563226				GB13503		GB48426
GB55889	-1.60367	GB40389	-0.514634	GB48140	-0.564081				GB15688		GB48396
GB42640	-1.63086	GB51359	-0.514987	GB43861	-0.564364				GB18520		GB48399
GB46277	-1.64323	GB50997	-0.516354	GB50173	-0.564484				GB16299		GB41158
GB48560	-1.65086	GB53247	-0.516457	GB52079	-0.564486				GB17781		GB54845
GB50438	-1.66565	GB53389	-0.51766	GB54585	-0.564797				GB10640		GB51427
GB42704	-1.67778	GB41720	-0.517786	GB53035	-0.565318				GB17961
GB48134	-1.68147	GB41519	-0.517852	GB47349	-0.566578				GB10539
GB40335	-1.68218	GB54654	-0.519346	GB44368	-0.567607				GB15684
GB53141	-1.69535	GB46684	-0.519604	GB42977	-0.569388
GB42217	-1.69801	GB48358	-0.519805	GB52220	-0.569719
GB49552	-1.70342	GB48596	-0.522403	GB40999	-0.569915
GB48193	-1.74381	GB53410	-0.522779	GB51561	-0.570128
GB43693	-1.81291	GB41829	-0.523516	GB45862	-0.570562
GB55470	-1.81719	GB42977	-0.524723	GB41835	-0.571565
GB55765	-1.83126	GB45712	-0.525147	GB42367	-0.573207
GB44968	-1.85281	GB48482	-0.525849	GB44753	-0.574768
GB43576	-1.87909	GB49380	-0.525968	GB44144	-0.577179
GB48861	-1.93334	GB50740	-0.526032	GB48064	-0.578395
GB43722	-1.94768	GB42239	-0.526727	GB52118	-0.578415
GB48862	-2.02728	GB54485	-0.526898	GB55451	-0.578868
GB50218	-2.06847	GB52472	-0.527309	GB42014	-0.581194
GB48823	-2.12143	GB51636	-0.52819	GB55932	-0.581302
GB42802	-2.12985	GB45698	-0.528456	GB41141	-0.581555
GB43575	-2.13664	GB51505	-0.528941	GB46768	-0.581967
GB44146	-2.1796	GB40446	-0.529299	GB43890	-0.583117
GB42800	-2.34943	GB53700	-0.529974	GB42693	-0.583563
GB50290	-2.40041	GB42224	-0.532028	GB55165	-0.583836
GB54404	-2.42802	GB47039	-0.534287	GB53960	-0.584699
GB42557	-2.43645	GB41602	-0.53518	GB47803	-0.585589
GB42797	-2.43783	GB50370	-0.537422	GB47589	-0.586897
GB41708	-2.50902	GB51626	-0.537839	GB49573	-0.587603
GB40681	-2.52041	GB47941	-0.538366	GB44721	-0.588532
GB42554	-2.5957	GB45824	-0.538839	GB44726	-0.58862
GB51874	-2.6043	GB44804	-0.540123	GB49901	-0.589244
GB42426	-2.63366	GB50978	-0.54057	GB42228	-0.589713
GB43739	-2.69586	GB42834	-0.54061	GB45303	-0.589772
GB48844	-2.69698	GB52979	-0.540993	GB49606	-0.590305
GB48492	-2.78042	GB43861	-0.541086	GB49975	-0.593606
GB53119	-2.80599	GB54102	-0.541571	GB45370	-0.594989
GB48833	-2.82115	GB42736	-0.541938	GB53381	-0.595644
GB41110	-2.86767	GB48782	-0.542875	GB48533	-0.5957
GB44710	-2.89969	GB42740	-0.542888	GB50455	-0.596613
GB51419	-2.97172	GB50841	-0.543373	GB49960	-0.596737
GB47563	-3.08255	GB45099	-0.54527	GB43401	-0.597236
GB42801	-3.13022	GB52071	-0.545936	GB49382	-0.597711
GB42556	-3.21856	GB45670	-0.546233	GB46540	-0.598576
GB50116	-3.32042	GB45685	-0.546499	GB55295	-0.60214
GB52324	-3.35844	GB47341	-0.546673	GB54596	-0.602738
GB50477	-3.45673	GB55239	-0.547725	GB48623	-0.604046
GB41706	-3.85751	GB43778	-0.548426	GB54568	-0.605587
GB55029	-4.00792	GB47886	-0.550491	GB40269	-0.606431
GB49219	-5.91247	GB49190	-0.552032	GB50103	-0.607113
		GB44208	-0.553058	GB45357	-0.607697
		GB52010	-0.555918	GB53592	-0.607909
		GB47468	-0.556084	GB43004	-0.60882
		GB53150	-0.556456	GB40395	-0.609959
		GB55010	-0.557276	GB44397	-0.610599
		GB49933	-0.557336	GB50764	-0.612582
		GB47339	-0.557984	GB45315	-0.612902
		GB45295	-0.5585	GB51344	-0.613723
		GB45838	-0.558545	GB46930	-0.614976
		GB46540	-0.55868	GB46271	-0.616662
		GB52211	-0.559525	GB45870	-0.617248
		GB53436	-0.5602	GB42941	-0.617468
		GB55828	-0.561966	GB42736	-0.617551
		GB41969	-0.563813	GB44251	-0.618202
		GB52691	-0.564175	GB51625	-0.619851
		GB46252	-0.56454	GB52285	-0.619969
		GB52520	-0.564974	GB41659	-0.620194
		GB51019	-0.565122	GB48789	-0.620882
		GB45247	-0.565188	GB54503	-0.622269
		GB44327	-0.565339	GB52506	-0.622715
		GB43232	-0.56569	GB42773	-0.623261
		GB52205	-0.56569	GB46847	-0.623366
		GB55895	-0.566758	GB50195	-0.623431
		GB55495	-0.566922	GB46750	-0.62454
		GB49908	-0.568116	GB44221	-0.626303
		GB43401	-0.569573	GB46371	-0.626543
		GB40711	-0.569961	GB54286	-0.627515
		GB51694	-0.570666	GB45018	-0.627888
		GB48754	-0.571497	GB49050	-0.628422
		GB44886	-0.571874	GB52260	-0.629103
		GB52645	-0.572588	GB44208	-0.629106
		GB50739	-0.573353	GB50663	-0.631808
		GB53152	-0.57382	GB50695	-0.63257
		GB51224	-0.574641	GB53090	-0.634185
		GB49771	-0.575017	GB55107	-0.634474
		GB44144	-0.575149	GB54136	-0.635505
		GB49350	-0.576001	GB48245	-0.635815
		GB44865	-0.576647	GB49543	-0.636551
		GB49489	-0.577008	GB43636	-0.636836
		GB41189	-0.579261	GB51398	-0.638359
		GB54995	-0.579496	GB53397	-0.640726
		GB51600	-0.580122	GB45375	-0.640779
		GB47305	-0.580519	GB41796	-0.640807
		GB45094	-0.580865	GB51994	-0.640949
		GB52056	-0.58164	GB46610	-0.641285
		GB54385	-0.58218	GB48551	-0.641901
		GB55811	-0.583423	GB45434	-0.642236
		GB44202	-0.583623	GB41025	-0.644519
		GB47842	-0.583847	GB44028	-0.644825
		GB46930	-0.584627	GB46490	-0.645642
		GB44888	-0.584733	GB42847	-0.646037
		GB51077	-0.58483	GB53152	-0.646655
		GB54579	-0.585307	GB55328	-0.646948
		GB44212	-0.585522	GB43629	-0.64787
		GB54961	-0.585617	GB50772	-0.64808
		GB45720	-0.586729	GB41287	-0.648699
		GB54598	-0.588372	GB54204	-0.649023
		GB42422	-0.588439	GB50303	-0.649097
		GB40307	-0.588452	GB41122	-0.649458
		GB54675	-0.589035	GB42482	-0.649568
		GB42495	-0.590597	GB47595	-0.649767
		GB44303	-0.591044	GB49701	-0.65104
		GB53799	-0.591711	GB40032	-0.651737
		GB53229	-0.591761	GB54183	-0.651829
		GB51405	-0.591963	GB52979	-0.651994
		GB43365	-0.592607	GB50998	-0.652632
		GB43125	-0.595098	GB49596	-0.652788
		GB40672	-0.595366	GB53066	-0.653668
		GB52353	-0.596602	GB48859	-0.653989
		GB49363	-0.596645	GB45515	-0.654468
		GB42854	-0.596749	GB54918	-0.655471
		GB40343	-0.598404	GB41424	-0.65569
		GB55571	-0.598777	GB47020	-0.656104
		GB48859	-0.599026	GB40691	-0.656978
		GB55847	-0.599134	GB44996	-0.658791
		GB50817	-0.599658	GB54827	-0.659154
		GB43685	-0.600782	GB55232	-0.660028
		GB50594	-0.601689	GB47477	-0.660938
		GB51050	-0.601706	GB50370	-0.661923
		GB42011	-0.601952	GB54733	-0.662322
		GB47203	-0.602403	GB55151	-0.662376
		GB47849	-0.602677	GB40600	-0.662391
		GB44670	-0.604591	GB45827	-0.663876
		GB43266	-0.60615	GB50974	-0.664883
		GB55985	-0.607478	GB49852	-0.664925
		GB42716	-0.60877	GB51836	-0.665089
		GB49336	-0.608828	GB46976	-0.665565
		GB55477	-0.609485	GB43946	-0.6656
		GB44148	-0.609939	GB55628	-0.665889
		GB43707	-0.610115	GB52245	-0.666199
		GB47462	-0.610569	GB42295	-0.667666
		GB43899	-0.611213	GB45436	-0.66792
		GB55491	-0.611323	GB49853	-0.669231
		GB42764	-0.611572	GB54971	-0.669753
		GB55102	-0.61206	GB54600	-0.670511
		GB55978	-0.612595	GB49321	-0.670521
		GB47195	-0.612796	GB49570	-0.671736
		GB40363	-0.614903	GB42312	-0.673091
		GB40884	-0.615305	GB52992	-0.673784
		GB53201	-0.615676	GB51483	-0.674863
		GB46115	-0.617602	GB44535	-0.675055
		GB54211	-0.617645	GB40700	-0.67531
		GB47182	-0.618152	GB40461	-0.675526
		GB49960	-0.618442	GB44183	-0.675603
		GB43990	-0.620378	GB50044	-0.680241
		GB48837	-0.620417	GB50909	-0.680604
		GB51625	-0.621345	GB44330	-0.681304
		GB40203	-0.621997	GB44289	-0.681684
		GB42987	-0.622379	GB52645	-0.681792
		GB47352	-0.622528	GB51041	-0.682443
		GB55896	-0.622759	GB44531	-0.684417
		GB49342	-0.623023	GB49304	-0.684716
		GB48788	-0.623593	GB52618	-0.685362
		GB48336	-0.624863	GB53321	-0.686397
		GB40022	-0.624873	GB49828	-0.686505
		GB52321	-0.625613	GB51019	-0.686827
		GB48882	-0.625927	GB53201	-0.686944
		GB47802	-0.626363	GB52783	-0.687861
		GB44383	-0.626649	GB46696	-0.689107
		GB52744	-0.626977	GB54939	-0.690114
		GB41839	-0.627358	GB51383	-0.690526
		GB53339	-0.628659	GB53427	-0.691362
		GB53221	-0.628969	GB45351	-0.691791
		GB44999	-0.62943	GB47199	-0.692163
		GB48150	-0.630709	GB42237	-0.6926
		GB49388	-0.631597	GB44148	-0.692711
		GB42043	-0.631745	GB53093	-0.692935
		GB49859	-0.631821	GB49019	-0.693214
		GB47606	-0.632154	GB41793	-0.693675
		GB44615	-0.632949	GB55464	-0.694358
		GB41163	-0.63299	GB47735	-0.694767
		GB54344	-0.633097	GB49801	-0.694955
		GB52686	-0.634208	GB47339	-0.695681
		GB41846	-0.635268	GB52697	-0.69627
		GB54862	-0.635314	GB44520	-0.696405
		GB41881	-0.635402	GB40901	-0.696517
		GB54222	-0.635697	GB46066	-0.697181
		GB48377	-0.63667	GB44180	-0.697721
		GB48335	-0.637488	GB45673	-0.698643
		GB53435	-0.638469	GB53432	-0.699068
		GB55427	-0.638722	GB45389	-0.699147
		GB52538	-0.640612	GB49377	-0.699184
		GB41697	-0.641192	GB55447	-0.699313
		GB54798	-0.64135	GB50966	-0.700413
		GB47553	-0.641781	GB55936	-0.700476
		GB51003	-0.641852	GB55940	-0.700562
		GB51440	-0.642937	GB46450	-0.70068
		GB52755	-0.644246	GB41376	-0.701967
		GB50382	-0.644906	GB52352	-0.702512
		GB46436	-0.645058	GB41148	-0.703414
		GB49415	-0.645618	GB50167	-0.703584
		GB41141	-0.646748	GB50935	-0.705013
		GB46360	-0.647017	GB43483	-0.705729
		GB50216	-0.647395	GB44133	-0.707267
		GB45662	-0.647572	GB43417	-0.70736
		GB44049	-0.647626	GB54783	-0.707456
		GB46074	-0.648174	GB51597	-0.709291
		GB44059	-0.648875	GB53047	-0.709515
		GB51398	-0.648961	GB55627	-0.709558
		GB54941	-0.64971	GB49423	-0.710155
		GB55062	-0.649917	GB45905	-0.710163
		GB42189	-0.650239	GB55477	-0.711763
		GB51706	-0.65084	GB47831	-0.711916
		GB45382	-0.650961	GB49996	-0.712353
		GB40833	-0.652503	GB46582	-0.712801
		GB47018	-0.652517	GB52531	-0.71298
		GB50663	-0.652554	GB48828	-0.713511
		GB54602	-0.653021	GB46708	-0.713804
		GB48064	-0.65389	GB54780	-0.713924
		GB43429	-0.654065	GB46590	-0.714123
		GB52224	-0.654336	GB54830	-0.716425
		GB47049	-0.654861	GB51263	-0.717739
		GB49789	-0.656072	GB50817	-0.717779
		GB53979	-0.658176	GB54353	-0.719409
		GB40862	-0.658679	GB51535	-0.719825
		GB47059	-0.658826	GB53793	-0.721159
		GB42621	-0.658882	GB47269	-0.72376
		GB44592	-0.658973	GB55191	-0.724392
		GB53047	-0.6592	GB40386	-0.7259
		GB45431	-0.660109	GB46479	-0.727295
		GB40949	-0.660219	GB42280	-0.728111
		GB53513	-0.661044	GB42495	-0.728456
		GB49709	-0.661934	GB55056	-0.729241
		GB45827	-0.662277	GB50886	-0.731047
		GB42728	-0.66266	GB51741	-0.731361
		GB46190	-0.663089	GB51654	-0.731684
		GB53381	-0.663549	GB51490	-0.731835
		GB43989	-0.66418	GB54351	-0.732101
		GB51074	-0.665554	GB44615	-0.732141
		GB40901	-0.66618	GB51360	-0.732359
		GB47346	-0.666739	GB46763	-0.733659
		GB47020	-0.666896	GB43628	-0.734554
		GB40386	-0.666925	GB41138	-0.73501
		GB51836	-0.667468	GB44661	-0.735069
		GB49346	-0.668082	GB44303	-0.735355
		GB54303	-0.668165	GB55520	-0.736869
		GB40701	-0.668525	GB42854	-0.73716
		GB48644	-0.668527	GB52792	-0.738581
		GB46635	-0.668623	GB47572	-0.739097
		GB48601	-0.669283	GB42740	-0.740152
		GB45862	-0.669855	GB46036	-0.740516
		GB49071	-0.670059	GB48643	-0.741095
		GB42228	-0.670487	GB44865	-0.742676
		GB48771	-0.671082	GB50700	-0.743494
		GB41646	-0.671332	GB45247	-0.744434
		GB42367	-0.671827	GB45948	-0.744529
		GB41708	-0.672152	GB43899	-0.744688
		GB43127	-0.673786	GB43161	-0.745136
		GB45303	-0.67536	GB44327	-0.745184
		GB50018	-0.675439	GB45872	-0.745749
		GB47503	-0.675584	GB40168	-0.746365
		GB50553	-0.67631	GB43186	-0.74727
		GB43825	-0.676348	GB42035	-0.747293
		GB55348	-0.676612	GB47683	-0.748207
		GB50012	-0.679095	GB43537	-0.749468
		GB52308	-0.679824	GB50255	-0.749769
		GB55451	-0.681011	GB44678	-0.750966
		GB52009	-0.682104	GB40297	-0.751372
		GB53656	-0.68337	GB45755	-0.751791
		GB50969	-0.684207	GB49789	-0.752176
		GB42023	-0.684907	GB47189	-0.753977
		GB47828	-0.686958	GB40107	-0.754518
		GB46027	-0.687787	GB47465	-0.755817
		GB55081	-0.689259	GB51642	-0.756671
		GB55748	-0.689323	GB41522	-0.756919
		GB45063	-0.690875	GB46656	-0.757672
		GB45039	-0.691547	GB50345	-0.757826
		GB46395	-0.691834	GB50971	-0.758192
		GB42907	-0.693109	GB55579	-0.758675
		GB47635	-0.693345	GB44052	-0.759989
		GB54830	-0.693858	GB52698	-0.760636
		GB45497	-0.694955	GB55492	-0.76209
		GB55445	-0.695593	GB47028	-0.763243
		GB45625	-0.6984	GB54990	-0.76349
		GB49172	-0.698492	GB48929	-0.765273
		GB47496	-0.698689	GB43145	-0.765776
		GB54234	-0.701074	GB51775	-0.765989
		GB51344	-0.703349	GB49869	-0.766084
		GB55324	-0.705441	GB52716	-0.766757
		GB52422	-0.705675	GB42043	-0.767762
		GB41692	-0.706087	GB53000	-0.767911
		GB54938	-0.706304	GB43463	-0.768603
		GB41332	-0.706405	GB54814	-0.769066
		GB50935	-0.706449	GB51346	-0.769554
		GB49304	-0.706852	GB49260	-0.771295
		GB49929	-0.708867	GB56025	-0.77155
		GB50336	-0.709017	GB51124	-0.77159
		GB41378	-0.709172	GB40673	-0.771875
		GB55561	-0.710219	GB48018	-0.772808
		GB43920	-0.710715	GB52740	-0.773814
		GB43121	-0.711362	GB45433	-0.774394
		GB43737	-0.711646	GB53139	-0.774726
		GB47086	-0.711957	GB50767	-0.775618
		GB46035	-0.713295	GB49108	-0.775619
		GB44289	-0.713907	GB46016	-0.775678
		GB51264	-0.714248	GB45535	-0.775834
		GB55417	-0.714407	GB44486	-0.77839
		GB55598	-0.715367	GB53341	-0.779323
		GB49749	-0.715963	GB52976	-0.781305
		GB55932	-0.71645	GB45138	-0.781954
		GB55658	-0.716645	GB41494	-0.782349
		GB45528	-0.716709	GB51637	-0.782541
		GB54585	-0.717241	GB44127	-0.782679
		GB47083	-0.717359	GB50852	-0.784702
		GB43537	-0.717424	GB43443	-0.785396
		GB42653	-0.717529	GB49511	-0.785439
		GB41744	-0.717828	GB40073	-0.785913
		GB44531	-0.719012	GB46912	-0.786395
		GB48380	-0.719053	GB50038	-0.786465
		GB54198	-0.719252	GB42169	-0.786603
		GB50678	-0.720882	GB53005	-0.788071
		GB42961	-0.721746	GB41288	-0.788151
		GB44518	-0.72182	GB46748	-0.788171
		GB51597	-0.724864	GB54181	-0.789258
		GB51637	-0.725221	GB45656	-0.78986
		GB41262	-0.72571	GB42973	-0.790305
		GB50474	-0.726609	GB50191	-0.790598
		GB47178	-0.727119	GB41740	-0.791654
		GB55492	-0.728153	GB51060	-0.793456
		GB41122	-0.73028	GB49799	-0.794122
		GB49024	-0.730587	GB43938	-0.794936
		GB48871	-0.730591	GB50931	-0.795281
		GB48996	-0.730751	GB42780	-0.795487
		GB54942	-0.730781	GB46562	-0.796534
		GB51349	-0.731797	GB43126	-0.796566
		GB47414	-0.73214	GB47059	-0.797453
		GB47477	-0.732634	GB41821	-0.797873
		GB45527	-0.733203	GB42351	-0.799425
		GB54332	-0.734641	GB54227	-0.801757
		GB46268	-0.735396	GB48325	-0.80207
		GB54242	-0.735641	GB53670	-0.80339
		GB54970	-0.735701	GB54391	-0.803637
		GB53010	-0.736315	GB49308	-0.803972
		GB55619	-0.736436	GB46598	-0.804292
		GB40431	-0.73653	GB41137	-0.804583
		GB45035	-0.736695	GB47503	-0.805999
		GB45746	-0.737133	GB43495	-0.806082
		GB52673	-0.738481	GB40509	-0.806173
		GB50377	-0.739644	GB51207	-0.806589
		GB45956	-0.739658	GB48336	-0.80661
		GB50103	-0.740586	GB47054	-0.806842
		GB54848	-0.740682	GB53384	-0.807016
		GB55053	-0.740943	GB50743	-0.807458
		GB42021	-0.742175	GB41414	-0.807553
		GB49606	-0.742489	GB43266	-0.808157
		GB43258	-0.742797	GB44333	-0.808541
		GB43722	-0.743787	GB43697	-0.80862
		GB49701	-0.745165	GB52438	-0.809014
		GB46598	-0.745621	GB51257	-0.809571
		GB45434	-0.745971	GB52803	-0.809995
		GB51132	-0.746144	GB40126	-0.811338
		GB44333	-0.746365	GB53634	-0.811371
		GB45157	-0.746563	GB47433	-0.812268
		GB41909	-0.746667	GB51050	-0.812669
		GB55506	-0.746952	GB44648	-0.813586
		GB42739	-0.74866	GB41684	-0.815518
		GB54164	-0.748684	GB54419	-0.817063
		GB47572	-0.749085	GB51401	-0.818031
		GB48413	-0.749173	GB41139	-0.818614
		GB43882	-0.750666	GB45230	-0.818885
		GB48263	-0.751456	GB48960	-0.819579
		GB44882	-0.751807	GB46509	-0.82031
		GB52655	-0.752015	GB41451	-0.820571
		GB45881	-0.753256	GB55939	-0.821421
		GB53653	-0.753985	GB40479	-0.821785
		GB42750	-0.754544	GB40862	-0.822498
		GB53384	-0.754647	GB42150	-0.824291
		GB43694	-0.754802	GB45540	-0.825045
		GB43417	-0.755322	GB48467	-0.826152
		GB46509	-0.755419	GB50589	-0.82632
		GB51118	-0.755667	GB53713	-0.826476
		GB49543	-0.756269	GB43121	-0.82749
		GB46036	-0.756919	GB43192	-0.830126
		GB45102	-0.75707	GB48239	-0.830176
		GB47990	-0.757192	GB45854	-0.833867
		GB40422	-0.757261	GB43873	-0.834018
		GB44998	-0.757364	GB42023	-0.835213
		GB46757	-0.757981	GB55937	-0.839135
		GB41694	-0.758111	GB52513	-0.839298
		GB55940	-0.75893	GB50978	-0.839335
		GB45664	-0.759021	GB53751	-0.839476
		GB40100	-0.759145	GB43403	-0.839752
		GB53359	-0.761586	GB40945	-0.839829
		GB51422	-0.763364	GB40100	-0.840046
		GB44726	-0.763906	GB46775	-0.841027
		GB54802	-0.763929	GB55998	-0.841172
		GB52798	-0.764219	GB42925	-0.842831
		GB43828	-0.764393	GB44581	-0.843056
		GB53219	-0.764775	GB40349	-0.844473
		GB53948	-0.764832	GB41725	-0.846078
		GB55708	-0.76505	GB47315	-0.846127
		GB43639	-0.765176	GB48238	-0.84707
		GB41193	-0.766085	GB43584	-0.848145
		GB52352	-0.766111	GB50242	-0.848585
		GB43770	-0.766776	GB51370	-0.850112
		GB43629	-0.767415	GB53748	-0.851466
		GB54092	-0.768265	GB40949	-0.852549
		GB50302	-0.768305	GB55356	-0.853896
		GB55224	-0.768822	GB51427	-0.854102
		GB48692	-0.769318	GB46469	-0.855136
		GB45364	-0.769896	GB41894	-0.855203
		GB47968	-0.770548	GB46589	-0.855367
		GB49930	-0.771536	GB40436	-0.855776
		GB44140	-0.772041	GB48956	-0.856138
		GB44135	-0.772634	GB41694	-0.856871
		GB52690	-0.773812	GB43099	-0.857026
		GB48114	-0.774071	GB49704	-0.859649
		GB53821	-0.774114	GB46015	-0.859772
		GB42401	-0.775279	GB47886	-0.860426
		GB47040	-0.775889	GB45451	-0.860548
		GB47961	-0.77631	GB55150	-0.860628
		GB51263	-0.777061	GB48721	-0.860795
		GB49186	-0.777414	GB43191	-0.861716
		GB47803	-0.780078	GB46369	-0.861758
		GB45878	-0.780098	GB54235	-0.86299
		GB53707	-0.781544	GB50360	-0.863084
		GB47735	-0.782794	GB50553	-0.863348
		GB48341	-0.782828	GB43480	-0.864573
		GB48059	-0.783732	GB47045	-0.865004
		GB53321	-0.785638	GB53567	-0.865129
		GB49573	-0.785969	GB43179	-0.865718
		GB40398	-0.787138	GB46019	-0.865756
		GB52084	-0.787579	GB53101	-0.865779
		GB50455	-0.788014	GB51739	-0.866042
		GB40877	-0.788967	GB54700	-0.866475
		GB55786	-0.789793	GB46211	-0.866867
		GB50303	-0.789955	GB55774	-0.867998
		GB46775	-0.790831	GB41742	-0.868507
		GB50808	-0.791105	GB53337	-0.868665
		GB55431	-0.791351	GB47822	-0.868999
		GB55139	-0.791918	GB41713	-0.870062
		GB45404	-0.791929	GB50184	-0.870236
		GB50334	-0.79255	GB45623	-0.870533
		GB54451	-0.792685	GB45099	-0.870667
		GB52154	-0.793178	GB48247	-0.8708
		GB46377	-0.794775	GB50993	-0.871441
		GB49026	-0.794827	GB42088	-0.872379
		GB50482	-0.795258	GB44033	-0.873565
		GB51900	-0.795397	GB51192	-0.873842
		GB41073	-0.795847	GB54847	-0.87428
		GB52597	-0.795848	GB53723	-0.874724
		GB55615	-0.797271	GB49929	-0.874739
		GB45370	-0.797493	GB42264	-0.875939
		GB54659	-0.798866	GB49445	-0.87728
		GB54353	-0.799033	GB51132	-0.879624
		GB45425	-0.799178	GB41671	-0.879814
		GB42903	-0.800304	GB48676	-0.881047
		GB52260	-0.800422	GB40336	-0.881411
		GB40425	-0.800544	GB54368	-0.885006
		GB44774	-0.802553	GB47968	-0.885324
		GB53918	-0.80275	GB45369	-0.885938
		GB49495	-0.802809	GB47330	-0.887181
		GB52531	-0.803238	GB50059	-0.887665
		GB41672	-0.804791	GB50365	-0.887967
		GB54715	-0.805836	GB40967	-0.888233
		GB42967	-0.806029	GB51242	-0.888455
		GB45646	-0.806544	GB46605	-0.888523
		GB55359	-0.808346	GB41767	-0.889057
		GB42887	-0.809247	GB55325	-0.889351
		GB47028	-0.81002	GB52798	-0.889403
		GB50938	-0.810704	GB40674	-0.889715
		GB52470	-0.810855	GB42278	-0.890066
		GB49704	-0.811304	GB41839	-0.890756
		GB40657	-0.811705	GB41290	-0.891012
		GB43218	-0.811861	GB41714	-0.892183
		GB49410	-0.811878	GB54288	-0.892612
		GB52012	-0.812187	GB47629	-0.892816
		GB51257	-0.81321	GB41068	-0.894602
		GB46118	-0.813225	GB42364	-0.894951
		GB41265	-0.814952	GB53699	-0.895144
		GB51441	-0.816025	GB55777	-0.895155
		GB53846	-0.816774	GB48457	-0.895313
		GB43791	-0.816981	GB51658	-0.895506
		GB48172	-0.817037	GB52989	-0.896051
		GB53723	-0.817123	GB42205	-0.897234
		GB47543	-0.81716	GB44559	-0.897848
		GB50023	-0.817174	GB44944	-0.898263
		GB54652	-0.817175	GB45352	-0.898944
		GB46465	-0.817367	GB41259	-0.899906
		GB42334	-0.817459	GB51733	-0.899972
		GB46425	-0.817571	GB45452	-0.900678
		GB45515	-0.818237	GB45137	-0.90231
		GB51192	-0.81838	GB40894	-0.902609
		GB40073	-0.819899	GB50136	-0.903176
		GB43480	-0.820601	GB54602	-0.904081
		GB54808	-0.82399	GB52625	-0.904759
		GB44052	-0.825403	GB54234	-0.905478
		GB49373	-0.82573	GB47576	-0.906238
		GB53777	-0.826713	GB45009	-0.909337
		GB40305	-0.826947	GB49397	-0.90953
		GB40509	-0.827248	GB40018	-0.910533
		GB47831	-0.828389	GB55473	-0.912142
		GB55232	-0.829431	GB54866	-0.912852
		GB53986	-0.829693	GB54496	-0.913389
		GB53131	-0.830116	GB44586	-0.914014
		GB52497	-0.830502	GB47332	-0.914618
		GB55541	-0.831242	GB47029	-0.915329
		GB43827	-0.83141	GB42152	-0.916227
		GB43873	-0.831669	GB50078	-0.91682
		GB54337	-0.832035	GB40267	-0.916927
		GB41043	-0.833172	GB40084	-0.917702
		GB50021	-0.833334	GB48114	-0.918493
		GB45451	-0.833372	GB55318	-0.919057
		GB43211	-0.835042	GB55395	-0.921952
		GB54350	-0.835523	GB45525	-0.922123
		GB44687	-0.835829	GB43737	-0.922493
		GB40809	-0.835893	GB52009	-0.923496
		GB47392	-0.836814	GB40905	-0.924201
		GB46847	-0.836858	GB42653	-0.924609
		GB41804	-0.836997	GB50819	-0.925923
		GB50643	-0.83735	GB50225	-0.926016
		GB46211	-0.838491	GB46011	-0.926591
		GB50746	-0.838543	GB43778	-0.927059
		GB40077	-0.838742	GB40462	-0.927468
		GB43179	-0.839662	GB53846	-0.928325
		GB51843	-0.839718	GB46697	-0.929542
		GB50595	-0.839728	GB41893	-0.929735
		GB43883	-0.839929	GB45977	-0.930207
		GB42676	-0.842261	GB46457	-0.930485
		GB54571	-0.842315	GB53568	-0.930694
		GB47029	-0.843975	GB44949	-0.931379
		GB48956	-0.845408	GB50189	-0.931904
		GB52469	-0.845559	GB50622	-0.933302
		GB53676	-0.845708	GB47250	-0.933676
		GB51383	-0.846023	GB54230	-0.934437
		GB53601	-0.848013	GB40109	-0.935107
		GB55226	-0.848299	GB46257	-0.936297
		GB50867	-0.848837	GB54975	-0.93736
		GB47054	-0.8494	GB47661	-0.938099
		GB45690	-0.849713	GB45498	-0.938305
		GB46447	-0.849849	GB50597	-0.938528
		GB52976	-0.851173	GB44802	-0.9386
		GB49996	-0.851956	GB51341	-0.938876
		GB44918	-0.852119	GB41303	-0.939346
		GB44251	-0.852627	GB43127	-0.9403
		GB54499	-0.852796	GB50869	-0.940896
		GB54596	-0.85301	GB53011	-0.94092
		GB45324	-0.854083	GB52091	-0.941028
		GB52803	-0.854246	GB40975	-0.942005
		GB50589	-0.855035	GB45824	-0.942059
		GB45514	-0.855441	GB48338	-0.943732
		GB47551	-0.85559	GB52056	-0.943873
		GB52247	-0.85582	GB43639	-0.945235
		GB45887	-0.856088	GB40883	-0.946147
		GB50633	-0.856581	GB50105	-0.947382
		GB49806	-0.857129	GB55575	-0.948088
		GB53066	-0.858763	GB40555	-0.948148
		GB42139	-0.8591	GB55975	-0.949209
		GB52621	-0.859448	GB50643	-0.950273
		GB46726	-0.859641	GB44972	-0.950339
		GB49397	-0.859671	GB51697	-0.950948
		GB47081	-0.861189	GB55350	-0.951017
		GB47474	-0.861374	GB54702	-0.95107
		GB55937	-0.863203	GB40498	-0.952056
		GB49998	-0.863283	GB51183	-0.953981
		GB50354	-0.86377	GB50537	-0.954035
		GB44397	-0.864707	GB52948	-0.955047
		GB54971	-0.864848	GB52167	-0.955151
		GB54041	-0.865723	GB55280	-0.955437
		GB48811	-0.865794	GB47266	-0.955788
		GB41311	-0.866336	GB52768	-0.956273
		GB40349	-0.868808	GB42875	-0.956794
		GB44153	-0.869336	GB55359	-0.957849
		GB55626	-0.869583	GB49172	-0.958323
		GB44101	-0.869976	GB51072	-0.958684
		GB49169	-0.870305	GB44160	-0.958832
		GB46589	-0.870933	GB55431	-0.958949
		GB49621	-0.870938	GB45945	-0.959071
		GB53315	-0.871253	GB41677	-0.95922
		GB43126	-0.871636	GB49409	-0.959286
		GB54100	-0.871978	GB53406	-0.960399
		GB47612	-0.872003	GB52717	-0.961177
		GB40997	-0.874608	GB49794	-0.961727
		GB40691	-0.874905	GB50445	-0.962
		GB45823	-0.875326	GB44673	-0.962594
		GB52082	-0.875514	GB53562	-0.96268
		GB54172	-0.87628	GB46388	-0.963654
		GB43938	-0.876714	GB50333	-0.963771
		GB52107	-0.876784	GB52030	-0.96397
		GB53023	-0.877377	GB50085	-0.96412
		GB48102	-0.877583	GB50408	-0.964202
		GB51809	-0.878323	GB51760	-0.96471
		GB44170	-0.878463	GB46689	-0.967572
		GB52589	-0.879676	GB43113	-0.968535
		GB54381	-0.880296	GB52567	-0.970296
		GB45810	-0.880372	GB43140	-0.973197
		GB50891	-0.880572	GB51349	-0.973834
		GB46526	-0.88061	GB46985	-0.974313
		GB46005	-0.881202	GB50286	-0.977062
		GB43628	-0.881468	GB44912	-0.978201
		GB43686	-0.881705	GB49495	-0.980789
		GB48576	-0.882389	GB48413	-0.981043
		GB47433	-0.882754	GB49327	-0.981118
		GB52557	-0.883375	GB43908	-0.982399
		GB46061	-0.883546	GB54882	-0.982749
		GB54655	-0.884346	GB51706	-0.983095
		GB48853	-0.885839	GB45001	-0.984723
		GB41725	-0.886188	GB41602	-0.98554
		GB43538	-0.886314	GB50808	-0.985882
		GB55481	-0.886531	GB43882	-0.986364
		GB40723	-0.886628	GB51734	-0.98787
		GB52783	-0.887734	GB44987	-0.988529
		GB48154	-0.888636	GB44679	-0.988877
		GB42832	-0.888735	GB40875	-0.989567
		GB46885	-0.892921	GB55495	-0.990498
		GB41305	-0.893113	GB43173	-0.990827
		GB41241	-0.89325	GB40857	-0.99174
		GB53397	-0.894942	GB42492	-0.992184
		GB46257	-0.895589	GB41076	-0.992773
		GB55318	-0.896099	GB53389	-0.993602
		GB54336	-0.896907	GB54742	-0.995315
		GB44905	-0.898455	GB41208	-0.99536
		GB43434	-0.899292	GB54924	-0.996306
		GB43879	-0.900185	GB44019	-0.996552
		GB42501	-0.902834	GB40769	-0.996589
		GB54162	-0.903668	GB50232	-0.996619
		GB45726	-0.904226	GB54319	-0.997618
		GB46066	-0.905002	GB51956	-0.99861
		GB44020	-0.906069	GB51614	-0.999616
		GB53670	-0.906265	GB49342	-0.999707
		GB48521	-0.908768	GB50536	-0.999819
		GB51048	-0.910156	GB45145	-1.00006
		GB45977	-0.911275	GB48259	-1.00087
		GB55260	-0.911632	GB45387	-1.00096
		GB55632	-0.91317	GB46018	-1.00163
		GB42973	-0.913446	GB48240	-1.00217
		GB44586	-0.914409	GB54941	-1.00221
		GB54368	-0.915913	GB51074	-1.00224
		GB49309	-0.915915	GB55326	-1.00369
		GB46985	-0.91596	GB43437	-1.00373
		GB42484	-0.91656	GB51077	-1.00446
		GB46748	-0.916626	GB48958	-1.0049
		GB50061	-0.917133	GB44140	-1.00493
		GB54343	-0.917305	GB55834	-1.00516
		GB45433	-0.917703	GB55717	-1.00546
		GB41671	-0.918804	GB48699	-1.00564
		GB46535	-0.919059	GB43685	-1.00594
		GB42691	-0.920462	GB44400	-1.00823
		GB51394	-0.921229	GB41884	-1.00865
		GB40801	-0.92172	GB41119	-1.00925
		GB43407	-0.922654	GB41039	-1.00984
		GB55056	-0.923088	GB53145	-1.01018
		GB51852	-0.924133	GB41646	-1.01094
		GB42152	-0.924644	GB51108	-1.01099
		GB41510	-0.925097	GB48996	-1.01206
		GB41667	-0.925157	GB41378	-1.0138
		GB53151	-0.926414	GB50032	-1.01398
		GB42014	-0.927136	GB49806	-1.01498
		GB46457	-0.927343	GB43239	-1.01562
		GB50869	-0.928718	GB45943	-1.01638
		GB50099	-0.929516	GB50763	-1.01657
		GB43977	-0.930295	GB40365	-1.01704
		GB46777	-0.930354	GB50601	-1.01723
		GB45057	-0.931027	GB49069	-1.01772
		GB49801	-0.931031	GB51226	-1.01776
		GB55022	-0.931767	GB53268	-1.0178
		GB44321	-0.933791	GB44526	-1.01982
		GB40107	-0.933882	GB50366	-1.02002
		GB55504	-0.934091	GB51117	-1.02196
		GB51614	-0.934718	GB41703	-1.02231
		GB52118	-0.934854	GB41720	-1.02237
		GB51108	-0.935118	GB55461	-1.02318
		GB53195	-0.936281	GB43634	-1.02348
		GB44946	-0.936787	GB45690	-1.02384
		GB44183	-0.937682	GB44467	-1.02427
		GB50195	-0.938719	GB53958	-1.02479
		GB54483	-0.938912	GB47877	-1.02487
		GB50350	-0.939403	GB55452	-1.02491
		GB50695	-0.939902	GB55895	-1.02536
		GB54702	-0.939927	GB53433	-1.02696
		GB52360	-0.940319	GB41679	-1.02754
		GB55480	-0.940761	GB51335	-1.02808
		GB52613	-0.941118	GB50635	-1.02816
		GB40859	-0.941561	GB46183	-1.02863
		GB50959	-0.941581	GB43883	-1.03009
		GB40904	-0.942213	GB52993	-1.03075
		GB40531	-0.943242	GB43122	-1.03081
		GB49381	-0.943355	GB55224	-1.03082
		GB42312	-0.943769	GB55973	-1.03275
		GB44138	-0.944205	GB40266	-1.03491
		GB46750	-0.945212	GB44713	-1.03604
		GB48147	-0.947756	GB44710	-1.03632
		GB54827	-0.948145	GB42275	-1.03651
		GB49260	-0.948345	GB51716	-1.03675
		GB40461	-0.950828	GB52159	-1.03881
		GB55365	-0.95174	GB41686	-1.03964
		GB51095	-0.952273	GB49654	-1.04108
		GB45873	-0.952807	GB46517	-1.04217
		GB49828	-0.952812	GB50633	-1.04324
		GB50123	-0.952883	GB54609	-1.04465
		GB47971	-0.956701	GB51802	-1.04526
		GB50870	-0.957448	GB47181	-1.04566
		GB50044	-0.959055	GB47352	-1.0462
		GB49870	-0.960157	GB44703	-1.04635
		GB43462	-0.960204	GB50411	-1.04694
		GB44416	-0.961664	GB53065	-1.04705
		GB53568	-0.962641	GB53666	-1.0481
		GB53790	-0.962643	GB51511	-1.04821
		GB47266	-0.962782	GB50683	-1.05135
		GB41367	-0.962856	GB40422	-1.05227
		GB42925	-0.962951	GB55600	-1.05277
		GB55917	-0.963066	GB45102	-1.0533
		GB40301	-0.964005	GB42895	-1.05358
		GB41259	-0.965463	GB42723	-1.05496
		GB46697	-0.966572	GB43476	-1.05511
		GB55356	-0.966645	GB45318	-1.0554
		GB42264	-0.967339	GB48172	-1.05601
		GB50993	-0.970147	GB51735	-1.05626
		GB45095	-0.971372	GB48930	-1.05631
		GB49541	-0.972293	GB55226	-1.0566
		GB48533	-0.973397	GB49533	-1.05663
		GB46426	-0.973669	GB50949	-1.05719
		GB42220	-0.974358	GB45284	-1.05768
		GB43189	-0.974403	GB53131	-1.05897
		GB53421	-0.974664	GB47457	-1.05916
		GB45259	-0.974752	GB49186	-1.0593
		GB52525	-0.979442	GB53539	-1.05945
		GB47879	-0.979761	GB53140	-1.06097
		GB54783	-0.979833	GB40537	-1.06102
		GB42374	-0.979881	GB44873	-1.06142
		GB50971	-0.980408	GB50009	-1.06188
		GB44581	-0.980438	GB52829	-1.06234
		GB42280	-0.980927	GB42560	-1.06472
		GB54738	-0.981044	GB52417	-1.06651
		GB51341	-0.981045	GB47542	-1.06666
		GB51183	-0.981416	GB53589	-1.06745
		GB46656	-0.982489	GB45833	-1.06746
		GB40149	-0.982532	GB50918	-1.06873
		GB55306	-0.982746	GB50382	-1.07042
		GB54784	-0.984269	GB45479	-1.07085
		GB53996	-0.98577	GB55013	-1.073
		GB45357	-0.986464	GB49381	-1.07492
		GB42900	-0.986567	GB56016	-1.07739
		GB44012	-0.987151	GB53557	-1.07793
		GB50892	-0.989006	GB54108	-1.0788
		GB41884	-0.989985	GB48924	-1.08082
		GB50112	-0.990229	GB49872	-1.08266
		GB48104	-0.990431	GB48571	-1.08355
		GB47176	-0.991068	GB48380	-1.08369
		GB50743	-0.991442	GB41629	-1.08385
		GB42863	-0.991536	GB46044	-1.08403
		GB51332	-0.991614	GB41441	-1.08753
		GB54430	-0.991682	GB44048	-1.08879
		GB54723	-0.992882	GB41343	-1.08947
		GB43145	-0.993272	GB42138	-1.08968
		GB55777	-0.993494	GB53606	-1.0897
		GB42871	-0.994571	GB55605	-1.09033
		GB50287	-0.995641	GB45126	-1.09267
		GB43953	-0.995693	GB48311	-1.09476
		GB51242	-0.996412	GB51055	-1.09567
		GB45962	-0.997061	GB42401	-1.09588
		GB46981	-0.99925	GB52658	-1.096
		GB45260	-1.00143	GB40129	-1.09745
		GB47200	-1.00166	GB45373	-1.09895
		GB49041	-1.00239	GB41331	-1.0994
		GB50121	-1.00278	GB45844	-1.09995
		GB52230	-1.00324	GB53908	-1.09998
		GB48245	-1.00408	GB54156	-1.10026
		GB54236	-1.00422	GB52589	-1.10059
		GB41894	-1.00574	GB54920	-1.10129
		GB55575	-1.00576	GB46145	-1.10162
		GB44710	-1.00611	GB42540	-1.10347
		GB53427	-1.00657	GB47631	-1.10394
		GB53935	-1.00726	GB47304	-1.10431
		GB41740	-1.00854	GB50593	-1.10633
		GB53606	-1.00855	GB42489	-1.10693
		GB40519	-1.00898	GB50498	-1.10737
		GB54388	-1.00904	GB51528	-1.10766
		GB53269	-1.00966	GB41882	-1.10871
		GB51623	-1.01083	GB49567	-1.10919
		GB52993	-1.01149	GB44692	-1.1093
		GB48457	-1.01156	GB50018	-1.11045
		GB46371	-1.01224	GB52538	-1.11102
		GB54581	-1.01267	GB50387	-1.11118
		GB50601	-1.01296	GB54837	-1.11177
		GB52046	-1.01372	GB40598	-1.11188
		GB40894	-1.0142	GB41189	-1.11304
		GB43113	-1.01523	GB42716	-1.11362
		GB46984	-1.0155	GB41663	-1.11367
		GB50796	-1.01557	GB42021	-1.11401
		GB42875	-1.01744	GB50662	-1.1142
		GB45284	-1.01779	GB50142	-1.11529
		GB51654	-1.01794	GB50694	-1.11656
		GB52923	-1.0193	GB43076	-1.11662
		GB46541	-1.01992	GB42879	-1.11722
		GB54511	-1.02008	GB49336	-1.11835
		GB49149	-1.02097	GB48932	-1.11866
		GB52658	-1.02223	GB43771	-1.11968
		GB52513	-1.02262	GB47770	-1.1247
		GB41777	-1.02293	GB48400	-1.12566
		GB50009	-1.02327	GB45730	-1.12737
		GB53395	-1.02399	GB53790	-1.12818
		GB41139	-1.02433	GB50069	-1.12841
		GB55685	-1.02502	GB50334	-1.1285
		GB44678	-1.02553	GB45528	-1.12931
		GB51787	-1.0257	GB47329	-1.12968
		GB47465	-1.02649	GB45156	-1.12982
		GB47631	-1.02804	GB51542	-1.12987
		GB50998	-1.02865	GB47808	-1.12997
		GB52204	-1.02882	GB47849	-1.13091
		GB43892	-1.02897	GB49097	-1.13119
		GB50191	-1.02924	GB47747	-1.13152
		GB44450	-1.03105	GB48252	-1.13292
		GB45880	-1.03141	GB41239	-1.13485
		GB46995	-1.03181	GB42326	-1.13592
		GB51331	-1.03187	GB53407	-1.13666
		GB50886	-1.03189	GB48316	-1.13818
		GB50324	-1.03208	GB48661	-1.13872
		GB52091	-1.03231	GB52211	-1.13878
		GB51155	-1.0338	GB55769	-1.14005
		GB51198	-1.03406	GB49177	-1.14123
		GB54984	-1.035	GB45664	-1.14271
		GB46479	-1.03826	GB46982	-1.14348
		GB45719	-1.03908	GB47566	-1.14354
		GB49601	-1.03915	GB40865	-1.14518
		GB55801	-1.0408	GB51998	-1.14543
		GB43520	-1.04191	GB50012	-1.14638
		GB47995	-1.04277	GB51247	-1.14934
		GB50167	-1.04293	GB47138	-1.15
		GB46503	-1.04296	GB43181	-1.15122
		GB52080	-1.04309	GB46344	-1.15196
		GB53557	-1.04316	GB45476	-1.15243
		GB51335	-1.04345	GB46447	-1.15344
		GB42159	-1.0438	GB54295	-1.15423
		GB54745	-1.04416	GB52789	-1.1543
		GB50966	-1.04441	GB44147	-1.15569
		GB52417	-1.04528	GB41488	-1.15653
		GB44532	-1.04605	GB40278	-1.15688
		GB45724	-1.04611	GB52797	-1.15919
		GB45540	-1.04628	GB52308	-1.15975
		GB54716	-1.04657	GB53195	-1.16015
		GB56016	-1.04659	GB47065	-1.16137
		GB53729	-1.04659	GB52619	-1.16254
		GB42615	-1.04771	GB51168	-1.16373
		GB45656	-1.0485	GB48853	-1.16397
		GB50242	-1.04864	GB49386	-1.16488
		GB45348	-1.05031	GB49791	-1.16493
		GB40875	-1.05096	GB42832	-1.16633
		GB53140	-1.05204	GB50158	-1.16753
		GB54504	-1.05214	GB48916	-1.16999
		GB43114	-1.05278	GB51691	-1.17061
		GB41735	-1.05353	GB55417	-1.17068
		GB41637	-1.05382	GB51649	-1.17078
		GB47770	-1.05612	GB53034	-1.17192
		GB47720	-1.0566	GB45348	-1.17266
		GB55000	-1.05777	GB41733	-1.1735
		GB47723	-1.05938	GB47590	-1.17511
		GB49556	-1.06014	GB45388	-1.17655
		GB41134	-1.06054	GB49124	-1.1773
		GB45373	-1.06059	GB43168	-1.17933
		GB42350	-1.06077	GB46776	-1.17997
		GB44129	-1.06098	GB49283	-1.18015
		GB50772	-1.0612	GB44328	-1.18053
		GB45126	-1.06138	GB44450	-1.18279
		GB52982	-1.06183	GB51206	-1.18378
		GB51800	-1.06243	GB53021	-1.1846
		GB51088	-1.06353	GB55015	-1.18787
		GB53037	-1.0639	GB49170	-1.18798
		GB45369	-1.06403	GB49580	-1.18834
		GB51751	-1.06405	GB47179	-1.18901
		GB47343	-1.06421	GB52360	-1.18955
		GB40069	-1.06482	GB42252	-1.19074
		GB51535	-1.06509	GB42015	-1.19155
		GB40252	-1.0653	GB54734	-1.19169
		GB52806	-1.06672	GB53911	-1.19359
		GB46739	-1.06685	GB55101	-1.19425
		GB51444	-1.06755	GB42706	-1.19525
		GB49124	-1.06787	GB48819	-1.19623
		GB45774	-1.06795	GB47474	-1.19626
		GB41745	-1.06802	GB47195	-1.19675
		GB53337	-1.06804	GB40069	-1.19678
		GB50819	-1.06863	GB52767	-1.19737
		GB52466	-1.06949	GB43750	-1.19788
		GB47104	-1.06984	GB45270	-1.19802
		GB50690	-1.07062	GB41250	-1.19823
		GB51072	-1.07085	GB54797	-1.19844
		GB41362	-1.07086	GB49309	-1.19961
		GB50138	-1.07195	GB44608	-1.20049
		GB49511	-1.07213	GB44485	-1.20138
		GB40074	-1.07242	GB54841	-1.20237
		GB40674	-1.07268	GB44129	-1.2031
		GB45675	-1.07275	GB43712	-1.20366
		GB47473	-1.07396	GB51593	-1.20393
		GB51716	-1.07405	GB48659	-1.20446
		GB50411	-1.07449	GB51791	-1.20543
		GB46487	-1.07513	GB55917	-1.20609
		GB45009	-1.07562	GB49908	-1.20779
		GB42018	-1.07582	GB54774	-1.2085
		GB48699	-1.07587	GB42840	-1.20941
		GB54193	-1.07597	GB44775	-1.20971
		GB40868	-1.07623	GB53395	-1.21093
		GB54108	-1.07717	GB47351	-1.21113
		GB53205	-1.07832	GB43548	-1.21124
		GB42138	-1.07867	GB54997	-1.21168
		GB50064	-1.07979	GB41803	-1.21331
		GB41780	-1.07992	GB48423	-1.2134
		GB56034	-1.08139	GB55632	-1.21396
		GB41793	-1.08161	GB40305	-1.21403
		GB47260	-1.08216	GB47176	-1.21594
		GB52768	-1.08255	GB43468	-1.21642
		GB53910	-1.08257	GB44012	-1.21698
		GB45623	-1.08269	GB49318	-1.2175
		GB41962	-1.08459	GB45095	-1.21948
		GB48467	-1.08499	GB53374	-1.22037
		GB55762	-1.08553	GB48484	-1.22063
		GB55936	-1.0863	GB48790	-1.22218
		GB51247	-1.08708	GB45702	-1.22248
		GB44648	-1.08738	GB55532	-1.22276
		GB50105	-1.08921	GB47820	-1.22288
		GB49382	-1.08922	GB45114	-1.22388
		GB40495	-1.08988	GB46734	-1.22538
		GB42744	-1.09026	GB51548	-1.22592
		GB47574	-1.0916	GB48261	-1.22714
		GB55473	-1.09234	GB48788	-1.22765
		GB45808	-1.09242	GB40106	-1.22789
		GB41148	-1.09493	GB52044	-1.22884
		GB46835	-1.09554	GB52982	-1.22988
		GB51427	-1.0956	GB49883	-1.23082
		GB42237	-1.09592	GB47719	-1.23199
		GB55013	-1.09592	GB41588	-1.23288
		GB54159	-1.09625	GB42680	-1.23328
		GB41659	-1.09641	GB42921	-1.23452
		GB55328	-1.09659	GB47737	-1.23456
		GB46741	-1.10009	GB50162	-1.23478
		GB47304	-1.10107	GB53921	-1.23494
		GB50949	-1.10145	GB44321	-1.23684
		GB49377	-1.10368	GB43189	-1.23734
		GB42492	-1.10442	GB52876	-1.2382
		GB44917	-1.10446	GB50753	-1.24006
		GB47351	-1.1045	GB44262	-1.24014
		GB46795	-1.10664	GB53284	-1.24106
		GB40671	-1.1067	GB46736	-1.24246
		GB50069	-1.10705	GB52985	-1.24288
		GB45812	-1.10773	GB47260	-1.24343
		GB54649	-1.10778	GB44523	-1.24398
		GB54181	-1.10833	GB51372	-1.24428
		GB42560	-1.10855	GB43951	-1.24482
		GB42966	-1.10876	GB41745	-1.24492
		GB47683	-1.10965	GB48854	-1.24492
		GB48219	-1.10988	GB44658	-1.24543
		GB49402	-1.11037	GB41735	-1.24641
		GB46025	-1.11057	GB49402	-1.24643
		GB52098	-1.11095	GB55911	-1.24643
		GB41039	-1.11112	GB47007	-1.24671
		GB49412	-1.11543	GB51800	-1.24829
		GB48623	-1.11556	GB51332	-1.24858
		GB43712	-1.1165	GB41795	-1.24862
		GB55848	-1.11702	GB53133	-1.24912
		GB44626	-1.11713	GB47650	-1.24918
		GB48382	-1.11753	GB52685	-1.25085
		GB47542	-1.1178	GB44325	-1.25166
		GB54019	-1.11864	GB53948	-1.25191
		GB40395	-1.11998	GB52467	-1.2524
		GB54271	-1.12182	GB40543	-1.25371
		GB53341	-1.12282	GB54681	-1.25383
		GB46692	-1.12341	GB43791	-1.2544
		GB50640	-1.12521	GB43952	-1.25441
		GB41339	-1.12734	GB43894	-1.25511
		GB41657	-1.12762	GB50022	-1.25518
		GB51691	-1.12856	GB53787	-1.25814
		GB49443	-1.12868	GB44999	-1.25889
		GB55583	-1.12963	GB55772	-1.25902
		GB49853	-1.1307	GB48377	-1.26113
		GB46562	-1.13166	GB47411	-1.26147
		GB55150	-1.13192	GB43187	-1.26236
		GB45819	-1.13208	GB40281	-1.26269
		GB44174	-1.13251	GB48847	-1.26327
		GB42146	-1.13297	GB45758	-1.26477
		GB43437	-1.13435	GB49484	-1.26737
		GB40907	-1.1345	GB41150	-1.26779
		GB50158	-1.13675	GB51624	-1.26809
		GB52742	-1.1368	GB51539	-1.26886
		GB40654	-1.13827	GB48644	-1.26976
		GB46961	-1.14087	GB49564	-1.27493
		GB53030	-1.14123	GB53565	-1.27507
		GB44679	-1.14151	GB41084	-1.276
		GB43552	-1.14177	GB53358	-1.27642
		GB51791	-1.14199	GB48845	-1.27658
		GB46450	-1.14308	GB43111	-1.27692
		GB41303	-1.14309	GB53270	-1.27885
		GB47189	-1.14321	GB46282	-1.28157
		GB52948	-1.14352	GB46222	-1.2816
		GB41677	-1.14413	GB55202	-1.28188
		GB42195	-1.14414	GB42612	-1.28189
		GB53005	-1.14419	GB41804	-1.28273
		GB50369	-1.14458	GB53023	-1.28285
		GB40339	-1.14572	GB44592	-1.28293
		GB50498	-1.14623	GB52632	-1.28313
		GB51346	-1.14672	GB54348	-1.28339
		GB44981	-1.14844	GB45474	-1.28372
		GB49365	-1.14906	GB48837	-1.28411
		GB52002	-1.14959	GB52684	-1.28473
		GB44028	-1.14976	GB46680	-1.28494
		GB53388	-1.1505	GB46961	-1.28606
		GB44412	-1.15061	GB48836	-1.28609
		GB47596	-1.1509	GB54427	-1.28756
		GB51483	-1.15266	GB40261	-1.28939
		GB51354	-1.15395	GB43941	-1.28974
		GB47679	-1.1542	GB54236	-1.2916
		GB48847	-1.15433	GB55801	-1.2925
		GB47250	-1.15539	GB50324	-1.29373
		GB46657	-1.1571	GB55897	-1.29532
		GB45001	-1.15721	GB54623	-1.29608
		GB49119	-1.15767	GB40907	-1.29617
		GB40145	-1.15792	GB51744	-1.29651
		GB55520	-1.15945	GB42188	-1.2968
		GB45156	-1.15948	GB44683	-1.29764
		GB40076	-1.15997	GB55556	-1.29806
		GB42088	-1.16106	GB42159	-1.29826
		GB40670	-1.16199	GB44544	-1.29882
		GB50480	-1.16355	GB50183	-1.30084
		GB54187	-1.16519	GB42663	-1.30134
		GB51206	-1.16559	GB42683	-1.30379
		GB50022	-1.16595	GB40809	-1.30544
		GB44520	-1.16597	GB52621	-1.30682
		GB48176	-1.16624	GB43728	-1.30725
		GB48238	-1.16726	GB40089	-1.30763
		GB48958	-1.16819	GB53411	-1.30813
		GB41246	-1.16862	GB48155	-1.30822
		GB51330	-1.16867	GB45335	-1.30837
		GB45905	-1.16962	GB48524	-1.30959
		GB54207	-1.17085	GB44991	-1.31081
		GB46708	-1.17173	GB54347	-1.31121
		GB45254	-1.17179	GB54979	-1.31182
		GB48128	-1.17216	GB50181	-1.31236
		GB44972	-1.17253	GB51330	-1.31244
		GB45495	-1.17365	GB42537	-1.31293
		GB42680	-1.17417	GB53194	-1.31376
		GB41681	-1.17425	GB55147	-1.3153
		GB50232	-1.17484	GB40891	-1.31643
		GB48396	-1.17585	GB55744	-1.31943
		GB51585	-1.17625	GB43206	-1.31976
		GB46912	-1.17695	GB55353	-1.31978
		GB41085	-1.1781	GB47188	-1.31986
		GB51681	-1.17815	GB55608	-1.32036
		GB47877	-1.17831	GB50099	-1.32041
		GB52281	-1.17903	GB42679	-1.32209
		GB46282	-1.17954	GB41648	-1.32228
		GB52792	-1.17984	GB49994	-1.32401
		GB45092	-1.18022	GB46618	-1.32427
		GB41703	-1.18073	GB45228	-1.32579
		GB44033	-1.18077	GB55583	-1.32622
		GB53065	-1.1815	GB51580	-1.3278
		GB50333	-1.18179	GB48156	-1.3294
		GB40297	-1.18182	GB45382	-1.33093
		GB43112	-1.18199	GB48851	-1.33226
		GB40766	-1.18209	GB49688	-1.33234
		GB52766	-1.18266	GB55291	-1.33554
		GB47344	-1.1828	GB45646	-1.33607
		GB42039	-1.18282	GB54545	-1.33633
		GB51511	-1.18401	GB52116	-1.33842
		GB44048	-1.18596	GB40492	-1.33909
		GB48930	-1.18607	GB53915	-1.33917
		GB53206	-1.18683	GB52349	-1.34031
		GB45535	-1.18775	GB52923	-1.34071
		GB54939	-1.18874	GB50679	-1.34136
		GB43168	-1.18885	GB49873	-1.34227
		GB44341	-1.18899	GB41980	-1.34571
		GB46145	-1.18945	GB46429	-1.34593
		GB55447	-1.18957	GB46169	-1.34648
		GB41155	-1.19005	GB41249	-1.34688
		GB47177	-1.19085	GB54193	-1.34932
		GB51994	-1.19126	GB55827	-1.34947
		GB41980	-1.19174	GB51038	-1.35023
		GB40857	-1.19397	GB49583	-1.35052
		GB51741	-1.19402	GB45523	-1.35091
		GB55877	-1.19499	GB48059	-1.3517
		GB45717	-1.19538	GB55703	-1.35175
		GB48259	-1.19548	GB53041	-1.35222
		GB51481	-1.19562	GB49311	-1.35422
		GB49992	-1.198	GB54914	-1.35707
		GB46011	-1.19807	GB50723	-1.35955
		GB47456	-1.19817	GB50908	-1.35983
		GB43637	-1.19894	GB42871	-1.36324
		GB47610	-1.19955	GB52875	-1.36637
		GB41522	-1.20031	GB42066	-1.36762
		GB55715	-1.20038	GB45094	-1.36882
		GB51830	-1.20077	GB53013	-1.3691
		GB50558	-1.20258	GB55512	-1.36982
		GB50683	-1.20259	GB45235	-1.37028
		GB40555	-1.20436	GB44628	-1.37084
		GB43217	-1.20464	GB45254	-1.37096
		GB40830	-1.20559	GB52995	-1.37198
		GB53432	-1.20589	GB42966	-1.37219
		GB44744	-1.20623	GB42350	-1.373
		GB40870	-1.20648	GB52701	-1.37495
		GB43141	-1.20673	GB41895	-1.37543
		GB46429	-1.20692	GB51993	-1.37725
		GB55350	-1.20706	GB49022	-1.37755
		GB40436	-1.20715	GB44174	-1.37882
		GB55439	-1.20836	GB40653	-1.37894
		GB50014	-1.20878	GB45968	-1.37982
		GB54204	-1.20897	GB50749	-1.38011
		GB44491	-1.209	GB55441	-1.38069
		GB47808	-1.21213	GB42365	-1.38077
		GB43111	-1.21257	GB42778	-1.381
		GB52685	-1.21273	GB44701	-1.38189
		GB51841	-1.21347	GB50892	-1.38291
		GB55214	-1.21468	GB51444	-1.38364
		GB42205	-1.21531	GB52755	-1.3849
		GB48005	-1.2156	GB55888	-1.38492
		GB42489	-1.21564	GB46028	-1.38635
		GB49400	-1.21566	GB48175	-1.38802
		GB40535	-1.21586	GB43462	-1.38834
		GB50162	-1.21588	GB43304	-1.38846
		GB54255	-1.21604	GB53976	-1.38953
		GB51133	-1.21707	GB44786	-1.39053
		GB48261	-1.21757	GB42016	-1.39117
		GB52079	-1.21801	GB42146	-1.39188
		GB49852	-1.21824	GB51348	-1.3936
		GB45414	-1.21852	GB49992	-1.39496
		GB45730	-1.21889	GB55439	-1.39522
		GB51370	-1.21892	GB46038	-1.39659
		GB44692	-1.21924	GB42651	-1.39703
		GB47487	-1.21926	GB51543	-1.39704
		GB43191	-1.21956	GB52098	-1.39723
		GB45352	-1.22138	GB45496	-1.39744
		GB49227	-1.22157	GB40162	-1.39759
		GB47372	-1.22179	GB45169	-1.39814
		GB43140	-1.22234	GB50515	-1.39817
		GB55191	-1.22254	GB50157	-1.39859
		GB44912	-1.22698	GB40710	-1.39989
		GB52719	-1.22831	GB43842	-1.40319
		GB48661	-1.22879	GB40513	-1.40367
		GB45464	-1.2296	GB44370	-1.40432
		GB42902	-1.22989	GB52184	-1.40507
		GB53000	-1.22993	GB41681	-1.40533
		GB51790	-1.23199	GB53206	-1.40626
		GB43890	-1.232	GB54978	-1.40634
		GB51226	-1.23365	GB45774	-1.40652
		GB50397	-1.23384	GB45694	-1.40681
		GB42723	-1.23583	GB43591	-1.40698
		GB45870	-1.23664	GB50428	-1.40722
		GB47045	-1.23682	GB40723	-1.40726
		GB50181	-1.23912	GB40139	-1.40828
		GB46028	-1.24022	GB53010	-1.40834
		GB40365	-1.24118	GB45139	-1.40837
		GB50206	-1.24202	GB53979	-1.41086
		GB54814	-1.24244	GB50640	-1.41137
		GB47329	-1.24253	GB40885	-1.41196
		GB55005	-1.24278	GB45853	-1.41197
		GB47411	-1.24294	GB55527	-1.41344
		GB47740	-1.24457	GB50558	-1.41353
		GB43192	-1.24481	GB42902	-1.41355
		GB48932	-1.24542	GB44543	-1.41628
		GB54837	-1.24648	GB51579	-1.41643
		GB44991	-1.24648	GB54388	-1.41643
		GB53976	-1.24722	GB52084	-1.4173
		GB44160	-1.24767	GB48795	-1.41738
		GB48676	-1.24812	GB47845	-1.41784
		GB40253	-1.24819	GB55006	-1.4181
		GB43602	-1.24829	GB42018	-1.41824
		GB53946	-1.24855	GB47888	-1.41945
		GB49407	-1.24861	GB49079	-1.41953
		GB44683	-1.25069	GB55846	-1.42049
		GB46490	-1.25105	GB40339	-1.42222
		GB48379	-1.25109	GB50150	-1.42316
		GB53746	-1.25245	GB41777	-1.42391
		GB40842	-1.25263	GB52144	-1.42435
		GB43946	-1.25357	GB41510	-1.42519
		GB50753	-1.25363	GB41002	-1.42611
		GB50150	-1.25411	GB54433	-1.42695
		GB44701	-1.25506	GB52604	-1.4274
		GB51260	-1.25563	GB48203	-1.42945
		GB55229	-1.25663	GB54649	-1.42947
		GB51490	-1.25689	GB52563	-1.43217
		GB47457	-1.25759	GB54762	-1.43231
		GB51360	-1.25798	GB54111	-1.43233
		GB41893	-1.26059	GB54114	-1.43329
		GB46759	-1.26069	GB52644	-1.43357
		GB51117	-1.26208	GB52281	-1.43399
		GB50515	-1.26209	GB43637	-1.43444
		GB48841	-1.26227	GB53016	-1.43931
		GB41704	-1.2639	GB41922	-1.44129
		GB54503	-1.26532	GB53963	-1.44222
		GB42780	-1.26546	GB49220	-1.44279
		GB47994	-1.26556	GB49376	-1.44279
		GB44559	-1.26567	GB43434	-1.4429
		GB42200	-1.26579	GB53925	-1.44301
		GB43187	-1.26584	GB55782	-1.44366
		GB55515	-1.26598	GB40973	-1.44373
		GB48316	-1.26619	GB56034	-1.4443
		GB51548	-1.26693	GB47344	-1.44447
		GB43634	-1.26762	GB48113	-1.44502
		GB52619	-1.26873	GB53657	-1.44583
		GB42921	-1.26944	GB46539	-1.44619
		GB42831	-1.26984	GB46131	-1.44663
		GB54890	-1.26985	GB50751	-1.44706
		GB55827	-1.27087	GB55762	-1.448
		GB41325	-1.27118	GB50204	-1.44817
		GB48400	-1.27122	GB43686	-1.4484
		GB52741	-1.27211	GB49644	-1.44918
		GB47719	-1.27218	GB46657	-1.44934
		GB52604	-1.27245	GB49969	-1.44979
		GB44673	-1.27319	GB45880	-1.45479
		GB53294	-1.27364	GB51246	-1.45734
		GB52555	-1.27367	GB40830	-1.45759
		GB54699	-1.27443	GB42764	-1.45808
		GB46431	-1.27515	GB54118	-1.46113
		GB54139	-1.27568	GB44098	-1.46184
		GB44526	-1.276	GB50223	-1.46227
		GB49845	-1.27659	GB55965	-1.46451
		GB41803	-1.27678	GB53250	-1.46509
		GB50962	-1.27695	GB41917	-1.4671
		GB40261	-1.27756	GB52168	-1.46722
		GB47065	-1.27757	GB53681	-1.46745
		GB53013	-1.27759	GB48176	-1.46851
		GB53731	-1.27886	GB42377	-1.46931
		GB40808	-1.27899	GB43561	-1.46947
		GB47736	-1.27905	GB53416	-1.47111
		GB54545	-1.28036	GB45807	-1.47202
		GB42169	-1.28082	GB42822	-1.47263
		GB52036	-1.28141	GB50356	-1.47267
		GB53416	-1.28157	GB47828	-1.47277
		GB53666	-1.28279	GB43114	-1.47397
		GB52167	-1.28377	GB42058	-1.47407
		GB50183	-1.28412	GB52082	-1.47595
		GB40032	-1.2845	GB44186	-1.47621
		GB52238	-1.285	GB52463	-1.47631
		GB45169	-1.28719	GB45509	-1.47656
		GB54373	-1.28802	GB52261	-1.4771
		GB48530	-1.2901	GB40027	-1.47833
		GB51696	-1.29067	GB44931	-1.48011
		GB49883	-1.29221	GB46305	-1.48162
		GB53596	-1.29241	GB46777	-1.48164
		GB46776	-1.29285	GB55760	-1.48297
		GB40944	-1.29354	GB49173	-1.48381
		GB55512	-1.29359	GB49764	-1.48608
		GB46678	-1.29382	GB45374	-1.48718
		GB47747	-1.2939	GB47057	-1.48933
		GB45498	-1.29395	GB44341	-1.49069
		GB48010	-1.29471	GB46576	-1.49237
		GB40243	-1.2948	GB45617	-1.49297
		GB50239	-1.2957	GB40273	-1.49325
		GB49691	-1.29597	GB40348	-1.4942
		GB43239	-1.29654	GB41352	-1.49482
		GB47745	-1.29871	GB43000	-1.4957
		GB40263	-1.29903	GB40077	-1.49603
		GB42013	-1.29971	GB50480	-1.49612
		GB41686	-1.30042	GB48454	-1.4967
		GB44168	-1.30054	GB44416	-1.49747
		GB49562	-1.30118	GB48497	-1.49818
		GB47545	-1.30172	GB42455	-1.49974
		GB47181	-1.30259	GB54782	-1.50129
		GB43952	-1.30276	GB55901	-1.50165
		GB51261	-1.30281	GB41639	-1.50336
		GB54419	-1.30291	GB40802	-1.50428
		GB44187	-1.30355	GB54581	-1.50479
		GB46736	-1.30456	GB55423	-1.50538
		GB43122	-1.30504	GB41908	-1.50556
		GB50226	-1.30733	GB47010	-1.5066
		GB41863	-1.30853	GB44940	-1.50674
		GB48643	-1.30857	GB52204	-1.50686
		GB44147	-1.30909	GB44914	-1.50692
		GB44252	-1.30914	GB53650	-1.50736
		GB54797	-1.30941	GB45055	-1.50865
		GB42183	-1.30962	GB50076	-1.50903
		GB41852	-1.30981	GB45884	-1.50921
		GB50780	-1.31038	GB44155	-1.50966
		GB43495	-1.31069	GB42360	-1.50981
		GB41772	-1.31403	GB52877	-1.51082
		GB41821	-1.3146	GB41800	-1.51237
		GB48252	-1.3167	GB53269	-1.51421
		GB42482	-1.31675	GB44749	-1.51439
		GB52644	-1.31756	GB40135	-1.51657
		GB41724	-1.31898	GB44595	-1.51699
		GB48325	-1.31955	GB47741	-1.51916
		GB42759	-1.31978	GB52040	-1.52092
		GB52698	-1.32007	GB45223	-1.52129
		GB40018	-1.3213	GB42596	-1.52143
		GB44544	-1.32165	GB43814	-1.52251
		GB53096	-1.32223	GB55646	-1.52308
		GB51539	-1.32241	GB55948	-1.52347
		GB49779	-1.3262	GB41417	-1.52664
		GB47179	-1.32944	GB44030	-1.52705
		GB52116	-1.33049	GB40603	-1.52715
		GB54979	-1.33105	GB40868	-1.52737
		GB44831	-1.33113	GB52021	-1.52887
		GB47650	-1.33177	GB50402	-1.53047
		GB53142	-1.33221	GB47745	-1.53253
		GB44661	-1.33232	GB40904	-1.53289
		GB49177	-1.33244	GB46332	-1.53602
		GB55101	-1.33301	GB40448	-1.53723
		GB55532	-1.33327	GB41412	-1.53807
		GB49097	-1.33383	GB53910	-1.53854
		GB48610	-1.335	GB46188	-1.53885
		GB40414	-1.33526	GB41151	-1.53921
		GB53250	-1.33594	GB47567	-1.53987
		GB48819	-1.33662	GB55848	-1.54024
		GB45982	-1.33698	GB40414	-1.54157
		GB53090	-1.3376	GB46190	-1.54443
		GB50386	-1.33916	GB53792	-1.5463
		GB55948	-1.33937	GB41118	-1.5464
		GB41663	-1.34019	GB50527	-1.5465
		GB53340	-1.3428	GB51276	-1.54789
		GB41417	-1.3437	GB41847	-1.55067
		GB53041	-1.34373	GB47227	-1.55134
		GB43901	-1.34406	GB48010	-1.55302
		GB44400	-1.34537	GB54625	-1.55319
		GB50918	-1.34628	GB52553	-1.55342
		GB47929	-1.34674	GB47610	-1.55372
		GB54427	-1.34698	GB47596	-1.55467
		GB50059	-1.34793	GB46426	-1.55634
		GB41520	-1.34914	GB45982	-1.55731
		GB41639	-1.35049	GB47565	-1.55984
		GB49957	-1.35103	GB54019	-1.56085
		GB47590	-1.35205	GB54716	-1.56202
		GB50829	-1.3524	GB47267	-1.56283
		GB41648	-1.35257	GB53909	-1.56297
		GB51802	-1.35262	GB47467	-1.56316
		GB52875	-1.353	GB53349	-1.56503
		GB49793	-1.35456	GB49705	-1.56521
		GB41795	-1.35464	GB50482	-1.56553
		GB47552	-1.35519	GB47346	-1.56615
		GB55782	-1.35547	GB42759	-1.5665
		GB47010	-1.35684	GB55514	-1.56852
		GB47270	-1.35745	GB45986	-1.57006
		GB52920	-1.35758	GB51133	-1.571
		GB53110	-1.35837	GB41634	-1.57152
		GB50942	-1.35863	GB40654	-1.57485
		GB44608	-1.3591	GB51759	-1.57609
		GB47741	-1.36045	GB43520	-1.57681
		GB51158	-1.36071	GB46496	-1.57715
		GB42840	-1.36089	GB50942	-1.5786
		GB45715	-1.36188	GB53037	-1.57908
		GB42252	-1.36243	GB51709	-1.57926
		GB48074	-1.36251	GB55641	-1.58103
		GB51658	-1.36385	GB41210	-1.58117
		GB49764	-1.36449	GB53305	-1.58157
		GB49392	-1.36453	GB46771	-1.58281
		GB47273	-1.36479	GB43214	-1.58294
		GB48240	-1.36508	GB47322	-1.5836
		GB49098	-1.36538	GB51337	-1.58396
		GB53877	-1.36595	GB40085	-1.58456
		GB40304	-1.3661	GB52882	-1.58491
		GB50527	-1.36742	GB45661	-1.58495
		GB42537	-1.37136	GB46431	-1.58525
		GB44940	-1.37241	GB51515	-1.58873
		GB54914	-1.37301	GB48062	-1.58973
		GB52975	-1.37379	GB53778	-1.5901
		GB44152	-1.37894	GB44189	-1.59021
		GB54319	-1.37908	GB51065	-1.59109
		GB51689	-1.37962	GB46268	-1.59216
		GB41250	-1.38004	GB41668	-1.59225
		GB45055	-1.38106	GB46526	-1.59302
		GB40598	-1.38254	GB49290	-1.59303
		GB43937	-1.38262	GB45098	-1.59437
		GB45729	-1.38282	GB51689	-1.59682
		GB46539	-1.38287	GB46309	-1.59728
		GB49533	-1.38297	GB47950	-1.59755
		GB53270	-1.38314	GB53388	-1.59878
		GB50507	-1.38319	GB41280	-1.59881
		GB50032	-1.38431	GB54582	-1.59984
		GB41208	-1.38449	GB48748	-1.59985
		GB55717	-1.38491	GB53558	-1.60026
		GB50345	-1.3854	GB53601	-1.60185
		GB55441	-1.38589	GB51622	-1.60333
		GB40916	-1.38613	GB42427	-1.6035
		GB45490	-1.38716	GB41727	-1.60424
		GB42066	-1.38723	GB44061	-1.60486
		GB41441	-1.38729	GB53249	-1.60644
		GB53567	-1.38766	GB51790	-1.6076
		GB41588	-1.38852	GB46516	-1.60764
		GB43815	-1.38856	GB40764	-1.61215
		GB45821	-1.38956	GB43446	-1.61354
		GB50975	-1.38974	GB51440	-1.6157
		GB45850	-1.39	GB54192	-1.61584
		GB41684	-1.39048	GB53231	-1.6167
		GB54256	-1.39073	GB54868	-1.61672
		GB54918	-1.39349	GB47399	-1.61689
		GB53783	-1.39461	GB43901	-1.61709
		GB44479	-1.39513	GB46583	-1.61753
		GB45512	-1.3952	GB45334	-1.61794
		GB45228	-1.39544	GB40777	-1.61825
		GB44802	-1.39595	GB41584	-1.6185
		GB53699	-1.39595	GB53649	-1.62036
		GB52261	-1.39601	GB50061	-1.62096
		GB42377	-1.39621	GB47177	-1.62189
		GB45137	-1.39777	GB45821	-1.62203
		GB44163	-1.39877	GB42239	-1.62227
		GB41058	-1.39882	GB44302	-1.62407
		GB54347	-1.39933	GB42013	-1.62549
		GB54351	-1.39985	GB53886	-1.62568
		GB50871	-1.40048	GB44152	-1.62603
		GB51828	-1.40071	GB54521	-1.62696
		GB46564	-1.40115	GB55809	-1.62699
		GB51515	-1.40161	GB55017	-1.62779
		GB43402	-1.40237	GB43236	-1.62826
		GB41335	-1.40248	GB44811	-1.62845
		GB45114	-1.40259	GB50648	-1.63046
		GB52349	-1.40288	GB40301	-1.63094
		GB51956	-1.40329	GB48610	-1.63142
		GB45313	-1.40368	GB48603	-1.63359
		GB50356	-1.4037	GB52766	-1.63432
		GB43079	-1.40379	GB47308	-1.63733
		GB46129	-1.40801	GB53672	-1.63765
		GB49580	-1.40827	GB50677	-1.64013
		GB42427	-1.40841	GB48215	-1.64215
		GB51372	-1.40935	GB48102	-1.64367
		GB40543	-1.41072	GB51585	-1.64501
		GB54882	-1.41422	GB40734	-1.64522
		GB52563	-1.41538	GB48530	-1.64529
		GB44248	-1.41546	GB55481	-1.64537
		GB51622	-1.41667	GB49392	-1.64805
		GB41425	-1.41823	GB46362	-1.64967
		GB47845	-1.41847	GB45962	-1.6538
		GB52438	-1.41969	GB44285	-1.65476
		GB44703	-1.42055	GB49556	-1.65582
		GB41833	-1.42178	GB45193	-1.65688
		GB53439	-1.42303	GB44962	-1.65763
		GB54030	-1.42387	GB47086	-1.65794
		GB49220	-1.42559	GB40080	-1.65859
		GB49484	-1.42584	GB51095	-1.65954
		GB41946	-1.42598	GB48378	-1.65976
		GB43256	-1.42851	GB46760	-1.66062
		GB55641	-1.42879	GB52102	-1.66154
		GB46768	-1.43027	GB41310	-1.66411
		GB40764	-1.43036	GB54035	-1.66472
		GB43750	-1.43308	GB52724	-1.66604
		GB54893	-1.43415	GB43983	-1.66715
		GB40905	-1.43447	GB46678	-1.66798
		GB42866	-1.43516	GB49843	-1.66803
		GB45476	-1.43654	GB44104	-1.66929
		GB53471	-1.43768	GB49408	-1.66961
		GB51287	-1.43848	GB52257	-1.66999
		GB55703	-1.43892	GB54556	-1.67257
		GB46362	-1.44002	GB45629	-1.67297
		GB47682	-1.44202	GB44516	-1.67434
		GB51624	-1.44339	GB48517	-1.67505
		GB51038	-1.44373	GB54381	-1.67526
		GB54634	-1.44386	GB54557	-1.67548
		GB47467	-1.44475	GB42603	-1.67587
		GB53329	-1.44491	GB55198	-1.67663
		GB49755	-1.4451	GB40313	-1.6771
		GB50047	-1.44591	GB50385	-1.67795
		GB50749	-1.44601	GB52253	-1.6785
		GB46015	-1.44733	GB52314	-1.67859
		GB53261	-1.4476	GB46060	-1.67898
		GB44325	-1.45034	GB45902	-1.67908
		GB48845	-1.45035	GB54373	-1.68028
		GB42360	-1.4509	GB45406	-1.68083
		GB45212	-1.45126	GB54148	-1.68129
		GB55285	-1.45226	GB47473	-1.68911
		GB41695	-1.45284	GB51089	-1.69043
		GB48484	-1.45345	GB51339	-1.69058
		GB55387	-1.45394	GB46487	-1.69159
		GB54180	-1.45432	GB50871	-1.69255
		GB41882	-1.45469	GB52105	-1.69265
		GB54240	-1.45569	GB40539	-1.69388
		GB54538	-1.45625	GB47679	-1.698
		GB40653	-1.45936	GB45808	-1.70204
		GB48018	-1.46041	GB49031	-1.7045
		GB54537	-1.46102	GB55787	-1.70458
		GB55353	-1.46249	GB49098	-1.70495
		GB49321	-1.46326	GB53825	-1.70541
		GB52789	-1.46339	GB50375	-1.71025
		GB53231	-1.46385	GB41425	-1.71154
		GB41731	-1.46519	GB54239	-1.71169
		GB54791	-1.46523	GB45923	-1.712
		GB42524	-1.46743	GB41862	-1.71501
		GB41898	-1.46838	GB40534	-1.7187
		GB45269	-1.46877	GB41768	-1.71934
		GB49966	-1.47035	GB53725	-1.72019
		GB54156	-1.47201	GB43265	-1.72026
		GB48795	-1.47336	GB40519	-1.72051
		GB46582	-1.47366	GB49227	-1.72104
		GB45098	-1.47471	GB42645	-1.72252
		GB45270	-1.47489	GB51201	-1.72533
		GB44186	-1.47557	GB49930	-1.72563
		GB53915	-1.47576	GB46077	-1.72786
		GB48929	-1.4773	GB53775	-1.73152
		GB40865	-1.47788	GB53340	-1.73237
		GB48975	-1.47908	GB43892	-1.73385
		GB40891	-1.48035	GB40882	-1.73632
		GB51543	-1.48049	GB52613	-1.73637
		GB49994	-1.4808	GB55306	-1.73671
		GB42663	-1.48254	GB44536	-1.73825
		GB44873	-1.48321	GB42276	-1.73861
		GB54534	-1.48594	GB42183	-1.74109
		GB55198	-1.48727	GB47100	-1.74181
		GB54582	-1.48909	GB53002	-1.74224
		GB50525	-1.48958	GB47348	-1.74335
		GB45629	-1.48969	GB45173	-1.74358
		GB53440	-1.49141	GB51407	-1.7438
		GB49408	-1.49161	GB50777	-1.74481
		GB41002	-1.49197	GB43815	-1.74687
		GB45193	-1.49297	GB48556	-1.74978
		GB51735	-1.49361	GB44959	-1.74987
		GB47309	-1.49372	GB41188	-1.7513
		GB48338	-1.49384	GB43217	-1.75303
		GB52567	-1.49494	GB41241	-1.75365
		GB40802	-1.49567	GB45501	-1.75454
		GB51406	-1.49786	GB51406	-1.75673
		GB55646	-1.4987	GB53394	-1.75685
		GB44032	-1.49902	GB44020	-1.75709
		GB53145	-1.49975	GB52575	-1.75715
		GB50852	-1.50037	GB48912	-1.75718
		GB50560	-1.50098	GB53946	-1.75862
		GB40027	-1.50186	GB46367	-1.75973
		GB50674	-1.50203	GB54996	-1.76026
		GB52684	-1.50306	GB41771	-1.76158
		GB43236	-1.50307	GB42000	-1.76255
		GB43978	-1.50592	GB55229	-1.76358
		GB54625	-1.50848	GB55354	-1.76657
		GB53119	-1.50937	GB46453	-1.76743
		GB40972	-1.51216	GB41198	-1.76758
		GB51545	-1.51332	GB42762	-1.76851
		GB43403	-1.51477	GB55622	-1.76887
		GB42679	-1.51762	GB43077	-1.76948
		GB51993	-1.51767	GB53151	-1.76999
		GB46330	-1.51771	GB50244	-1.7724
		GB44786	-1.51846	GB43228	-1.77309
		GB41068	-1.51913	GB41609	-1.78108
		GB49246	-1.51922	GB50384	-1.78124
		GB46517	-1.52235	GB48665	-1.78304
		GB55030	-1.52313	GB40063	-1.78557
		GB44061	-1.52358	GB47113	-1.78567
		GB46982	-1.52403	GB54030	-1.78596
		GB55017	-1.52572	GB53172	-1.78675
		GB49239	-1.52594	GB50362	-1.78928
		GB49022	-1.52614	GB55822	-1.78995
		GB47009	-1.52624	GB50829	-1.79022
		GB52625	-1.52689	GB41149	-1.79108
		GB50142	-1.52725	GB52512	-1.79125
		GB49705	-1.52902	GB49115	-1.79154
		GB42145	-1.5294	GB44772	-1.7921
		GB40626	-1.52963	GB49449	-1.79408
		GB55291	-1.53053	GB42877	-1.79681
		GB55677	-1.53239	GB45111	-1.79763
		GB50366	-1.53371	GB53582	-1.79865
		GB54733	-1.53492	GB54358	-1.79902
		GB41084	-1.53592	GB40446	-1.79927
		GB48538	-1.53745	GB49734	-1.8007
		GB47888	-1.53918	GB44849	-1.80252
		GB49703	-1.5393	GB48158	-1.80298
		GB48748	-1.54137	GB48026	-1.80355
		GB44180	-1.54243	GB45413	-1.80575
		GB50936	-1.54661	GB48005	-1.80892
		GB51254	-1.548	GB48589	-1.80942
		GB47205	-1.5506	GB44558	-1.8101
		GB53539	-1.55095	GB54341	-1.81063
		GB52194	-1.55104	GB44588	-1.81112
		GB40438	-1.55119	GB53126	-1.81319
		GB50723	-1.55175	GB46819	-1.81327
		GB53825	-1.55273	GB50064	-1.81395
		GB46720	-1.55435	GB43300	-1.81652
		GB47348	-1.55602	GB53439	-1.81737
		GB48709	-1.55611	GB50525	-1.81979
		GB46041	-1.55651	GB42787	-1.81992
		GB55020	-1.55688	GB54808	-1.82348
		GB44996	-1.55698	GB42511	-1.82488
		GB40885	-1.55829	GB42972	-1.82543
		GB42411	-1.5584	GB51016	-1.82719
		GB48935	-1.56128	GB55186	-1.82791
		GB52021	-1.56174	GB48810	-1.82859
		GB55556	-1.56227	GB42675	-1.82891
		GB54334	-1.5624	GB52041	-1.82935
		GB53305	-1.56281	GB46313	-1.83041
		GB53133	-1.56283	GB46330	-1.83245
		GB43228	-1.56297	GB50095	-1.83416
		GB53778	-1.56432	GB45277	-1.83438
		GB54844	-1.56441	GB48022	-1.83496
		GB47046	-1.56484	GB45281	-1.83529
		GB45223	-1.56485	GB46151	-1.83713
		GB51593	-1.56487	GB50497	-1.83899
		GB55508	-1.56576	GB45813	-1.83916
		GB41773	-1.56576	GB40916	-1.84152
		GB54183	-1.56585	GB41631	-1.84175
		GB53650	-1.56686	GB56035	-1.84455
		GB50265	-1.56727	GB47210	-1.84468
		GB42508	-1.56796	GB51385	-1.84471
		GB49730	-1.56803	GB50917	-1.84508
		GB43548	-1.56968	GB46620	-1.84543
		GB51305	-1.57168	GB44891	-1.84555
		GB55008	-1.57177	GB55467	-1.84922
		GB46367	-1.57229	GB50566	-1.8523
		GB48836	-1.57234	GB55445	-1.85255
		GB51055	-1.57253	GB51979	-1.85348
		GB43207	-1.57306	GB45812	-1.85352
		GB44595	-1.57419	GB45929	-1.85599
		GB50075	-1.57678	GB50207	-1.85878
		GB50360	-1.57772	GB49432	-1.85933
		GB44158	-1.57793	GB46614	-1.85962
		GB51851	-1.57803	GB54856	-1.86093
		GB40513	-1.57873	GB48452	-1.86106
		GB53394	-1.57916	GB50296	-1.86183
		GB52028	-1.58025	GB47487	-1.86235
		GB44196	-1.5804	GB41146	-1.86354
		GB55393	-1.58149	GB50936	-1.86618
		GB43205	-1.58205	GB40140	-1.86623
		GB41634	-1.58382	GB44032	-1.86686
		GB49458	-1.58413	GB54942	-1.8679
		GB53725	-1.58433	GB47182	-1.86949
		GB43591	-1.58467	GB54723	-1.87335
		GB53470	-1.5852	GB42887	-1.87574
		GB48524	-1.58531	GB41724	-1.87766
		GB51348	-1.58642	GB42744	-1.88114
		GB42296	-1.58674	GB41334	-1.88509
		GB44117	-1.58687	GB53300	-1.88583
		GB45530	-1.5869	GB50438	-1.88584
		GB50080	-1.58899	GB42220	-1.8862
		GB53459	-1.59278	GB45180	-1.88661
		GB43245	-1.59323	GB53503	-1.88727
		GB44791	-1.59345	GB44250	-1.88791
		GB50244	-1.59348	GB50257	-1.89084
		GB53672	-1.5935	GB55241	-1.89212
		GB42233	-1.59381	GB43472	-1.89299
		GB52721	-1.5951	GB54301	-1.89388
		GB51246	-1.59542	GB42485	-1.89404
		GB50613	-1.59769	GB51091	-1.89408
		GB46150	-1.59918	GB40280	-1.89523
		GB40777	-1.59938	GB40282	-1.89561
		GB55516	-1.59997	GB51045	-1.89598
		GB49170	-1.60001	GB55005	-1.89888
		GB41150	-1.60015	GB44527	-1.90067
		GB54433	-1.60332	GB49046	-1.90373
		GB53268	-1.60415	GB51619	-1.90688
		GB48721	-1.60643	GB41339	-1.90689
		GB44516	-1.60648	GB46235	-1.90939
		GB55186	-1.60658	GB48097	-1.90952
		GB45702	-1.60847	GB41516	-1.91127
		GB49583	-1.60861	GB51158	-1.91128
		GB53908	-1.60909	GB52464	-1.91136
		GB49751	-1.61091	GB48385	-1.91348
		GB45509	-1.61146	GB54590	-1.92047
		GB50709	-1.61152	GB55162	-1.92187
		GB47819	-1.61229	GB53821	-1.92253
		GB55911	-1.61288	GB48521	-1.92263
		GB53194	-1.61314	GB40908	-1.92475
		GB43338	-1.61337	GB40554	-1.92503
		GB48828	-1.61353	GB49836	-1.92782
		GB44451	-1.61395	GB42567	-1.9312
		GB44058	-1.61422	GB40766	-1.93254
		GB51760	-1.6155	GB42508	-1.93317
		GB54557	-1.6169	GB43904	-1.93331
		GB42016	-1.61712	GB50954	-1.93514
		GB48454	-1.61713	GB47321	-1.93626
		GB42052	-1.61724	GB44187	-1.93669
		GB52168	-1.61756	GB54506	-1.93821
		GB48022	-1.61875	GB49808	-1.9388
		GB40240	-1.61918	GB52611	-1.94009
		GB50679	-1.61931	GB52776	-1.94306
		GB52157	-1.61936	GB48167	-1.94316
		GB50694	-1.62	GB46368	-1.94381
		GB48062	-1.6205	GB52975	-1.94444
		GB52253	-1.62197	GB49696	-1.94542
		GB50008	-1.62287	GB41852	-1.94605
		GB40882	-1.6238	GB55508	-1.94734
		GB48924	-1.6244	GB40647	-1.94798
		GB53017	-1.62529	GB45355	-1.95055
		GB45609	-1.63246	GB43338	-1.95099
		GB44425	-1.6335	GB41243	-1.95825
		GB42000	-1.63373	GB47049	-1.96082
		GB44030	-1.63586	GB44682	-1.96532
		GB42735	-1.63618	GB51502	-1.96624
		GB44949	-1.63662	GB52356	-1.96639
		GB43573	-1.63668	GB52028	-1.97063
		GB50312	-1.63704	GB42696	-1.97149
		GB53748	-1.63754	GB53315	-1.97177
		GB43369	-1.63885	GB55030	-1.97727
		GB49788	-1.63972	GB52773	-1.9779
		GB44663	-1.6401	GB47370	-1.98534
		GB45120	-1.64131	GB41704	-1.98616
		GB49079	-1.64198	GB54995	-1.99119
		GB44467	-1.64225	GB56028	-1.99335
		GB47267	-1.64288	GB40701	-1.99342
		GB49799	-1.64331	GB47309	-1.99355
		GB50497	-1.64388	GB53472	-1.9953
		GB48371	-1.64506	GB42942	-1.99864
		GB43456	-1.64522	GB40457	-2.00174
		GB50387	-1.64552	GB52239	-2.00414
		GB42675	-1.64587	GB50214	-2.00933
		GB40448	-1.64646	GB42553	-2.01025
		GB41942	-1.64666	GB48946	-2.01189
		GB54556	-1.64735	GB43245	-2.01574
		GB44279	-1.64745	GB51005	-2.01589
		GB43606	-1.64845	GB48371	-2.0187
		GB55888	-1.64999	GB55260	-2.0196
		GB50192	-1.65194	GB47901	-2.02213
		GB53909	-1.65282	GB53531	-2.02436
		GB50402	-1.6537	GB48518	-2.02529
		GB42188	-1.65415	GB47372	-2.02579
		GB45923	-1.65431	GB55501	-2.0258
		GB42879	-1.65501	GB44938	-2.02636
		GB50767	-1.65711	GB45051	-2.02653
		GB44749	-1.65767	GB45919	-2.02987
		GB44127	-1.65924	GB46795	-2.03079
		GB42511	-1.6593	GB53824	-2.03169
		GB44276	-1.65956	GB53933	-2.03413
		GB48539	-1.65979	GB55516	-2.03541
		GB55774	-1.6601	GB47929	-2.04048
		GB51168	-1.66213	GB42963	-2.0421
		GB54521	-1.66338	GB55567	-2.04349
		GB54806	-1.66474	GB41366	-2.04393
		GB43870	-1.66543	GB53296	-2.04537
		GB50189	-1.66734	GB48237	-2.04586
		GB48032	-1.66871	GB45504	-2.04631
		GB42167	-1.66928	GB48709	-2.04737
		GB52776	-1.66944	GB55715	-2.04801
		GB53081	-1.67095	GB51481	-2.04813
		GB52758	-1.67179	GB51546	-2.04904
		GB55600	-1.67189	GB55275	-2.05078
		GB40973	-1.67353	GB41942	-2.05562
		GB53472	-1.67422	GB53312	-2.05726
		GB51258	-1.67601	GB45503	-2.05826
		GB55452	-1.67727	GB43963	-2.05998
		GB45287	-1.67802	GB44163	-2.06377
		GB41249	-1.67837	GB54741	-2.06506
		GB49280	-1.67994	GB48105	-2.06546
		GB54885	-1.67994	GB42358	-2.06556
		GB55007	-1.68013	GB41710	-2.06864
		GB41733	-1.68092	GB41797	-2.06937
		GB55423	-1.68109	GB49458	-2.07118
		GB49387	-1.68189	GB45293	-2.07179
		GB52314	-1.68262	GB41523	-2.07307
		GB45387	-1.68398	GB53471	-2.0752
		GB51546	-1.68594	GB51940	-2.07621
		GB44302	-1.68623	GB50039	-2.07888
		GB47558	-1.68757	GB43118	-2.08001
		GB56027	-1.68801	GB45212	-2.0847
		GB47493	-1.68815	GB47299	-2.086
		GB55307	-1.68827	GB51043	-2.09104
		GB44090	-1.6885	GB50397	-2.09514
		GB50136	-1.6886	GB55574	-2.09638
		GB45211	-1.68877	GB53729	-2.09662
		GB42942	-1.69009	GB53459	-2.09728
		GB47950	-1.69397	GB48840	-2.09775
		GB49069	-1.69408	GB50873	-2.0984
		GB44721	-1.69438	GB55711	-2.10028
		GB55514	-1.69555	GB44220	-2.10157
		GB49644	-1.69584	GB41731	-2.10219
		GB42202	-1.69682	GB46739	-2.10287
		GB54391	-1.69701	GB48538	-2.10293
		GB53657	-1.69764	GB50406	-2.10433
		GB42177	-1.70079	GB55604	-2.10909
		GB49180	-1.70229	GB53716	-2.11002
		GB53349	-1.70483	GB50923	-2.11014
		GB41412	-1.70535	GB45092	-2.11293
		GB49969	-1.70558	GB40859	-2.11398
		GB55498	-1.70738	GB52238	-2.1156
		GB43459	-1.70779	GB45288	-2.11721
		GB55939	-1.70949	GB53343	-2.11889
		GB46164	-1.70983	GB44078	-2.11894
		GB41584	-1.70988	GB41608	-2.11989
		GB55769	-1.71016	GB52472	-2.12023
		GB51201	-1.71135	GB48074	-2.12208
		GB55075	-1.71171	GB51550	-2.12374
		GB43476	-1.71256	GB50383	-2.12621
		GB53077	-1.7136	GB48653	-2.12672
		GB47113	-1.71405	GB40545	-2.12679
		GB53042	-1.71477	GB50674	-2.12974
		GB53034	-1.71479	GB55378	-2.12986
		GB40106	-1.7167	GB50985	-2.13097
		GB54192	-1.71924	GB46274	-2.13344
		GB47576	-1.71926	GB41491	-2.13648
		GB44931	-1.71935	GB40993	-2.13674
		GB48275	-1.71979	GB43837	-2.13798
		GB40095	-1.72204	GB52758	-2.14154
		GB51709	-1.72248	GB55808	-2.14171
		GB50179	-1.72361	GB49793	-2.14363
		GB42796	-1.72452	GB44331	-2.14743
		GB47227	-1.72473	GB47807	-2.14942
		GB41203	-1.72752	GB46720	-2.1506
		GB45764	-1.72778	GB51356	-2.15199
		GB41609	-1.72797	GB47819	-2.15348
		GB42592	-1.72972	GB53779	-2.15484
		GB42802	-1.72991	GB46461	-2.15757
		GB44207	-1.72994	GB49480	-2.15873
		GB44799	-1.73197	GB50265	-2.15874
		GB47565	-1.73334	GB54483	-2.15927
		GB40457	-1.73363	GB43761	-2.16108
		GB55787	-1.73438	GB42024	-2.16126
		GB45334	-1.73561	GB50407	-2.16484
		GB52707	-1.73717	GB49401	-2.16502
		GB42651	-1.73782	GB52492	-2.16507
		GB50933	-1.7391	GB50661	-2.1661
		GB40845	-1.73958	GB42541	-2.16849
		GB41471	-1.74055	GB44722	-2.17051
		GB46760	-1.74115	GB50570	-2.1706
		GB55395	-1.74187	GB54846	-2.17451
		GB52090	-1.7436	GB46409	-2.17453
		GB49311	-1.74455	GB53791	-2.17455
		GB46332	-1.74464	GB40845	-2.17649
		GB52882	-1.74471	GB47083	-2.18029
		GB54860	-1.74509	GB42145	-2.18069
		GB40061	-1.74544	GB53461	-2.18229
		GB53582	-1.74698	GB49193	-2.1823
		GB52985	-1.74736	GB48110	-2.18484
		GB44891	-1.75089	GB55619	-2.18495
		GB48423	-1.75128	GB50864	-2.1852
		GB53358	-1.75175	GB55307	-2.18747
		GB48790	-1.75278	GB53234	-2.18794
		GB54175	-1.75377	GB53719	-2.18882
		GB51979	-1.75405	GB43128	-2.18923
		GB51065	-1.7543	GB42418	-2.19098
		GB40089	-1.75595	GB41003	-2.19246
		GB45474	-1.75707	GB44121	-2.1928
		GB50593	-1.75714	GB53986	-2.19292
		GB55298	-1.75745	GB48382	-2.19798
		GB51542	-1.75777	GB52824	-2.19921
		GB55711	-1.75777	GB49957	-2.19928
		GB41608	-1.75785	GB49759	-2.19952
		GB42035	-1.75996	GB55549	-2.20105
		GB47628	-1.76015	GB51769	-2.2035
		GB50522	-1.76017	GB52346	-2.20943
		GB47399	-1.76102	GB44073	-2.2118
		GB54856	-1.76103	GB54885	-2.21215
		GB54551	-1.76229	GB50737	-2.21227
		GB51041	-1.76465	GB48192	-2.21238
[truncated: 1,095 more rows]

## Sheet: down-regulated DEG sorted
Galbraith et al, DEG	5h DEG	20h DEG	48h DEG	Galbraith vs 5h IAPV	Galbraith vs 20h IAPV	Galbraith vs 48h IAPV	Galbraith vs 5h IAPV	Galbraith vs 20h IAPV	Galbraith vs 48h IAPV		5 vs 20	5 vs 48	20 vs 48	5h vs 20h sorted	5 vs 48	20 vs 48	Evans et al. 2006 convert to OGS3.1 sorted	Evans et al. 2006 convert to OGS3.1	overlap 5h vs Evans	overlap 5h vs Evans	overlap 20h vs Evans	overlap 20h vs Evans sorted	overlap 48h vs Evans	overlap 48h vs Evans sorted
GB40094	GB40119	GB40007	GB40007	#N/A	GB40094	#N/A	GB42769	GB40094	GB40771		#N/A	#N/A	GB40007	GB40280	GB40278	GB40007	GB40136	GB47318	#N/A	GB49552	#N/A	GB40306	#N/A	GB40306
GB40164	GB40278	GB40008	GB40008	#N/A	#N/A	#N/A	GB42787	GB41733	GB41733		#N/A	GB40278	GB40008	GB40431	GB40280	GB40008	GB40138	GB47546	#N/A	GB50290	#N/A	GB40654	#N/A	GB40445
GB40258	GB40280	GB40009	GB40009	#N/A	#N/A	#N/A	GB45303	GB42275	GB42275		GB40280	GB40280	GB40009	GB41495	GB40336	GB40009	GB40163	GB53576	#N/A	#N/A	#N/A	GB40916	#N/A	GB40654
GB40286	GB40303	GB40010	GB40010	#N/A	#N/A	#N/A	GB47791	GB42276	GB42276		#N/A	#N/A	GB40010	GB41637	GB40673	GB40010	GB40164	GB41428	#N/A	#N/A	#N/A	GB40926	#N/A	GB40916
GB40771	GB40335	GB40018	GB40018	#N/A	#N/A	GB40771	GB47849	GB42312	GB42312		#N/A	#N/A	GB40018	GB41708	GB40681	GB40018	GB40306	GB47618	#N/A	#N/A	GB40306	GB41409	GB40306	GB40926
GB41733	GB40336	GB40019	GB40027	#N/A	GB41733	GB41733	GB48029	GB42787	GB42769		#N/A	GB40336	GB40027	GB41732	GB41240	GB40027	GB40445	GB51223	#N/A	#N/A	#N/A	GB41410	GB40445	GB41178
GB41867	GB40431	GB40022	GB40032	#N/A	#N/A	#N/A	GB53119	GB42887	GB42787		GB40431	#N/A	GB40032	GB41863	GB41308	GB40032	GB40567	GB41850	#N/A	#N/A	#N/A	GB41645	#N/A	GB41645
GB41912	GB40493	GB40027	GB40061	#N/A	#N/A	#N/A	#N/A	GB43552	GB42887		#N/A	#N/A	GB40061	GB42146	GB41495	GB40061	GB40654	GB42082	#N/A	#N/A	GB40654	GB41850	GB40654	GB41710
GB42045	GB40656	GB40032	GB40063	#N/A	#N/A	#N/A	#N/A	GB43738	GB43367		#N/A	#N/A	#N/A	GB42351	GB41732	GB40069	GB40831	GB49260	#N/A	#N/A	#N/A	GB42455	#N/A	GB41850
GB42275	GB40673	GB40061	GB40069	#N/A	GB42275	GB42275	#N/A	GB43904	GB43738		#N/A	GB40673	GB40069	GB42787	GB41863	GB40073	GB40911	GB44210	#N/A	#N/A	#N/A	GB42686	#N/A	GB42358
GB42276	GB40681	GB40069	GB40073	#N/A	GB42276	GB42276	#N/A	GB44118	GB43904		#N/A	GB40681	GB40073	GB42802	GB42146	GB40074	GB40916	GB43691	#N/A	#N/A	GB40916	GB42804	GB40916	GB42455
GB42284	GB40684	GB40073	GB40074	#N/A	#N/A	#N/A	#N/A	GB44774	GB44118		#N/A	#N/A	GB40074	GB43123	GB42351	GB40077	GB40926	GB43982	#N/A	#N/A	GB40926	GB43369	GB40926	GB42804
GB42312	GB40713	GB40074	GB40077	#N/A	GB42312	GB42312	#N/A	GB44775	GB44775		#N/A	#N/A	GB40077	GB43192	GB42594	GB40080	GB41097	GB45248	#N/A	#N/A	#N/A	GB43456	#N/A	GB43691
GB42769	GB40773	GB40076	GB40080	GB42769	#N/A	GB42769	#N/A	GB45303	GB45303		#N/A	#N/A	GB40080	GB43222	GB42702	GB40085	GB41158	GB46625	#N/A	#N/A	#N/A	GB43691	#N/A	GB43738
GB42787	GB40996	GB40077	GB40084	GB42787	GB42787	GB42787	#N/A	GB45440	GB45440		#N/A	#N/A	#N/A	GB43573	GB42704	GB40089	GB41178	GB47938	#N/A	#N/A	#N/A	GB43738	GB41178	GB44032
GB42829	GB41110	GB40080	GB40085	#N/A	#N/A	#N/A	#N/A	GB45746	GB46429		#N/A	#N/A	GB40085	GB43722	GB42769	GB40095	GB41399	GB40445	#N/A	#N/A	#N/A	GB44032	#N/A	GB44117
GB42870	GB41172	GB40085	GB40089	#N/A	#N/A	#N/A	#N/A	GB46429	GB46469		#N/A	#N/A	GB40089	GB44168	GB42787	GB40100	GB41407	GB55225	#N/A	#N/A	#N/A	GB44117	#N/A	GB44149
GB42887	GB41174	GB40089	GB40095	#N/A	GB42887	GB42887	#N/A	GB46737	GB47299		#N/A	#N/A	GB40095	GB44197	GB42801	GB40106	GB41408	GB52656	#N/A	#N/A	#N/A	GB44158	#N/A	GB45138
GB42965	GB41240	GB40094	GB40100	#N/A	#N/A	#N/A	#N/A	GB47165	GB47473		#N/A	GB41240	GB40100	GB44198	GB42802	GB40107	GB41409	GB51399	#N/A	#N/A	GB41409	GB44210	#N/A	GB45352
GB43036	GB41308	GB40095	GB40106	#N/A	#N/A	#N/A	#N/A	GB47299	GB47576		#N/A	GB41308	GB40106	GB44710	GB43123	GB40112	GB41410	GB47095	#N/A	#N/A	GB41410	GB44650	#N/A	GB45774
GB43063	GB41388	GB40100	GB40107	#N/A	#N/A	#N/A	#N/A	GB47473	GB47849		#N/A	#N/A	GB40107	GB44996	GB43192	GB40150	GB41428	GB50508	#N/A	#N/A	#N/A	GB45352	#N/A	GB45986
GB43360	GB41495	GB40106	GB40109	#N/A	#N/A	#N/A	#N/A	GB47576	GB48443		GB41495	GB41495	#N/A	GB45193	GB43222	GB40162	GB41606	GB54664	#N/A	#N/A	#N/A	GB45417	#N/A	GB46708
GB43362	GB41637	GB40107	GB40112	#N/A	#N/A	#N/A	#N/A	GB47849	GB48474		GB41637	#N/A	GB40112	GB45303	GB43573	GB40168	GB41645	GB42358	#N/A	#N/A	GB41645	GB45774	GB41645	GB47938
GB43367	GB41649	GB40112	GB40126	#N/A	#N/A	GB43367	#N/A	GB48029	GB48794		#N/A	#N/A	#N/A	GB45609	GB43693	GB40203	GB41710	GB45882	#N/A	#N/A	#N/A	GB45986	GB41710	GB47977
GB43494	GB41660	GB40123	GB40128	#N/A	#N/A	#N/A	#N/A	GB48443	GB48854		#N/A	#N/A	#N/A	GB46222	GB43722	GB40231	GB41850	GB44490	#N/A	#N/A	GB41850	GB46203	GB41850	GB49260
GB43513	GB41706	GB40134	GB40129	#N/A	#N/A	#N/A	#N/A	GB48474	GB48948		#N/A	#N/A	#N/A	GB46368	GB44197	GB40234	GB42046	GB46478	#N/A	#N/A	#N/A	GB46360	#N/A	GB49363
GB43552	GB41708	GB40135	GB40134	#N/A	GB43552	#N/A	#N/A	GB48794	GB48958		GB41708	#N/A	#N/A	GB47057	GB44198	GB40240	GB42082	GB42686	#N/A	#N/A	#N/A	GB46708	#N/A	GB49476
GB43642	GB41732	GB40139	GB40135	#N/A	#N/A	#N/A	#N/A	GB48854	GB49386		GB41732	GB41732	#N/A	GB47270	GB44710	GB40243	GB42244	GB42981	#N/A	#N/A	#N/A	GB46726	#N/A	GB50013
GB43738	GB41863	GB40140	GB40139	#N/A	GB43738	GB43738	#N/A	GB48948	GB49402		GB41863	GB41863	#N/A	GB47565	GB44996	GB40252	GB42358	GB44158	#N/A	#N/A	#N/A	GB47104	GB42358	GB50013
GB43823	GB42049	GB40145	GB40140	#N/A	#N/A	#N/A	#N/A	GB48958	GB49759		#N/A	#N/A	#N/A	GB47849	GB45193	GB40261	GB42451	GB47977	#N/A	#N/A	#N/A	GB47938	#N/A	GB50290
GB43904	GB42079	GB40149	GB40150	#N/A	GB43904	GB43904	#N/A	GB49402	GB50737		#N/A	#N/A	GB40150	GB47971	GB45303	GB40263	GB42455	GB53012	#N/A	#N/A	GB42455	GB47977	GB42455	GB50507
GB44006	GB42146	GB40150	GB40162	#N/A	#N/A	#N/A	#N/A	GB49759	GB51121		GB42146	GB42146	GB40162	GB47972	GB45609	GB40266	GB42472	GB53013	#N/A	#N/A	#N/A	GB48342	#N/A	GB50508
GB44064	GB42172	GB40162	GB40165	#N/A	#N/A	#N/A	#N/A	GB50709	GB51260		#N/A	#N/A	#N/A	GB47990	GB45673	GB40267	GB42500	GB46360	#N/A	#N/A	#N/A	GB48396	#N/A	GB50508
GB44118	GB42217	GB40168	GB40168	#N/A	GB44118	GB44118	#N/A	GB50737	GB51735		#N/A	#N/A	GB40168	GB47994	GB46222	GB40273	GB42686	GB52342	#N/A	#N/A	GB42686	GB48399	#N/A	GB50509
GB44192	GB42306	GB40169	GB40203	#N/A	#N/A	#N/A	#N/A	GB51121	GB52025		#N/A	#N/A	GB40203	GB48007	GB46305	GB40280	GB42804	GB40916	#N/A	#N/A	GB42804	GB49260	GB42804	GB50586
GB44494	GB42351	GB40203	GB40212	#N/A	#N/A	#N/A	#N/A	GB51260	GB52308		GB42351	GB42351	#N/A	GB48018	GB46312	GB40365	GB42981	GB41645	#N/A	#N/A	#N/A	GB49363	#N/A	GB50648
GB44730	GB42385	GB40231	GB40231	#N/A	#N/A	#N/A	#N/A	GB51735	GB52493		#N/A	#N/A	GB40231	GB48022	GB46368	GB40386	GB43369	GB54069	#N/A	#N/A	GB43369	GB49440	#N/A	GB50650
GB44774	GB42426	GB40232	GB40234	#N/A	GB44774	#N/A	#N/A	GB52025	GB52543		#N/A	#N/A	GB40234	GB48029	GB47057	GB40389	GB43456	GB55483	#N/A	#N/A	GB43456	GB49440	#N/A	GB50866
GB44775	GB42554	GB40234	GB40240	#N/A	GB44775	GB44775	#N/A	GB52308	GB52707		#N/A	#N/A	GB40240	GB48052	GB47565	GB40392	GB43691	GB45774	#N/A	#N/A	GB43691	GB49946	GB43691	GB51427
GB44785	GB42556	GB40240	GB40243	#N/A	#N/A	#N/A	#N/A	GB52493	GB53119		#N/A	#N/A	GB40243	GB48247	GB47849	GB40395	GB43738	GB47239	#N/A	#N/A	GB43738	GB50013	GB43738	GB51741
GB45303	GB42557	GB40243	GB40252	GB45303	GB45303	GB45303	#N/A	GB52543	GB53672		#N/A	#N/A	GB40252	GB48335	GB47971	GB40398	GB43982	GB44117	#N/A	#N/A	#N/A	GB50013	#N/A	GB52186
GB45336	GB42594	GB40252	GB40261	#N/A	#N/A	#N/A	#N/A	GB52707	GB53675		#N/A	GB42594	GB40261	GB48811	GB47972	GB40405	GB44031	GB53701	#N/A	#N/A	#N/A	GB50507	#N/A	GB52596
GB45440	GB42640	GB40253	GB40263	#N/A	GB45440	GB45440	#N/A	GB53119	GB53824		#N/A	#N/A	GB40263	GB48840	GB47990	GB40414	GB44032	GB44650	#N/A	#N/A	GB44032	GB50508	GB44032	GB52656
GB45746	GB42702	GB40261	GB40266	#N/A	GB45746	#N/A	#N/A	GB53440	GB54418		#N/A	GB42702	GB40266	GB48842	GB48007	GB40422	GB44045	GB49171	#N/A	#N/A	#N/A	GB50508	#N/A	GB53012
GB45779	GB42704	GB40263	GB40267	#N/A	#N/A	#N/A	#N/A	GB53672	GB54854		#N/A	GB42704	GB40267	GB48853	GB48018	GB40436	GB44055	GB46758	#N/A	#N/A	#N/A	GB50509	#N/A	GB53013
GB45816	GB42747	GB40266	GB40269	#N/A	#N/A	#N/A	#N/A	GB53675	GB54932		#N/A	#N/A	#N/A	GB48861	GB48022	GB40446	GB44117	GB45352	#N/A	#N/A	GB44117	GB50586	GB44117	GB53101
GB45935	GB42769	GB40267	GB40273	#N/A	#N/A	#N/A	#N/A	GB53824	GB55186		#N/A	GB42769	GB40273	GB49219	GB48247	GB40448	GB44120	GB45752	#N/A	#N/A	#N/A	GB50648	#N/A	GB54246
GB46010	GB42787	GB40273	GB40278	#N/A	#N/A	#N/A	#N/A	GB54258	GB55545		GB42787	GB42787	#N/A	GB49280	GB48335	GB40457	GB44149	GB55968	#N/A	#N/A	#N/A	GB50650	GB44149	GB54246
GB46224	GB42792	GB40280	GB40280	#N/A	#N/A	#N/A	#N/A	GB54418	GB55546		#N/A	#N/A	GB40280	GB49580	GB48840	GB40461	GB44158	GB49918	#N/A	#N/A	GB44158	GB50866	#N/A	GB54506
GB46226	GB42797	GB40297	GB40281	#N/A	#N/A	#N/A	#N/A	GB54854	GB55579		#N/A	#N/A	#N/A	GB49778	GB48844	GB40462	GB44185	GB48707	#N/A	#N/A	#N/A	GB51427	#N/A	GB54762
GB46228	GB42800	GB40301	GB40282	#N/A	#N/A	#N/A	#N/A	GB54932	#N/A		#N/A	#N/A	#N/A	GB49845	GB48853	GB40492	GB44210	GB45648	#N/A	#N/A	GB44210	GB51741	#N/A	GB54775
GB46229	GB42801	GB40304	GB40297	#N/A	#N/A	#N/A	#N/A	GB55186	#N/A		#N/A	GB42801	#N/A	GB49937	GB48861	GB40498	GB44490	GB47454	#N/A	#N/A	#N/A	GB52097	#N/A	GB55225
GB46230	GB42802	GB40305	GB40299	#N/A	#N/A	#N/A	#N/A	GB55545	#N/A		GB42802	GB42802	#N/A	GB50009	GB49280	GB40509	GB44594	GB40654	#N/A	#N/A	#N/A	GB52596	#N/A	GB55483
GB46429	GB43123	GB40306	GB40301	#N/A	GB46429	GB46429	#N/A	GB55546	#N/A		GB43123	GB43123	#N/A	GB50123	GB49327	GB40513	GB44633	GB41606	#N/A	#N/A	#N/A	GB53012	#N/A	GB56027
GB46469	GB43143	GB40307	GB40305	#N/A	#N/A	GB46469	#N/A	#N/A	#N/A		#N/A	#N/A	#N/A	GB50662	GB49545	GB40519	GB44650	GB48187	#N/A	#N/A	GB44650	GB53013	#N/A	#N/A
GB46500	GB43192	GB40313	GB40306	#N/A	#N/A	#N/A	#N/A	#N/A	#N/A		GB43192	GB43192	#N/A	GB50672	GB49580	GB40521	GB44935	GB42244	#N/A	#N/A	#N/A	GB53576	#N/A	#N/A
GB46567	GB43222	GB40339	GB40313	#N/A	#N/A	#N/A	#N/A	#N/A	#N/A		GB43222	GB43222	#N/A	GB50819	GB49778	GB40534	GB45138	GB40911	#N/A	#N/A	#N/A	GB54246	GB45138	#N/A
GB46603	GB43301	GB40343	GB40336	#N/A	#N/A	#N/A	#N/A	#N/A	#N/A		#N/A	#N/A	#N/A	GB50829	GB49845	GB40537	GB45248	GB44594	#N/A	#N/A	#N/A	GB54246	#N/A	#N/A
GB46629	GB43573	GB40348	GB40339	#N/A	#N/A	#N/A	#N/A	#N/A	#N/A		GB43573	GB43573	#N/A	GB51383	GB49869	GB40539	GB45336	GB55283	#N/A	#N/A	#N/A	GB54762	#N/A	#N/A
GB46679	GB43575	GB40349	GB40348	#N/A	#N/A	#N/A	#N/A	#N/A	#N/A		#N/A	#N/A	#N/A	GB51651	GB49937	GB40543	GB45352	GB50020	#N/A	#N/A	GB45352	GB54775	GB45352	#N/A
GB46737	GB43576	GB40363	GB40349	#N/A	GB46737	#N/A	#N/A	#N/A	#N/A		#N/A	#N/A	#N/A	GB51760	GB50009	GB40545	GB45417	GB51894	#N/A	#N/A	GB45417	GB55007	#N/A	#N/A
GB46869	GB43693	GB40365	GB40365	#N/A	#N/A	#N/A	#N/A	#N/A	#N/A		#N/A	GB43693	GB40365	GB52701	GB50290	GB40555	GB45558	GB53318	#N/A	#N/A	#N/A	GB55007	#N/A	#N/A
GB47148	GB43722	GB40386	GB40386	#N/A	#N/A	#N/A	#N/A	#N/A	#N/A		GB43722	GB43722	GB40386	GB52923	GB50438	GB40566	GB45565	GB42046	#N/A	#N/A	#N/A	GB55225	#N/A	#N/A
GB47165	GB43739	GB40389	GB40389	#N/A	GB47165	#N/A	#N/A	#N/A	#N/A		#N/A	#N/A	GB40389	GB53119	GB50453	GB40598	GB45648	GB44633	#N/A	#N/A	#N/A	GB55483	#N/A	#N/A
GB47299	GB43786	GB40390	GB40392	#N/A	GB47299	GB47299	#N/A	#N/A	#N/A		#N/A	#N/A	GB40392	GB53312	GB50662	GB40600	GB45700	GB40163	#N/A	#N/A	#N/A	GB56027	#N/A	#N/A
GB47342	GB43824	GB40392	GB40395	#N/A	#N/A	#N/A	#N/A	#N/A	#N/A		#N/A	#N/A	GB40395	GB53512	GB50672	GB40603	GB45701	GB40164	#N/A	#N/A	#N/A	#N/A	#N/A	#N/A
GB47473	GB44146	GB40395	GB40398	#N/A	GB47473	GB47473	#N/A	#N/A	#N/A		#N/A	#N/A	GB40398	GB53976	GB50819	GB40604	GB45752	GB47104	#N/A	#N/A	#N/A	#N/A	#N/A	#N/A
GB47576	GB44168	GB40398	GB40405	#N/A	GB47576	GB47576	#N/A	#N/A	#N/A		GB44168	#N/A	GB40405	GB54507	GB50829	GB40624	GB45774	GB56012	#N/A	#N/A	GB45774	#N/A	GB45774	#N/A
GB47791	GB44169	GB40405	GB40414	GB47791	#N/A	#N/A	#N/A	#N/A	#N/A		#N/A	#N/A	GB40414	GB54551	GB51383	GB40626	GB45882	GB47208	#N/A	#N/A	#N/A	#N/A	#N/A	#N/A
GB47849	GB44197	GB40411	GB40422	GB47849	GB47849	GB47849	#N/A	#N/A	#N/A		GB44197	GB44197	GB40422	GB54738	GB51651	GB40629	GB45986	GB53101	#N/A	#N/A	GB45986	#N/A	GB45986	#N/A
GB47924	GB44198	GB40414	GB40436	#N/A	#N/A	#N/A	#N/A	#N/A	#N/A		GB44198	GB44198	GB40436	GB54884	GB51760	GB40648	GB46203	GB45138	#N/A	#N/A	GB46203	#N/A	#N/A	#N/A
GB48029	GB44503	GB40422	GB40445	GB48029	GB48029	#N/A	#N/A	#N/A	#N/A		#N/A	#N/A	#N/A	GB54893	GB52324	GB40653	GB46360	GB50507	#N/A	#N/A	GB46360	#N/A	#N/A	#N/A
GB48194	GB44710	GB40425	GB40446	#N/A	#N/A	#N/A	#N/A	#N/A	#N/A		GB44710	GB44710	GB40446	GB55364	GB52446	GB40654	GB46478	GB50508	#N/A	#N/A	#N/A	#N/A	#N/A	#N/A
GB48435	GB44932	GB40431	GB40447	#N/A	#N/A	#N/A	#N/A	#N/A	#N/A		#N/A	#N/A	#N/A	GB55452	GB52701	GB40657	GB46625	GB48687	#N/A	#N/A	#N/A	#N/A	#N/A	#N/A
GB48443	GB44968	GB40436	GB40448	#N/A	GB48443	GB48443	#N/A	#N/A	#N/A		#N/A	#N/A	GB40448	GB55481	GB52716	GB40670	GB46708	GB50509	#N/A	#N/A	GB46708	#N/A	GB46708	#N/A
GB48470	GB44980	GB40438	GB40457	#N/A	#N/A	#N/A	#N/A	#N/A	#N/A		#N/A	#N/A	GB40457	GB55515	GB52923	GB40674	GB46726	GB54664	#N/A	#N/A	GB46726	#N/A	#N/A	#N/A
GB48474	GB44996	GB40446	GB40459	#N/A	GB48474	GB48474	#N/A	#N/A	#N/A		GB44996	GB44996	#N/A	GB55615	GB53119	GB40690	GB46758	GB42500	#N/A	#N/A	#N/A	#N/A	#N/A	#N/A
GB48512	GB45185	GB40448	GB40461	#N/A	#N/A	#N/A	#N/A	#N/A	#N/A		#N/A	#N/A	GB40461	GB55774	GB53312	GB40691	GB46970	GB47804	#N/A	#N/A	#N/A	#N/A	#N/A	#N/A
GB48794	GB45193	GB40457	GB40462	#N/A	GB48794	GB48794	#N/A	#N/A	#N/A		GB45193	GB45193	GB40462	GB55879	GB53512	GB40693	GB47095	GB47805	#N/A	#N/A	#N/A	#N/A	#N/A	#N/A
GB48854	GB45303	GB40460	GB40479	#N/A	GB48854	GB48854	#N/A	#N/A	#N/A		GB45303	GB45303	#N/A	#N/A	GB53589	GB40694	GB47104	GB51741	#N/A	#N/A	GB47104	#N/A	#N/A	#N/A
GB48881	GB45408	GB40461	GB40492	#N/A	#N/A	#N/A	#N/A	#N/A	#N/A		#N/A	#N/A	GB40492	#N/A	GB53976	GB40700	GB47208	GB43738	#N/A	#N/A	#N/A	#N/A	#N/A	#N/A
GB48945	GB45458	GB40462	GB40498	#N/A	#N/A	#N/A	#N/A	#N/A	#N/A		#N/A	#N/A	GB40498	#N/A	GB54507	GB40701	GB47239	GB50013	#N/A	#N/A	#N/A	#N/A	#N/A	#N/A
GB48948	GB45609	GB40492	GB40509	#N/A	GB48948	GB48948	#N/A	#N/A	#N/A		GB45609	GB45609	GB40509	#N/A	GB54551	GB40703	GB47318	GB45558	#N/A	#N/A	#N/A	#N/A	#N/A	#N/A
GB48958	GB45633	GB40495	GB40513	#N/A	GB48958	GB48958	#N/A	#N/A	#N/A		#N/A	#N/A	GB40513	#N/A	GB54884	GB40723	GB47402	GB54246	#N/A	#N/A	#N/A	#N/A	#N/A	#N/A
GB48969	GB45639	GB40498	GB40519	#N/A	#N/A	#N/A	#N/A	#N/A	#N/A		#N/A	#N/A	GB40519	#N/A	GB54893	GB40734	GB47454	GB50481	#N/A	#N/A	#N/A	#N/A	#N/A	#N/A
GB49117	GB45673	GB40509	GB40521	#N/A	#N/A	#N/A	#N/A	#N/A	#N/A		#N/A	GB45673	GB40521	#N/A	GB55364	GB40764	GB47546	GB49476	#N/A	#N/A	#N/A	#N/A	#N/A	#N/A
GB49138	GB45688	GB40513	GB40534	#N/A	#N/A	#N/A	#N/A	#N/A	#N/A		#N/A	#N/A	GB40534	#N/A	GB55452	GB40766	GB47618	GB52097	#N/A	#N/A	#N/A	#N/A	#N/A	#N/A
GB49370	GB45735	GB40519	GB40537	#N/A	#N/A	#N/A	#N/A	#N/A	#N/A		#N/A	#N/A	GB40537	#N/A	GB55481	GB40777	GB47804	GB50866	#N/A	#N/A	#N/A	#N/A	#N/A	#N/A
GB49386	GB45909	GB40521	GB40539	#N/A	#N/A	GB49386	#N/A	#N/A	#N/A		#N/A	#N/A	GB40539	#N/A	GB55615	GB40801	GB47805	GB45986	#N/A	#N/A	#N/A	#N/A	#N/A	#N/A
GB49402	GB46047	GB40531	GB40543	#N/A	GB49402	GB49402	#N/A	#N/A	#N/A		#N/A	#N/A	GB40543	#N/A	GB55765	GB40802	GB47933	GB50865	#N/A	#N/A	#N/A	#N/A	#N/A	#N/A
GB49437	GB46222	GB40534	GB40545	#N/A	#N/A	#N/A	#N/A	#N/A	#N/A		GB46222	GB46222	GB40545	#N/A	GB55774	GB40808	GB47938	GB50454	#N/A	#N/A	GB47938	#N/A	GB47938	#N/A
GB49759	GB46276	GB40535	GB40554	#N/A	GB49759	GB49759	#N/A	#N/A	#N/A		#N/A	#N/A	#N/A	#N/A	GB55879	GB40809	GB47977	GB49363	#N/A	#N/A	GB47977	#N/A	GB47977	#N/A
GB49886	GB46277	GB40537	GB40555	#N/A	#N/A	#N/A	#N/A	#N/A	#N/A		#N/A	#N/A	GB40555	#N/A	#N/A	GB40830	GB48079	GB53014	#N/A	#N/A	#N/A	#N/A	#N/A	#N/A
GB50055	GB46305	GB40539	GB40566	#N/A	#N/A	#N/A	#N/A	#N/A	#N/A		#N/A	GB46305	GB40566	#N/A	#N/A	GB40842	GB48080	GB48342	#N/A	#N/A	#N/A	#N/A	#N/A	#N/A
GB50413	GB46312	GB40543	GB40598	#N/A	#N/A	#N/A	#N/A	#N/A	#N/A		#N/A	GB46312	GB40598	#N/A	#N/A	GB40845	GB48081	GB40306	#N/A	#N/A	#N/A	#N/A	#N/A	#N/A
GB50501	GB46368	GB40545	GB40600	#N/A	#N/A	#N/A	#N/A	#N/A	#N/A		GB46368	GB46368	GB40600	#N/A	#N/A	GB40848	GB48187	GB44045	#N/A	#N/A	#N/A	#N/A	#N/A	#N/A
GB50709	GB46581	GB40555	GB40603	#N/A	GB50709	#N/A	#N/A	#N/A	#N/A		#N/A	#N/A	GB40603	#N/A	#N/A	GB40857	GB48204	GB54506	#N/A	#N/A	#N/A	#N/A	#N/A	#N/A
GB50737	GB46762	GB40566	GB40604	#N/A	GB50737	GB50737	#N/A	#N/A	#N/A		#N/A	#N/A	GB40604	#N/A	#N/A	GB40859	GB48342	GB45701	#N/A	#N/A	GB48342	#N/A	#N/A	#N/A
GB50828	GB47057	GB40598	GB40624	#N/A	#N/A	#N/A	#N/A	#N/A	#N/A		GB47057	GB47057	GB40624	#N/A	#N/A	GB40862	GB48396	GB49440	#N/A	#N/A	GB48396	#N/A	#N/A	#N/A
GB50928	GB47270	GB40600	GB40626	#N/A	#N/A	#N/A	#N/A	#N/A	#N/A		GB47270	#N/A	GB40626	#N/A	#N/A	GB40865	GB48399	GB55007	#N/A	#N/A	GB48399	#N/A	#N/A	#N/A
GB51121	GB47563	GB40603	GB40629	#N/A	GB51121	GB51121	#N/A	#N/A	#N/A		#N/A	#N/A	GB40629	#N/A	#N/A	GB40868	GB48426	GB45700	#N/A	#N/A	#N/A	#N/A	#N/A	#N/A
GB51260	GB47565	GB40604	GB40647	#N/A	GB51260	GB51260	#N/A	#N/A	#N/A		GB47565	GB47565	#N/A	#N/A	#N/A	GB40875	GB48471	GB44149	#N/A	#N/A	#N/A	#N/A	#N/A	#N/A
GB51606	GB47791	GB40611	GB40648	#N/A	#N/A	#N/A	#N/A	#N/A	#N/A		#N/A	#N/A	GB40648	#N/A	#N/A	GB40882	GB48510	GB50648	#N/A	#N/A	#N/A	#N/A	#N/A	#N/A
GB51641	GB47849	GB40614	GB40653	#N/A	#N/A	#N/A	#N/A	#N/A	#N/A		GB47849	GB47849	GB40653	#N/A	#N/A	GB40885	GB48687	GB52705	#N/A	#N/A	#N/A	#N/A	#N/A	#N/A
GB51735	GB47971	GB40617	GB40654	#N/A	GB51735	GB51735	#N/A	#N/A	#N/A		GB47971	GB47971	GB40654	#N/A	#N/A	GB40891	GB48707	GB49552	#N/A	#N/A	#N/A	#N/A	#N/A	#N/A
GB51783	GB47972	GB40624	GB40657	#N/A	#N/A	#N/A	#N/A	#N/A	#N/A		GB47972	GB47972	GB40657	#N/A	#N/A	GB40894	GB48820	GB50650	#N/A	#N/A	#N/A	#N/A	#N/A	#N/A
GB51796	GB47990	GB40626	GB40659	#N/A	#N/A	#N/A	#N/A	#N/A	#N/A		GB47990	GB47990	#N/A	#N/A	#N/A	GB40901	GB49171	GB54762	#N/A	#N/A	#N/A	#N/A	#N/A	#N/A
GB51797	GB47994	GB40629	GB40670	#N/A	#N/A	#N/A	#N/A	#N/A	#N/A		GB47994	#N/A	GB40670	#N/A	#N/A	GB40904	GB49260	GB46726	#N/A	#N/A	GB49260	#N/A	GB49260	#N/A
GB51831	GB48007	GB40648	GB40673	#N/A	#N/A	#N/A	#N/A	#N/A	#N/A		GB48007	GB48007	#N/A	#N/A	#N/A	GB40905	GB49344	GB52596	#N/A	#N/A	#N/A	#N/A	#N/A	#N/A
GB52025	GB48018	GB40653	GB40674	#N/A	GB52025	GB52025	#N/A	#N/A	#N/A		GB48018	GB48018	GB40674	#N/A	#N/A	GB40907	GB49363	GB49946	#N/A	#N/A	GB49363	#N/A	GB49363	#N/A
GB52074	GB48022	GB40654	GB40681	#N/A	#N/A	#N/A	#N/A	#N/A	#N/A		GB48022	GB48022	#N/A	#N/A	#N/A	GB40908	GB49440	GB52598	#N/A	#N/A	GB49440	#N/A	#N/A	#N/A
GB52179	GB48029	GB40655	GB40690	#N/A	#N/A	#N/A	#N/A	#N/A	#N/A		GB48029	#N/A	GB40690	#N/A	#N/A	GB40916	GB49440	GB53354	#N/A	#N/A	GB49440	#N/A	#N/A	#N/A
GB52308	GB48052	GB40657	GB40691	#N/A	GB52308	GB52308	#N/A	#N/A	#N/A		GB48052	#N/A	GB40691	#N/A	#N/A	GB40926	GB49476	GB50290	#N/A	#N/A	#N/A	#N/A	GB49476	#N/A
GB52493	GB48134	GB40670	GB40693	#N/A	GB52493	GB52493	#N/A	#N/A	#N/A		#N/A	#N/A	GB40693	#N/A	#N/A	GB40944	GB49552	GB41408	GB49552	#N/A	#N/A	#N/A	#N/A	#N/A
GB52543	GB48193	GB40671	GB40694	#N/A	GB52543	GB52543	#N/A	#N/A	#N/A		#N/A	#N/A	GB40694	#N/A	#N/A	GB40945	GB49918	GB40926	#N/A	#N/A	#N/A	#N/A	#N/A	#N/A
GB52707	GB48247	GB40672	GB40700	#N/A	GB52707	GB52707	#N/A	#N/A	#N/A		GB48247	GB48247	GB40700	#N/A	#N/A	GB40949	GB49946	GB50164	#N/A	#N/A	GB49946	#N/A	#N/A	#N/A
GB52782	GB48271	GB40674	GB40701	#N/A	#N/A	#N/A	#N/A	#N/A	#N/A		#N/A	#N/A	GB40701	#N/A	#N/A	GB40972	GB50013	GB41178	#N/A	#N/A	GB50013	#N/A	GB50013	#N/A
GB52786	GB48335	GB40690	GB40703	#N/A	#N/A	#N/A	#N/A	#N/A	#N/A		GB48335	GB48335	GB40703	#N/A	#N/A	GB40973	GB50013	GB50586	#N/A	#N/A	GB50013	#N/A	GB50013	#N/A
GB52788	GB48436	GB40691	GB40710	#N/A	#N/A	#N/A	#N/A	#N/A	#N/A		#N/A	#N/A	#N/A	#N/A	#N/A	GB40993	GB50020	GB40136	#N/A	#N/A	#N/A	#N/A	#N/A	#N/A
GB53119	GB48492	GB40693	GB40723	GB53119	GB53119	GB53119	#N/A	#N/A	#N/A		#N/A	#N/A	GB40723	#N/A	#N/A	GB40997	GB50026	GB41097	#N/A	#N/A	#N/A	#N/A	#N/A	#N/A
GB53370	GB48560	GB40694	GB40734	#N/A	#N/A	#N/A	#N/A	#N/A	#N/A		#N/A	#N/A	GB40734	#N/A	#N/A	GB41000	GB50164	GB40567	#N/A	#N/A	#N/A	#N/A	#N/A	#N/A
GB53371	GB48667	GB40700	GB40764	#N/A	#N/A	#N/A	#N/A	#N/A	#N/A		#N/A	#N/A	GB40764	#N/A	#N/A	GB41002	GB50164	GB48079	#N/A	#N/A	#N/A	#N/A	#N/A	#N/A
GB53440	GB48668	GB40701	GB40766	#N/A	GB53440	#N/A	#N/A	#N/A	#N/A		#N/A	#N/A	GB40766	#N/A	#N/A	GB41003	GB50290	GB50481	GB50290	#N/A	#N/A	#N/A	GB50290	#N/A
GB53480	GB48672	GB40703	GB40769	#N/A	#N/A	#N/A	#N/A	#N/A	#N/A		#N/A	#N/A	#N/A	#N/A	#N/A	GB41011	GB50314	GB51631	#N/A	#N/A	#N/A	#N/A	#N/A	#N/A
GB53672	GB48811	GB40711	GB40771	#N/A	GB53672	GB53672	#N/A	#N/A	#N/A		GB48811	#N/A	#N/A	#N/A	#N/A	GB41015	GB50418	GB50026	#N/A	#N/A	#N/A	#N/A	#N/A	#N/A
GB53675	GB48823	GB40723	GB40777	#N/A	GB53675	GB53675	#N/A	#N/A	#N/A		#N/A	#N/A	GB40777	#N/A	#N/A	GB41025	GB50454	GB44120	#N/A	#N/A	#N/A	#N/A	#N/A	#N/A
GB53776	GB48832	GB40728	GB40801	#N/A	#N/A	#N/A	#N/A	#N/A	#N/A		#N/A	#N/A	GB40801	#N/A	#N/A	GB41039	GB50481	GB41407	#N/A	#N/A	#N/A	#N/A	#N/A	#N/A
GB53824	GB48833	GB40734	GB40802	#N/A	GB53824	GB53824	#N/A	#N/A	#N/A		#N/A	#N/A	GB40802	#N/A	#N/A	GB41043	GB50481	GB54246	#N/A	#N/A	#N/A	#N/A	#N/A	#N/A
GB53872	GB48840	GB40748	GB40808	#N/A	#N/A	#N/A	#N/A	#N/A	#N/A		GB48840	GB48840	GB40808	#N/A	#N/A	GB41068	GB50507	GB47402	#N/A	#N/A	GB50507	#N/A	GB50507	#N/A
GB53873	GB48842	GB40754	GB40809	#N/A	#N/A	#N/A	#N/A	#N/A	#N/A		GB48842	#N/A	GB40809	#N/A	#N/A	GB41073	GB50508	GB40138	#N/A	#N/A	GB50508	#N/A	GB50508	#N/A
GB54123	GB48844	GB40764	GB40816	#N/A	#N/A	#N/A	#N/A	#N/A	#N/A		#N/A	GB48844	#N/A	#N/A	#N/A	GB41084	GB50508	GB48510	#N/A	#N/A	GB50508	#N/A	GB50508	#N/A
GB54258	GB48853	GB40766	GB40830	#N/A	GB54258	#N/A	#N/A	#N/A	#N/A		GB48853	GB48853	GB40830	#N/A	#N/A	GB41118	GB50509	GB45565	#N/A	#N/A	GB50509	#N/A	GB50509	#N/A
GB54260	GB48861	GB40770	GB40837	#N/A	#N/A	#N/A	#N/A	#N/A	#N/A		GB48861	GB48861	#N/A	#N/A	#N/A	GB41122	GB50586	GB50761	#N/A	#N/A	GB50586	#N/A	GB50586	#N/A
GB54396	GB48862	GB40777	GB40842	#N/A	#N/A	#N/A	#N/A	#N/A	#N/A		#N/A	#N/A	GB40842	#N/A	#N/A	GB41123	GB50648	GB56027	#N/A	#N/A	GB50648	#N/A	GB50648	#N/A
GB54418	GB48993	GB40801	GB40845	#N/A	GB54418	GB54418	#N/A	#N/A	#N/A		#N/A	#N/A	GB40845	#N/A	#N/A	GB41139	GB50650	GB41409	#N/A	#N/A	GB50650	#N/A	GB50650	#N/A
GB54524	GB49010	GB40802	GB40848	#N/A	#N/A	#N/A	#N/A	#N/A	#N/A		#N/A	#N/A	GB40848	#N/A	#N/A	GB41141	GB50761	GB52186	#N/A	#N/A	#N/A	#N/A	#N/A	#N/A
GB54705	GB49093	GB40808	GB40857	#N/A	#N/A	#N/A	#N/A	#N/A	#N/A		#N/A	#N/A	GB40857	#N/A	#N/A	GB41146	GB50865	GB50314	#N/A	#N/A	#N/A	#N/A	#N/A	#N/A
GB54854	GB49109	GB40809	GB40859	#N/A	GB54854	GB54854	#N/A	#N/A	#N/A		#N/A	#N/A	GB40859	#N/A	#N/A	GB41148	GB50866	GB47933	#N/A	#N/A	GB50866	#N/A	GB50866	#N/A
GB54932	GB49110	GB40830	GB40862	#N/A	GB54932	GB54932	#N/A	#N/A	#N/A		#N/A	#N/A	GB40862	#N/A	#N/A	GB41149	GB51223	GB43369	#N/A	#N/A	#N/A	#N/A	#N/A	#N/A
GB55096	GB49219	GB40833	GB40865	#N/A	#N/A	#N/A	#N/A	#N/A	#N/A		GB49219	#N/A	GB40865	#N/A	#N/A	GB41150	GB51399	GB40831	#N/A	#N/A	#N/A	#N/A	#N/A	#N/A
GB55186	GB49280	GB40842	GB40868	#N/A	GB55186	GB55186	#N/A	#N/A	#N/A		GB49280	GB49280	GB40868	#N/A	#N/A	GB41182	GB51427	GB48081	#N/A	#N/A	GB51427	#N/A	GB51427	#N/A
GB55545	GB49327	GB40845	GB40875	#N/A	GB55545	GB55545	#N/A	#N/A	#N/A		#N/A	GB49327	GB40875	#N/A	#N/A	GB41189	GB51498	GB54517	#N/A	#N/A	#N/A	#N/A	#N/A	#N/A
GB55546	GB49419	GB40848	GB40882	#N/A	GB55546	GB55546	#N/A	#N/A	#N/A		#N/A	#N/A	GB40882	#N/A	#N/A	GB41193	GB51631	GB52191	#N/A	#N/A	#N/A	#N/A	#N/A	#N/A
GB55579	GB49545	GB40857	GB40883	#N/A	#N/A	GB55579	#N/A	#N/A	#N/A		#N/A	GB49545	#N/A	#N/A	#N/A	GB41196	GB51741	GB41399	#N/A	#N/A	GB51741	#N/A	GB51741	#N/A
GB55753	GB49552	GB40859	GB40885	#N/A	#N/A	#N/A	#N/A	#N/A	#N/A		#N/A	#N/A	GB40885	#N/A	#N/A	GB41198	GB51894	GB50013	#N/A	#N/A	#N/A	#N/A	#N/A	#N/A
GB55966	GB49580	GB40862	GB40891	#N/A	#N/A	#N/A	#N/A	#N/A	#N/A		GB49580	GB49580	GB40891	#N/A	#N/A	GB41203	GB52097	GB41710	#N/A	#N/A	GB52097	#N/A	#N/A	#N/A
	GB49649	GB40865	GB40894	#N/A	#N/A	#N/A	#N/A	#N/A	#N/A		#N/A	#N/A	GB40894	#N/A	#N/A	GB41208	GB52103	GB46203	#N/A	#N/A	#N/A	#N/A	#N/A	#N/A
	GB49657	GB40868	GB40901	#N/A	#N/A	#N/A	#N/A	#N/A	#N/A		#N/A	#N/A	GB40901	#N/A	#N/A	GB41227	GB52186	GB41410	#N/A	#N/A	#N/A	#N/A	GB52186	#N/A
	GB49750	GB40870	GB40904	#N/A	#N/A	#N/A	#N/A	#N/A	#N/A		#N/A	#N/A	GB40904	#N/A	#N/A	GB41241	GB52191	GB45336	#N/A	#N/A	#N/A	#N/A	#N/A	#N/A
	GB49775	GB40875	GB40905	#N/A	#N/A	#N/A	#N/A	#N/A	#N/A		#N/A	#N/A	GB40905	#N/A	#N/A	GB41243	GB52342	GB48471	#N/A	#N/A	#N/A	#N/A	#N/A	#N/A
	GB49778	GB40877	GB40907	#N/A	#N/A	#N/A	#N/A	#N/A	#N/A		GB49778	GB49778	GB40907	#N/A	#N/A	GB41246	GB52596	GB42804	#N/A	#N/A	GB52596	#N/A	GB52596	#N/A
	GB49809	GB40882	GB40908	#N/A	#N/A	#N/A	#N/A	#N/A	#N/A		#N/A	#N/A	GB40908	#N/A	#N/A	GB41247	GB52598	GB54775	#N/A	#N/A	#N/A	#N/A	#N/A	#N/A
	GB49845	GB40884	GB40916	#N/A	#N/A	#N/A	#N/A	#N/A	#N/A		GB49845	GB49845	GB40916	#N/A	#N/A	GB41249	GB52631	GB48080	#N/A	#N/A	#N/A	#N/A	#N/A	#N/A
	GB49869	GB40885	GB40926	#N/A	#N/A	#N/A	#N/A	#N/A	#N/A		#N/A	GB49869	GB40926	#N/A	#N/A	GB41250	GB52656	GB42455	#N/A	#N/A	#N/A	#N/A	GB52656	#N/A
	GB49902	GB40887	GB40944	#N/A	#N/A	#N/A	#N/A	#N/A	#N/A		#N/A	#N/A	GB40944	#N/A	#N/A	GB41259	GB52705	GB48204	#N/A	#N/A	#N/A	#N/A	#N/A	#N/A
	GB49937	GB40891	GB40945	#N/A	#N/A	#N/A	#N/A	#N/A	#N/A		GB49937	GB49937	GB40945	#N/A	#N/A	GB41270	GB53012	GB45417	#N/A	#N/A	GB53012	#N/A	GB53012	#N/A
	GB50009	GB40894	GB40949	#N/A	#N/A	#N/A	#N/A	#N/A	#N/A		GB50009	GB50009	GB40949	#N/A	#N/A	GB41280	GB53013	GB43456	#N/A	#N/A	GB53013	#N/A	GB53013	#N/A
	GB50010	GB40901	GB40967	#N/A	#N/A	#N/A	#N/A	#N/A	#N/A		#N/A	#N/A	#N/A	#N/A	#N/A	GB41288	GB53014	GB44055	#N/A	#N/A	#N/A	#N/A	#N/A	#N/A
	GB50116	GB40904	GB40972	#N/A	#N/A	#N/A	#N/A	#N/A	#N/A		#N/A	#N/A	GB40972	#N/A	#N/A	GB41303	GB53101	GB44185	#N/A	#N/A	#N/A	#N/A	GB53101	#N/A
	GB50123	GB40905	GB40973	#N/A	#N/A	#N/A	#N/A	#N/A	#N/A		GB50123	#N/A	GB40973	#N/A	#N/A	GB41311	GB53301	GB53301	#N/A	#N/A	#N/A	#N/A	#N/A	#N/A
	GB50218	GB40907	GB40975	#N/A	#N/A	#N/A	#N/A	#N/A	#N/A		#N/A	#N/A	#N/A	#N/A	#N/A	GB41316	GB53318	GB46708	#N/A	#N/A	#N/A	#N/A	#N/A	#N/A
	GB50259	GB40908	GB40993	#N/A	#N/A	#N/A	#N/A	#N/A	#N/A		#N/A	#N/A	GB40993	#N/A	#N/A	GB41332	GB53354	GB44032	#N/A	#N/A	#N/A	#N/A	#N/A	#N/A
	GB50283	GB40916	GB40997	#N/A	#N/A	#N/A	#N/A	#N/A	#N/A		#N/A	#N/A	GB40997	#N/A	#N/A	GB41334	GB53576	GB44031	#N/A	#N/A	GB53576	#N/A	#N/A	#N/A
	GB50290	GB40917	GB40999	#N/A	#N/A	#N/A	#N/A	#N/A	#N/A		#N/A	GB50290	#N/A	#N/A	#N/A	GB41339	GB53701	GB42472	#N/A	#N/A	#N/A	#N/A	#N/A	#N/A
	GB50373	GB40926	GB41000	#N/A	#N/A	#N/A	#N/A	#N/A	#N/A		#N/A	#N/A	GB41000	#N/A	#N/A	GB41366	GB54069	GB42451	#N/A	#N/A	#N/A	#N/A	#N/A	#N/A
	GB50438	GB40928	GB41002	#N/A	#N/A	#N/A	#N/A	#N/A	#N/A		#N/A	GB50438	GB41002	#N/A	#N/A	GB41372	GB54246	GB51498	#N/A	#N/A	GB54246	#N/A	GB54246	#N/A
	GB50453	GB40944	GB41003	#N/A	#N/A	#N/A	#N/A	#N/A	#N/A		#N/A	GB50453	GB41003	#N/A	#N/A	GB41378	GB54246	GB48820	#N/A	#N/A	GB54246	#N/A	GB54246	#N/A
	GB50477	GB40945	GB41011	#N/A	#N/A	#N/A	#N/A	#N/A	#N/A		#N/A	#N/A	GB41011	#N/A	#N/A	GB41412	GB54506	GB46970	#N/A	#N/A	#N/A	#N/A	GB54506	#N/A
	GB50662	GB40949	GB41015	#N/A	#N/A	#N/A	#N/A	#N/A	#N/A		GB50662	GB50662	GB41015	#N/A	#N/A	GB41417	GB54517	GB54611	#N/A	#N/A	#N/A	#N/A	#N/A	#N/A
	GB50672	GB40972	GB41025	#N/A	#N/A	#N/A	#N/A	#N/A	#N/A		GB50672	GB50672	GB41025	#N/A	#N/A	GB41425	GB54611	GB49344	#N/A	#N/A	#N/A	#N/A	#N/A	#N/A
	GB50819	GB40973	GB41039	#N/A	#N/A	#N/A	#N/A	#N/A	#N/A		GB50819	GB50819	GB41039	#N/A	#N/A	GB41441	GB54664	GB44935	#N/A	#N/A	#N/A	#N/A	#N/A	#N/A
	GB50829	GB40993	GB41043	#N/A	#N/A	#N/A	#N/A	#N/A	#N/A		GB50829	GB50829	GB41043	#N/A	#N/A	GB41451	GB54664	GB55007	#N/A	#N/A	#N/A	#N/A	#N/A	#N/A
	GB51029	GB40997	GB41068	#N/A	#N/A	#N/A	#N/A	#N/A	#N/A		#N/A	#N/A	GB41068	#N/A	#N/A	GB41471	GB54762	GB50164	#N/A	#N/A	GB54762	#N/A	GB54762	#N/A
	GB51071	GB41000	GB41073	#N/A	#N/A	#N/A	#N/A	#N/A	#N/A		#N/A	#N/A	GB41073	#N/A	#N/A	GB41488	GB54775	GB49440	#N/A	#N/A	GB54775	#N/A	GB54775	#N/A
	GB51163	GB41002	GB41076	#N/A	#N/A	#N/A	#N/A	#N/A	#N/A		#N/A	#N/A	#N/A	#N/A	#N/A	GB41491	GB54845	GB52103	#N/A	#N/A	#N/A	#N/A	#N/A	#N/A
	GB51250	GB41003	GB41084	#N/A	#N/A	#N/A	#N/A	#N/A	#N/A		#N/A	#N/A	GB41084	#N/A	#N/A	GB41494	GB55007	GB52631	#N/A	#N/A	GB55007	#N/A	#N/A	#N/A
	GB51383	GB41010	GB41118	#N/A	#N/A	#N/A	#N/A	#N/A	#N/A		GB51383	GB51383	GB41118	#N/A	#N/A	GB41495	GB55007	GB50418	#N/A	#N/A	GB55007	#N/A	#N/A	#N/A
	GB51419	GB41011	GB41119	#N/A	#N/A	#N/A	#N/A	#N/A	#N/A		#N/A	#N/A	#N/A	#N/A	#N/A	GB41510	GB55225	GB48426	#N/A	#N/A	GB55225	#N/A	GB55225	#N/A
	GB51513	GB41015	GB41122	#N/A	#N/A	#N/A	#N/A	#N/A	#N/A		#N/A	#N/A	GB41122	#N/A	#N/A	GB41516	GB55283	GB48396	#N/A	#N/A	#N/A	#N/A	#N/A	#N/A
	GB51651	GB41025	GB41123	#N/A	#N/A	#N/A	#N/A	#N/A	#N/A		GB51651	GB51651	GB41123	#N/A	#N/A	GB41520	GB55483	GB48399	#N/A	#N/A	GB55483	#N/A	GB55483	#N/A
	GB51760	GB41039	GB41137	#N/A	#N/A	#N/A	#N/A	#N/A	#N/A		GB51760	GB51760	#N/A	#N/A	#N/A	GB41521	GB55968	GB41158	#N/A	#N/A	#N/A	#N/A	#N/A	#N/A
	GB51874	GB41043	GB41138	#N/A	#N/A	#N/A	#N/A	#N/A	#N/A		#N/A	#N/A	#N/A	#N/A	#N/A	GB41522	GB56012	GB54845	#N/A	#N/A	#N/A	#N/A	#N/A	#N/A
	GB52158	GB41058	GB41139	#N/A	#N/A	#N/A	#N/A	#N/A	#N/A		#N/A	#N/A	GB41139	#N/A	#N/A	GB41523	GB56027	GB51427	#N/A	#N/A	GB56027	#N/A	GB56027	#N/A
	GB52171	GB41068	GB41140	#N/A	#N/A	#N/A	#N/A	#N/A	#N/A		#N/A	#N/A	#N/A	#N/A	#N/A	GB41584
	GB52324	GB41073	GB41141	#N/A	#N/A	#N/A	#N/A	#N/A	#N/A		#N/A	GB52324	GB41141	#N/A	#N/A	GB41588
	GB52446	GB41084	GB41146	#N/A	#N/A	#N/A	#N/A	#N/A	#N/A		#N/A	GB52446	GB41146	#N/A	#N/A	GB41602
	GB52526	GB41085	GB41148	#N/A	#N/A	#N/A	#N/A	#N/A	#N/A		#N/A	#N/A	GB41148	#N/A	#N/A	GB41608
	GB52590	GB41096	GB41149	#N/A	#N/A	#N/A	#N/A	#N/A	#N/A		#N/A	#N/A	GB41149	#N/A	#N/A	GB41609
	GB52642	GB41118	GB41150	#N/A	#N/A	#N/A	#N/A	#N/A	#N/A		#N/A	#N/A	GB41150	#N/A	#N/A	GB41616
	GB52701	GB41122	GB41151	#N/A	#N/A	#N/A	#N/A	#N/A	#N/A		GB52701	GB52701	#N/A	#N/A	#N/A	GB41617
	GB52716	GB41123	GB41178	#N/A	#N/A	#N/A	#N/A	#N/A	#N/A		#N/A	GB52716	#N/A	#N/A	#N/A	GB41621
	GB52923	GB41134	GB41182	#N/A	#N/A	#N/A	#N/A	#N/A	#N/A		GB52923	GB52923	GB41182	#N/A	#N/A	GB41624
	GB53119	GB41139	GB41188	#N/A	#N/A	#N/A	#N/A	#N/A	#N/A		GB53119	GB53119	#N/A	#N/A	#N/A	GB41625
	GB53141	GB41141	GB41189	#N/A	#N/A	#N/A	#N/A	#N/A	#N/A		#N/A	#N/A	GB41189	#N/A	#N/A	GB41629
	GB53209	GB41146	GB41193	#N/A	#N/A	#N/A	#N/A	#N/A	#N/A		#N/A	#N/A	GB41193	#N/A	#N/A	GB41630
	GB53312	GB41148	GB41196	#N/A	#N/A	#N/A	#N/A	#N/A	#N/A		GB53312	GB53312	GB41196	#N/A	#N/A	GB41631
	GB53362	GB41149	GB41198	#N/A	#N/A	#N/A	#N/A	#N/A	#N/A		#N/A	#N/A	GB41198	#N/A	#N/A	GB41634
	GB53412	GB41150	GB41203	#N/A	#N/A	#N/A	#N/A	#N/A	#N/A		#N/A	#N/A	GB41203	#N/A	#N/A	GB41639
	GB53512	GB41155	GB41208	#N/A	#N/A	#N/A	#N/A	#N/A	#N/A		GB53512	GB53512	GB41208	#N/A	#N/A	GB41645
	GB53532	GB41157	GB41210	#N/A	#N/A	#N/A	#N/A	#N/A	#N/A		#N/A	#N/A	#N/A	#N/A	#N/A	GB41646
	GB53589	GB41163	GB41227	#N/A	#N/A	#N/A	#N/A	#N/A	#N/A		#N/A	GB53589	GB41227	#N/A	#N/A	GB41648
	GB53753	GB41182	GB41239	#N/A	#N/A	#N/A	#N/A	#N/A	#N/A		#N/A	#N/A	#N/A	#N/A	#N/A	GB41657
	GB53976	GB41189	GB41240	#N/A	#N/A	#N/A	#N/A	#N/A	#N/A		GB53976	GB53976	#N/A	#N/A	#N/A	GB41659
	GB54397	GB41193	GB41241	#N/A	#N/A	#N/A	#N/A	#N/A	#N/A		#N/A	#N/A	GB41241	#N/A	#N/A	GB41663
	GB54404	GB41196	GB41243	#N/A	#N/A	#N/A	#N/A	#N/A	#N/A		#N/A	#N/A	GB41243	#N/A	#N/A	GB41667
	GB54447	GB41198	GB41246	#N/A	#N/A	#N/A	#N/A	#N/A	#N/A		#N/A	#N/A	GB41246	#N/A	#N/A	GB41668
	GB54507	GB41203	GB41247	#N/A	#N/A	#N/A	#N/A	#N/A	#N/A		GB54507	GB54507	GB41247	#N/A	#N/A	GB41671
	GB54551	GB41208	GB41249	#N/A	#N/A	#N/A	#N/A	#N/A	#N/A		GB54551	GB54551	GB41249	#N/A	#N/A	GB41672
	GB54642	GB41214	GB41250	#N/A	#N/A	#N/A	#N/A	#N/A	#N/A		#N/A	#N/A	GB41250	#N/A	#N/A	GB41677
	GB54738	GB41215	GB41259	#N/A	#N/A	#N/A	#N/A	#N/A	#N/A		GB54738	#N/A	GB41259	#N/A	#N/A	GB41680
	GB54884	GB41227	GB41270	#N/A	#N/A	#N/A	#N/A	#N/A	#N/A		GB54884	GB54884	GB41270	#N/A	#N/A	GB41681
	GB54893	GB41241	GB41280	#N/A	#N/A	#N/A	#N/A	#N/A	#N/A		GB54893	GB54893	GB41280	#N/A	#N/A	GB41684
	GB55029	GB41243	GB41282	#N/A	#N/A	#N/A	#N/A	#N/A	#N/A		#N/A	#N/A	#N/A	#N/A	#N/A	GB41686
	GB55263	GB41246	GB41287	#N/A	#N/A	#N/A	#N/A	#N/A	#N/A		#N/A	#N/A	#N/A	#N/A	#N/A	GB41692
	GB55302	GB41247	GB41288	#N/A	#N/A	#N/A	#N/A	#N/A	#N/A		#N/A	#N/A	GB41288	#N/A	#N/A	GB41694
	GB55364	GB41249	GB41290	#N/A	#N/A	#N/A	#N/A	#N/A	#N/A		GB55364	GB55364	#N/A	#N/A	#N/A	GB41695
	GB55452	GB41250	GB41303	#N/A	#N/A	#N/A	#N/A	#N/A	#N/A		GB55452	GB55452	GB41303	#N/A	#N/A	GB41697
	GB55469	GB41259	GB41308	#N/A	#N/A	#N/A	#N/A	#N/A	#N/A		#N/A	#N/A	#N/A	#N/A	#N/A	GB41703
	GB55470	GB41262	GB41310	#N/A	#N/A	#N/A	#N/A	#N/A	#N/A		#N/A	#N/A	#N/A	#N/A	#N/A	GB41704
	GB55481	GB41265	GB41311	#N/A	#N/A	#N/A	#N/A	#N/A	#N/A		GB55481	GB55481	GB41311	#N/A	#N/A	GB41716
	GB55482	GB41270	GB41316	#N/A	#N/A	#N/A	#N/A	#N/A	#N/A		#N/A	#N/A	GB41316	#N/A	#N/A	GB41720
	GB55515	GB41280	GB41331	#N/A	#N/A	#N/A	#N/A	#N/A	#N/A		GB55515	#N/A	#N/A	#N/A	#N/A	GB41723
	GB55615	GB41288	GB41332	#N/A	#N/A	#N/A	#N/A	#N/A	#N/A		GB55615	GB55615	GB41332	#N/A	#N/A	GB41724
	GB55669	GB41303	GB41334	#N/A	#N/A	#N/A	#N/A	#N/A	#N/A		#N/A	#N/A	GB41334	#N/A	#N/A	GB41725
	GB55701	GB41305	GB41339	#N/A	#N/A	#N/A	#N/A	#N/A	#N/A		#N/A	#N/A	GB41339	#N/A	#N/A	GB41728
	GB55736	GB41311	GB41343	#N/A	#N/A	#N/A	#N/A	#N/A	#N/A		#N/A	#N/A	#N/A	#N/A	#N/A	GB41730
	GB55765	GB41315	GB41344	#N/A	#N/A	#N/A	#N/A	#N/A	#N/A		#N/A	GB55765	#N/A	#N/A	#N/A	GB41731
	GB55774	GB41316	GB41352	#N/A	#N/A	#N/A	#N/A	#N/A	#N/A		GB55774	GB55774	#N/A	#N/A	#N/A	GB41732
	GB55879	GB41325	GB41366	#N/A	#N/A	#N/A	#N/A	#N/A	#N/A		GB55879	GB55879	GB41366	#N/A	#N/A	GB41733
	GB55889	GB41332	GB41372	#N/A	#N/A	#N/A	#N/A	#N/A	#N/A		#N/A	#N/A	GB41372		#N/A	GB41734
		GB41334	GB41376	#N/A	#N/A	#N/A	#N/A	#N/A	#N/A				#N/A			GB41735
		GB41335	GB41378	#N/A	#N/A	#N/A	#N/A	#N/A	#N/A				GB41378			GB41740
		GB41339	GB41412	#N/A	#N/A	#N/A	#N/A	#N/A	#N/A				GB41412			GB41742
		GB41362	GB41414	#N/A	#N/A	#N/A	#N/A	#N/A	#N/A				#N/A			GB41745
		GB41366	GB41417	#N/A	#N/A	#N/A	#N/A	#N/A	#N/A				GB41417			GB41747
		GB41367	GB41424	#N/A	#N/A	#N/A	#N/A	#N/A	#N/A				#N/A			GB41768
		GB41372	GB41425	#N/A	#N/A	#N/A	#N/A	#N/A	#N/A				GB41425			GB41772
		GB41378	GB41441	#N/A	#N/A	#N/A	#N/A	#N/A	#N/A				GB41441			GB41773
		GB41386	GB41451	#N/A	#N/A	#N/A	#N/A	#N/A	#N/A				GB41451			GB41777
		GB41409	GB41471	#N/A	#N/A	#N/A	#N/A	#N/A	#N/A				GB41471			GB41781
		GB41410	GB41488	#N/A	#N/A	#N/A	#N/A	#N/A	#N/A				GB41488			GB41782
		GB41412	GB41491	#N/A	#N/A	#N/A	#N/A	#N/A	#N/A				GB41491			GB41783
		GB41417	GB41494	#N/A	#N/A	#N/A	#N/A	#N/A	#N/A				GB41494			GB41786
		GB41425	GB41495	#N/A	#N/A	#N/A	#N/A	#N/A	#N/A				GB41495			GB41792
		GB41441	GB41510	#N/A	#N/A	#N/A	#N/A	#N/A	#N/A				GB41510			GB41793
		GB41444	GB41516	#N/A	#N/A	#N/A	#N/A	#N/A	#N/A				GB41516			GB41795
		GB41451	GB41520	#N/A	#N/A	#N/A	#N/A	#N/A	#N/A				GB41520			GB41796
		GB41463	GB41521	#N/A	#N/A	#N/A	#N/A	#N/A	#N/A				GB41521			GB41797
		GB41471	GB41522	#N/A	#N/A	#N/A	#N/A	#N/A	#N/A				GB41522			GB41800
		GB41484	GB41523	#N/A	#N/A	#N/A	#N/A	#N/A	#N/A				GB41523			GB41803
		GB41488	GB41544	#N/A	#N/A	#N/A	#N/A	#N/A	#N/A				#N/A			GB41804
		GB41491	GB41545	#N/A	#N/A	#N/A	#N/A	#N/A	#N/A				#N/A			GB41821
		GB41494	GB41584	#N/A	#N/A	#N/A	#N/A	#N/A	#N/A				GB41584			GB41835
		GB41495	GB41588	#N/A	#N/A	#N/A	#N/A	#N/A	#N/A				GB41588			GB41839
		GB41510	GB41593	#N/A	#N/A	#N/A	#N/A	#N/A	#N/A				#N/A			GB41847
		GB41516	GB41602	#N/A	#N/A	#N/A	#N/A	#N/A	#N/A				GB41602			GB41850
		GB41519	GB41608	#N/A	#N/A	#N/A	#N/A	#N/A	#N/A				GB41608			GB41852
		GB41520	GB41609	#N/A	#N/A	#N/A	#N/A	#N/A	#N/A				GB41609			GB41855
		GB41521	GB41616	#N/A	#N/A	#N/A	#N/A	#N/A	#N/A				GB41616			GB41861
		GB41522	GB41617	#N/A	#N/A	#N/A	#N/A	#N/A	#N/A				GB41617			GB41863
		GB41523	GB41621	#N/A	#N/A	#N/A	#N/A	#N/A	#N/A				GB41621			GB41882
		GB41570	GB41622	#N/A	#N/A	#N/A	#N/A	#N/A	#N/A				#N/A			GB41884
		GB41584	GB41624	#N/A	#N/A	#N/A	#N/A	#N/A	#N/A				GB41624			GB41888
		GB41588	GB41625	#N/A	#N/A	#N/A	#N/A	#N/A	#N/A				GB41625			GB41891
		GB41602	GB41629	#N/A	#N/A	#N/A	#N/A	#N/A	#N/A				GB41629			GB41893
		GB41608	GB41630	#N/A	#N/A	#N/A	#N/A	#N/A	#N/A				GB41630			GB41894
		GB41609	GB41631	#N/A	#N/A	#N/A	#N/A	#N/A	#N/A				GB41631			GB41895
		GB41616	GB41634	#N/A	#N/A	#N/A	#N/A	#N/A	#N/A				GB41634			GB41900
		GB41617	GB41639	#N/A	#N/A	#N/A	#N/A	#N/A	#N/A				GB41639			GB41904
		GB41618	GB41645	#N/A	#N/A	#N/A	#N/A	#N/A	#N/A				GB41645			GB41908
		GB41620	GB41646	#N/A	#N/A	#N/A	#N/A	#N/A	#N/A				GB41646			GB41917
		GB41621	GB41648	#N/A	#N/A	#N/A	#N/A	#N/A	#N/A				GB41648			GB41922
		GB41624	GB41657	#N/A	#N/A	#N/A	#N/A	#N/A	#N/A				GB41657			GB41932
		GB41625	GB41659	#N/A	#N/A	#N/A	#N/A	#N/A	#N/A				GB41659			GB41942
		GB41629	GB41663	#N/A	#N/A	#N/A	#N/A	#N/A	#N/A				GB41663			GB41945
		GB41630	GB41667	#N/A	#N/A	#N/A	#N/A	#N/A	#N/A				GB41667			GB41946
		GB41631	GB41668	#N/A	#N/A	#N/A	#N/A	#N/A	#N/A				GB41668			GB41969
		GB41634	GB41671	#N/A	#N/A	#N/A	#N/A	#N/A	#N/A				GB41671			GB41980
		GB41637	GB41672	#N/A	#N/A	#N/A	#N/A	#N/A	#N/A				GB41672			GB41989
		GB41639	GB41677	#N/A	#N/A	#N/A	#N/A	#N/A	#N/A				GB41677			GB42000
		GB41642	GB41679	#N/A	#N/A	#N/A	#N/A	#N/A	#N/A				#N/A			GB42013
		GB41645	GB41680	#N/A	#N/A	#N/A	#N/A	#N/A	#N/A				GB41680			GB42014
		GB41646	GB41681	#N/A	#N/A	#N/A	#N/A	#N/A	#N/A				GB41681			GB42015
		GB41648	GB41684	#N/A	#N/A	#N/A	#N/A	#N/A	#N/A				GB41684			GB42016
		GB41657	GB41686	#N/A	#N/A	#N/A	#N/A	#N/A	#N/A				GB41686			GB42018
		GB41659	GB41692	#N/A	#N/A	#N/A	#N/A	#N/A	#N/A				GB41692			GB42021
		GB41663	GB41694	#N/A	#N/A	#N/A	#N/A	#N/A	#N/A				GB41694			GB42023
		GB41667	GB41695	#N/A	#N/A	#N/A	#N/A	#N/A	#N/A				GB41695			GB42024
		GB41668	GB41697	#N/A	#N/A	#N/A	#N/A	#N/A	#N/A				GB41697			GB42035
		GB41671	GB41701	#N/A	#N/A	#N/A	#N/A	#N/A	#N/A				#N/A			GB42039
		GB41672	GB41703	#N/A	#N/A	#N/A	#N/A	#N/A	#N/A				GB41703			GB42043
		GB41677	GB41704	#N/A	#N/A	#N/A	#N/A	#N/A	#N/A				GB41704			GB42062
		GB41680	GB41710	#N/A	#N/A	#N/A	#N/A	#N/A	#N/A				#N/A			GB42066
		GB41681	GB41713	#N/A	#N/A	#N/A	#N/A	#N/A	#N/A				#N/A			GB42072
		GB41684	GB41714	#N/A	#N/A	#N/A	#N/A	#N/A	#N/A				#N/A			GB42088
		GB41686	GB41716	#N/A	#N/A	#N/A	#N/A	#N/A	#N/A				GB41716			GB42138
		GB41692	GB41720	#N/A	#N/A	#N/A	#N/A	#N/A	#N/A				GB41720			GB42145
		GB41694	GB41723	#N/A	#N/A	#N/A	#N/A	#N/A	#N/A				GB41723			GB42146
		GB41695	GB41724	#N/A	#N/A	#N/A	#N/A	#N/A	#N/A				GB41724			GB42147
		GB41697	GB41725	#N/A	#N/A	#N/A	#N/A	#N/A	#N/A				GB41725			GB42152
		GB41703	GB41727	#N/A	#N/A	#N/A	#N/A	#N/A	#N/A				#N/A			GB42156
		GB41704	GB41728	#N/A	#N/A	#N/A	#N/A	#N/A	#N/A				GB41728			GB42159
		GB41708	GB41730	#N/A	#N/A	#N/A	#N/A	#N/A	#N/A				GB41730			GB42167
		GB41716	GB41731	#N/A	#N/A	#N/A	#N/A	#N/A	#N/A				GB41731			GB42169
		GB41720	GB41732	#N/A	#N/A	#N/A	#N/A	#N/A	#N/A				GB41732			GB42177
		GB41722	GB41733	#N/A	#N/A	#N/A	#N/A	#N/A	#N/A				GB41733			GB42183
		GB41723	GB41734	#N/A	#N/A	#N/A	#N/A	#N/A	#N/A				GB41734			GB42188
		GB41724	GB41735	#N/A	#N/A	#N/A	#N/A	#N/A	#N/A				GB41735			GB42196
		GB41725	GB41740	#N/A	#N/A	#N/A	#N/A	#N/A	#N/A				GB41740			GB42200
		GB41728	GB41742	#N/A	#N/A	#N/A	#N/A	#N/A	#N/A				GB41742			GB42205
		GB41730	GB41745	#N/A	#N/A	#N/A	#N/A	#N/A	#N/A				GB41745			GB42206
		GB41731	GB41747	#N/A	#N/A	#N/A	#N/A	#N/A	#N/A				GB41747			GB42220
		GB41732	GB41767	#N/A	#N/A	#N/A	#N/A	#N/A	#N/A				#N/A			GB42228
		GB41733	GB41768	#N/A	#N/A	#N/A	#N/A	#N/A	#N/A				GB41768			GB42237
		GB41734	GB41771	#N/A	#N/A	#N/A	#N/A	#N/A	#N/A				#N/A			GB42239
		GB41735	GB41772	#N/A	#N/A	#N/A	#N/A	#N/A	#N/A				GB41772			GB42249
		GB41740	GB41773	#N/A	#N/A	#N/A	#N/A	#N/A	#N/A				GB41773			GB42252
		GB41742	GB41775	#N/A	#N/A	#N/A	#N/A	#N/A	#N/A				#N/A			GB42264
		GB41744	GB41777	#N/A	#N/A	#N/A	#N/A	#N/A	#N/A				GB41777			GB42275
		GB41745	GB41781	#N/A	#N/A	#N/A	#N/A	#N/A	#N/A				GB41781			GB42276
		GB41747	GB41782	#N/A	#N/A	#N/A	#N/A	#N/A	#N/A				GB41782			GB42278
		GB41768	GB41783	#N/A	#N/A	#N/A	#N/A	#N/A	#N/A				GB41783			GB42280
		GB41769	GB41786	#N/A	#N/A	#N/A	#N/A	#N/A	#N/A				GB41786			GB42296
		GB41772	GB41792	#N/A	#N/A	#N/A	#N/A	#N/A	#N/A				GB41792			GB42303
		GB41773	GB41793	#N/A	#N/A	#N/A	#N/A	#N/A	#N/A				GB41793			GB42312
		GB41777	GB41795	#N/A	#N/A	#N/A	#N/A	#N/A	#N/A				GB41795			GB42326
		GB41780	GB41796	#N/A	#N/A	#N/A	#N/A	#N/A	#N/A				GB41796			GB42350
		GB41781	GB41797	#N/A	#N/A	#N/A	#N/A	#N/A	#N/A				GB41797			GB42351
		GB41782	GB41800	#N/A	#N/A	#N/A	#N/A	#N/A	#N/A				GB41800			GB42356
		GB41783	GB41803	#N/A	#N/A	#N/A	#N/A	#N/A	#N/A				GB41803			GB42360
		GB41786	GB41804	#N/A	#N/A	#N/A	#N/A	#N/A	#N/A				GB41804			GB42365
		GB41792	GB41821	#N/A	#N/A	#N/A	#N/A	#N/A	#N/A				GB41821			GB42367
		GB41793	GB41835	#N/A	#N/A	#N/A	#N/A	#N/A	#N/A				GB41835			GB42377
		GB41795	GB41839	#N/A	#N/A	#N/A	#N/A	#N/A	#N/A				GB41839			GB42401
		GB41796	GB41847	#N/A	#N/A	#N/A	#N/A	#N/A	#N/A				GB41847			GB42411
		GB41797	GB41850	#N/A	#N/A	#N/A	#N/A	#N/A	#N/A				GB41850			GB42418
		GB41800	GB41852	#N/A	#N/A	#N/A	#N/A	#N/A	#N/A				GB41852			GB42422
		GB41803	GB41855	#N/A	#N/A	#N/A	#N/A	#N/A	#N/A				GB41855			GB42427
		GB41804	GB41861	#N/A	#N/A	#N/A	#N/A	#N/A	#N/A				GB41861			GB42428
		GB41821	GB41862	#N/A	#N/A	#N/A	#N/A	#N/A	#N/A				#N/A			GB42455
		GB41829	GB41863	#N/A	#N/A	#N/A	#N/A	#N/A	#N/A				GB41863			GB42463
		GB41833	GB41879	#N/A	#N/A	#N/A	#N/A	#N/A	#N/A				#N/A			GB42482
		GB41835	GB41882	#N/A	#N/A	#N/A	#N/A	#N/A	#N/A				GB41882			GB42487
		GB41836	GB41884	#N/A	#N/A	#N/A	#N/A	#N/A	#N/A				GB41884			GB42489
		GB41839	GB41888	#N/A	#N/A	#N/A	#N/A	#N/A	#N/A				GB41888			GB42492
		GB41846	GB41890	#N/A	#N/A	#N/A	#N/A	#N/A	#N/A				#N/A			GB42495
		GB41847	GB41891	#N/A	#N/A	#N/A	#N/A	#N/A	#N/A				GB41891			GB42508
		GB41850	GB41893	#N/A	#N/A	#N/A	#N/A	#N/A	#N/A				GB41893			GB42511
		GB41852	GB41894	#N/A	#N/A	#N/A	#N/A	#N/A	#N/A				GB41894			GB42524
		GB41855	GB41895	#N/A	#N/A	#N/A	#N/A	#N/A	#N/A				GB41895			GB42533
		GB41861	GB41900	#N/A	#N/A	#N/A	#N/A	#N/A	#N/A				GB41900			GB42537
		GB41863	GB41904	#N/A	#N/A	#N/A	#N/A	#N/A	#N/A				GB41904			GB42541
		GB41881	GB41908	#N/A	#N/A	#N/A	#N/A	#N/A	#N/A				GB41908			GB42548
		GB41882	GB41917	#N/A	#N/A	#N/A	#N/A	#N/A	#N/A				GB41917			GB42553
		GB41884	GB41922	#N/A	#N/A	#N/A	#N/A	#N/A	#N/A				GB41922			GB42560
		GB41888	GB41932	#N/A	#N/A	#N/A	#N/A	#N/A	#N/A				GB41932			GB42579
		GB41891	GB41942	#N/A	#N/A	#N/A	#N/A	#N/A	#N/A				GB41942			GB42580
		GB41893	GB41945	#N/A	#N/A	#N/A	#N/A	#N/A	#N/A				GB41945			GB42596
		GB41894	GB41946	#N/A	#N/A	#N/A	#N/A	#N/A	#N/A				GB41946			GB42597
		GB41895	GB41969	#N/A	#N/A	#N/A	#N/A	#N/A	#N/A				GB41969			GB42598
		GB41898	GB41980	#N/A	#N/A	#N/A	#N/A	#N/A	#N/A				GB41980			GB42603
		GB41900	GB41989	#N/A	#N/A	#N/A	#N/A	#N/A	#N/A				GB41989			GB42604
		GB41904	GB42000	#N/A	#N/A	#N/A	#N/A	#N/A	#N/A				GB42000			GB42607
		GB41908	GB42013	#N/A	#N/A	#N/A	#N/A	#N/A	#N/A				GB42013			GB42624
		GB41909	GB42014	#N/A	#N/A	#N/A	#N/A	#N/A	#N/A				GB42014			GB42651
		GB41917	GB42015	#N/A	#N/A	#N/A	#N/A	#N/A	#N/A				GB42015			GB42653
		GB41922	GB42016	#N/A	#N/A	#N/A	#N/A	#N/A	#N/A				GB42016			GB42660
		GB41932	GB42018	#N/A	#N/A	#N/A	#N/A	#N/A	#N/A				GB42018			GB42663
		GB41942	GB42021	#N/A	#N/A	#N/A	#N/A	#N/A	#N/A				GB42021			GB42675
		GB41945	GB42023	#N/A	#N/A	#N/A	#N/A	#N/A	#N/A				GB42023			GB42679
		GB41946	GB42024	#N/A	#N/A	#N/A	#N/A	#N/A	#N/A				GB42024			GB42680
		GB41962	GB42035	#N/A	#N/A	#N/A	#N/A	#N/A	#N/A				GB42035			GB42682
		GB41969	GB42039	#N/A	#N/A	#N/A	#N/A	#N/A	#N/A				GB42039			GB42696
		GB41980	GB42043	#N/A	#N/A	#N/A	#N/A	#N/A	#N/A				GB42043			GB42706
		GB41989	GB42058	#N/A	#N/A	#N/A	#N/A	#N/A	#N/A				#N/A			GB42716
		GB42000	GB42062	#N/A	#N/A	#N/A	#N/A	#N/A	#N/A				GB42062			GB42723
		GB42011	GB42066	#N/A	#N/A	#N/A	#N/A	#N/A	#N/A				GB42066			GB42736
		GB42013	GB42072	#N/A	#N/A	#N/A	#N/A	#N/A	#N/A				GB42072			GB42739
		GB42014	GB42088	#N/A	#N/A	#N/A	#N/A	#N/A	#N/A				GB42088			GB42740
		GB42015	GB42138	#N/A	#N/A	#N/A	#N/A	#N/A	#N/A				GB42138			GB42744
		GB42016	GB42145	#N/A	#N/A	#N/A	#N/A	#N/A	#N/A				GB42145			GB42759
		GB42018	GB42146	#N/A	#N/A	#N/A	#N/A	#N/A	#N/A				GB42146			GB42764
		GB42021	GB42147	#N/A	#N/A	#N/A	#N/A	#N/A	#N/A				GB42147			GB42780
		GB42023	GB42150	#N/A	#N/A	#N/A	#N/A	#N/A	#N/A				#N/A			GB42787
		GB42024	GB42152	#N/A	#N/A	#N/A	#N/A	#N/A	#N/A				GB42152			GB42802
		GB42035	GB42156	#N/A	#N/A	#N/A	#N/A	#N/A	#N/A				GB42156			GB42804
		GB42039	GB42159	#N/A	#N/A	#N/A	#N/A	#N/A	#N/A				GB42159			GB42832
		GB42043	GB42167	#N/A	#N/A	#N/A	#N/A	#N/A	#N/A				GB42167			GB42834
		GB42052	GB42169	#N/A	#N/A	#N/A	#N/A	#N/A	#N/A				GB42169			GB42840
		GB42062	GB42177	#N/A	#N/A	#N/A	#N/A	#N/A	#N/A				GB42177			GB42854
		GB42066	GB42183	#N/A	#N/A	#N/A	#N/A	#N/A	#N/A				GB42183			GB42865
		GB42072	GB42184	#N/A	#N/A	#N/A	#N/A	#N/A	#N/A				#N/A			GB42866
		GB42088	GB42188	#N/A	#N/A	#N/A	#N/A	#N/A	#N/A				GB42188			GB42867
		GB42138	GB42196	#N/A	#N/A	#N/A	#N/A	#N/A	#N/A				GB42196			GB42871
		GB42139	GB42200	#N/A	#N/A	#N/A	#N/A	#N/A	#N/A				GB42200			GB42875
		GB42145	GB42205	#N/A	#N/A	#N/A	#N/A	#N/A	#N/A				GB42205			GB42877
		GB42146	GB42206	#N/A	#N/A	#N/A	#N/A	#N/A	#N/A				GB42206			GB42879
		GB42147	GB42220	#N/A	#N/A	#N/A	#N/A	#N/A	#N/A				GB42220			GB42884
		GB42152	GB42228	#N/A	#N/A	#N/A	#N/A	#N/A	#N/A				GB42228			GB42887
		GB42156	GB42236	#N/A	#N/A	#N/A	#N/A	#N/A	#N/A				#N/A			GB42888
		GB42159	GB42237	#N/A	#N/A	#N/A	#N/A	#N/A	#N/A				GB42237			GB42889
		GB42167	GB42239	#N/A	#N/A	#N/A	#N/A	#N/A	#N/A				GB42239			GB42891
		GB42169	GB42246	#N/A	#N/A	#N/A	#N/A	#N/A	#N/A				#N/A			GB42894
		GB42177	GB42249	#N/A	#N/A	#N/A	#N/A	#N/A	#N/A				GB42249			GB42901
		GB42183	GB42252	#N/A	#N/A	#N/A	#N/A	#N/A	#N/A				GB42252			GB42902
		GB42188	GB42264	#N/A	#N/A	#N/A	#N/A	#N/A	#N/A				GB42264			GB42903
		GB42189	GB42275	#N/A	#N/A	#N/A	#N/A	#N/A	#N/A				GB42275			GB42907
		GB42195	GB42276	#N/A	#N/A	#N/A	#N/A	#N/A	#N/A				GB42276			GB42909
		GB42196	GB42278	#N/A	#N/A	#N/A	#N/A	#N/A	#N/A				GB42278			GB42921
		GB42200	GB42280	#N/A	#N/A	#N/A	#N/A	#N/A	#N/A				GB42280			GB42925
		GB42202	GB42286	#N/A	#N/A	#N/A	#N/A	#N/A	#N/A				#N/A			GB42942
		GB42205	GB42295	#N/A	#N/A	#N/A	#N/A	#N/A	#N/A				#N/A			GB42959
		GB42206	GB42296	#N/A	#N/A	#N/A	#N/A	#N/A	#N/A				GB42296			GB42963
		GB42220	GB42303	#N/A	#N/A	#N/A	#N/A	#N/A	#N/A				GB42303			GB42966
		GB42224	GB42312	#N/A	#N/A	#N/A	#N/A	#N/A	#N/A				GB42312			GB42972
		GB42228	GB42326	#N/A	#N/A	#N/A	#N/A	#N/A	#N/A				GB42326			GB42973
		GB42233	GB42350	#N/A	#N/A	#N/A	#N/A	#N/A	#N/A				GB42350			GB42976
		GB42237	GB42351	#N/A	#N/A	#N/A	#N/A	#N/A	#N/A				GB42351			GB42977
		GB42239	GB42356	#N/A	#N/A	#N/A	#N/A	#N/A	#N/A				GB42356			GB42984
		GB42249	GB42358	#N/A	#N/A	#N/A	#N/A	#N/A	#N/A				#N/A			GB42994
		GB42252	GB42360	#N/A	#N/A	#N/A	#N/A	#N/A	#N/A				GB42360			GB43000
		GB42262	GB42364	#N/A	#N/A	#N/A	#N/A	#N/A	#N/A				#N/A			GB43015
		GB42264	GB42365	#N/A	#N/A	#N/A	#N/A	#N/A	#N/A				GB42365			GB43053
		GB42275	GB42367	#N/A	#N/A	#N/A	#N/A	#N/A	#N/A				GB42367			GB43054
		GB42276	GB42377	#N/A	#N/A	#N/A	#N/A	#N/A	#N/A				GB42377			GB43076
		GB42278	GB42401	#N/A	#N/A	#N/A	#N/A	#N/A	#N/A				GB42401			GB43077
		GB42280	GB42411	#N/A	#N/A	#N/A	#N/A	#N/A	#N/A				GB42411			GB43084
		GB42296	GB42418	#N/A	#N/A	#N/A	#N/A	#N/A	#N/A				GB42418			GB43091
		GB42297	GB42422	#N/A	#N/A	#N/A	#N/A	#N/A	#N/A				GB42422			GB43095
		GB42303	GB42427	#N/A	#N/A	#N/A	#N/A	#N/A	#N/A				GB42427			GB43099
		GB42312	GB42428	#N/A	#N/A	#N/A	#N/A	#N/A	#N/A				GB42428			GB43108
		GB42326	GB42455	#N/A	#N/A	#N/A	#N/A	#N/A	#N/A				GB42455			GB43111
		GB42334	GB42463	#N/A	#N/A	#N/A	#N/A	#N/A	#N/A				GB42463			GB43113
		GB42350	GB42469	#N/A	#N/A	#N/A	#N/A	#N/A	#N/A				#N/A			GB43114
		GB42351	GB42482	#N/A	#N/A	#N/A	#N/A	#N/A	#N/A				GB42482			GB43118
		GB42356	GB42485	#N/A	#N/A	#N/A	#N/A	#N/A	#N/A				#N/A			GB43119
		GB42360	GB42487	#N/A	#N/A	#N/A	#N/A	#N/A	#N/A				GB42487			GB43121
		GB42365	GB42489	#N/A	#N/A	#N/A	#N/A	#N/A	#N/A				GB42489			GB43122
		GB42367	GB42492	#N/A	#N/A	#N/A	#N/A	#N/A	#N/A				GB42492			GB43123
		GB42373	GB42493	#N/A	#N/A	#N/A	#N/A	#N/A	#N/A				#N/A			GB43126
		GB42374	GB42495	#N/A	#N/A	#N/A	#N/A	#N/A	#N/A				GB42495			GB43127
		GB42377	GB42496	#N/A	#N/A	#N/A	#N/A	#N/A	#N/A				#N/A			GB43128
		GB42378	GB42508	#N/A	#N/A	#N/A	#N/A	#N/A	#N/A				GB42508			GB43137
		GB42401	GB42511	#N/A	#N/A	#N/A	#N/A	#N/A	#N/A				GB42511			GB43138
		GB42411	GB42524	#N/A	#N/A	#N/A	#N/A	#N/A	#N/A				GB42524			GB43140
		GB42418	GB42533	#N/A	#N/A	#N/A	#N/A	#N/A	#N/A				GB42533			GB43145
		GB42422	GB42537	#N/A	#N/A	#N/A	#N/A	#N/A	#N/A				GB42537			GB43161
		GB42424	GB42540	#N/A	#N/A	#N/A	#N/A	#N/A	#N/A				#N/A			GB43168
		GB42427	GB42541	#N/A	#N/A	#N/A	#N/A	#N/A	#N/A				GB42541			GB43173
		GB42428	GB42548	#N/A	#N/A	#N/A	#N/A	#N/A	#N/A				GB42548			GB43179
		GB42455	GB42553	#N/A	#N/A	#N/A	#N/A	#N/A	#N/A				GB42553			GB43181
		GB42463	GB42560	#N/A	#N/A	#N/A	#N/A	#N/A	#N/A				GB42560			GB43187
		GB42482	GB42567	#N/A	#N/A	#N/A	#N/A	#N/A	#N/A				#N/A			GB43189
		GB42484	GB42579	#N/A	#N/A	#N/A	#N/A	#N/A	#N/A				GB42579			GB43191
		GB42487	GB42580	#N/A	#N/A	#N/A	#N/A	#N/A	#N/A				GB42580			GB43192
		GB42489	GB42581	#N/A	#N/A	#N/A	#N/A	#N/A	#N/A				#N/A			GB43198
		GB42492	GB42594	#N/A	#N/A	#N/A	#N/A	#N/A	#N/A				#N/A			GB43205
		GB42495	GB42596	#N/A	#N/A	#N/A	#N/A	#N/A	#N/A				GB42596			GB43207
		GB42501	GB42597	#N/A	#N/A	#N/A	#N/A	#N/A	#N/A				GB42597			GB43214
		GB42508	GB42598	#N/A	#N/A	#N/A	#N/A	#N/A	#N/A				GB42598			GB43217
		GB42511	GB42603	#N/A	#N/A	#N/A	#N/A	#N/A	#N/A				GB42603			GB43222
		GB42524	GB42604	#N/A	#N/A	#N/A	#N/A	#N/A	#N/A				GB42604			GB43228
		GB42533	GB42607	#N/A	#N/A	#N/A	#N/A	#N/A	#N/A				GB42607			GB43230
		GB42537	GB42612	#N/A	#N/A	#N/A	#N/A	#N/A	#N/A				#N/A			GB43231
		GB42541	GB42624	#N/A	#N/A	#N/A	#N/A	#N/A	#N/A				GB42624			GB43234
		GB42548	GB42635	#N/A	#N/A	#N/A	#N/A	#N/A	#N/A				#N/A			GB43236
		GB42551	GB42636	#N/A	#N/A	#N/A	#N/A	#N/A	#N/A				#N/A			GB43238
		GB42553	GB42639	#N/A	#N/A	#N/A	#N/A	#N/A	#N/A				#N/A			GB43239
		GB42559	GB42645	#N/A	#N/A	#N/A	#N/A	#N/A	#N/A				#N/A			GB43245
		GB42560	GB42651	#N/A	#N/A	#N/A	#N/A	#N/A	#N/A				GB42651			GB43265
		GB42579	GB42653	#N/A	#N/A	#N/A	#N/A	#N/A	#N/A				GB42653			GB43266
		GB42580	GB42660	#N/A	#N/A	#N/A	#N/A	#N/A	#N/A				GB42660			GB43298
		GB42592	GB42663	#N/A	#N/A	#N/A	#N/A	#N/A	#N/A				GB42663			GB43300
		GB42595	GB42673	#N/A	#N/A	#N/A	#N/A	#N/A	#N/A				#N/A			GB43304
		GB42596	GB42675	#N/A	#N/A	#N/A	#N/A	#N/A	#N/A				GB42675			GB43325
		GB42597	GB42679	#N/A	#N/A	#N/A	#N/A	#N/A	#N/A				GB42679			GB43338
		GB42598	GB42680	#N/A	#N/A	#N/A	#N/A	#N/A	#N/A				GB42680			GB43358
		GB42603	GB42682	#N/A	#N/A	#N/A	#N/A	#N/A	#N/A				GB42682			GB43375
		GB42604	GB42683	#N/A	#N/A	#N/A	#N/A	#N/A	#N/A				#N/A			GB43401
		GB42607	GB42693	#N/A	#N/A	#N/A	#N/A	#N/A	#N/A				#N/A			GB43403
		GB42615	GB42696	#N/A	#N/A	#N/A	#N/A	#N/A	#N/A				GB42696			GB43407
		GB42616	GB42702	#N/A	#N/A	#N/A	#N/A	#N/A	#N/A				#N/A			GB43417
		GB42621	GB42704	#N/A	#N/A	#N/A	#N/A	#N/A	#N/A				#N/A			GB43434
		GB42624	GB42706	#N/A	#N/A	#N/A	#N/A	#N/A	#N/A				GB42706			GB43437
		GB42638	GB42716	#N/A	#N/A	#N/A	#N/A	#N/A	#N/A				GB42716			GB43453
		GB42651	GB42723	#N/A	#N/A	#N/A	#N/A	#N/A	#N/A				GB42723			GB43459
		GB42653	GB42736	#N/A	#N/A	#N/A	#N/A	#N/A	#N/A				GB42736			GB43462
		GB42660	GB42739	#N/A	#N/A	#N/A	#N/A	#N/A	#N/A				GB42739			GB43465
		GB42663	GB42740	#N/A	#N/A	#N/A	#N/A	#N/A	#N/A				GB42740			GB43476
		GB42675	GB42744	#N/A	#N/A	#N/A	#N/A	#N/A	#N/A				GB42744			GB43480
		GB42676	GB42759	#N/A	#N/A	#N/A	#N/A	#N/A	#N/A				GB42759			GB43495
		GB42679	GB42762	#N/A	#N/A	#N/A	#N/A	#N/A	#N/A				#N/A			GB43520
		GB42680	GB42763	#N/A	#N/A	#N/A	#N/A	#N/A	#N/A				#N/A			GB43537
		GB42682	GB42764	#N/A	#N/A	#N/A	#N/A	#N/A	#N/A				GB42764			GB43548
		GB42686	GB42769	#N/A	#N/A	#N/A	#N/A	#N/A	#N/A				#N/A			GB43561
		GB42691	GB42773	#N/A	#N/A	#N/A	#N/A	#N/A	#N/A				#N/A			GB43573
		GB42696	GB42778	#N/A	#N/A	#N/A	#N/A	#N/A	#N/A				#N/A			GB43591
		GB42701	GB42780	#N/A	#N/A	#N/A	#N/A	#N/A	#N/A				GB42780			GB43602
		GB42706	GB42787	#N/A	#N/A	#N/A	#N/A	#N/A	#N/A				GB42787			GB43606
		GB42716	GB42793	#N/A	#N/A	#N/A	#N/A	#N/A	#N/A				#N/A			GB43611
		GB42723	GB42801	#N/A	#N/A	#N/A	#N/A	#N/A	#N/A				#N/A			GB43612
		GB42728	GB42802	#N/A	#N/A	#N/A	#N/A	#N/A	#N/A				GB42802			GB43613
		GB42735	GB42804	#N/A	#N/A	#N/A	#N/A	#N/A	#N/A				GB42804			GB43628
		GB42736	GB42822	#N/A	#N/A	#N/A	#N/A	#N/A	#N/A				#N/A			GB43629
		GB42739	GB42832	#N/A	#N/A	#N/A	#N/A	#N/A	#N/A				GB42832			GB43634
		GB42740	GB42834	#N/A	#N/A	#N/A	#N/A	#N/A	#N/A				GB42834			GB43636
		GB42744	GB42840	#N/A	#N/A	#N/A	#N/A	#N/A	#N/A				GB42840			GB43637
		GB42750	GB42847	#N/A	#N/A	#N/A	#N/A	#N/A	#N/A				#N/A			GB43639
		GB42759	GB42853	#N/A	#N/A	#N/A	#N/A	#N/A	#N/A				#N/A			GB43660
		GB42764	GB42854	#N/A	#N/A	#N/A	#N/A	#N/A	#N/A				GB42854			GB43685
		GB42780	GB42857	#N/A	#N/A	#N/A	#N/A	#N/A	#N/A				#N/A			GB43686
		GB42785	GB42865	#N/A	#N/A	#N/A	#N/A	#N/A	#N/A				GB42865			GB43691
		GB42787	GB42866	#N/A	#N/A	#N/A	#N/A	#N/A	#N/A				GB42866			GB43712
		GB42796	GB42867	#N/A	#N/A	#N/A	#N/A	#N/A	#N/A				GB42867			GB43718
		GB42802	GB42871	#N/A	#N/A	#N/A	#N/A	#N/A	#N/A				GB42871			GB43722
		GB42804	GB42875	#N/A	#N/A	#N/A	#N/A	#N/A	#N/A				GB42875			GB43728
		GB42831	GB42877	#N/A	#N/A	#N/A	#N/A	#N/A	#N/A				GB42877			GB43737
		GB42832	GB42879	#N/A	#N/A	#N/A	#N/A	#N/A	#N/A				GB42879			GB43738
		GB42834	GB42884	#N/A	#N/A	#N/A	#N/A	#N/A	#N/A				GB42884			GB43750
		GB42840	GB42887	#N/A	#N/A	#N/A	#N/A	#N/A	#N/A				GB42887			GB43761
		GB42854	GB42888	#N/A	#N/A	#N/A	#N/A	#N/A	#N/A				GB42888			GB43770
		GB42863	GB42889	#N/A	#N/A	#N/A	#N/A	#N/A	#N/A				GB42889			GB43771
		GB42865	GB42890	#N/A	#N/A	#N/A	#N/A	#N/A	#N/A				#N/A			GB43778
		GB42866	GB42891	#N/A	#N/A	#N/A	#N/A	#N/A	#N/A				GB42891			GB43791
		GB42867	GB42894	#N/A	#N/A	#N/A	#N/A	#N/A	#N/A				GB42894			GB43798
		GB42869	GB42895	#N/A	#N/A	#N/A	#N/A	#N/A	#N/A				#N/A			GB43815
		GB42871	GB42901	#N/A	#N/A	#N/A	#N/A	#N/A	#N/A				GB42901			GB43837
		GB42875	GB42902	#N/A	#N/A	#N/A	#N/A	#N/A	#N/A				GB42902			GB43842
		GB42877	GB42903	#N/A	#N/A	#N/A	#N/A	#N/A	#N/A				GB42903			GB43861
		GB42879	GB42904	#N/A	#N/A	#N/A	#N/A	#N/A	#N/A				#N/A			GB43873
		GB42884	GB42907	#N/A	#N/A	#N/A	#N/A	#N/A	#N/A				GB42907			GB43879
		GB42887	GB42908	#N/A	#N/A	#N/A	#N/A	#N/A	#N/A				#N/A			GB43882
		GB42888	GB42909	#N/A	#N/A	#N/A	#N/A	#N/A	#N/A				GB42909			GB43883
		GB42889	GB42910	#N/A	#N/A	#N/A	#N/A	#N/A	#N/A				#N/A			GB43890
		GB42891	GB42921	#N/A	#N/A	#N/A	#N/A	#N/A	#N/A				GB42921			GB43892
		GB42892	GB42925	#N/A	#N/A	#N/A	#N/A	#N/A	#N/A				GB42925			GB43894
		GB42894	GB42941	#N/A	#N/A	#N/A	#N/A	#N/A	#N/A				#N/A			GB43899
		GB42900	GB42942	#N/A	#N/A	#N/A	#N/A	#N/A	#N/A				GB42942			GB43901
		GB42901	GB42958	#N/A	#N/A	#N/A	#N/A	#N/A	#N/A				#N/A			GB43904
		GB42902	GB42959	#N/A	#N/A	#N/A	#N/A	#N/A	#N/A				GB42959			GB43908
		GB42903	GB42963	#N/A	#N/A	#N/A	#N/A	#N/A	#N/A				GB42963			GB43938
		GB42905	GB42966	#N/A	#N/A	#N/A	#N/A	#N/A	#N/A				GB42966			GB43941
		GB42907	GB42972	#N/A	#N/A	#N/A	#N/A	#N/A	#N/A				GB42972			GB43946
		GB42909	GB42973	#N/A	#N/A	#N/A	#N/A	#N/A	#N/A				GB42973			GB43951
		GB42921	GB42976	#N/A	#N/A	#N/A	#N/A	#N/A	#N/A				GB42976			GB43952
		GB42925	GB42977	#N/A	#N/A	#N/A	#N/A	#N/A	#N/A				GB42977			GB43953
		GB42942	GB42984	#N/A	#N/A	#N/A	#N/A	#N/A	#N/A				GB42984			GB43963
		GB42959	GB42994	#N/A	#N/A	#N/A	#N/A	#N/A	#N/A				GB42994			GB43977
		GB42961	GB43000	#N/A	#N/A	#N/A	#N/A	#N/A	#N/A				GB43000			GB43978
		GB42963	GB43004	#N/A	#N/A	#N/A	#N/A	#N/A	#N/A				#N/A			GB43980
		GB42966	GB43015	#N/A	#N/A	#N/A	#N/A	#N/A	#N/A				GB43015			GB43983
		GB42967	GB43052	#N/A	#N/A	#N/A	#N/A	#N/A	#N/A				#N/A			GB43990
		GB42972	GB43053	#N/A	#N/A	#N/A	#N/A	#N/A	#N/A				GB43053			GB44002
		GB42973	GB43054	#N/A	#N/A	#N/A	#N/A	#N/A	#N/A				GB43054			GB44012
		GB42976	GB43076	#N/A	#N/A	#N/A	#N/A	#N/A	#N/A				GB43076			GB44020
		GB42977	GB43077	#N/A	#N/A	#N/A	#N/A	#N/A	#N/A				GB43077			GB44021
		GB42984	GB43084	#N/A	#N/A	#N/A	#N/A	#N/A	#N/A				GB43084			GB44028
		GB42987	GB43091	#N/A	#N/A	#N/A	#N/A	#N/A	#N/A				GB43091			GB44030
		GB42994	GB43095	#N/A	#N/A	#N/A	#N/A	#N/A	#N/A				GB43095			GB44032
		GB43000	GB43099	#N/A	#N/A	#N/A	#N/A	#N/A	#N/A				GB43099			GB44033
		GB43015	GB43108	#N/A	#N/A	#N/A	#N/A	#N/A	#N/A				GB43108			GB44048
		GB43034	GB43111	#N/A	#N/A	#N/A	#N/A	#N/A	#N/A				GB43111			GB44049
		GB43053	GB43113	#N/A	#N/A	#N/A	#N/A	#N/A	#N/A				GB43113			GB44052
		GB43054	GB43114	#N/A	#N/A	#N/A	#N/A	#N/A	#N/A				GB43114			GB44061
		GB43076	GB43118	#N/A	#N/A	#N/A	#N/A	#N/A	#N/A				GB43118			GB44072
		GB43077	GB43119	#N/A	#N/A	#N/A	#N/A	#N/A	#N/A				GB43119			GB44073
		GB43079	GB43121	#N/A	#N/A	#N/A	#N/A	#N/A	#N/A				GB43121			GB44074
		GB43084	GB43122	#N/A	#N/A	#N/A	#N/A	#N/A	#N/A				GB43122			GB44078
		GB43087	GB43123	#N/A	#N/A	#N/A	#N/A	#N/A	#N/A				GB43123			GB44089
		GB43091	GB43126	#N/A	#N/A	#N/A	#N/A	#N/A	#N/A				GB43126			GB44090
		GB43094	GB43127	#N/A	#N/A	#N/A	#N/A	#N/A	#N/A				GB43127			GB44091
		GB43095	GB43128	#N/A	#N/A	#N/A	#N/A	#N/A	#N/A				GB43128			GB44092
		GB43097	GB43137	#N/A	#N/A	#N/A	#N/A	#N/A	#N/A				GB43137			GB44093
		GB43099	GB43138	#N/A	#N/A	#N/A	#N/A	#N/A	#N/A				GB43138			GB44098
		GB43108	GB43140	#N/A	#N/A	#N/A	#N/A	#N/A	#N/A				GB43140			GB44104
		GB43111	GB43145	#N/A	#N/A	#N/A	#N/A	#N/A	#N/A				GB43145			GB44117
		GB43112	GB43161	#N/A	#N/A	#N/A	#N/A	#N/A	#N/A				GB43161			GB44118
		GB43113	GB43168	#N/A	#N/A	#N/A	#N/A	#N/A	#N/A				GB43168			GB44119
		GB43114	GB43172	#N/A	#N/A	#N/A	#N/A	#N/A	#N/A				#N/A			GB44121
		GB43118	GB43173	#N/A	#N/A	#N/A	#N/A	#N/A	#N/A				GB43173			GB44127
		GB43119	GB43179	#N/A	#N/A	#N/A	#N/A	#N/A	#N/A				GB43179			GB44129
		GB43121	GB43181	#N/A	#N/A	#N/A	#N/A	#N/A	#N/A				GB43181			GB44134
		GB43122	GB43186	#N/A	#N/A	#N/A	#N/A	#N/A	#N/A				#N/A			GB44138
		GB43123	GB43187	#N/A	#N/A	#N/A	#N/A	#N/A	#N/A				GB43187			GB44140
		GB43125	GB43189	#N/A	#N/A	#N/A	#N/A	#N/A	#N/A				GB43189			GB44144
		GB43126	GB43191	#N/A	#N/A	#N/A	#N/A	#N/A	#N/A				GB43191			GB44147
		GB43127	GB43192	#N/A	#N/A	#N/A	#N/A	#N/A	#N/A				GB43192			GB44148
		GB43128	GB43198	#N/A	#N/A	#N/A	#N/A	#N/A	#N/A				GB43198			GB44152
		GB43129	GB43205	#N/A	#N/A	#N/A	#N/A	#N/A	#N/A				GB43205			GB44153
		GB43132	GB43206	#N/A	#N/A	#N/A	#N/A	#N/A	#N/A				#N/A			GB44155
		GB43133	GB43207	#N/A	#N/A	#N/A	#N/A	#N/A	#N/A				GB43207			GB44159
		GB43137	GB43214	#N/A	#N/A	#N/A	#N/A	#N/A	#N/A				GB43214			GB44160
		GB43138	GB43217	#N/A	#N/A	#N/A	#N/A	#N/A	#N/A				GB43217			GB44163
		GB43140	GB43222	#N/A	#N/A	#N/A	#N/A	#N/A	#N/A				GB43222			GB44167
		GB43141	GB43228	#N/A	#N/A	#N/A	#N/A	#N/A	#N/A				GB43228			GB44174
		GB43145	GB43230	#N/A	#N/A	#N/A	#N/A	#N/A	#N/A				GB43230			GB44180
		GB43161	GB43231	#N/A	#N/A	#N/A	#N/A	#N/A	#N/A				GB43231			GB44183
		GB43162	GB43234	#N/A	#N/A	#N/A	#N/A	#N/A	#N/A				GB43234			GB44186
		GB43168	GB43236	#N/A	#N/A	#N/A	#N/A	#N/A	#N/A				GB43236			GB44187
		GB43173	GB43238	#N/A	#N/A	#N/A	#N/A	#N/A	#N/A				GB43238			GB44189
		GB43179	GB43239	#N/A	#N/A	#N/A	#N/A	#N/A	#N/A				GB43239			GB44197
		GB43181	GB43245	#N/A	#N/A	#N/A	#N/A	#N/A	#N/A				GB43245			GB44198
		GB43187	GB43265	#N/A	#N/A	#N/A	#N/A	#N/A	#N/A				GB43265			GB44208
		GB43189	GB43266	#N/A	#N/A	#N/A	#N/A	#N/A	#N/A				GB43266			GB44220
		GB43191	GB43279	#N/A	#N/A	#N/A	#N/A	#N/A	#N/A				#N/A			GB44222
		GB43192	GB43298	#N/A	#N/A	#N/A	#N/A	#N/A	#N/A				GB43298			GB44223
		GB43198	GB43300	#N/A	#N/A	#N/A	#N/A	#N/A	#N/A				GB43300			GB44250
		GB43201	GB43304	#N/A	#N/A	#N/A	#N/A	#N/A	#N/A				GB43304			GB44251
		GB43205	GB43325	#N/A	#N/A	#N/A	#N/A	#N/A	#N/A				GB43325			GB44252
		GB43207	GB43338	#N/A	#N/A	#N/A	#N/A	#N/A	#N/A				GB43338			GB44254
		GB43211	GB43358	#N/A	#N/A	#N/A	#N/A	#N/A	#N/A				GB43358			GB44276
		GB43214	GB43367	#N/A	#N/A	#N/A	#N/A	#N/A	#N/A				#N/A			GB44279
		GB43216	GB43375	#N/A	#N/A	#N/A	#N/A	#N/A	#N/A				GB43375			GB44285
[truncated: 2,481 more rows]

## Sheet: hyper-methylated DMR
5h list	5h list	meth.diff	IAPV 20h DMR list	fold change	IAPV 48h DMR list	fold change	Galbraith	fold change	Galbraith vs 5h IAPV	Galbraith vs 5h IAPV sorted	Galbraith vs 20h IAPV	Galbraith vs 48h IAPV	Evans et al. 2006 convert to OGS3.1	Evans et al. 2006 convert to OGS3.1 sorted	Evans vs IAPV 5h DMR	Evans vs IAPV 5h sorted	Evans vs IAPV 20h	Evans vs IAPV 48h	IAPV 5h vs IAPV 20h	IAPV 5h vs IAPV 48h	IPAV 20h vs IAPV 48h
[truncated: 281 more rows]

[truncated: 3 more sheets: hypo-methylated DMR, Galbraith DMR fold change, overlapping DMR]
