# Supplementary material for: Transcriptomic and Epigenomic Dynamics of Honey Bees in Response to Lethal Viral Infection
Source: Front Genet. 2020 Sep 24;11:566320. doi: 10.3389/fgene.2020.566320 (PMC7546774; doi:10.3389/fgene.2020.566320)
Supplement: Supplementary file 15 [file Table_4.XLSX]

## Sheet: compare IAPV vs other studies
Table 1. Pupal gene regulation after IAPV infections: # of genes overlapping between gene sets considering expression directions (up- or down-regulated) or methylation changes (hyper- or hypo-methylated). Data are from the following: 5h, 20h, 48h after IAPV infections, Evans et al, 2006[41], Galbraith et al., 2015[25], and Xu et al., 2012 [52]. Exp.: Expected, the number of genes expected to over…
Up-regulated	5h				20h				48h
DEG	Exp.	Obs.	RF	p value	Exp.	Obs.	RF	p value	Exp.	Obs.	RF	p value
Evans et al	3.43	11	3.2	0.000654	47.86	46	0.96	0.41	50.56	45	0.89	0.2
DEG Galbraith et al	11.4	27	2.4	2.42e-05	158.8	239	1.51	1.57e-13	167.7	210	1.25	6.43e-05
Drosophila Xu et al	10.12	5	2.02	0.06	155	104	1.46	9.02e-10	169.81	108	1.57	1.69e-09
5h DEG	-	-	-	-	52.83	53	1	0.52	55.81	70	1.25	0.0163
20h DEG	-	-	-	-	-	-	-	-	778.8	2197	2.82	7.37E-1006
Down-regulated	5h				20h				48h
DEG	Exp.	Obs.	RF	p value	Exp.	Obs.	RF	p value	Exp.	Obs.	RF	p value
Evans et al	3.9	2	0.5	0.25	52.43	65	1.24	0.02	48.47	54	1.11	0.19
DEG Galbraith et al	3.12	7	2.3	0.04	41.91	54	1.29	0.02	38.74	50	1.29	0.02
Drosophila Xu et al	2.05	6	2.93	0.02	166.33	106	1.57	3.1e-09	168.75	109	1.55	5.43e-09
5h DEG	-	-	-	-	66.02	79	1.2	0.03	61.03	92	1.51	4.47e-06
20h DEG	-	-	-	-	-	-	-	-	820.9	2308	2.81	7.44E-1089
Hyper-methylated	5h				20h				48h
DMR	Exp.	Obs.	RF	p value	Exp.	Obs.	RF	p value	Exp.	Obs.	RF	p value
Evans et al	4.75	3	0.63	0.295	0.05	0	0	0.95	0.22	0	0	0.8
DMR Galbraith et al	3.2	5	1.56	0.218	0.03	1	29.21	0.92	0.15	1	6.74	0.139
Drosophila Xu et al	15.52	10	1.65	0.05	0.12	0	0	0.83	0.77	0	0	0.45
5h DMR	-	-	-	-	0.08	1	12.83	0.08	0.34	1	2.96	0.29
20h DMR	-	-	-	-	-	-	-	-	0	0	0	0.996
Hypo-methylated	5h				20h				48h
DMR	Exp.	Obs.	RF	p value	Exp.	Obs.	RF	p value	Exp.	Obs.	RF	p value
Evans et al	4.09	2	0.5	0.22	0.03	0	0	0.96	0.08	1	11.8	0.08
DMR Galbraith et al	0.74	14	1.4	0.53	0.01	0	0	0.99	0.02	0	0	0.98
Drosophila Xu et al	14.22	10	1.42	0.15	0.12	1	8.47	0.11	0.295	1	3.39	0.26
5h DMR	-	-	-	-	0.04	3	22.3	0.04	0.11	3	26.7	0.000108
20h DMR	-	-	-	-	-	-	-	-	0	0	0	0.999
compare IAPV vs other datasets DMR list
RF: Representation factor

## Sheet: DEG
	http://systems.crump.ucla.edu/hypergeometric/index.php
	k	# of genes in common between two groups.
	M	# of genes in group 1, such as Evans et al Immune gene DEG list
	s	# of genes in group 2, such as IAPV 5h DEG
	N	total genes, in this case the genes of bee genome
	Expected # of genes		(M*s)/N
	RF (representation factor) = k / expected # of genes
up-regulated	compare IAPV vs other complete DEG
	5h								20h								48h
	k	M	s	N	Exp #	Observ	RF	p value	k	M	s	N	Exp #	Observ	RF	p value	k	M	s	N	Exp #	Observ	RF	p value
DEG Evans	11	183	202	10779	3.42945	11	3.20752	0.000654136	46	183	2819	10779	47.8594	46	0.961148	0.413666	45	183	2978	10779	50.5589	45	0.890052	0.2
DEG Galbraith	27	607	202	10779	11.3753	27	2.37357	2.41871e-05	239	607	2819	10779	158.747	239	1.50554	1.57252e-13	210	607	2978	10779	167.701	210	1.25223	6.43426e-05
Drosophila	5	636	202	10779	10.12	5	2.02	0.0565	104	636	2819	10779	155	104	1.46	9.02e-10	108	636	2978	10779	169.81	108	1.57	1.69e-09
5h									53	202	2819	10779	52.8285	53	1.00325	0.516228	70	202	2978	10779	55.8081	70	1.2543	0.0162585
20h																	2197	2819	2978	10779	778.828	2197	2.82091	7.37E-1006
down-regulated
	5h								20h								48h
group 1	k	M	s	N	Exp #	Observ	RF	p value	k	M	s	N	Exp #	Observ	RF	p value	k	M	s	N	Exp #	Observ	RF	p value
DEG Evans	2	183	230	10799	3.89758	2	0.513139	0.247871	65	183	3094	10799	52.431	65	1.23973	0.0259081	54	183	2860	10799	48.4656	54	1.11419	0.196492
DEG Galbraith	7	146	230	10779	3.11532	7	2.24696	0.0365279	54	146	3094	10779	41.9078	54	1.28854	0.0173628	50	146	2860	10779	38.7383	50	1.29071	0.0223932
Drosophila	6	636	230	10779	2.05	6	2.93	0.0167	106	636	3094	10779	166.33	106	1.57	3.1e-09	109	636	2860	10779	168.75	109	1.55	5.43e-09
5h									79	230	3094	10779	66.0191	79	1.19662	0.0331735	92	230	2860	10779	61.0261	92	1.50755	4.46683e-06
20h																	2308	3094	2860	10779	820.933	2308	2.81143	7.95E-1087

## Sheet: DMR
	http://systems.crump.ucla.edu/hypergeometric/index.php								use	http://www.biovenn.nl/index.php					to get all k, M, s, numbers
	k	# of genes in common between two groups.
	M	# of genes in group 1, such as Evans et al Immune gene list
	s	# of genes in group 2, such as IAPV 5h DMG
	N	total genes, in this case the genes of bee genome, 10779
	Expected # of genes		(M*s)/N
	RF (representation factor) = k / expected # of genes
	hypergeometric test
hyper-methylated	5h								20h								48h
	k	M	s	N	Exp #	observ	RF	p value	k	M	s	N	Exp #	obser	RF	p value	k	M	s	N	Exp #	Obser	RF	p value
Evans	3	183	280	10779	4.75369	3	0.631089	0.29545	0	183	3	10779	0.0509324	0	0	0.949923	0	183	13	10779	0.220707	0	0	0.800333
DMG Galbraith	5	123	280	10779	3.1951	5	1.5649	0.217806	1	123	3	10779	0.0342332	1	29.2114	0.916228	1	123	13	10779	0.148344	1	6.74109	0.138672
Drosophila	10	636	280	10779	15.52	10	1.65	0.05	0	636	3	10779	0.12	0	0	0.83	0	636	13	10779	0.767	0	0	0.45
DMG 5h									1	280	3	10779	0.0779293	1	12.8321	0.0759294	1	280	13	10779	0.337694	1	2.96126	0.289901
DMG 20h																	0	3	13	10779	0.00361815	0	0	0.996386
hypo-methylated	5h								20h								48h
	k	M	s	N	Exp #	observ	RF	p value	k	M	s	N	Exp #	obser	RF	p value	k	M	s	N	Exp #	Obser	RF	p value
Evans	2	183	241	10779	4.09157	2	0.48881	2.19E-01	0	183	2	10779	0.0339549	0	0	0.966332	1	183	5	10779	0.0848873	1	11.7803	0.0820682
DMG Galbraith	1	33	241	10779	0.737824	14	1.35534	0.527849	0	33	2	10779	0.00612302	0	0	0.993886	0	33	5	10779	0.0153075	0	0	0.984783
Drosophila	10	636	241	10779	14.22	10	1.42	0.15	1	636	2	10779	0.12	1	8.47	0.11	1	636	5	10779	0.295	1	3.39	0.262
DMG 5h									1	242	2	10779	0.0449021	3	22.2707	0.0444001	3	242	5	10779	0.112255	3	26.7248	0.00010811
DMG 20h																	0	2	5	10779	0.00092773	0	0	0.999072
