# Supplementary material for: Transcriptomic and Epigenomic Dynamics of Honey Bees in Response to Lethal Viral Infection
Source: Front Genet. 2020 Sep 24;11:566320. doi: 10.3389/fgene.2020.566320 (PMC7546774; doi:10.3389/fgene.2020.566320)
Supplement: Supplementary file 16 [file Table_5.XLSX]

## Sheet: DEG 5h IAPV vs Dm immune 
Overlap with Drosophila melanogaster acute antiviral response genes from Xu et al.					0 - absent	1 - present			Bee gene ID OGS3.1
Flybase ID	Gene Symbol	Cdk9-Dependence	RNA Pol II (Rpb3)	NELF (NELF B)	DSIF (Spt5)	Short Reads	Bee gene ID OGS2	Bee gene	5h IAPV	Log fold
FBgn0053715	Msp-300	0	1	1	1	1	GB14970	CG33549	GB40006	1.1793
FBgn0030710	CG8924	1	1	1	1	1	GB16366	CG8924	GB40303	-0.86396
FBgn0043364	cbt	1	1	1	1	1	GB10114	CG4427	GB45040	1.05404
FBgn0000097	aop	1	1	1	1	1	GB17935	CG3166	GB45540	1.18722
FBgn0003870	ttk	1	1	1	1	1	GB10751	CG1856	GB47057	-0.737053
FBgn0011224	heph	1	0	1	1	1	GB12758	CG31000	GB48840	-0.771093
FBgn0004606	zfh1	1	1	1	1	1	GB18918	CG1322	GB49657	-0.72698
FBgn0038842	CG5630	0	0	1	1	1	GB16694	CG5630	GB49672	1.19655
FBgn0001991	Ca-alpha1D	1	0	0	0	1	GB15412	CG4894	GB55481	-1.05217
FBgn0032120	CG33298	1	1	1	1	1	GB10030	CG33298	GB55574	0.775685
FBgn0035049	Mmp1	1	1	1	1	1	GB19151	CG4859	GB55889	-1.60367

## Sheet: 5h IAPV DEG
test_id	gene_id	gene	locus	sample_1	sample_2	status	value_1	value_2	log2(fold_change)	test_stat	p_value	q_value	significant	OSG2.0
XLOC_002861	XLOC_002861	GB53504	Group11.15:62185-63350	PBS5	IAPV5	OK	6.01014	0	#NAME?	#NAME?	0.00085	0.0247846	yes
XLOC_006595	XLOC_006595	GB45614	Group16.6:3314-4251	PBS5	IAPV5	OK	8.00678	0	#NAME?	#NAME?	5e-05	0.00235616	yes
XLOC_009428	XLOC_009428	GB44547	Group5.14:493544-496584	PBS5	IAPV5	OK	2.83913	0	#NAME?	#NAME?	5e-05	0.00235616	yes
XLOC_014825	XLOC_014825	GB48213	GroupUn4742:86-2002	PBS5	IAPV5	OK	1.65115	0	#NAME?	#NAME?	5e-05	0.00235616	yes
XLOC_002536	XLOC_002536	GB50887	Group10.26:2592603-2592963	PBS5	IAPV5	OK	0	4.92672	inf	#NAME?	0.0001	0.00426738	yes
XLOC_003849	XLOC_003849	GB40651	Group12.13:605702-608288	PBS5	IAPV5	OK	0	1.48884	inf	#NAME?	0.00015	0.00603826	yes
XLOC_007868	XLOC_007868	GB49103	Group3.4:139533-140570	PBS5	IAPV5	OK	0	3.88897	inf	#NAME?	5e-05	0.00235616	yes
XLOC_012570	XLOC_012570	GB41765	Group8.9:1318644-1319866	PBS5	IAPV5	OK	0	27.5656	inf	#NAME?	0.0017	0.0414292	yes
XLOC_013339	XLOC_013339	GB47903	GroupUn11:32517-35049	PBS5	IAPV5	OK	0	2.53311	inf	#NAME?	5e-05	0.00235616	yes
XLOC_012714	XLOC_012714	GB42853	Group9.10:2499147-2505449	PBS5	IAPV5	OK	0.159577	14.1038	6.46569	5.69383	0.00015	0.00603826	yes	GB17812	ATPase
XLOC_006933	XLOC_006933	GB52428	Group2.17:686892-687678	PBS5	IAPV5	OK	14.8731	326.006	4.45412	6.56525	5e-05	0.00235616	yes		unknown
XLOC_004361	XLOC_004361	GB49890	Group13.12:31608-34653	PBS5	IAPV5	OK	2.94215	49.9958	4.08686	5.92933	5e-05	0.00235616	yes		cytochrome P450 6AS5
XLOC_003511	XLOC_003511	GB43112	Group11.20:595332-597684	PBS5	IAPV5	OK	2.8016	37.354	3.73694	6.5485	5e-05	0.00235616	yes		unknown
XLOC_006164	XLOC_006164	GB46226	Group15.5:462310-464606	PBS5	IAPV5	OK	7.54906	72.5715	3.26503	5.10225	5e-05	0.00235616	yes		Obp17 odorant binding protein 17
XLOC_009630	XLOC_009630	GB41361	Group5.18:495601-496720	PBS5	IAPV5	OK	4.64909	43.3815	3.22206	3.33187	0.0001	0.00426738	yes		LOC724654 cytochrome b5 type B-like
XLOC_012749	XLOC_012749	GB42888	Group9.10:3721540-3725074	PBS5	IAPV5	OK	5.20484	43.2442	3.05458	5.18663	5e-05	0.00235616	yes		unknown
XLOC_002539	XLOC_002539	GB50883	Group10.26:2605209-2608679	PBS5	IAPV5	OK	1.57696	13.0716	3.05123	4.72615	5e-05	0.00235616	yes		unknown
XLOC_013077	XLOC_013077	GB53354	Group9.12:719672-721869	PBS5	IAPV5	OK	0.48609	4.0243	3.04944	2.88195	0.00095	0.0269113	yes		SPH50 serine protease homolog 50
XLOC_005379	XLOC_005379	GB42262	Group14.8:292546-300694	PBS5	IAPV5	OK	11.1492	86.9482	2.96321	5.63308	5e-05	0.00235616	yes
XLOC_007033	XLOC_007033	GB49795	Group2.18:466247-470176	PBS5	IAPV5	OK	1.14079	8.80096	2.94763	3.6381	5e-05	0.00235616	yes
XLOC_005667	XLOC_005667	GB50574	Group15.14:636934-638007	PBS5	IAPV5	OK	41.0373	307.07	2.90356	6.32381	5e-05	0.00235616	yes
XLOC_006339	XLOC_006339	GB54339	Group16.2:335231-338930	PBS5	IAPV5	OK	26.6904	179.685	2.75107	5.42985	5e-05	0.00235616	yes
XLOC_005705	XLOC_005705	GB50613	Group15.14:1386620-1387918	PBS5	IAPV5	OK	1.5343	9.88703	2.68796	3.04067	5e-05	0.00235616	yes
XLOC_013358	XLOC_013358	GB53288	GroupUn113:32076-38706	PBS5	IAPV5	OK	1.17439	7.49808	2.67461	2.90004	0.00015	0.00603826	yes
XLOC_002070	XLOC_002070	GB48439	Group10.23:1124963-1127452	PBS5	IAPV5	OK	1.41656	8.52942	2.59006	2.70297	0.0007	0.0210912	yes
XLOC_005656	XLOC_005656	GB50563	Group15.14:572123-573215	PBS5	IAPV5	OK	62.6514	371.127	2.56649	5.68207	5e-05	0.00235616	yes
XLOC_013945	XLOC_013945	GB51467	GroupUn2288:276-1299	PBS5	IAPV5	OK	24.5315	142.004	2.53323	5.51877	5e-05	0.00235616	yes
XLOC_003629	XLOC_003629	GB55202	Group11.6:798636-806542	PBS5	IAPV5	OK	3.02299	16.3199	2.43258	3.85248	5e-05	0.00235616	yes
XLOC_011391	XLOC_011391	GB48148	Group7.24:394814-397374	PBS5	IAPV5	OK	42.3723	225.354	2.411	5.89136	5e-05	0.00235616	yes
XLOC_004633	XLOC_004633	GB50650	Group13.5:584862-592181	PBS5	IAPV5	OK	1.05018	5.2059	2.30951	3.45012	5e-05	0.00235616	yes
XLOC_009054	XLOC_009054	GB50423	Group4.9:671591-673157	PBS5	IAPV5	OK	93.7097	462.989	2.30471	5.825	5e-05	0.00235616	yes
XLOC_013208	XLOC_013208	GB43751	Group9.5:242967-311385	PBS5	IAPV5	OK	4.41787	21.2343	2.26497	4.36199	5e-05	0.00235616	yes
XLOC_003889	XLOC_003889	GB40610	Group12.13:2422743-2429237	PBS5	IAPV5	OK	6.22042	29.2268	2.23221	3.82515	5e-05	0.00235616	yes
XLOC_005716	XLOC_005716	GB50530	Group15.14:608096-609315	PBS5	IAPV5	OK	41.9142	195.648	2.22275	4.07013	5e-05	0.00235616	yes
XLOC_004359	XLOC_004359	GB49888	Group13.12:19588-22406	PBS5	IAPV5	OK	112.778	521.075	2.208	4.84363	5e-05	0.00235616	yes
XLOC_012625	XLOC_012625	GB42763	Group9.10:459991-466641	PBS5	IAPV5	OK	0.90067	3.99879	2.15049	3.07234	5e-05	0.00235616	yes
XLOC_005662	XLOC_005662	GB50569	Group15.14:606623-607462	PBS5	IAPV5	OK	77.6591	339.999	2.1303	4.11838	5e-05	0.00235616	yes
XLOC_006642	XLOC_006642	GB45986	Group16.8:955731-969559	PBS5	IAPV5	OK	0.642454	2.80101	2.12428	2.2708	0.00195	0.0458365	yes
XLOC_011197	XLOC_011197	GB40967	Group7.20:491344-505024	PBS5	IAPV5	OK	1.0031	4.35986	2.11981	3.17087	5e-05	0.00235616	yes
XLOC_013078	XLOC_013078	GB53353	Group9.12:737486-745292	PBS5	IAPV5	OK	0.996822	4.32295	2.11661	3.30772	5e-05	0.00235616	yes
XLOC_013174	XLOC_013174	GB41410	Group9.4:285589-288703	PBS5	IAPV5	OK	18.2206	75.7854	2.05635	3.84551	5e-05	0.00235616	yes
XLOC_010543	XLOC_010543	GB41428	Group6.20:1233384-1234915	PBS5	IAPV5	OK	207.182	850.47	2.03736	4.63971	5e-05	0.00235616	yes
XLOC_011389	XLOC_011389	GB48146	Group7.24:386645-389113	PBS5	IAPV5	OK	21.7008	86.7682	1.99942	5.02061	5e-05	0.00235616	yes
XLOC_005789	XLOC_005789	GB50149	Group15.19:737508-738943	PBS5	IAPV5	OK	326.359	1304.88	1.99939	5.37194	5e-05	0.00235616	yes
XLOC_003403	XLOC_003403	GB43181	Group11.20:149219-155060	PBS5	IAPV5	OK	59.2465	236.554	1.99737	3.99673	5e-05	0.00235616	yes
XLOC_004909	XLOC_004909	GB54182	Group14.13:872811-876556	PBS5	IAPV5	OK	1.67	6.61898	1.98676	2.55586	0.0002	0.00761916	yes
XLOC_002545	XLOC_002545	GB50876	Group10.26:2671701-2672892	PBS5	IAPV5	OK	19.9847	77.6813	1.95867	3.31618	5e-05	0.00235616	yes
XLOC_001990	XLOC_001990	GB54611	Group10.20:155907-162270	PBS5	IAPV5	OK	191.595	727.032	1.92396	4.66865	5e-05	0.00235616	yes
XLOC_005818	XLOC_005818	GB50180	Group15.19:1409197-1413777	PBS5	IAPV5	OK	17.1179	64.3009	1.90933	4.06494	5e-05	0.00235616	yes
XLOC_004102	XLOC_004102	GB52105	Group12.17:2380293-2386162	PBS5	IAPV5	OK	1.78238	6.67818	1.90565	2.85661	5e-05	0.00235616	yes
XLOC_005644	XLOC_005644	GB50550	Group15.14:387283-390528	PBS5	IAPV5	OK	29.9085	111.222	1.89482	4.97387	5e-05	0.00235616	yes
XLOC_007823	XLOC_007823	GB50636	Group3.19:4658-7800	PBS5	IAPV5	OK	3.32672	12.1576	1.86968	2.63834	5e-05	0.00235616	yes
XLOC_009517	XLOC_009517	GB44452	Group5.14:2168921-2170965	PBS5	IAPV5	OK	528.476	1908.85	1.85279	2.83466	5e-05	0.00235616	yes
XLOC_008394	XLOC_008394	GB40993	Group4.11:436647-449565	PBS5	IAPV5	OK	19.5192	68.2557	1.80606	4.54513	5e-05	0.00235616	yes
XLOC_012918	XLOC_012918	GB42596	Group9.10:3768598-3771826	PBS5	IAPV5	OK	59.5902	205.999	1.78949	3.82363	5e-05	0.00235616	yes
XLOC_014631	XLOC_014631	GB51444	GroupUn42:46340-49084	PBS5	IAPV5	OK	6.45671	22.0584	1.77246	3.00989	5e-05	0.00235616	yes
XLOC_002074	XLOC_002074	GB48443	Group10.23:1142059-1148266	PBS5	IAPV5	OK	4.02094	13.5531	1.75302	3.64747	5e-05	0.00235616	yes
XLOC_004748	XLOC_004748	GB40085	Group13.7:1024190-1027676	PBS5	IAPV5	OK	16.467	54.1574	1.71758	3.66896	5e-05	0.00235616	yes
XLOC_009516	XLOC_009516	GB44453	Group5.14:2167134-2167776	PBS5	IAPV5	OK	635.398	2061.88	1.69823	3.4208	5e-05	0.00235616	yes
XLOC_007624	XLOC_007624	GB49184	Group3.14:511924-528525	PBS5	IAPV5	OK	5.70373	18.3739	1.68768	3.78468	5e-05	0.00235616	yes
XLOC_001664	XLOC_001664	GB42300	Group1.43:714738-731940	PBS5	IAPV5	OK	1.6582	5.31648	1.68085	2.96117	5e-05	0.00235616	yes
XLOC_012139	XLOC_012139	GB40566	Group8.6:1855293-1860899	PBS5	IAPV5	OK	10.8171	34.3359	1.6664	3.67626	5e-05	0.00235616	yes
XLOC_010602	XLOC_010602	GB46338	Group6.26:281589-287340	PBS5	IAPV5	OK	21.513	67.8714	1.6576	4.13199	5e-05	0.00235616	yes
XLOC_004694	XLOC_004694	GB40135	Group13.7:1013580-1018271	PBS5	IAPV5	OK	6.44643	20.1573	1.64473	3.05093	5e-05	0.00235616	yes
XLOC_008784	XLOC_008784	GB53110	Group4.5:164110-167676	PBS5	IAPV5	OK	3.77673	11.7502	1.63747	2.50487	0.0002	0.00761916	yes
XLOC_004830	XLOC_004830	GB49021	Group14.1:254254-260426	PBS5	IAPV5	OK	9.55456	29.2777	1.61554	2.73047	5e-05	0.00235616	yes
XLOC_008993	XLOC_008993	GB50449	Group4.9:156556-160541	PBS5	IAPV5	OK	10.8944	32.802	1.5902	3.1519	5e-05	0.00235616	yes
XLOC_005261	XLOC_005261	GB41624	Group14.15:939708-942531	PBS5	IAPV5	OK	21.4039	64.1613	1.58383	3.20472	5e-05	0.00235616	yes
XLOC_004454	XLOC_004454	GB54756	Group13.3:29058-37362	PBS5	IAPV5	OK	1.82233	5.44185	1.57831	2.11203	0.00085	0.0247846	yes
XLOC_009518	XLOC_009518	GB44451	Group5.14:2171894-2173304	PBS5	IAPV5	OK	170.188	495.554	1.54192	3.93395	5e-05	0.00235616	yes
XLOC_013088	XLOC_013088	GB53343	Group9.12:836723-844817	PBS5	IAPV5	OK	13.2786	38.3672	1.53077	3.69197	5e-05	0.00235616	yes
XLOC_013279	XLOC_013279	GB44832	Group9.8:565210-587356	PBS5	IAPV5	OK	1.14096	3.28227	1.52445	1.88854	0.00205	0.0477357	yes
XLOC_011302	XLOC_011302	GB44342	Group7.22:457653-459168	PBS5	IAPV5	OK	1.96071	5.62381	1.52017	1.92444	0.00135	0.0347747	yes
XLOC_005746	XLOC_005746	GB47940	Group15.16:237595-239710	PBS5	IAPV5	OK	117.568	335.079	1.51101	4.06417	5e-05	0.00235616	yes
XLOC_013342	XLOC_013342	GB47906	GroupUn11:87763-93657	PBS5	IAPV5	OK	19.6792	54.1475	1.46022	2.67254	5e-05	0.00235616	yes
XLOC_009750	XLOC_009750	GB45696	Group5.20:235974-244288	PBS5	IAPV5	OK	11.6927	32.0642	1.45536	3.0746	5e-05	0.00235616	yes
XLOC_012545	XLOC_012545	GB41792	Group8.9:643938-646528	PBS5	IAPV5	OK	2.56719	6.99864	1.44689	2.11983	0.0007	0.0210912	yes
XLOC_012501	XLOC_012501	GB41917	Group8.9:1476867-1478196	PBS5	IAPV5	OK	118.242	320.757	1.43973	3.86498	5e-05	0.00235616	yes
XLOC_013361	XLOC_013361	GB53286	GroupUn113:15546-21918	PBS5	IAPV5	OK	34.3219	91.7548	1.41865	3.36675	5e-05	0.00235616	yes
XLOC_004682	XLOC_004682	GB40123	Group13.7:634034-637332	PBS5	IAPV5	OK	1.93395	5.15578	1.41464	1.98633	0.00175	0.0421314	yes
XLOC_005678	XLOC_005678	GB50586	Group15.14:1135666-1144268	PBS5	IAPV5	OK	4.21975	11.1667	1.40397	2.89255	5e-05	0.00235616	yes
XLOC_010739	XLOC_010739	GB42378	Group6.36:240101-247072	PBS5	IAPV5	OK	42.9802	113.224	1.39743	3.57359	5e-05	0.00235616	yes
XLOC_003235	XLOC_003235	GB45028	Group11.18:2218958-2227570	PBS5	IAPV5	OK	10.8722	28.3858	1.38453	3.01257	5e-05	0.00235616	yes
XLOC_012750	XLOC_012750	GB42889	Group9.10:3727684-3732507	PBS5	IAPV5	OK	2.76831	7.21767	1.38253	2.25856	0.00025	0.00927519	yes
XLOC_014755	XLOC_014755	GB53986	GroupUn4513:4634-7164	PBS5	IAPV5	OK	30.9493	80.1234	1.37232	2.88586	5e-05	0.00235616	yes
XLOC_007941	XLOC_007941	GB49054	Group3.4:794582-803975	PBS5	IAPV5	OK	113.607	291.56	1.35974	2.98757	5e-05	0.00235616	yes
XLOC_003279	XLOC_003279	GB44981	Group11.18:3001137-3009062	PBS5	IAPV5	OK	27.2168	69.7329	1.35734	3.60892	5e-05	0.00235616	yes
XLOC_015016	XLOC_015016	GB46976	GroupUn55:80562-90649	PBS5	IAPV5	OK	17.5227	44.6581	1.3497	2.78996	5e-05	0.00235616	yes
XLOC_002297	XLOC_002297	GB51051	Group10.26:796389-803262	PBS5	IAPV5	OK	7.98306	20.3397	1.34929	2.78008	5e-05	0.00235616	yes
XLOC_015015	XLOC_015015	GB46975	GroupUn55:55507-64423	PBS5	IAPV5	OK	4.97128	12.5327	1.33401	2.10437	0.00045	0.0151673	yes
XLOC_000768	XLOC_000768	GB46429	Group1.23:483314-492891	PBS5	IAPV5	OK	20.9911	52.8294	1.33156	3.59985	5e-05	0.00235616	yes
XLOC_000546	XLOC_000546	GB45851	Group1.21:99581-109514	PBS5	IAPV5	OK	22.613	56.6522	1.32498	2.40961	0.0011	0.0301303	yes
XLOC_009493	XLOC_009493	GB44479	Group5.14:1923816-1929772	PBS5	IAPV5	OK	1.94595	4.85293	1.31838	1.95092	0.00155	0.0385291	yes
XLOC_003096	XLOC_003096	GB45218	Group11.18:3756398-3759823	PBS5	IAPV5	OK	25.399	63.2321	1.31589	3.07829	5e-05	0.00235616	yes
XLOC_009683	XLOC_009683	GB41284	Group5.18:637662-638752	PBS5	IAPV5	OK	76.8264	190.369	1.30912	2.29187	0.00015	0.00603826	yes
XLOC_002546	XLOC_002546	GB50875	Group10.26:2674220-2675655	PBS5	IAPV5	OK	182.032	450.258	1.30656	2.578	5e-05	0.00235616	yes
XLOC_003630	XLOC_003630	GB55203	Group11.6:811675-816314	PBS5	IAPV5	OK	2.96001	7.25334	1.29304	1.91964	0.00145	0.0365923	yes
XLOC_004635	XLOC_004635	GB50648	Group13.5:604033-613176	PBS5	IAPV5	OK	18.2564	44.5419	1.28676	3.50143	5e-05	0.00235616	yes
XLOC_001090	XLOC_001090	GB55331	Group1.32:143353-155491	PBS5	IAPV5	OK	2.08267	5.03167	1.27261	1.8159	0.002	0.0466808	yes
XLOC_009100	XLOC_009100	GB44399	Group5.1:104573-106269	PBS5	IAPV5	OK	10.4235	25.0014	1.26217	2.40308	5e-05	0.00235616	yes
XLOC_012965	XLOC_012965	GB53407	Group9.12:831487-836230	PBS5	IAPV5	OK	2.67024	6.39209	1.25932	2.05763	0.001	0.0282472	yes
XLOC_004195	XLOC_004195	GB47118	Group12.4:112457-133869	PBS5	IAPV5	OK	2.35543	5.59822	1.24897	2.51363	0.0001	0.00426738	yes
XLOC_003545	XLOC_003545	GB43076	Group11.20:934703-938012	PBS5	IAPV5	OK	4.50899	10.713	1.24849	2.185	0.00055	0.0174717	yes
XLOC_012367	XLOC_012367	GB43864	Group8.8:683-1731	PBS5	IAPV5	OK	6.25118	14.7139	1.23498	1.91865	0.00135	0.0347747	yes
XLOC_004395	XLOC_004395	GB49885	Group13.12:24822-27484	PBS5	IAPV5	OK	148.488	349.049	1.23308	2.9951	5e-05	0.00235616	yes
XLOC_012264	XLOC_012264	GB54541	Group8.7:919814-929488	PBS5	IAPV5	OK	15.9411	37.198	1.22248	3.22362	5e-05	0.00235616	yes
XLOC_000442	XLOC_000442	GB47740	Group1.2:677496-679368	PBS5	IAPV5	OK	253.271	587.937	1.21498	2.80908	5e-05	0.00235616	yes
XLOC_006852	XLOC_006852	GB46585	Group2.15:743388-744786	PBS5	IAPV5	OK	22.5212	52.2303	1.2136	2.70156	5e-05	0.00235616	yes		uncharacterized LOC100578514
XLOC_003612	XLOC_003612	GB49672	Group11.5:102388-113955	PBS5	IAPV5	OK	8.13875	18.6533	1.19655	2.84263	5e-05	0.00235616	yes
XLOC_013507	XLOC_013507	GB54699	GroupUn138:38884-42730	PBS5	IAPV5	OK	12.9213	29.5276	1.19231	2.95196	5e-05	0.00235616	yes
XLOC_012603	XLOC_012603	GB45540	Group9.1:76170-88842	PBS5	IAPV5	OK	29.5609	67.3144	1.18722	2.34164	0.00055	0.0174717	yes
XLOC_002580	XLOC_002580	GB48813	Group10.27:628965-645242	PBS5	IAPV5	OK	5.17993	11.771	1.18423	2.71917	5e-05	0.00235616	yes
XLOC_001145	XLOC_001145	GB40006	Group1.33:491687-495531	PBS5	IAPV5	OK	1.96977	4.46089	1.1793	2.04986	0.0006	0.0188791	yes
XLOC_007616	XLOC_007616	GB49175	Group3.14:145851-148442	PBS5	IAPV5	OK	19.6359	44.3999	1.17706	2.44188	5e-05	0.00235616	yes
XLOC_009786	XLOC_009786	GB45732	Group5.20:521907-533903	PBS5	IAPV5	OK	10.6758	24.1193	1.17584	3.00935	5e-05	0.00235616	yes
XLOC_005005	XLOC_005005	GB54097	Group14.13:1433241-1437954	PBS5	IAPV5	OK	57.3124	128.11	1.16047	3.14238	5e-05	0.00235616	yes
XLOC_006095	XLOC_006095	GB49946	Group15.19:3749874-3758208	PBS5	IAPV5	OK	4.56192	10.1429	1.15275	2.19027	0.0005	0.0164076	yes
XLOC_004782	XLOC_004782	GB53860	Group13.9:260378-266324	PBS5	IAPV5	OK	32.5228	71.8857	1.14425	2.99398	5e-05	0.00235616	yes
XLOC_007757	XLOC_007757	GB41220	Group3.16:516266-527766	PBS5	IAPV5	OK	10.1904	22.4792	1.14138	2.20023	0.00045	0.0151673	yes
XLOC_012657	XLOC_012657	GB42796	Group9.10:1073989-1077876	PBS5	IAPV5	OK	41.0456	90.4455	1.13982	2.90504	5e-05	0.00235616	yes
XLOC_001574	XLOC_001574	GB53965	Group1.42:693245-701109	PBS5	IAPV5	OK	9.45203	20.6073	1.12446	2.66987	5e-05	0.00235616	yes
XLOC_002120	XLOC_002120	GB48362	Group10.23:689063-697236	PBS5	IAPV5	OK	32.4131	70.3477	1.11792	3.08126	5e-05	0.00235616	yes
XLOC_000487	XLOC_000487	GB47675	Group1.2:620098-634328	PBS5	IAPV5	OK	25.4348	54.3139	1.09452	2.88492	5e-05	0.00235616	yes
XLOC_008995	XLOC_008995	GB50451	Group4.9:172095-174095	PBS5	IAPV5	OK	52.1772	110.353	1.08064	1.97567	0.00135	0.0347747	yes
XLOC_014591	XLOC_014591	GB51441	GroupUn41:34398-54397	PBS5	IAPV5	OK	6.2827	13.1054	1.06071	2.23755	0.0005	0.0164076	yes
XLOC_003223	XLOC_003223	GB45040	Group11.18:1572684-1575600	PBS5	IAPV5	OK	31.7182	65.8576	1.05404	2.91065	5e-05	0.00235616	yes
XLOC_013173	XLOC_013173	GB41409	Group9.4:279420-284622	PBS5	IAPV5	OK	104.412	215.441	1.045	2.89599	5e-05	0.00235616	yes
XLOC_012770	XLOC_012770	GB42909	Group9.10:4365816-4366765	PBS5	IAPV5	OK	46.9844	95.723	1.02668	2.15167	0.0004	0.0138578	yes
XLOC_010491	XLOC_010491	GB41516	Group6.20:1381603-1390812	PBS5	IAPV5	OK	7.55774	15.349	1.02212	2.16141	0.00075	0.0225295	yes
XLOC_012766	XLOC_012766	GB42905	Group9.10:4341006-4353922	PBS5	IAPV5	OK	4.34855	8.80011	1.01699	2.40879	5e-05	0.00235616	yes
XLOC_007736	XLOC_007736	GB41262	Group3.16:774408-782260	PBS5	IAPV5	OK	25.6976	51.7339	1.00948	2.28735	0.0005	0.0164076	yes
XLOC_012193	XLOC_012193	GB40393	Group8.6:559405-572010	PBS5	IAPV5	OK	6.59493	13.254	1.00699	2.31378	0.0001	0.00426738	yes
XLOC_002538	XLOC_002538	GB50885	Group10.26:2596986-2601171	PBS5	IAPV5	OK	38.285	76.3187	0.995257	2.33322	5e-05	0.00235616	yes
XLOC_011021	XLOC_011021	GB53775	Group7.10:380793-390341	PBS5	IAPV5	OK	166.421	328.674	0.981818	2.07755	0.00085	0.0247846	yes
XLOC_002651	XLOC_002651	GB47318	Group10.28:357508-357818	PBS5	IAPV5	OK	25839.4	50870.2	0.977246	1.78116	0.00135	0.0347747	yes
XLOC_001193	XLOC_001193	GB42206	Group1.34:312523-317184	PBS5	IAPV5	OK	15.2854	29.9839	0.972033	2.426	5e-05	0.00235616	yes
XLOC_007216	XLOC_007216	GB55640	Group2.19:2716737-2718765	PBS5	IAPV5	OK	13.599	26.6735	0.971902	1.96988	0.0012	0.0321606	yes
XLOC_002415	XLOC_002415	GB51019	Group10.26:59064-72629	PBS5	IAPV5	OK	13.0892	25.6587	0.971072	2.71382	5e-05	0.00235616	yes
XLOC_001144	XLOC_001144	GB40007	Group1.33:454028-483799	PBS5	IAPV5	OK	12.1257	23.6373	0.963002	2.67905	5e-05	0.00235616	yes
XLOC_013646	XLOC_013646	GB42135	GroupUn161:15415-23117	PBS5	IAPV5	OK	52.9955	103.299	0.962891	2.31465	5e-05	0.00235616	yes
XLOC_001358	XLOC_001358	GB51558	Group1.37:1449323-1475411	PBS5	IAPV5	OK	5.00212	9.74011	0.961399	2.33575	0.00015	0.00603826	yes
XLOC_002306	XLOC_002306	GB51060	Group10.26:913713-925106	PBS5	IAPV5	OK	5.16443	10.0501	0.960524	2.04508	0.00135	0.0347747	yes
XLOC_012889	XLOC_012889	GB42626	Group9.10:2703736-2705113	PBS5	IAPV5	OK	85.0362	163.801	0.945792	2.53252	5e-05	0.00235616	yes
XLOC_013112	XLOC_013112	GB53319	Group9.12:1134022-1143533	PBS5	IAPV5	OK	7.12047	13.6726	0.941246	2.08753	0.00055	0.0174717	yes
XLOC_012899	XLOC_012899	GB42616	Group9.10:2783417-2787089	PBS5	IAPV5	OK	214.155	410.137	0.937448	2.5965	5e-05	0.00235616	yes
XLOC_015203	XLOC_015203	GB55973	GroupUn86:28068-71985	PBS5	IAPV5	OK	9.60657	18.2479	0.925641	2.25019	5e-05	0.00235616	yes
XLOC_008332	XLOC_008332	GB53632	Group3.9:2299438-2321975	PBS5	IAPV5	OK	69.2744	131.455	0.924178	2.30141	0.00015	0.00603826	yes
XLOC_009761	XLOC_009761	GB45707	Group5.20:280402-280894	PBS5	IAPV5	OK	379.843	717.337	0.917249	2.60663	5e-05	0.00235616	yes
XLOC_002182	XLOC_002182	GB54294	Group10.24:607903-618269	PBS5	IAPV5	OK	7.18279	13.5578	0.916506	2.25772	0.00015	0.00603826	yes
XLOC_004187	XLOC_004187	GB55729	Group12.3:447043-449140	PBS5	IAPV5	OK	14.4023	27.0545	0.909571	2.00314	0.00085	0.0247846	yes
XLOC_005894	XLOC_005894	GB50257	Group15.19:3248533-3268316	PBS5	IAPV5	OK	35.064	65.2338	0.895628	2.45698	5e-05	0.00235616	yes
XLOC_001130	XLOC_001130	GB40021	Group1.33:206645-217678	PBS5	IAPV5	OK	135.241	249.262	0.882131	2.0045	0.00095	0.0269113	yes
XLOC_005724	XLOC_005724	GB50522	Group15.14:1145346-1151039	PBS5	IAPV5	OK	41.348	76.196	0.881898	2.49051	5e-05	0.00235616	yes
XLOC_004967	XLOC_004967	GB54136	Group14.13:426864-442998	PBS5	IAPV5	OK	10.2941	18.9585	0.881029	2.15327	0.0002	0.00761916	yes
XLOC_005882	XLOC_005882	GB50245	Group15.19:2343485-2348724	PBS5	IAPV5	OK	42.0778	77.4005	0.879284	2.44739	5e-05	0.00235616	yes
XLOC_010274	XLOC_010274	GB46077	Group6.15:449060-452514	PBS5	IAPV5	OK	19.6609	36.0559	0.87491	2.14877	0.00025	0.00927519	yes
XLOC_004632	XLOC_004632	GB50651	Group13.5:580107-584607	PBS5	IAPV5	OK	11.2208	20.5467	0.872738	1.85315	0.00175	0.0421314	yes
XLOC_005639	XLOC_005639	GB50545	Group15.14:307227-319634	PBS5	IAPV5	OK	15.2266	27.7585	0.866336	2.03242	0.0006	0.0188791	yes
XLOC_004902	XLOC_004902	GB54175	Group14.13:491923-514692	PBS5	IAPV5	OK	129.671	233.08	0.845967	2.39099	5e-05	0.00235616	yes
XLOC_006211	XLOC_006211	GB51798	Group15.8:93156-98058	PBS5	IAPV5	OK	26.6916	47.914	0.844061	2.05807	0.0005	0.0164076	yes
XLOC_011165	XLOC_011165	GB47947	Group7.19:283837-298644	PBS5	IAPV5	OK	8.72242	15.5717	0.836125	2.04896	0.0014	0.0357846	yes
XLOC_005747	XLOC_005747	GB47941	Group15.16:247502-282206	PBS5	IAPV5	OK	6.5279	11.6023	0.829715	2.12749	0.00045	0.0151673	yes
XLOC_005744	XLOC_005744	GB47938	Group15.16:215447-234284	PBS5	IAPV5	OK	19.883	35.0626	0.818397	2.16138	0.0002	0.00761916	yes
XLOC_006424	XLOC_006424	GB51354	Group16.4:1651811-1673661	PBS5	IAPV5	OK	24.5117	43.1785	0.816843	2.12596	0.0003	0.0108865	yes
XLOC_001750	XLOC_001750	GB53192	Group1.7:522687-524765	PBS5	IAPV5	OK	12.984	22.8611	0.816157	1.86217	0.0019	0.0449802	yes
XLOC_007586	XLOC_007586	GB53831	Group3.12:230938-236538	PBS5	IAPV5	OK	110.637	192.97	0.802543	2.14064	0.00035	0.0123845	yes
XLOC_005043	XLOC_005043	GB52768	Group14.14:578388-580938	PBS5	IAPV5	OK	50.1791	87.0697	0.795085	2.21841	0.00015	0.00603826	yes
XLOC_005687	XLOC_005687	GB50595	Group15.14:1229852-1233325	PBS5	IAPV5	OK	78.3777	135.391	0.788619	2.21019	0.00025	0.00927519	yes
XLOC_004510	XLOC_004510	GB54731	Group13.3:482377-487188	PBS5	IAPV5	OK	10.987	18.82	0.776469	2.05288	0.00025	0.00927519	yes
XLOC_007150	XLOC_007150	GB55574	Group2.19:1007787-1026398	PBS5	IAPV5	OK	41.6148	71.2446	0.775685	2.21329	0.00025	0.00927519	yes
XLOC_013548	XLOC_013548	GB50709	GroupUn1428:5361-6354	PBS5	IAPV5	OK	1140.79	1950.83	0.774062	2.0526	0.00035	0.0123845	yes
XLOC_003885	XLOC_003885	GB40614	Group12.13:2366346-2371275	PBS5	IAPV5	OK	36.6162	62.5442	0.772393	2.07613	0.00055	0.0174717	yes
XLOC_002485	XLOC_002485	GB50944	Group10.26:1647799-1650289	PBS5	IAPV5	OK	81.7044	138.92	0.765775	2.20728	0.00025	0.00927519	yes
XLOC_013159	XLOC_013159	GB47142	Group9.3:65232-68558	PBS5	IAPV5	OK	48.1051	81.4536	0.759787	2.12448	0.00015	0.00603826	yes
XLOC_005546	XLOC_005546	GB52920	Group15.11:244246-252856	PBS5	IAPV5	OK	263.799	445.311	0.755375	1.97245	0.00065	0.0199474	yes
XLOC_000203	XLOC_000203	GB51841	Group1.14:14996-22189	PBS5	IAPV5	OK	39.0969	65.9358	0.754006	2.15427	0.00025	0.00927519	yes
XLOC_011876	XLOC_011876	GB51683	Group8.21:246708-249712	PBS5	IAPV5	OK	473.808	796.07	0.748591	2.06567	0.0003	0.0108865	yes
XLOC_011499	XLOC_011499	GB49688	Group7.5:323253-356082	PBS5	IAPV5	OK	75.1212	125.981	0.745909	1.90294	0.0009	0.0259383	yes
XLOC_007067	XLOC_007067	GB49767	Group2.18:501706-562215	PBS5	IAPV5	OK	6.23108	10.404	0.739586	1.92988	0.0007	0.0210912	yes
XLOC_011570	XLOC_011570	GB46240	Group7.7:248513-262378	PBS5	IAPV5	OK	14.8522	24.7803	0.738524	1.8057	0.0021	0.0484462	yes
XLOC_008682	XLOC_008682	GB52992	Group4.16:606079-623804	PBS5	IAPV5	OK	42.9817	71.5095	0.734414	2.09594	0.0001	0.00426738	yes
XLOC_011517	XLOC_011517	GB44262	Group7.6:205214-221595	PBS5	IAPV5	OK	17.8816	29.7313	0.733506	2.06816	0.00055	0.0174717	yes
XLOC_010795	XLOC_010795	GB45417	Group6.37:327786-339120	PBS5	IAPV5	OK	20.3372	33.6809	0.727813	2.0591	0.0005	0.0164076	yes
XLOC_010632	XLOC_010632	GB42959	Group6.28:60536-63788	PBS5	IAPV5	OK	32.2479	53.3109	0.725227	1.93436	0.0012	0.0321606	yes
XLOC_004324	XLOC_004324	GB47799	Group13.10:752706-755914	PBS5	IAPV5	OK	59.8757	98.8015	0.722563	2.10537	0.00045	0.0151673	yes
XLOC_010871	XLOC_010871	GB45364	Group6.37:396947-405487	PBS5	IAPV5	OK	24.9385	40.9762	0.716413	1.94364	0.0007	0.0210912	yes
XLOC_002448	XLOC_002448	GB50984	Group10.26:1036546-1038542	PBS5	IAPV5	OK	45.6181	74.3983	0.705662	1.79542	0.0018	0.0430226	yes
XLOC_011920	XLOC_011920	GB52598	Group8.3:138883-143588	PBS5	IAPV5	OK	137.882	223.332	0.695756	1.90642	0.00085	0.0247846	yes
XLOC_009271	XLOC_009271	GB44557	Group5.14:13242-23469	PBS5	IAPV5	OK	19.1101	30.9479	0.695509	1.86404	0.00145	0.0365923	yes
XLOC_009393	XLOC_009393	GB44685	Group5.14:2462211-2475764	PBS5	IAPV5	OK	26.6013	43.0489	0.694479	1.85368	0.00135	0.0347747	yes
XLOC_010014	XLOC_010014	GB46726	Group5.9:208385-215048	PBS5	IAPV5	OK	148.518	240.191	0.693541	1.87693	0.00105	0.0293263	yes
XLOC_006418	XLOC_006418	GB51348	Group16.4:1554933-1568053	PBS5	IAPV5	OK	12.6315	20.3234	0.686118	1.91925	0.00055	0.0174717	yes
XLOC_012183	XLOC_012183	GB40405	Group8.6:411058-423791	PBS5	IAPV5	OK	31.1857	50.1738	0.686053	1.83592	0.00215	0.0494848	yes
XLOC_003123	XLOC_003123	GB45248	Group11.18:4164225-4177750	PBS5	IAPV5	OK	13.6319	21.8556	0.681019	1.81556	0.0017	0.0414292	yes
XLOC_006039	XLOC_006039	GB50005	Group15.19:2198534-2203409	PBS5	IAPV5	OK	1175.97	1882.12	0.678508	1.73939	0.0021	0.0484462	yes
XLOC_000320	XLOC_000320	GB43004	Group1.16:517975-529992	PBS5	IAPV5	OK	64.9161	102.731	0.662217	1.81843	0.0018	0.0430226	yes
XLOC_004097	XLOC_004097	GB52100	Group12.17:2312986-2333606	PBS5	IAPV5	OK	10.1577	16.0071	0.656138	1.85082	0.00175	0.0421314	yes
XLOC_003090	XLOC_003090	GB45212	Group11.18:3669358-3677590	PBS5	IAPV5	OK	18.1073	28.4205	0.650365	1.84095	0.0011	0.0301303	yes
XLOC_009743	XLOC_009743	GB45689	Group5.20:133412-138478	PBS5	IAPV5	OK	44.5513	69.8572	0.648943	1.85601	0.00125	0.033232	yes
XLOC_010988	XLOC_010988	GB40261	Group7.1:124482-129027	PBS5	IAPV5	OK	347.916	543.902	0.644606	1.89291	0.0013	0.0341955	yes
XLOC_013100	XLOC_013100	GB53331	Group9.12:982999-994520	PBS5	IAPV5	OK	34.8959	54.1326	0.63344	1.83172	0.0011	0.0301303	yes
XLOC_013537	XLOC_013537	GB48820	GroupUn14:118017-131904	PBS5	IAPV5	OK	123.45	188.881	0.613553	1.74706	0.00195	0.0458365	yes
XLOC_011715	XLOC_011715	GB48052	Group8.13:197897-205184	PBS5	IAPV5	OK	85.8013	55.4521	-0.629756	-1.75915	0.00175	0.0421314	yes
XLOC_013643	XLOC_013643	GB45303	GroupUn160:42920-45661	PBS5	IAPV5	OK	117.04	75.4812	-0.632817	-1.84101	0.00175	0.0421314	yes
XLOC_002816	XLOC_002816	GB49845	Group11.13:185397-215812	PBS5	IAPV5	OK	33.2428	21.2622	-0.644755	-1.83472	0.00095	0.0269113	yes
XLOC_001405	XLOC_001405	GB48018	Group1.4:293925-303610	PBS5	IAPV5	OK	34.3011	21.8015	-0.653827	-1.81951	0.002	0.0466808	yes
XLOC_012649	XLOC_012649	GB42787	Group9.10:942059-955717	PBS5	IAPV5	OK	109.564	69.5866	-0.654897	-1.87294	0.0012	0.0321606	yes
XLOC_009145	XLOC_009145	GB42079	Group5.11:660677-662756	PBS5	IAPV5	OK	155.69	98.7152	-0.65733	-1.82642	0.0019	0.0449802	yes
XLOC_003804	XLOC_003804	GB40673	Group12.13:565043-567672	PBS5	IAPV5	OK	205.801	129.649	-0.666638	-1.92962	0.0012	0.0321606	yes
XLOC_002578	XLOC_002578	GB48811	Group10.27:575972-584209	PBS5	IAPV5	OK	75.61	47.4727	-0.671478	-1.89637	0.00165	0.0405085	yes
XLOC_004678	XLOC_004678	GB40119	Group13.7:626502-629042	PBS5	IAPV5	OK	73.5698	45.2778	-0.70031	-1.83799	0.00145	0.0365923	yes
XLOC_005453	XLOC_005453	GB43573	Group14.9:1146491-1148921	PBS5	IAPV5	OK	165.557	101.735	-0.70251	-1.98656	0.00055	0.0174717	yes
XLOC_002317	XLOC_002317	GB51071	Group10.26:1066860-1068076	PBS5	IAPV5	OK	123.7	75.9823	-0.703106	-1.88026	0.0013	0.0341955	yes
XLOC_008064	XLOC_008064	GB51513	Group3.7:136854-146577	PBS5	IAPV5	OK	20.9346	12.8201	-0.707474	-1.77653	0.0019	0.0449802	yes
XLOC_005549	XLOC_005549	GB52923	Group15.11:423770-427859	PBS5	IAPV5	OK	95.047	58.0124	-0.712279	-2.05216	0.00055	0.0174717	yes
XLOC_004558	XLOC_004558	GB48247	Group13.4:25866-32769	PBS5	IAPV5	OK	26.1851	15.9339	-0.716643	-1.99854	0.00085	0.0247846	yes
XLOC_003844	XLOC_003844	GB40656	Group12.13:553443-555644	PBS5	IAPV5	OK	131.338	79.6802	-0.72099	-2.00856	0.0007	0.0210912	yes
XLOC_008345	XLOC_008345	GB49657	Group4.1:431443-471518	PBS5	IAPV5	OK	68.6879	41.499	-0.72698	-2.01758	0.0006	0.0188791	yes
XLOC_005334	XLOC_005334	GB43786	Group14.7:69050-81478	PBS5	IAPV5	OK	32.2946	19.4945	-0.728224	-1.93341	0.00085	0.0247846	yes
XLOC_010788	XLOC_010788	GB45408	Group6.37:253489-257931	PBS5	IAPV5	OK	34.8449	21.0303	-0.728478	-1.96033	0.0008	0.0238156	yes
XLOC_011983	XLOC_011983	GB41174	Group8.5:229073-237350	PBS5	IAPV5	OK	22.0133	13.2827	-0.728831	-2.00399	0.00035	0.0123845	yes
XLOC_010762	XLOC_010762	GB42351	Group6.36:252746-258668	PBS5	IAPV5	OK	157.985	95.1411	-0.73165	-2.12256	0.00015	0.00603826	yes
XLOC_007678	XLOC_007678	GB47057	Group3.15:715617-726487	PBS5	IAPV5	OK	39.9662	23.9783	-0.737053	-2.00197	0.0005	0.0164076	yes
XLOC_011550	XLOC_011550	GB46276	Group7.7:270953-274556	PBS5	IAPV5	OK	132.94	79.7363	-0.737467	-2.1103	0.0003	0.0108865	yes
XLOC_000197	XLOC_000197	GB40713	Group1.10:1365530-1367665	PBS5	IAPV5	OK	281.55	168.683	-0.739079	-2.1261	0.0001	0.00426738	yes
XLOC_007533	XLOC_007533	GB45909	Group2.8:25953-26538	PBS5	IAPV5	OK	160.288	95.769	-0.74304	-1.83213	0.00125	0.033232	yes
XLOC_001415	XLOC_001415	GB49280	Group1.40:494726-503668	PBS5	IAPV5	OK	23.7399	14.1745	-0.74401	-1.97471	0.00065	0.0199474	yes
XLOC_004411	XLOC_004411	GB49869	Group13.12:429738-438860	PBS5	IAPV5	OK	68.0568	40.6329	-0.744091	-2.08851	0.0003	0.0108865	yes
XLOC_010835	XLOC_010835	GB45458	Group6.37:832830-837763	PBS5	IAPV5	OK	39.5863	23.5858	-0.747084	-1.99022	0.0009	0.0259383	yes
XLOC_002014	XLOC_002014	GB52526	Group10.21:244924-247103	PBS5	IAPV5	OK	52.4619	31.2017	-0.749644	-1.87856	0.00115	0.0314133	yes
XLOC_001658	XLOC_001658	GB42306	Group1.43:244729-257172	PBS5	IAPV5	OK	28.0557	16.6758	-0.750539	-1.88312	0.0009	0.0259383	yes
XLOC_010725	XLOC_010725	GB53512	Group6.32:982830-1018286	PBS5	IAPV5	OK	116.27	68.2112	-0.769393	-2.00729	0.00045	0.0151673	yes
XLOC_011746	XLOC_011746	GB48840	Group8.14:213253-314869	PBS5	IAPV5	OK	90.8418	53.2309	-0.771093	-1.88143	0.0012	0.0321606	yes
XLOC_004371	XLOC_004371	GB49902	Group13.12:316216-318105	PBS5	IAPV5	OK	138.675	81.1802	-0.772513	-2.04868	0.0005	0.0164076	yes
XLOC_009836	XLOC_009836	GB45639	Group5.20:574264-580460	PBS5	IAPV5	OK	48.3141	28.14	-0.779821	-1.88018	0.00165	0.0405085	yes
XLOC_012157	XLOC_012157	GB40431	Group8.6:106903-113792	PBS5	IAPV5	OK	342.624	199.395	-0.780997	-1.86533	0.00155	0.0385291	yes
XLOC_009789	XLOC_009789	GB45735	Group5.20:593345-596798	PBS5	IAPV5	OK	20.4883	11.8453	-0.790482	-1.79448	0.0021	0.0484462	yes
XLOC_005896	XLOC_005896	GB50259	Group15.19:3284599-3295715	PBS5	IAPV5	OK	41.4665	23.9384	-0.792618	-2.00246	0.0004	0.0138578	yes
XLOC_012449	XLOC_012449	GB41863	Group8.9:459793-462405	PBS5	IAPV5	OK	47.3964	27.358	-0.792812	-2.09765	0.00035	0.0123845	yes
XLOC_009216	XLOC_009216	GB48672	Group5.12:975834-978041	PBS5	IAPV5	OK	34.5439	19.8531	-0.799064	-1.84273	0.0018	0.0430226	yes
XLOC_003443	XLOC_003443	GB43222	Group11.20:733727-751585	PBS5	IAPV5	OK	60.0063	34.4646	-0.8	-2.05237	0.0003	0.0108865	yes
XLOC_008495	XLOC_008495	GB44197	Group4.13:1583994-1694890	PBS5	IAPV5	OK	25.2886	14.4751	-0.804918	-2.26564	5e-05	0.00235616	yes
XLOC_007269	XLOC_007269	GB55482	Group2.19:391447-399945	PBS5	IAPV5	OK	49.9661	28.4881	-0.81059	-2.25276	5e-05	0.00235616	yes
XLOC_004439	XLOC_004439	GB40280	Group13.14:149805-167822	PBS5	IAPV5	OK	40.1685	22.8846	-0.811688	-2.26779	0.00015	0.00603826	yes
XLOC_001033	XLOC_001033	GB50373	Group1.3:344777-358322	PBS5	IAPV5	OK	45.4	25.8565	-0.812168	-2.10464	0.0002	0.00761916	yes
XLOC_013119	XLOC_013119	GB53312	Group9.12:1293256-1299444	PBS5	IAPV5	OK	22.9116	13.0297	-0.814274	-1.89915	0.00095	0.0269113	yes
XLOC_008721	XLOC_008721	GB54884	Group4.4:355626-400808	PBS5	IAPV5	OK	2.52928	1.4359	-0.816772	-1.87146	0.0012	0.0321606	yes
XLOC_006724	XLOC_006724	GB50819	Group2.11:1020835-1028946	PBS5	IAPV5	OK	11.6931	6.62572	-0.819513	-2.05529	0.00055	0.0174717	yes
XLOC_007056	XLOC_007056	GB49778	Group2.18:110188-236021	PBS5	IAPV5	OK	11.7886	6.66321	-0.823099	-2.19419	0.0002	0.00761916	yes
XLOC_008496	XLOC_008496	GB44198	Group4.13:1696291-1710437	PBS5	IAPV5	OK	61.6206	34.7712	-0.825518	-2.34534	0.0001	0.00426738	yes
XLOC_005109	XLOC_005109	GB52716	Group14.14:484842-490827	PBS5	IAPV5	OK	126.16	71.1147	-0.827034	-2.34236	5e-05	0.00235616	yes
XLOC_007059	XLOC_007059	GB49775	Group2.18:411660-419310	PBS5	IAPV5	OK	863.899	485.611	-0.831062	-2.17452	0.00015	0.00603826	yes
XLOC_000141	XLOC_000141	GB40773	Group1.10:208175-218447	PBS5	IAPV5	OK	81.4039	45.678	-0.833599	-1.94743	0.0008	0.0238156	yes
XLOC_011906	XLOC_011906	GB51651	Group8.21:848367-855432	PBS5	IAPV5	OK	60.0289	33.6733	-0.834052	-2.12606	0.00035	0.0123845	yes
XLOC_003063	XLOC_003063	GB45185	Group11.18:2980911-2985077	PBS5	IAPV5	OK	23.2958	13.0656	-0.834301	-1.84563	0.00135	0.0347747	yes
XLOC_007380	XLOC_007380	GB55364	Group2.19:2979051-2993545	PBS5	IAPV5	OK	24.2881	13.5348	-0.843581	-2.32551	0.0001	0.00426738	yes
XLOC_012274	XLOC_012274	GB54551	Group8.7:1611128-1618390	PBS5	IAPV5	OK	19.2163	10.7055	-0.843978	-2.30199	0.0002	0.00761916	yes
XLOC_005236	XLOC_005236	GB41649	Group14.15:221810-223832	PBS5	IAPV5	OK	25.1553	14.0009	-0.845344	-1.89748	0.00095	0.0269113	yes
XLOC_012816	XLOC_012816	GB42702	Group9.10:1097437-1102843	PBS5	IAPV5	OK	55.6519	30.8799	-0.849762	-2.19974	0.0001	0.00426738	yes
XLOC_012970	XLOC_012970	GB53412	Group9.12:923598-938092	PBS5	IAPV5	OK	12.0755	6.69847	-0.850185	-2.31506	0.0001	0.00426738	yes
XLOC_005225	XLOC_005225	GB41660	Group14.15:140728-156355	PBS5	IAPV5	OK	22.1767	12.2867	-0.851946	-2.0827	0.00065	0.0199474	yes
XLOC_002232	XLOC_002232	GB52642	Group10.25:75806-78822	PBS5	IAPV5	OK	55.791	30.9025	-0.85231	-2.28946	5e-05	0.00235616	yes
XLOC_007436	XLOC_007436	GB46305	Group2.5:9696-24243	PBS5	IAPV5	OK	17.381	9.61409	-0.854287	-1.98452	0.0007	0.0210912	yes
XLOC_006265	XLOC_006265	GB40303	Group16.1:61781-67200	PBS5	IAPV5	OK	24.6686	13.554	-0.86396	-2.28256	0.0001	0.00426738	yes
XLOC_004504	XLOC_004504	GB54738	Group13.3:270880-307462	PBS5	IAPV5	OK	19.7658	10.8564	-0.864461	-2.18549	0.0001	0.00426738	yes
XLOC_005765	XLOC_005765	GB50123	Group15.19:187464-190843	PBS5	IAPV5	OK	28.3668	15.5804	-0.864477	-1.88257	0.0009	0.0259383	yes
XLOC_008467	XLOC_008467	GB44168	Group4.13:946786-948789	PBS5	IAPV5	OK	23.6948	12.9198	-0.874991	-1.83027	0.0013	0.0341955	yes
XLOC_000008	XLOC_000008	GB42172	Group1.1:371835-377442	PBS5	IAPV5	OK	10.8949	5.9241	-0.878981	-1.85707	0.0016	0.0396728	yes
XLOC_004000	XLOC_004000	GB49327	Group12.16:323119-329495	PBS5	IAPV5	OK	19.2314	10.4294	-0.882801	-1.85312	0.0014	0.0357846	yes
XLOC_012777	XLOC_012777	GB42747	Group9.10:1578-7255	PBS5	IAPV5	OK	12.5023	6.77826	-0.883206	-1.85957	0.0011	0.0301303	yes
XLOC_009907	XLOC_009907	GB51383	Group5.7:410824-444655	PBS5	IAPV5	OK	72.5667	39.2376	-0.887073	-2.35458	5e-05	0.00235616	yes
XLOC_004638	XLOC_004638	GB48007	Group13.6:163256-186288	PBS5	IAPV5	OK	52.871	28.5807	-0.887439	-2.49186	5e-05	0.00235616	yes
XLOC_006863	XLOC_006863	GB52446	Group2.17:66631-77286	PBS5	IAPV5	OK	16.3355	8.76938	-0.897463	-1.92326	0.0015	0.0374736	yes
XLOC_002401	XLOC_002401	GB51163	Group10.26:2382939-2405678	PBS5	IAPV5	OK	13.4384	7.09168	-0.922166	-1.84492	0.00165	0.0405085	yes
XLOC_006607	XLOC_006607	GB45609	Group16.6:136525-142449	PBS5	IAPV5	OK	21.977	11.4251	-0.943786	-2.16761	0.0002	0.00761916	yes
XLOC_001923	XLOC_001923	GB55879	Group10.17:55690-71401	PBS5	IAPV5	OK	8.26576	4.29698	-0.943823	-2.05613	0.0004	0.0138578	yes
XLOC_009117	XLOC_009117	GB42049	Group5.11:117936-125979	PBS5	IAPV5	OK	78.9949	40.9358	-0.948397	-2.11196	0.0005	0.0164076	yes
XLOC_006856	XLOC_006856	GB46581	Group2.15:1112636-1144483	PBS5	IAPV5	OK	75.9142	39.2866	-0.950333	-1.90071	0.0011	0.0301303	yes
XLOC_011724	XLOC_011724	GB48853	Group8.14:43422-53592	PBS5	IAPV5	OK	44.535	23.0034	-0.953095	-2.71547	5e-05	0.00235616	yes
XLOC_003280	XLOC_003280	GB44980	Group11.18:3013399-3020678	PBS5	IAPV5	OK	125.75	64.8922	-0.954441	-2.35231	5e-05	0.00235616	yes
XLOC_008391	XLOC_008391	GB40996	Group4.11:267286-270286	PBS5	IAPV5	OK	13.2065	6.8048	-0.956619	-2.11694	0.00045	0.0151673	yes
XLOC_005248	XLOC_005248	GB41637	Group14.15:648403-648758	PBS5	IAPV5	OK	32320.8	16647.4	-0.957167	-2.2272	0.00015	0.00603826	yes
XLOC_012247	XLOC_012247	GB40336	Group8.6:1841035-1845148	PBS5	IAPV5	OK	45.2155	23.2214	-0.961366	-2.41508	5e-05	0.00235616	yes
XLOC_003413	XLOC_003413	GB43192	Group11.20:427202-430707	PBS5	IAPV5	OK	217.913	111.881	-0.961783	-2.58541	5e-05	0.00235616	yes
XLOC_007047	XLOC_007047	GB49809	Group2.18:934410-980310	PBS5	IAPV5	OK	35.6145	18.2112	-0.967636	-1.94518	0.0013	0.0341955	yes
XLOC_000274	XLOC_000274	GB48993	Group1.15:859130-865507	PBS5	IAPV5	OK	12.0575	6.14921	-0.971455	-2.18746	0.0001	0.00426738	yes
XLOC_004612	XLOC_004612	GB50672	Group13.5:52128-75115	PBS5	IAPV5	OK	106.905	54.3901	-0.974909	-2.55933	5e-05	0.00235616	yes
XLOC_004441	XLOC_004441	GB40278	Group13.14:201060-208081	PBS5	IAPV5	OK	118.352	59.7985	-0.984908	-2.77811	5e-05	0.00235616	yes
XLOC_007282	XLOC_007282	GB55469	Group2.19:726827-735513	PBS5	IAPV5	OK	18.9928	9.55201	-0.991576	-2.26882	0.0003	0.0108865	yes
XLOC_009471	XLOC_009471	GB44503	Group5.14:1147202-1152785	PBS5	IAPV5	OK	45.3956	22.8094	-0.992923	-2.57319	0.0001	0.00426738	yes
XLOC_009805	XLOC_009805	GB45673	Group5.20:139367-148312	PBS5	IAPV5	OK	342.359	171.771	-0.995024	-2.16932	0.0001	0.00426738	yes
XLOC_004658	XLOC_004658	GB47990	Group13.6:289129-292273	PBS5	IAPV5	OK	365.25	183.233	-0.995204	-2.7991	5e-05	0.00235616	yes
XLOC_011841	XLOC_011841	GB51760	Group8.21:800005-803539	PBS5	IAPV5	OK	146.161	73.0316	-1.00097	-2.83887	5e-05	0.00235616	yes
XLOC_009742	XLOC_009742	GB45688	Group5.20:97896-119651	PBS5	IAPV5	OK	440.341	217.856	-1.01525	-2.58467	0.0001	0.00426738	yes
XLOC_009212	XLOC_009212	GB48668	Group5.12:936847-937760	PBS5	IAPV5	OK	71.9909	35.4531	-1.0219	-1.86695	0.0019	0.0449802	yes
XLOC_007191	XLOC_007191	GB55615	Group2.19:2071983-2074811	PBS5	IAPV5	OK	109.649	53.9537	-1.0231	-2.4923	5e-05	0.00235616	yes
XLOC_001392	XLOC_001392	GB48029	Group1.4:206636-210351	PBS5	IAPV5	OK	131.857	64.8119	-1.02465	-2.86401	5e-05	0.00235616	yes
XLOC_009964	XLOC_009964	GB46762	Group5.9:850905-852445	PBS5	IAPV5	OK	107.226	52.5531	-1.0288	-2.42556	5e-05	0.00235616	yes
XLOC_011084	XLOC_011084	GB43301	Group7.17:104616-110227	PBS5	IAPV5	OK	41.5428	20.3488	-1.02965	-2.80755	5e-05	0.00235616	yes
XLOC_008894	XLOC_008894	GB49545	Group4.6:402699-403585	PBS5	IAPV5	OK	61.9116	30.2422	-1.03364	-2.03738	0.00055	0.0174717	yes
XLOC_008840	XLOC_008840	GB49580	Group4.6:410930-412845	PBS5	IAPV5	OK	175.854	85.7373	-1.03638	-2.60966	5e-05	0.00235616	yes
XLOC_006311	XLOC_006311	GB54397	Group16.2:1535302-1538640	PBS5	IAPV5	OK	189.301	92.0344	-1.04044	-2.83543	5e-05	0.00235616	yes
XLOC_001883	XLOC_001883	GB46368	Group10.13:115065-118343	PBS5	IAPV5	OK	261.752	126.884	-1.04469	-2.78902	5e-05	0.00235616	yes
XLOC_009661	XLOC_009661	GB41308	Group5.18:107356-108487	PBS5	IAPV5	OK	249.66	120.753	-1.04791	-2.98314	5e-05	0.00235616	yes
XLOC_007270	XLOC_007270	GB55481	Group2.19:418221-427048	PBS5	IAPV5	OK	9.94331	4.79509	-1.05217	-2.29942	0.0002	0.00761916	yes
XLOC_000823	XLOC_000823	GB55302	Group1.27:261080-285783	PBS5	IAPV5	OK	245.298	117.992	-1.05584	-2.4329	5e-05	0.00235616	yes
XLOC_002275	XLOC_002275	GB51029	Group10.26:53095-56522	PBS5	IAPV5	OK	52.436	25.2163	-1.0562	-2.79981	5e-05	0.00235616	yes
XLOC_008714	XLOC_008714	GB54893	Group4.4:131942-317118	PBS5	IAPV5	OK	37.2227	17.8617	-1.05931	-2.33745	0.0002	0.00761916	yes
XLOC_010207	XLOC_010207	GB52171	Group6.14:187056-209964	PBS5	IAPV5	OK	6.06306	2.90418	-1.06192	-1.90069	0.00165	0.0405085	yes
XLOC_008337	XLOC_008337	GB49649	Group4.1:54786-68026	PBS5	IAPV5	OK	75.6667	35.9348	-1.07427	-2.85792	5e-05	0.00235616	yes
XLOC_013675	XLOC_013675	GB54642	GroupUn167:9512-12835	PBS5	IAPV5	OK	20.1253	9.54057	-1.07686	-1.88179	0.0015	0.0374736	yes
XLOC_001402	XLOC_001402	GB48022	Group1.4:199046-203075	PBS5	IAPV5	OK	79.8723	37.4276	-1.09359	-2.83533	5e-05	0.00235616	yes
XLOC_007094	XLOC_007094	GB55515	Group2.19:111697-113707	PBS5	IAPV5	OK	88.8531	41.3716	-1.10278	-2.89604	5e-05	0.00235616	yes
XLOC_005123	XLOC_005123	GB52701	Group14.14:888578-900785	PBS5	IAPV5	OK	23.1481	10.7639	-1.10469	-3.01535	5e-05	0.00235616	yes
XLOC_006034	XLOC_006034	GB50010	Group15.19:2170376-2172987	PBS5	IAPV5	OK	36.1119	16.7632	-1.10718	-2.56812	5e-05	0.00235616	yes
XLOC_013442	XLOC_013442	GB49419	GroupUn126:35758-43681	PBS5	IAPV5	OK	4.8746	2.25727	-1.11071	-1.97314	0.0011	0.0301303	yes
XLOC_001854	XLOC_001854	GB53589	Group10.10:202445-204644	PBS5	IAPV5	OK	26.8459	12.3612	-1.11888	-2.57845	5e-05	0.00235616	yes
XLOC_003264	XLOC_003264	GB44996	Group11.18:2869505-2873834	PBS5	IAPV5	OK	1086.65	499.593	-1.12107	-2.27791	0.0001	0.00426738	yes
XLOC_010705	XLOC_010705	GB53532	Group6.32:364325-365837	PBS5	IAPV5	OK	14.1066	6.4849	-1.12121	-2.04629	0.0008	0.0238156	yes
XLOC_013069	XLOC_013069	GB53362	Group9.12:527114-532361	PBS5	IAPV5	OK	103.298	47.4325	-1.12286	-1.92558	0.0021	0.0484462	yes
XLOC_013193	XLOC_013193	GB41388	Group9.4:419596-428196	PBS5	IAPV5	OK	50.5015	23.1385	-1.12603	-2.24879	0.0004	0.0138578	yes
XLOC_001585	XLOC_001585	GB53976	Group1.42:856177-957199	PBS5	IAPV5	OK	7.00089	3.20289	-1.12816	-2.86271	5e-05	0.00235616	yes
XLOC_006035	XLOC_006035	GB50009	Group15.19:2173720-2174829	PBS5	IAPV5	OK	2417.76	1096.59	-1.14064	-3.14782	5e-05	0.00235616	yes
XLOC_010473	XLOC_010473	GB41495	Group6.20:887829-891880	PBS5	IAPV5	OK	27.0842	12.2733	-1.14193	-2.80661	5e-05	0.00235616	yes
XLOC_006488	XLOC_006488	GB51250	Group16.4:1841135-1843069	PBS5	IAPV5	OK	37.2699	16.8539	-1.14493	-1.98694	0.00105	0.0293263	yes
XLOC_011744	XLOC_011744	GB48842	Group8.14:197726-201015	PBS5	IAPV5	OK	2132.59	962.441	-1.14784	-2.62873	5e-05	0.00235616	yes
XLOC_003480	XLOC_003480	GB43143	Group11.20:183602-186448	PBS5	IAPV5	OK	25.375	11.3228	-1.16418	-2.46351	5e-05	0.00235616	yes
XLOC_005920	XLOC_005920	GB50283	Group15.19:3789265-3806690	PBS5	IAPV5	OK	13.694	6.10534	-1.1654	-2.83881	5e-05	0.00235616	yes
XLOC_009211	XLOC_009211	GB48667	Group5.12:932868-936067	PBS5	IAPV5	OK	9.00035	4.0112	-1.16595	-1.93258	0.00125	0.033232	yes
XLOC_004622	XLOC_004622	GB50662	Group13.5:498271-504336	PBS5	IAPV5	OK	1026.43	456.878	-1.16776	-2.07051	0.0014	0.0357846	yes
XLOC_011928	XLOC_011928	GB52590	Group8.3:2-14904	PBS5	IAPV5	OK	320.263	141.67	-1.17672	-2.62311	5e-05	0.00235616	yes
XLOC_014636	XLOC_014636	GB55736	GroupUn4212:0-3965	PBS5	IAPV5	OK	55.0974	24.0185	-1.19784	-3.10496	5e-05	0.00235616	yes
XLOC_011981	XLOC_011981	GB41172	Group8.5:211426-214562	PBS5	IAPV5	OK	14.2295	6.19506	-1.19969	-2.21608	0.0004	0.0138578	yes
XLOC_001733	XLOC_001733	GB53209	Group1.7:341712-346936	PBS5	IAPV5	OK	3.81069	1.65901	-1.19973	-2.09283	0.00035	0.0123845	yes
XLOC_007082	XLOC_007082	GB49750	Group2.18:1213870-1216147	PBS5	IAPV5	OK	73.6876	32.0119	-1.20282	-3.0166	5e-05	0.00235616	yes
XLOC_007717	XLOC_007717	GB41240	Group3.16:384672-401670	PBS5	IAPV5	OK	25.7949	11.183	-1.20578	-2.01936	0.00105	0.0293263	yes
XLOC_007875	XLOC_007875	GB49110	Group3.4:325160-326558	PBS5	IAPV5	OK	105.345	45.0338	-1.22604	-2.53111	5e-05	0.00235616	yes
XLOC_012406	XLOC_012406	GB43824	Group8.8:732319-737524	PBS5	IAPV5	OK	51.588	21.926	-1.23439	-2.90056	5e-05	0.00235616	yes
XLOC_006574	XLOC_006574	GB47565	Group16.5:547498-548539	PBS5	IAPV5	OK	1343.71	568.274	-1.24156	-3.16389	5e-05	0.00235616	yes
XLOC_010938	XLOC_010938	GB55701	Group6.38:702382-704874	PBS5	IAPV5	OK	184.512	78.0271	-1.24167	-3.48376	5e-05	0.00235616	yes
XLOC_013295	XLOC_013295	GB49010	GroupUn1017:3480-12536	PBS5	IAPV5	OK	12.7284	5.3706	-1.24489	-1.9338	0.0015	0.0374736	yes
XLOC_006104	XLOC_006104	GB49937	Group15.19:3896505-3903719	PBS5	IAPV5	OK	183.043	76.8715	-1.25166	-3.41378	5e-05	0.00235616	yes
XLOC_002067	XLOC_002067	GB48436	Group10.23:1083809-1098489	PBS5	IAPV5	OK	234.271	97.88	-1.25909	-3.06965	5e-05	0.00235616	yes
XLOC_007874	XLOC_007874	GB49109	Group3.4:319721-323381	PBS5	IAPV5	OK	41.5109	17.3159	-1.26139	-2.98665	5e-05	0.00235616	yes
XLOC_008997	XLOC_008997	GB50453	Group4.9:210811-212403	PBS5	IAPV5	OK	16.184	6.71625	-1.26884	-2.00632	0.00105	0.0293263	yes
XLOC_000850	XLOC_000850	GB55263	Group1.27:369438-372350	PBS5	IAPV5	OK	86.1936	35.4565	-1.28153	-3.50825	5e-05	0.00235616	yes
XLOC_003071	XLOC_003071	GB45193	Group11.18:3201083-3203988	PBS5	IAPV5	OK	13.3275	5.41902	-1.2983	-2.4515	0.0001	0.00426738	yes
XLOC_011145	XLOC_011145	GB47971	Group7.19:215643-218394	PBS5	IAPV5	OK	66.8805	26.7603	-1.32149	-2.83325	5e-05	0.00235616	yes
XLOC_013527	XLOC_013527	GB48832	GroupUn14:75940-78396	PBS5	IAPV5	OK	7.27329	2.90142	-1.32585	-1.93861	0.0015	0.0374736	yes
XLOC_007908	XLOC_007908	GB49093	Group3.4:163881-182276	PBS5	IAPV5	OK	15.8483	6.30854	-1.32895	-2.37786	0.0001	0.00426738	yes
XLOC_008277	XLOC_008277	GB53753	Group3.9:2271060-2274564	PBS5	IAPV5	OK	176.405	70.1545	-1.33028	-3.69561	5e-05	0.00235616	yes
XLOC_012631	XLOC_012631	GB42769	Group9.10:714643-720519	PBS5	IAPV5	OK	138.052	54.394	-1.3437	-3.17203	5e-05	0.00235616	yes
XLOC_004654	XLOC_004654	GB47994	Group13.6:267791-273152	PBS5	IAPV5	OK	22.6588	8.91979	-1.34499	-2.57065	0.0001	0.00426738	yes
XLOC_003325	XLOC_003325	GB44932	Group11.18:3822135-3824383	PBS5	IAPV5	OK	109.833	42.8727	-1.35719	-3.74534	5e-05	0.00235616	yes
XLOC_006225	XLOC_006225	GB54447	Group15.9:233338-233884	PBS5	IAPV5	OK	28.4222	10.9982	-1.36975	-1.93793	0.0017	0.0414292	yes
XLOC_006734	XLOC_006734	GB50829	Group2.11:1158731-1219641	PBS5	IAPV5	OK	5.30974	2.03531	-1.38339	-2.22418	0.0002	0.00761916	yes
XLOC_009842	XLOC_009842	GB45633	Group5.20:626534-632031	PBS5	IAPV5	OK	19.7235	7.55953	-1.38355	-2.70081	5e-05	0.00235616	yes
XLOC_008184	XLOC_008184	GB55774	Group3.8:1078250-1080614	PBS5	IAPV5	OK	18.1439	6.83037	-1.40945	-2.53239	5e-05	0.00235616	yes
XLOC_005202	XLOC_005202	GB41732	Group14.15:1325751-1328195	PBS5	IAPV5	OK	115.042	43.2598	-1.41107	-3.95648	5e-05	0.00235616	yes
XLOC_003500	XLOC_003500	GB43123	Group11.20:464293-484139	PBS5	IAPV5	OK	31.9107	11.9477	-1.41731	-3.63049	5e-05	0.00235616	yes
XLOC_010220	XLOC_010220	GB52158	Group6.14:585022-589292	PBS5	IAPV5	OK	7.07324	2.62625	-1.42937	-2.20274	0.00035	0.0123845	yes
XLOC_008468	XLOC_008468	GB44169	Group4.13:951055-953631	PBS5	IAPV5	OK	11.3921	4.21538	-1.43429	-2.44364	5e-05	0.00235616	yes
XLOC_007244	XLOC_007244	GB55669	Group2.19:3777732-3779223	PBS5	IAPV5	OK	12.4398	4.5645	-1.44643	-2.29067	0.0004	0.0138578	yes
XLOC_004550	XLOC_004550	GB48271	Group13.4:533289-548935	PBS5	IAPV5	OK	7.39357	2.69643	-1.45522	-2.71591	5e-05	0.00235616	yes
XLOC_010746	XLOC_010746	GB42385	Group6.36:296304-302108	PBS5	IAPV5	OK	50.2267	18.042	-1.4771	-3.77428	5e-05	0.00235616	yes
XLOC_010247	XLOC_010247	GB46047	Group6.15:129090-136697	PBS5	IAPV5	OK	3.5308	1.26054	-1.48595	-2.20522	0.0002	0.00761916	yes
XLOC_004316	XLOC_004316	GB47791	Group13.10:58778-67069	PBS5	IAPV5	OK	10.8645	3.86621	-1.49063	-2.26789	0.00045	0.0151673	yes
XLOC_009575	XLOC_009575	GB47849	Group5.15:236692-239569	PBS5	IAPV5	OK	167.298	59.5036	-1.49137	-3.74338	5e-05	0.00235616	yes
XLOC_006160	XLOC_006160	GB46222	Group15.5:444034-445844	PBS5	IAPV5	OK	12869.1	4551.89	-1.49938	-2.95782	5e-05	0.00235616	yes
XLOC_002879	XLOC_002879	GB47270	Group11.16:814936-818219	PBS5	IAPV5	OK	29.3192	10.3095	-1.50787	-3.02903	5e-05	0.00235616	yes
XLOC_012298	XLOC_012298	GB54507	Group8.7:962542-998800	PBS5	IAPV5	OK	547.309	192.044	-1.51092	-2.75066	5e-05	0.00235616	yes
XLOC_002146	XLOC_002146	GB48335	Group10.23:1292879-1294079	PBS5	IAPV5	OK	729.949	252.535	-1.53131	-3.18623	5e-05	0.00235616	yes
XLOC_000048	XLOC_000048	GB42146	Group1.1:1016795-1017215	PBS5	IAPV5	OK	366.986	126.621	-1.53521	-3.61585	5e-05	0.00235616	yes
XLOC_012920	XLOC_012920	GB42594	Group9.10:3792975-3799004	PBS5	IAPV5	OK	6.00643	2.04615	-1.55359	-2.2317	0.0012	0.0321606	yes
XLOC_007297	XLOC_007297	GB55452	Group2.19:887201-887947	PBS5	IAPV5	OK	799.755	271.019	-1.56117	-4.26891	5e-05	0.00235616	yes
XLOC_012070	XLOC_012070	GB40493	Group8.6:504060-504979	PBS5	IAPV5	OK	22.0608	7.44435	-1.56727	-2.21501	0.00145	0.0365923	yes
XLOC_007443	XLOC_007443	GB46312	Group2.5:153923-159012	PBS5	IAPV5	OK	142.069	47.685	-1.57498	-3.4897	5e-05	0.00235616	yes
XLOC_003814	XLOC_003814	GB40684	Group12.13:1368465-1370023	PBS5	IAPV5	OK	6.48814	2.16266	-1.585	-2.10404	0.00065	0.0199474	yes
XLOC_012653	XLOC_012653	GB42792	Group9.10:1007682-1018704	PBS5	IAPV5	OK	9.10315	3.00429	-1.59934	-2.12028	0.00095	0.0269113	yes
XLOC_011146	XLOC_011146	GB47972	Group7.19:218570-220845	PBS5	IAPV5	OK	79.2498	26.0844	-1.60322	-2.25596	0.00045	0.0151673	yes
XLOC_001933	XLOC_001933	GB55889	Group10.17:361661-400508	PBS5	IAPV5	OK	18.9428	6.23293	-1.60367	-2.98425	5e-05	0.00235616	yes
XLOC_012876	XLOC_012876	GB42640	Group9.10:2420942-2424769	PBS5	IAPV5	OK	4.51648	1.45836	-1.63086	-2.11137	0.00065	0.0199474	yes
XLOC_011551	XLOC_011551	GB46277	Group7.7:274932-282335	PBS5	IAPV5	OK	8.75295	2.80215	-1.64323	-2.37536	0.00015	0.00603826	yes
XLOC_010380	XLOC_010380	GB48560	Group6.16:51638-61466	PBS5	IAPV5	OK	4.13691	1.3174	-1.65086	-2.03158	0.002	0.0466808	yes
XLOC_009040	XLOC_009040	GB50438	Group4.9:49387-145005	PBS5	IAPV5	OK	124.22	39.1545	-1.66565	-3.80029	5e-05	0.00235616	yes
XLOC_012814	XLOC_012814	GB42704	Group9.10:1057813-1065492	PBS5	IAPV5	OK	63.4443	19.8303	-1.67778	-4.07306	5e-05	0.00235616	yes
XLOC_011432	XLOC_011432	GB48134	Group7.24:229878-233213	PBS5	IAPV5	OK	11.3332	3.53329	-1.68147	-2.78764	0.0001	0.00426738	yes
XLOC_012248	XLOC_012248	GB40335	Group8.6:1861118-1868721	PBS5	IAPV5	OK	15.1404	4.71793	-1.68218	-2.78624	5e-05	0.00235616	yes
XLOC_008745	XLOC_008745	GB53141	Group4.5:1139834-1142464	PBS5	IAPV5	OK	89.6332	27.6769	-1.69535	-3.48925	5e-05	0.00235616	yes
XLOC_001182	XLOC_001182	GB42217	Group1.34:31408-36043	PBS5	IAPV5	OK	85.8211	26.451	-1.69801	-3.39425	5e-05	0.00235616	yes
XLOC_008888	XLOC_008888	GB49552	Group4.6:215743-220341	PBS5	IAPV5	OK	15.7191	4.82669	-1.70342	-2.78126	5e-05	0.00235616	yes
XLOC_014265	XLOC_014265	GB48193	GroupUn308:13488-17732	PBS5	IAPV5	OK	11.9245	3.56044	-1.74381	-2.53046	0.0002	0.00761916	yes
XLOC_013735	XLOC_013735	GB43693	GroupUn18:96309-103741	PBS5	IAPV5	OK	4.65482	1.32484	-1.81291	-2.2371	0.00065	0.0199474	yes
XLOC_007281	XLOC_007281	GB55470	Group2.19:642757-673416	PBS5	IAPV5	OK	5.49022	1.55798	-1.81719	-2.7959	0.0001	0.00426738	yes
XLOC_008193	XLOC_008193	GB55765	Group3.8:1139498-1142856	PBS5	IAPV5	OK	8.7158	2.44931	-1.83126	-2.96416	5e-05	0.00235616	yes
XLOC_003291	XLOC_003291	GB44968	Group11.18:3372483-3386760	PBS5	IAPV5	OK	2.42601	0.671645	-1.85281	-2.23104	0.00065	0.0199474	yes
XLOC_005450	XLOC_005450	GB43576	Group14.9:996615-998411	PBS5	IAPV5	OK	28.7255	7.80918	-1.87909	-2.25405	0.00065	0.0199474	yes
XLOC_011732	XLOC_011732	GB48861	Group8.14:187762-190400	PBS5	IAPV5	OK	21.2829	5.57234	-1.93334	-3.22759	5e-05	0.00235616	yes
XLOC_004840	XLOC_004840	GB43722	Group14.10:5517-15221	PBS5	IAPV5	OK	6.45976	1.67458	-1.94768	-3.57744	5e-05	0.00235616	yes
XLOC_011733	XLOC_011733	GB48862	Group8.14:209840-211681	PBS5	IAPV5	OK	123.357	30.2616	-2.02728	-4.28777	5e-05	0.00235616	yes
XLOC_005856	XLOC_005856	GB50218	Group15.19:2066862-2071227	PBS5	IAPV5	OK	156.984	37.4269	-2.06847	-3.80375	5e-05	0.00235616	yes
XLOC_013535	XLOC_013535	GB48823	GroupUn14:89411-90516	PBS5	IAPV5	OK	1224.39	281.387	-2.12143	-4.11928	5e-05	0.00235616	yes
XLOC_012663	XLOC_012663	GB42802	Group9.10:1138532-1148666	PBS5	IAPV5	OK	111.723	25.5265	-2.12985	-5.6487	5e-05	0.00235616	yes
XLOC_005451	XLOC_005451	GB43575	Group14.9:1001104-1033167	PBS5	IAPV5	OK	17.6659	4.01738	-2.13664	-3.7013	5e-05	0.00235616	yes
XLOC_008445	XLOC_008445	GB44146	Group4.13:551437-553261	PBS5	IAPV5	OK	11.3304	2.50103	-2.1796	-3.03392	5e-05	0.00235616	yes
XLOC_012661	XLOC_012661	GB42800	Group9.10:1116111-1126097	PBS5	IAPV5	OK	3.43841	0.674699	-2.34943	-2.86761	5e-05	0.00235616	yes
XLOC_005926	XLOC_005926	GB50290	Group15.19:3982147-3992590	PBS5	IAPV5	OK	5.71648	1.08276	-2.40041	-2.94613	5e-05	0.00235616	yes
XLOC_006317	XLOC_006317	GB54404	Group16.2:1631392-1643141	PBS5	IAPV5	OK	25.4	4.71985	-2.42802	-4.28624	5e-05	0.00235616	yes
XLOC_011587	XLOC_011587	GB42557	Group7.9:332531-334683	PBS5	IAPV5	OK	75.8724	14.0165	-2.43645	-2.43937	0.0011	0.0301303	yes
XLOC_012658	XLOC_012658	GB42797	Group9.10:1080820-1085741	PBS5	IAPV5	OK	33.8123	6.24044	-2.43783	-4.6455	5e-05	0.00235616	yes
XLOC_005178	XLOC_005178	GB41708	Group14.15:657895-658222	PBS5	IAPV5	OK	22340.5	3924.67	-2.50902	-4.88057	5e-05	0.00235616	yes
XLOC_003811	XLOC_003811	GB40681	Group12.13:1148043-1291754	PBS5	IAPV5	OK	25.1209	4.37839	-2.52041	-4.57535	5e-05	0.00235616	yes
XLOC_011584	XLOC_011584	GB42554	Group7.9:313174-314798	PBS5	IAPV5	OK	20.3216	3.36182	-2.5957	-3.52471	5e-05	0.00235616	yes
XLOC_015165	XLOC_015165	GB51874	GroupUn778:66-4365	PBS5	IAPV5	OK	6.26524	1.0303	-2.6043	-3.19157	5e-05	0.00235616	yes
XLOC_011271	XLOC_011271	GB42426	Group7.21:1274590-1283759	PBS5	IAPV5	OK	19.8444	3.19763	-2.63366	-5.15084	5e-05	0.00235616	yes
XLOC_004856	XLOC_004856	GB43739	Group14.10:483394-488039	PBS5	IAPV5	OK	3.77014	0.581866	-2.69586	-2.59737	0.00145	0.0365923	yes
XLOC_011742	XLOC_011742	GB48844	Group8.14:173192-178882	PBS5	IAPV5	OK	209.352	32.2853	-2.69698	-5.55787	5e-05	0.00235616	yes
XLOC_014696	XLOC_014696	GB48492	GroupUn4341:182-3153	PBS5	IAPV5	OK	27.5656	4.01216	-2.78042	-3.81193	5e-05	0.00235616	yes
XLOC_008725	XLOC_008725	GB53119	Group4.5:131738-132928	PBS5	IAPV5	OK	238.977	34.1719	-2.80599	-5.17856	5e-05	0.00235616	yes
XLOC_013528	XLOC_013528	GB48833	GroupUn14:96202-97304	PBS5	IAPV5	OK	1570.37	222.203	-2.82115	-5.4418	5e-05	0.00235616	yes
XLOC_013303	XLOC_013303	GB41110	GroupUn1029:2642-3496	PBS5	IAPV5	OK	19.1897	2.62914	-2.86767	-3.00064	0.0002	0.00761916	yes
XLOC_009418	XLOC_009418	GB44710	Group5.14:2699688-2703239	PBS5	IAPV5	OK	227.903	30.539	-2.89969	-7.17798	5e-05	0.00235616	yes
XLOC_011943	XLOC_011943	GB51419	Group8.4:145531-148265	PBS5	IAPV5	OK	22.0405	2.8096	-2.97172	-4.41518	5e-05	0.00235616	yes
XLOC_006576	XLOC_006576	GB47563	Group16.5:554136-555270	PBS5	IAPV5	OK	20.5133	2.42156	-3.08255	-4.27601	5e-05	0.00235616	yes
XLOC_012662	XLOC_012662	GB42801	Group9.10:1127710-1135953	PBS5	IAPV5	OK	20.7036	2.36459	-3.13022	-4.80681	5e-05	0.00235616	yes		LOC552783 MFS-type transporter C6orf192 homolog
XLOC_011586	XLOC_011586	GB42556	Group7.9:327831-331665	PBS5	IAPV5	OK	132.06	14.1869	-3.21856	-7.39288	0.00195	0.0458365	yes
XLOC_005928	XLOC_005928	GB50116	Group15.19:104849-105734	PBS5	IAPV5	OK	95.5635	9.56631	-3.32042	-4.61409	5e-05	0.00235616	yes
XLOC_009711	XLOC_009711	GB52324	Group5.2:1588347-1589789	PBS5	IAPV5	OK	1314.98	128.212	-3.35844	-7.55317	5e-05	0.00235616	yes
XLOC_009019	XLOC_009019	GB50477	Group4.9:1273165-1274244	PBS5	IAPV5	OK	794.657	72.3767	-3.45673	-7.73052	5e-05	0.00235616	yes
XLOC_005176	XLOC_005176	GB41706	Group14.15:652140-652864	PBS5	IAPV5	OK	3668.78	253.102	-3.85751	-6.80614	5e-05	0.00235616	yes
XLOC_009876	XLOC_009876	GB55029	Group5.5:73858-76790	PBS5	IAPV5	OK	33.9058	2.10752	-4.00792	-5.6762	5e-05	0.00235616	yes
XLOC_011063	XLOC_011063	GB49219	Group7.12:461240-466421	PBS5	IAPV5	OK	12.4211	0.20622	-5.91247	-4.84914	0.00135	0.0347747	yes

## Sheet: DEG 20h IAPV vs Dm immune 
Overlap with Drosophila melanogaster acute antiviral response genes from Xu et al.					0 - absent	1 - present			Bee gene ID OGS3.1
Flybase ID	Gene Symbol	Cdk9-Dependence	RNA Pol II (Rpb3)	NELF (NELF B)	DSIF (Spt5)	Short Reads	Bee gene ID OGS2	Bee gene	20h IAPV	Log fold
FBgn0053715	Msp-300	0	1	1	1	1	GB14970	CG33549	GB40006	3.12547
FBgn0032340	Ge-1	1	1	0	0	0	GB11279	CG6181	GB40017	0.788931
FBgn0032348	CG4751	0	0	0	0	1	GB14412	CG4751	GB40071	0.457976
FBgn0003396	shn	1	1	1	1	1	GB12724	CG7734	GB40251	2.04275
FBgn0030710	CG8924	1	1	1	1	1	GB16366	CG8924	GB40303	1.22948
FBgn0032717	CG10600	0	1	0	0	1	GB15644	CG10600	GB40319	0.498818
FBgn0040397	CG3655	0	0	1	1	1	GB11088	CG3655	GB40343	-0.598404
FBgn0015589	Apc	1	1	1	1	1	GB17140	CG1451	GB40348	-1.91799
FBgn0024985	CG11448	1	0	0	0	1	GB10813	CG11448	GB40358	2.55448
FBgn0040773	CG2249	1	1	0	0	0	GB17614	CG2249	GB40462	-0.457881
FBgn0028703	Nhe3	1	1	1	1	1	GB16112	CG11328	GB40578	2.31682
FBgn0004575	Syn	0	0	0	0	0	GB12564	CG3985	GB40626	-1.52963
FBgn0034240	MESR4	1	1	1	1	1	GB12843	CG4903	GB40859	-0.941561
FBgn0005536	Mbs	0	1	1	1	1	GB15661	CG32156	GB41075	0.921046
FBgn0031752	CG9044	1	0	0	0	0	GB11519	CG9044	GB41117	0.514567
FBgn0011474	pr-set7	0	1	0	1	0	GB15777	CG3307	GB41135	2.38136
FBgn0034521	Mgat1	0	0	0	0	1	GB16928	CG13431	GB41169	0.817913
FBgn0036451	CG9425	0	1	0	0	1	GB12802	CG9425	GB41378	-0.709172
FBgn0051064	CG31064	1	0	0	0	1	GB11250	CG31064	GB41401	1.03399
FBgn0023097	bon	1	1	1	1	1	GB19062	CG5206	GB41450	2.12318
FBgn0039920	CG11360	0	1	1	1	0	GB13823	CG11360	GB41523	-1.80117
FBgn0005386	ash1	0	1	1	0	1	GB12658	CG8887	GB41639	-1.35049
FBgn0000464	Lar	0	0	0	0	1	GB15344	CG10443	GB41645	-3.63978
FBgn0035111	CG16940	0	1	1	0	1	GB12193	CG16940	GB41692	-0.706087
FBgn0000578	ena	1	1	1	1	1	GB17061	CG15112	GB41703	-1.18073
FBgn0033920	Als	0	0	0	0	0	GB20133	CG8561	GB41723	-4.00166
FBgn0021760	chb	1	1	1	1	1	GB16396	CG32435	GB41739	2.1655
FBgn0051151	wge	0	1	0	0	1	GB11594	CG31151	GB41747	-1.82981
FBgn0052113	CG32113	1	0	0	0	1	GB16902	CG32113	GB41847	-2.1859
FBgn0023531	CG32809	1	0	0	0	1	GB19994	CG32809	GB41894	-1.00574
FBgn0051368	CG31368	0	0	0	0	0	GB19403	CG31368	GB42016	-1.61712
FBgn0035101	p130CAS	0	1	1	1	1	GB18435	CG1212	GB42156	-0.437143
FBgn0025800	Smox	1	1	0	0	1	GB19607	CG2262	GB42213	2.16207
FBgn0035720	CG10077	0	1	0	0	1	GB15283	CG10077	GB42279	1.06923
FBgn0003177	pyd	1	1	1	1	1	GB19524	CG31349	GB42401	-0.775279
FBgn0051122	CG31122	0	1	0	1	1	GB15105	CG31122	GB42429	1.87577
FBgn0024807	DIP1	0	1	0	1	1	GB10360	CG17686	GB42448	0.780112
FBgn0027598	CG31012	1	1	1	1	1	GB12421	CG31012	GB42478	1.6557
FBgn0052698	CG32698	0	0	0	0	0	GB17867	CG32698	GB42541	-2.72962
FBgn0034603	Glycogenin	1	1	1	0	1	GB16294	CG9480	GB42652	1.60175
FBgn0004852	Ac76E	0	0	1	1	1	GB15583	CG7978	GB42675	-1.64587
FBgn0030960	CG7053	0	0	0	0	0	GB13386	CG7053	GB42677	1.77895
FBgn0021818	cnk	1	1	1	1	1	GB15659	CG6556	GB42716	-0.60877
FBgn0032305	CG6700	0	1	1	1	1	GB16064	CG6700	GB42840	-1.36089
FBgn0037338	Snm1	0	0	0	0	1	GB15982	CG10018	GB42861	0.679101
FBgn0031170	CG1718	0	0	0	0	0	GB12083	CG1718	GB42875	-1.01744
FBgn0030049	CG11265	1	0	0	0	0	GB15149	CG11265	GB42920	1.34976
FBgn0031030	Tao-1	0	1	1	1	1	GB10074	CG14217	GB42933	0.650843
FBgn0052030	Fhos	1	1	1	1	1	GB13180	CG32030	GB43054	-2.21396
FBgn0051536	Cdep	1	1	1	1	1	GB13815	CG31536	GB43111	-1.21257
FBgn0033062	CG7843	1	0	0	0	1	GB14624	CG7843	GB43113	-1.01523
FBgn0033757	muskelin	0	0	0	0	1	GB11415	CG8811	GB43213	2.0124
FBgn0000307	chif	1	1	1	1	0	GB15393	CG5813	GB43217	-1.20464
FBgn0037963	Cad87A	1	0	0	0	0	GB18254	CG6977	GB43304	-1.82482
FBgn0000459	disco	1	1	1	0	0	GB14651	CG9908	GB43407	-0.922654
FBgn0001257	ImpL2	1	1	1	1	1	GB17369	CG15009	GB43504	1.22208
FBgn0034071	CG8405	0	0	0	0	0	GB15353	CG8405	GB43709	2.19435
FBgn0003416	sl	1	0	0	0	1	GB14618	CG4200	GB43730	1.46663
FBgn0035497	CG14995	1	1	1	1	1	GB15454	CG14995	GB43733	2.47946
FBgn0032681	CG10283	1	0	0	0	0	GB16436	CG10283	GB43872	1.35152
FBgn0061200	Nup153	1	1	1	1	1	GB11623	CG4453	GB43945	1.78927
FBgn0022800	Cad96Ca	1	0	0	0	0	GB11488	CG10244	GB43963	-1.83763
FBgn0032409	Ced-12	0	0	0	0	0	GB12569	CG5336	GB44082	0.811332
FBgn0000256	capu	1	0	0	0	1	GB10982	CG3399	GB44119	-2.31984
FBgn0027595	CG5629	1	0	0	0	0	GB14583	CG5629	GB44154	0.551393
FBgn0029881	CG3973	1	1	1	1	1	GB16235	CG3973	GB44254	-2.24012
FBgn0036988	CG5262	1	0	0	0	0	GB12539	CG5262	GB44312	2.0814
FBgn0000363	cpo	1	0	0	0	0	GB16271	CG31243	GB44336	-3.61737
FBgn0037808	Bruce	1	0	1	0	1	GB15652	CG6303	GB44588	-2.19876
FBgn0034408	sano	0	0	0	0	0	GB18706	CG12758	GB44629	1.06764
FBgn0001169	H	1	0	0	0	0	GB17995	CG5460	GB44677	1.75802
FBgn0020620	RN-tre	0	1	1	1	1	GB14891	CG8085	GB44761	1.04158
FBgn0004652	fru	1	1	1	1	1	GB17617	CG14307	GB44836	1.02849
FBgn0001980	gft	0	0	0	0	0	GB16348	CG11861	GB44900	1.0727
FBgn0033166	CG11166	1	0	0	0	0	GB18187	CG11166	GB44930	1.76911
FBgn0043364	cbt	1	1	1	1	1	GB10114	CG4427	GB45040	3.39084
FBgn0034155	unc-104	1	0	0	0	0	GB11349	CG8566	GB45101	0.481621
FBgn0004924	Top1	1	1	1	1	1	GB15849	CG6146	GB45126	-1.06138
FBgn0037363	CG1347	0	1	1	1	1	GB20107	CG1347	GB45142	-3.14478
FBgn0004587	B52	1	1	1	1	1	GB15792	CG10851	GB45169	-1.28719
FBgn0033984	Lap1	1	0	0	0	0	GB16538	CG10255	GB45195	2.35529
FBgn0038953	CG18596	1	0	0	0	1	GB12548	CG18596	GB45355	-1.9227
FBgn0031850	Tsp	0	1	1	1	1	GB13833	CG11326	GB45378	0.579072
FBgn0011300	babo	0	1	1	1	1	GB11689	CG8224	GB45459	-2.47247
FBgn0000097	aop	1	1	1	1	1	GB17935	CG3166	GB45540	-1.04628
FBgn0004837	Su(H)	0	0	0	0	0	GB11411	CG3497	GB45655	2.68194
FBgn0000142	Asx	1	1	1	1	1	GB11002	CG8787	GB45679	1.98097
FBgn0003475	spir	1	1	1	1	1	GB14715	CG10076	GB45684	1.44285
FBgn0024277	trio	1	1	1	1	1	GB12436	CG18214	GB45812	-1.10773
FBgn0036317	CG10948	1	0	0	0	0	GB15229	CG10948	GB45827	-0.662277
FBgn0015609	CadN	0	0	0	0	0	GB12853	CG7100	GB45970	-2.02936
FBgn0010488	NAT1	1	1	0	0	1	GB15827	CG3845	GB46035	-0.713295
FBgn0052138	CG32138	1	1	1	1	1	GB19462	CG32138	GB46114	2.77149
FBgn0082585	sprt	1	0	1	1	1	GB12363	CG30023	GB46151	-2.17939
FBgn0029903	pod1	1	1	0	0	1	GB19467	CG4532	GB46242	1.02962
FBgn0026179	siz	1	1	1	1	1	GB14817	CG32434	GB46260	inf
FBgn0003415	skd	0	1	1	1	1	GB17361	CG9936	GB46332	-1.74464
FBgn0051998	CG31998	1	1	0	0	1	GB15750	CG31998	GB46436	-0.645058
FBgn0033544	CG7220	1	0	0	0	1	GB13947	CG7220	GB46477	1.99019
FBgn0040068	vav	1	0	0	0	1	GB13170	CG7893	GB46539	-1.38287
FBgn0010051	Itp-r83A	0	1	1	1	1	GB11927	CG1063	GB46583	-1.78732
FBgn0053208	MICAL	0	1	1	1	1	GB11452	CG33208	GB46614	-2.12158
FBgn0005632	faf	0	1	0	0	1	GB10029	CG1945	GB46736	-1.30456
FBgn0032691	CG10414	0	0	0	0	0	GB10364	CG10414	GB46773	0.974183
FBgn0034032	CG8195	1	0	0	0	1	GB13618	CG8195	GB46790	2.25013
FBgn0034180	CG15609	1	1	1	1	1	GB19008	CG15609	GB46818	1.02802
FBgn0037654	CG11983	1	0	0	0	1	GB10263	CG11983	GB46917	1.6302
FBgn0031681	pgant5	1	0	1	1	0	GB18068	CG31651	GB46961	-1.14087
FBgn0034968	RpL12	0	1	0	1	1	GB19465	CG3195	GB46985	-0.91596
FBgn0003392	shi	1	1	1	1	1	GB15728	CG18102	GB47039	-0.534287
FBgn0030894	CG7192	1	1	1	1	1	GB13727	CG7192	GB47045	-1.23682
FBgn0003870	ttk	1	1	1	1	1	GB10751	CG1856	GB47059	-0.658826
FBgn0039623	CG1951	0	0	0	0	0	GB20109	CG1951	GB47184	2.62208
FBgn0030018	slpr	0	0	0	0	1	GB13522	CG2272	GB47208	1.61903
FBgn0003048	pcx	0	0	0	0	1	GB15537	CG3443	GB47308	-1.94273
FBgn0003321	sbr	0	1	0	0	1	GB19026	CG1664	GB47420	1.98727
FBgn0027885	Aac11	1	1	0	0	1	GB18734	CG6582	GB47554	0.590326
FBgn0000382	csw	1	1	1	1	1	GB10063	CG3954	GB47575	0.74791
FBgn0038816	lrrk	0	0	0	0	0	GB18525	CG5483	GB47688	1.14484
FBgn0020510	Abi	0	1	0	0	1	GB16071	CG9749	GB47882	0.555954
FBgn0026611	AGO1	1	1	1	1	1	GB12654	CG6671	GB48208	1.76683
FBgn0017558	Pdk	1	0	1	1	1	GB12360	CG8808	GB48251	1.63135
FBgn0037142	CG14562	1	0	0	0	0	GB16044	CG14562	GB48266	0.798777
FBgn0003277	RpII215	1	1	1	1	1	GB17142	CG1554	GB48305	1.1846
FBgn0031857	CG11321	0	0	0	0	0	GB16174	CG11321	GB48355	-3.09616
FBgn0040271	Sulf1	1	1	1	1	1	GB17701	CG6725	GB48385	-2.44597
FBgn0029114	Tollo	1	1	1	1	1	GB10640	CG6890	GB48399	-2.57274
FBgn0050147	Hil	0	1	1	1	1	GB14063	CG30147	GB48425	-2.78949
FBgn0027291	l(1)G0156	0	1	1	1	1	GB19422	CG12233	GB48527	0.425246
FBgn0051961	CG31961	0	0	0	0	1	GB15119	CG31961	GB48565	0.955287
FBgn0026188	ps	1	1	1	1	1	GB12107	CG16765	GB48628	2.11056
FBgn0032363	CG6509	0	0	0	0	1	GB12298	CG6509	GB48789	0.684335
FBgn0033784	CG13322	0	1	1	0	0	GB18342	CG13322	GB48827	2.83623
FBgn0031150	bves	1	1	0	0	1	GB19343	CG32513	GB48829	2.51755
FBgn0011224	heph	1	0	1	1	1	GB12758	CG31000	GB48840	-2.54321
FBgn0003310	S	1	1	1	1	1	GB13389	CG4385	GB48935	-1.56128
FBgn0025455	CycT	1	1	1	1	1	GB13539	CG6292	GB49026	-0.794827
FBgn0000063	ald	1	0	0	0	0	GB13795	CG7643	GB49084	1.45741
FBgn0003044	Pcl	0	0	0	0	0	GB16657	CG5109	GB49190	-0.552032
FBgn0004551	Ca-P60A	1	1	0	0	1	GB17876	CG3725	GB49320	-2.08797
FBgn0004834	Gprk2	0	1	1	1	1	GB13935	CG17998	GB49466	1.20791
FBgn0037705	mura	1	1	1	1	1	GB12967	CG9381	GB49484	-1.42584
FBgn0050497	CG30497	1	1	1	1	1	GB15285	CG30497	GB49650	-1.95765
FBgn0038842	CG5630	0	0	1	1	1	GB16694	CG5630	GB49672	2.76872
FBgn0041203	LIMK1	0	0	0	0	1	GB16654	CG1848	GB49680	2.57615
FBgn0039560	CG5514	1	0	0	0	1	GB11593	CG5514	GB49701	-0.745165
FBgn0000283	Cp190	1	1	0	0	1	GB17743	CG6384	GB49841	0.817703
FBgn0032395	CG6734	0	0	0	0	0	GB13824	CG6734	GB49933	-0.557336
FBgn0033460	sec24	0	1	0	0	0	GB19737	CG1472	GB49941	1.65757
FBgn0083969	CG34133	1	0	0	0	1	GB14472	CG34133	GB49961	0.644559
FBgn0083962	CG34126	0	0	1	0	1	GB17882	CG34126	GB50359	1.13284
FBgn0015513	mbc	1	1	1	1	1	GB16498	CG10379	GB50535	0.818805
FBgn0038872	NELF-A	0	1	1	1	1	GB14429	CG5874	GB50554	1.17999
FBgn0033639	CG9003	0	0	1	0	0	GB18189	CG9003	GB50694	-1.62
FBgn0010435	emp	0	0	0	0	1	GB19683	CG2727	GB50866	-2.75058
FBgn0011236	ken	0	1	1	1	1	GB18560	CG5575	GB50874	-1.91861
FBgn0045035	tefu	0	1	1	1	1	GB10887	CG6535	GB50923	-1.81471
FBgn0083919	Zasp	1	0	0	0	0	GB13229	CG30084	GB50974	0.480912
FBgn0003165	pum	1	1	1	1	1	GB10504	CG9755	GB51045	-2.96462
FBgn0020245	ttv	1	1	0	0	1	GB17343	CG10117	GB51062	1.20176
FBgn0051048	CG31048	1	1	1	1	1	GB19101	CG31048	GB51336	1.01133
FBgn0003435	sm	1	0	1	1	1	GB17210	CG9218	GB51622	-1.41667
FBgn0050389	CG30389	1	0	1	1	1	GB12286	CG30389	GB51713	2.54475
FBgn0037379	CG10979	1	1	0	0	1	GB11802	CG10979	GB51721	1.52117
FBgn0011754	PhKgamma	0	1	0	0	1	GB14524	CG1830	GB51807	1.4392
FBgn0037336	CG2519	1	0	0	0	0	GB17172	CG2519	GB51852	-0.924133
FBgn0034976	CG4049	0	0	0	0	1	GB15242	CG4049	GB51998	-0.457994
FBgn0028360	l(1)G0148	1	1	1	1	1	GB13211	CG32742	GB52061	0.930495
FBgn0032622	CG4841	1	0	0	0	1	GB14846	CG4841	GB52098	-1.11095
FBgn0036930	fat2	1	0	0	0	0	GB11556	CG7749	GB52224	-0.654336
FBgn0033379	Mys45A	0	0	0	0	1	GB18390	CG8070	GB52261	-1.39601
FBgn0034786	CG13531	1	1	0	1	1	GB16160	CG13531	GB52417	-1.04528
FBgn0031759	lid	0	1	0	1	1	GB11303	CG9088	GB52426	0.569755
FBgn0030869	Socs16D	1	1	0	0	1	GB13951	CG8146	GB52510	1.36853
FBgn0034345	CG5174	0	1	0	0	1	GB13891	CG5174	GB52520	-0.564974
FBgn0027363	Stam	1	1	0	0	0	GB12395	CG6521	GB52655	-0.752015
FBgn0032223	GATAd	0	1	0	0	1	GB18471	CG5034	GB52687	1.85332
FBgn0000581	E(Pc)	0	1	1	1	1	GB11158	CG7776	GB52797	-0.494246
FBgn0043884	mask	1	1	1	1	1	GB11408	CG33106	GB52985	-1.74736
FBgn0038826	CG17838	1	1	1	1	1	GB19429	CG17838	GB53039	-2.2372
FBgn0052108	CG32108	1	0	0	0	0	GB18044	CG32108	GB53066	-0.858763
FBgn0052210	CG32210	0	1	1	1	1	GB15271	CG32210	GB53140	-1.05204
FBgn0026178	scrib	0	1	1	1	1	GB14945	CG5462	GB53149	-0.500069
FBgn0028550	A3-3	1	1	1	1	1	GB11753	CG11405	GB53401	#N/A
FBgn0050394	CG30394	0	1	1	1	1	GB18583	CG30394	GB53439	-1.42303
FBgn0038721	CG16718	1	1	1	1	1	GB10577	CG16718	GB53616	1.13182
FBgn0002872	mu2	0	0	0	0	0	GB18202	CG1960	GB53634	-0.409833
FBgn0010825	Gug	0	1	1	0	1	GB18685	CG6964	GB54092	-0.768265
FBgn0011206	bol	1	0	0	0	1	GB13749	CG4760	GB54094	2.14249
FBgn0035073	CG16896	1	1	0	0	1	GB11026	CG16896	GB54187	-1.16519
FBgn0003520	stau	1	1	0	1	0	GB13840	CG5753	GB54264	2.03909
FBgn0003731	Egfr	0	0	0	0	1	GB12207	CG10079	GB54477	-3.13815
FBgn0031216	CG11376	1	0	0	0	1	GB13405	CG11376	GB54530	0.522371
FBgn0039576	CG17856	0	0	0	0	0	GB11150	CG17856	GB54596	-0.85301
FBgn0051612	CG31612	1	0	1	0	0	GB14841	CG31612	GB54773	-2.29916
FBgn0004698	mus210	0	0	0	0	0	GB18978	CG8153	GB54812	0.420526
FBgn0035106	rno	0	0	0	0	1	GB12139	CG7036	GB54914	-1.37301
FBgn0063485	Lasp	0	1	1	1	1	GB20094	CG3849	GB54934	1.62374
FBgn0033636	tou	1	1	0	0	1	GB16601	CG10897	GB54998	-3.41543
FBgn0051224	CG31224	1	1	1	1	1	GB13447	CG31224	GB55002	0.944142
FBgn0024806	DIP2	0	0	0	0	1	GB12146	CG7020	GB55237	0.701024
FBgn0036043	CG8177	0	0	1	1	1	GB11471	CG8177	GB55239	-0.547725
FBgn0037659	CG11033	1	1	1	1	1	GB19015	CG11033	GB55352	2.26787
FBgn0025639	Suv4-20	0	1	1	1	1	GB19385	CG13363	GB55438	1.29481
FBgn0041188	Atx2	1	1	1	0	1	GB18802	CG5166	GB55453	1.45401
FBgn0001991	Ca-alpha1D	1	0	0	0	1	GB15412	CG4894	GB55481	-0.886531
FBgn0032120	CG33298	1	1	1	1	1	GB10030	CG33298	GB55574	-3.01782
FBgn0020306	dom	1	1	1	1	1	GB10524	CG9696	GB55809	-2.02139
FBgn0011817	nmo	1	1	1	1	1	GB12339	CG7892	GB55855	-2.51811
FBgn0019968	Khc-73	0	1	1	1	1	GB16936	CG8183	GB55888	-1.64999
FBgn0035049	Mmp1	1	1	1	1	1	GB19151	CG4859	GB55889	2.09264
FBgn0038853	RhoGAP93B	1	1	1	1	1	GB13464	CG3421	GB55985	-0.607478

## Sheet: 20h IAPV DEG
test_id	gene_id	gene	locus	sample_1	sample_2	status	value_1	value_2	log2(fold_change)	test_stat	p_value	q_value	significant
XLOC_000764	XLOC_000764	GB46433	Group1.23:388053-388353	PBS20	IAPV20	OK	25.7293	0	#NAME?	#NAME?	5e-05	0.000135702	yes
XLOC_000899	XLOC_000899	GB47485	Group1.29:636439-636820	PBS20	IAPV20	OK	6.10997	0	#NAME?	#NAME?	0.0007	0.00160089	yes
XLOC_000923	XLOC_000923	GB47510	Group1.29:1392968-1393175	PBS20	IAPV20	OK	39.9005	0	#NAME?	#NAME?	0.0267	0.0436011	yes
XLOC_000934	XLOC_000934	GB47446	Group1.29:133308-141136	PBS20	IAPV20	OK	7.91677	0	#NAME?	#NAME?	0.0115	0.0205433	yes
XLOC_001082	XLOC_001082	GB51936	Group1.31:294779-329443	PBS20	IAPV20	OK	4.96017	0	#NAME?	#NAME?	5e-05	0.000135702	yes
XLOC_001093	XLOC_001093	GB55334	Group1.32:376611-378845	PBS20	IAPV20	OK	4.39663	0	#NAME?	#NAME?	5e-05	0.000135702	yes
XLOC_001349	XLOC_001349	GB51567	Group1.37:1249616-1249979	PBS20	IAPV20	OK	39.1036	0	#NAME?	#NAME?	5e-05	0.000135702	yes
XLOC_001726	XLOC_001726	GB53258	Group1.7:700054-701781	PBS20	IAPV20	OK	4.94995	0	#NAME?	#NAME?	5e-05	0.000135702	yes
XLOC_002121	XLOC_002121	GB48361	Group10.23:702381-716142	PBS20	IAPV20	OK	14.3872	0	#NAME?	#NAME?	5e-05	0.000135702	yes
XLOC_002243	XLOC_002243	GB52635	Group10.25:3386-5022	PBS20	IAPV20	OK	4.77709	0	#NAME?	#NAME?	5e-05	0.000135702	yes
XLOC_002300	XLOC_002300	GB51054	Group10.26:807595-807814	PBS20	IAPV20	OK	7986.33	0	#NAME?	#NAME?	0.0001	0.000260599	yes
XLOC_002536	XLOC_002536	GB50887	Group10.26:2592603-2592963	PBS20	IAPV20	OK	11.2988	0	#NAME?	#NAME?	5e-05	0.000135702	yes
XLOC_002614	XLOC_002614	GB48742	Group10.27:646860-649014	PBS20	IAPV20	OK	4.45065	0	#NAME?	#NAME?	5e-05	0.000135702	yes
XLOC_002673	XLOC_002673	GB52333	Group10.6:153628-154532	PBS20	IAPV20	OK	5.11526	0	#NAME?	#NAME?	5e-05	0.000135702	yes
XLOC_002682	XLOC_002682	GB51232	Group10.8:104115-109650	PBS20	IAPV20	OK	4.02134	0	#NAME?	#NAME?	5e-05	0.000135702	yes
XLOC_003621	XLOC_003621	GB55194	Group11.6:112863-113759	PBS20	IAPV20	OK	10.0661	0	#NAME?	#NAME?	0.01225	0.0217358	yes
XLOC_003728	XLOC_003728	GB43658	Group11.8:61130-116338	PBS20	IAPV20	OK	3.36406	0	#NAME?	#NAME?	5e-05	0.000135702	yes
XLOC_003881	XLOC_003881	GB40618	Group12.13:2351374-2353204	PBS20	IAPV20	OK	3.87502	0	#NAME?	#NAME?	5e-05	0.000135702	yes
XLOC_003883	XLOC_003883	GB40616	Group12.13:2358090-2359203	PBS20	IAPV20	OK	3.05253	0	#NAME?	#NAME?	0.0004	0.00095555	yes
XLOC_003889	XLOC_003889	GB40610	Group12.13:2422743-2429237	PBS20	IAPV20	OK	104.604	0	#NAME?	#NAME?	5e-05	0.000135702	yes
XLOC_004201	XLOC_004201	GB40228	Group12.5:170449-173381	PBS20	IAPV20	OK	3.91482	0	#NAME?	#NAME?	5e-05	0.000135702	yes
XLOC_004695	XLOC_004695	GB40136	Group13.7:1018775-1020606	PBS20	IAPV20	OK	18.632	0	#NAME?	#NAME?	5e-05	0.000135702	yes
XLOC_004703	XLOC_004703	GB40144	Group13.7:1189909-1193802	PBS20	IAPV20	OK	10.7109	0	#NAME?	#NAME?	5e-05	0.000135702	yes
XLOC_004721	XLOC_004721	GB40163	Group13.7:2162816-2163290	PBS20	IAPV20	OK	5.12809	0	#NAME?	#NAME?	5e-05	0.000135702	yes
XLOC_004956	XLOC_004956	GB54148	Group14.13:70288-70868	PBS20	IAPV20	OK	39.1554	0	#NAME?	#NAME?	5e-05	0.000135702	yes
XLOC_004968	XLOC_004968	GB54135	Group14.13:473432-473836	PBS20	IAPV20	OK	53.1098	0	#NAME?	#NAME?	0.0066	0.0124287	yes
XLOC_005434	XLOC_005434	GB43592	Group14.9:658315-659644	PBS20	IAPV20	OK	15.2688	0	#NAME?	#NAME?	5e-05	0.000135702	yes
XLOC_005652	XLOC_005652	GB50559	Group15.14:546441-548486	PBS20	IAPV20	OK	7.70263	0	#NAME?	#NAME?	5e-05	0.000135702	yes
XLOC_005656	XLOC_005656	GB50563	Group15.14:572123-573215	PBS20	IAPV20	OK	1223.37	0	#NAME?	#NAME?	5e-05	0.000135702	yes
XLOC_005664	XLOC_005664	GB50571	Group15.14:620987-622406	PBS20	IAPV20	OK	5.98832	0	#NAME?	#NAME?	5e-05	0.000135702	yes
XLOC_005668	XLOC_005668	GB50575	Group15.14:639857-641204	PBS20	IAPV20	OK	53.8656	0	#NAME?	#NAME?	5e-05	0.000135702	yes
XLOC_005672	XLOC_005672	GB50579	Group15.14:663087-663932	PBS20	IAPV20	OK	2.81475	0	#NAME?	#NAME?	5e-05	0.000135702	yes
XLOC_005885	XLOC_005885	GB50248	Group15.19:2517871-2519676	PBS20	IAPV20	OK	6.5712	0	#NAME?	#NAME?	5e-05	0.000135702	yes
XLOC_005955	XLOC_005955	GB50089	Group15.19:755895-756741	PBS20	IAPV20	OK	3.4998	0	#NAME?	#NAME?	0.0001	0.000260599	yes
XLOC_006018	XLOC_006018	GB50026	Group15.19:1934626-1937213	PBS20	IAPV20	OK	3.83618	0	#NAME?	#NAME?	5e-05	0.000135702	yes
XLOC_006164	XLOC_006164	GB46226	Group15.5:462310-464606	PBS20	IAPV20	OK	195.493	0	#NAME?	#NAME?	5e-05	0.000135702	yes
XLOC_006201	XLOC_006201	GB46166	Group15.5:496731-496959	PBS20	IAPV20	OK	220.85	0	#NAME?	#NAME?	5e-05	0.000135702	yes
XLOC_006242	XLOC_006242	GB54424	Group15.9:279930-280678	PBS20	IAPV20	OK	5.55555	0	#NAME?	#NAME?	0.00285	0.00579339	yes
XLOC_006504	XLOC_006504	GB47613	Group16.5:120823-124999	PBS20	IAPV20	OK	15.8173	0	#NAME?	#NAME?	0.0239	0.0396011	yes
XLOC_006911	XLOC_006911	GB52502	Group2.17:1338005-1339033	PBS20	IAPV20	OK	4.01752	0	#NAME?	#NAME?	5e-05	0.000135702	yes
XLOC_007175	XLOC_007175	GB55599	Group2.19:1701958-1709038	PBS20	IAPV20	OK	9.24342	0	#NAME?	#NAME?	5e-05	0.000135702	yes
XLOC_007901	XLOC_007901	GB49138	Group3.4:763960-764431	PBS20	IAPV20	OK	3.02843	0	#NAME?	#NAME?	0.00235	0.00487942	yes
XLOC_007942	XLOC_007942	GB49053	Group3.4:847990-885518	PBS20	IAPV20	OK	4.69855	0	#NAME?	#NAME?	5e-05	0.000135702	yes
XLOC_007979	XLOC_007979	GB46944	Group3.5:462867-464288	PBS20	IAPV20	OK	4.94159	0	#NAME?	#NAME?	5e-05	0.000135702	yes
XLOC_008032	XLOC_008032	GB46868	Group3.5:540274-540603	PBS20	IAPV20	OK	336.466	0	#NAME?	#NAME?	0.0235	0.0389996	yes
XLOC_008365	XLOC_008365	GB42993	Group4.10:76920-79158	PBS20	IAPV20	OK	7.06558	0	#NAME?	#NAME?	0.0003	0.000731766	yes
XLOC_008411	XLOC_008411	GB44112	Group4.13:74134-75567	PBS20	IAPV20	OK	20.9043	0	#NAME?	#NAME?	5e-05	0.000135702	yes
XLOC_008667	XLOC_008667	GB53044	Group4.16:817653-818115	PBS20	IAPV20	OK	66.6281	0	#NAME?	#NAME?	5e-05	0.000135702	yes
XLOC_008781	XLOC_008781	GB53113	Group4.5:144604-145485	PBS20	IAPV20	OK	4.4128	0	#NAME?	#NAME?	5e-05	0.000135702	yes
XLOC_008782	XLOC_008782	GB53112	Group4.5:153215-154730	PBS20	IAPV20	OK	5.72816	0	#NAME?	#NAME?	5e-05	0.000135702	yes
XLOC_008839	XLOC_008839	GB49579	Group4.6:408516-409520	PBS20	IAPV20	OK	5.61723	0	#NAME?	#NAME?	5e-05	0.000135702	yes
XLOC_008995	XLOC_008995	GB50451	Group4.9:172095-174095	PBS20	IAPV20	OK	183.097	0	#NAME?	#NAME?	5e-05	0.000135702	yes
XLOC_009044	XLOC_009044	GB50433	Group4.9:242739-243544	PBS20	IAPV20	OK	14.72	0	#NAME?	#NAME?	0.0063	0.0119063	yes
XLOC_009279	XLOC_009279	GB44566	Group5.14:391134-437841	PBS20	IAPV20	OK	6.21864	0	#NAME?	#NAME?	5e-05	0.000135702	yes
XLOC_009601	XLOC_009601	GB41328	Group5.18:65180-65384	PBS20	IAPV20	OK	58.4323	0	#NAME?	#NAME?	0.01165	0.02078	yes
XLOC_009646	XLOC_009646	GB41324	Group5.18:18228-18617	PBS20	IAPV20	OK	6.21403	0	#NAME?	#NAME?	0.0109	0.0195561	yes
XLOC_009720	XLOC_009720	GB52294	Group5.2:563967-564794	PBS20	IAPV20	OK	5.01422	0	#NAME?	#NAME?	5e-05	0.000135702	yes
XLOC_010143	XLOC_010143	GB54457	Group6.10:442396-443194	PBS20	IAPV20	OK	2.90755	0	#NAME?	#NAME?	5e-05	0.000135702	yes
XLOC_010488	XLOC_010488	GB41513	Group6.20:1294121-1310098	PBS20	IAPV20	OK	21.3389	0	#NAME?	#NAME?	5e-05	0.000135702	yes
XLOC_010949	XLOC_010949	GB54412	Group6.6:138711-138939	PBS20	IAPV20	OK	39.2526	0	#NAME?	#NAME?	0.0016	0.00342481	yes
XLOC_011771	XLOC_011771	GB41996	Group8.17:553937-629796	PBS20	IAPV20	OK	8.17132	0	#NAME?	#NAME?	0.02525	0.0414759	yes
XLOC_011975	XLOC_011975	GB41166	Group8.5:95798-98792	PBS20	IAPV20	OK	169.192	0	#NAME?	#NAME?	5e-05	0.000135702	yes
XLOC_012034	XLOC_012034	GB40449	Group8.6:32454-34543	PBS20	IAPV20	OK	100.099	0	#NAME?	#NAME?	0.00855	0.0156808	yes
XLOC_012054	XLOC_012054	GB40472	Group8.6:294672-296255	PBS20	IAPV20	OK	7.64022	0	#NAME?	#NAME?	5e-05	0.000135702	yes
XLOC_012100	XLOC_012100	GB40524	Group8.6:1110960-1115091	PBS20	IAPV20	OK	8.79296	0	#NAME?	#NAME?	5e-05	0.000135702	yes
XLOC_012570	XLOC_012570	GB41765	Group8.9:1318644-1319866	PBS20	IAPV20	OK	62.2272	0	#NAME?	#NAME?	0.00025	0.000615499	yes
XLOC_012659	XLOC_012659	GB42798	Group9.10:1093075-1097366	PBS20	IAPV20	OK	3.14036	0	#NAME?	#NAME?	5e-05	0.000135702	yes
XLOC_012718	XLOC_012718	GB42857	Group9.10:2530499-2531803	PBS20	IAPV20	OK	7.67492	0	#NAME?	#NAME?	5e-05	0.000135702	yes
XLOC_012751	XLOC_012751	GB42890	Group9.10:3739958-3742235	PBS20	IAPV20	OK	40.7015	0	#NAME?	#NAME?	5e-05	0.000135702	yes
XLOC_012923	XLOC_012923	GB42591	Group9.10:3978549-3979457	PBS20	IAPV20	OK	5.54919	0	#NAME?	#NAME?	5e-05	0.000135702	yes
XLOC_012933	XLOC_012933	GB42581	Group9.10:4287824-4289453	PBS20	IAPV20	OK	36.6005	0	#NAME?	#NAME?	5e-05	0.000135702	yes
XLOC_013004	XLOC_013004	GB53448	Group9.12:1531862-1532120	PBS20	IAPV20	OK	12.3003	0	#NAME?	#NAME?	0.01355	0.0238729	yes
XLOC_013030	XLOC_013030	GB53474	Group9.12:1599275-1601697	PBS20	IAPV20	OK	10.0851	0	#NAME?	#NAME?	5e-05	0.000135702	yes
XLOC_013036	XLOC_013036	GB53480	Group9.12:1623245-1623500	PBS20	IAPV20	OK	10.854	0	#NAME?	#NAME?	0.02255	0.0375939	yes
XLOC_013048	XLOC_013048	GB53492	Group9.12:1671430-1672443	PBS20	IAPV20	OK	48.3445	0	#NAME?	#NAME?	0.0001	0.000260599	yes
XLOC_013083	XLOC_013083	GB53348	Group9.12:788611-789509	PBS20	IAPV20	OK	3.71856	0	#NAME?	#NAME?	5e-05	0.000135702	yes
XLOC_013819	XLOC_013819	GB43033	GroupUn193:94473-110738	PBS20	IAPV20	OK	10.5277	0	#NAME?	#NAME?	5e-05	0.000135702	yes
XLOC_014518	XLOC_014518	GB41948	GroupUn3880:491-938	PBS20	IAPV20	OK	5.72097	0	#NAME?	#NAME?	5e-05	0.000135702	yes
XLOC_014825	XLOC_014825	GB48213	GroupUn4742:86-2002	PBS20	IAPV20	OK	4.42699	0	#NAME?	#NAME?	5e-05	0.000135702	yes
XLOC_015135	XLOC_015135	GB43768	GroupUn726:0-1933	PBS20	IAPV20	OK	13.6951	0	#NAME?	#NAME?	5e-05	0.000135702	yes
XLOC_015164	XLOC_015164	GB53844	GroupUn777:67-967	PBS20	IAPV20	OK	5.53875	0	#NAME?	#NAME?	5e-05	0.000135702	yes
XLOC_000796	XLOC_000796	GB52132	Group1.25:166352-166664	PBS20	IAPV20	OK	0	7.36322	inf	#NAME?	0.00925	0.0168409	yes
XLOC_001154	XLOC_001154	GB42221	Group1.34:84681-84934	PBS20	IAPV20	OK	0	937.645	inf	#NAME?	0.0284	0.0460681	yes
XLOC_002256	XLOC_002256	GB52622	Group10.25:202378-203040	PBS20	IAPV20	OK	0	281.62	inf	#NAME?	0.017	0.0292613	yes
XLOC_002553	XLOC_002553	GB48785	Group10.27:44741-46379	PBS20	IAPV20	OK	0	13.5838	inf	#NAME?	5e-05	0.000135702	yes
XLOC_003661	XLOC_003661	GB55236	Group11.6:1244024-1248917	PBS20	IAPV20	OK	0	231.688	inf	#NAME?	5e-05	0.000135702	yes
XLOC_006411	XLOC_006411	GB51340	Group16.4:1476227-1479519	PBS20	IAPV20	OK	0	4.78287	inf	#NAME?	0.008	0.0147892	yes
XLOC_006676	XLOC_006676	GB55114	Group2.1:72225-79852	PBS20	IAPV20	OK	0	5.81718	inf	#NAME?	0.01085	0.0194811	yes
XLOC_007695	XLOC_007695	GB47023	Group3.15:454364-454790	PBS20	IAPV20	OK	0	12.0754	inf	#NAME?	0.00025	0.000615499	yes
XLOC_008182	XLOC_008182	GB55776	Group3.8:1071553-1071956	PBS20	IAPV20	OK	0	25.1024	inf	#NAME?	0.00235	0.00487942	yes
XLOC_009115	XLOC_009115	GB42046	Group5.11:96665-98078	PBS20	IAPV20	OK	0	354.528	inf	#NAME?	0.004	0.00790423	yes
XLOC_009342	XLOC_009342	GB44633	Group5.14:1558594-1559307	PBS20	IAPV20	OK	0	199.573	inf	#NAME?	5e-05	0.000135702	yes
XLOC_010252	XLOC_010252	GB46053	Group6.15:175042-176026	PBS20	IAPV20	OK	0	10.6267	inf	#NAME?	5e-05	0.000135702	yes
XLOC_011110	XLOC_011110	GB43284	Group7.17:537271-538146	PBS20	IAPV20	OK	0	12.1265	inf	#NAME?	0.0004	0.00095555	yes
XLOC_011534	XLOC_011534	GB46260	Group7.7:28362-28605	PBS20	IAPV20	OK	0	38.3492	inf	#NAME?	0.00025	0.000615499	yes
XLOC_011877	XLOC_011877	GB51682	Group8.21:250224-251934	PBS20	IAPV20	OK	0	265.606	inf	#NAME?	5e-05	0.000135702	yes
XLOC_012538	XLOC_012538	GB41799	Group8.9:585131-586223	PBS20	IAPV20	OK	0	15	inf	#NAME?	0.0018	0.00381505	yes
XLOC_012859	XLOC_012859	GB42657	Group9.10:2056162-2056452	PBS20	IAPV20	OK	0	2611.24	inf	#NAME?	5e-05	0.000135702	yes
XLOC_013079	XLOC_013079	GB53352	Group9.12:760136-762872	PBS20	IAPV20	OK	0	14.6441	inf	#NAME?	0.00085	0.00191442	yes
XLOC_015082	XLOC_015082	GB45748	GroupUn623:1987-2936	PBS20	IAPV20	OK	0	3.44702	inf	#NAME?	5e-05	0.000135702	yes
XLOC_015185	XLOC_015185	GB47896	GroupUn84:26640-33973	PBS20	IAPV20	OK	0	16.7794	inf	#NAME?	0.00055	0.00128194	yes
XLOC_015219	XLOC_015219	GB53496	GroupUn87:9966-10179	PBS20	IAPV20	OK	0	57.697	inf	#NAME?	0.0022	0.00460018	yes
XLOC_015221	XLOC_015221	GB53498	GroupUn87:29396-30329	PBS20	IAPV20	OK	0	7.2793	inf	#NAME?	5e-05	0.000135702	yes
XLOC_009876	XLOC_009876	GB55029	Group5.5:73858-76790	PBS20	IAPV20	OK	0.798983	220.695	8.10968	8.59733	5e-05	0.000135702	yes
XLOC_010543	XLOC_010543	GB41428	Group6.20:1233384-1234915	PBS20	IAPV20	OK	20.6591	3816.32	7.52926	14.1403	5e-05	0.000135702	yes
XLOC_008502	XLOC_008502	GB44204	Group4.13:1885224-1886301	PBS20	IAPV20	OK	0.631321	99.1179	7.29463	5.93262	0.01175	0.0209426	yes
XLOC_006433	XLOC_006433	GB51306	Group16.4:230-2955	PBS20	IAPV20	OK	0.414471	63.6614	7.263	4.76534	0.0159	0.0275629	yes
XLOC_004361	XLOC_004361	GB49890	Group13.12:31608-34653	PBS20	IAPV20	OK	1.77616	255.59	7.16893	9.44454	5e-05	0.000135702	yes
XLOC_004359	XLOC_004359	GB49888	Group13.12:19588-22406	PBS20	IAPV20	OK	34.3041	2946.09	6.42428	7.57578	5e-05	0.000135702	yes
XLOC_005563	XLOC_005563	GB49473	Group15.13:26715-38066	PBS20	IAPV20	OK	1.52362	93.6824	5.9422	5.9626	0.0005	0.0011755	yes
XLOC_006933	XLOC_006933	GB52428	Group2.17:686892-687678	PBS20	IAPV20	OK	13.001	701.531	5.75381	7.57818	5e-05	0.000135702	yes
XLOC_000759	XLOC_000759	GB46438	Group1.23:339993-345066	PBS20	IAPV20	OK	4.13289	217.779	5.71957	9.15668	5e-05	0.000135702	yes
XLOC_007536	XLOC_007536	GB45912	Group2.8:36835-37549	PBS20	IAPV20	OK	25.782	1152.94	5.48282	11.675	5e-05	0.000135702	yes
XLOC_000889	XLOC_000889	GB47475	Group1.29:560203-564829	PBS20	IAPV20	OK	33.2849	1389.47	5.38352	5.51679	5e-05	0.000135702	yes
XLOC_006613	XLOC_006613	GB45954	Group16.8:42717-46822	PBS20	IAPV20	OK	0.112152	4.53712	5.33825	3.64079	0.02275	0.037894	yes
XLOC_011287	XLOC_011287	GB42410	Group7.21:1634341-1636228	PBS20	IAPV20	OK	16.0236	589.268	5.20065	9.61712	0.00015	0.000381573	yes
XLOC_000997	XLOC_000997	GB47381	Group1.29:1325163-1325538	PBS20	IAPV20	OK	5.22104	179.305	5.10193	4.17537	0.0023	0.00479028	yes
XLOC_010088	XLOC_010088	GB51223	Group6.1:601228-602924	PBS20	IAPV20	OK	1748.8	49717.4	4.82932	3.45338	5e-05	0.000135702	yes
XLOC_005343	XLOC_005343	GB43784	Group14.7:24285-65606	PBS20	IAPV20	OK	6.14416	167.073	4.76512	8.03877	5e-05	0.000135702	yes
XLOC_004358	XLOC_004358	GB49887	Group13.12:8101-11386	PBS20	IAPV20	OK	0.75987	19.2271	4.66124	5.07674	5e-05	0.000135702	yes
XLOC_011887	XLOC_011887	GB51671	Group8.21:472540-486852	PBS20	IAPV20	OK	4.67101	112.075	4.58459	9.34033	5e-05	0.000135702	yes
XLOC_014576	XLOC_014576	GB43022	GroupUn404:3853-5237	PBS20	IAPV20	OK	0.97444	23.2853	4.5787	4.02701	0.00165	0.00351993	yes
XLOC_004431	XLOC_004431	GB40288	Group13.14:867-4532	PBS20	IAPV20	OK	0.656576	15.5506	4.56586	4.60184	0.00015	0.000381573	yes
XLOC_006593	XLOC_006593	GB47546	Group16.5:802417-804626	PBS20	IAPV20	OK	5.7767	135.211	4.54882	7.93206	5e-05	0.000135702	yes
XLOC_000919	XLOC_000919	GB47506	Group1.29:1329160-1330695	PBS20	IAPV20	OK	4.46432	102.703	4.5239	7.34426	5e-05	0.000135702	yes
XLOC_015260	XLOC_015260	GB48310	GroupUn94:32110-36037	PBS20	IAPV20	OK	2.74854	57.9879	4.39901	5.92737	5e-05	0.000135702	yes
XLOC_004782	XLOC_004782	GB53860	Group13.9:260378-266324	PBS20	IAPV20	OK	5.76318	118.795	4.36547	10.9579	5e-05	0.000135702	yes
XLOC_014036	XLOC_014036	GB54870	GroupUn2515:2879-11956	PBS20	IAPV20	OK	0.48625	9.96834	4.35758	2.9884	0.0302	0.048647	yes
XLOC_010083	XLOC_010083	GB51218	Group6.1:333206-334478	PBS20	IAPV20	OK	0.796279	15.7164	4.30285	3.69418	0.00095	0.00212202	yes
XLOC_007539	XLOC_007539	GB45906	Group2.8:27606-28806	PBS20	IAPV20	OK	95.363	1843.01	4.27249	10.6899	5e-05	0.000135702	yes
XLOC_013113	XLOC_013113	GB53318	Group9.12:1244697-1245510	PBS20	IAPV20	OK	17.9467	336.043	4.22686	9.24156	5e-05	0.000135702	yes
XLOC_007638	XLOC_007638	GB49163	Group3.14:57590-65203	PBS20	IAPV20	OK	0.819318	15.2286	4.21622	0.96357	0.0289	0.0467672	yes
XLOC_007019	XLOC_007019	GB52341	Group2.17:1476830-1487488	PBS20	IAPV20	OK	3.54416	63.9301	4.17298	10.0955	5e-05	0.000135702	yes
XLOC_009019	XLOC_009019	GB50477	Group4.9:1273165-1274244	PBS20	IAPV20	OK	71.6869	1274.88	4.15251	9.16454	5e-05	0.000135702	yes
XLOC_012714	XLOC_012714	GB42853	Group9.10:2499147-2505449	PBS20	IAPV20	OK	0.303361	5.31154	4.13002	3.80714	0.0005	0.0011755	yes
XLOC_008652	XLOC_008652	GB53028	Group4.16:633169-638767	PBS20	IAPV20	OK	1.39657	23.7137	4.08576	6.57068	5e-05	0.000135702	yes
XLOC_010689	XLOC_010689	GB53579	Group6.32:889130-894291	PBS20	IAPV20	OK	1.51188	25.1264	4.05479	2.77906	0.00095	0.00212202	yes
XLOC_007939	XLOC_007939	GB49056	Group3.4:784568-787358	PBS20	IAPV20	OK	0.874829	14.04	4.0044	5.19484	5e-05	0.000135702	yes
XLOC_015099	XLOC_015099	GB46812	GroupUn64:100089-108464	PBS20	IAPV20	OK	1.04527	16.4302	3.97441	4.19083	5e-05	0.000135702	yes
XLOC_010838	XLOC_010838	GB45462	Group6.37:935492-953208	PBS20	IAPV20	OK	3.90743	61.1097	3.96711	4.52582	5e-05	0.000135702	yes
XLOC_000972	XLOC_000972	GB47406	Group1.29:637620-637932	PBS20	IAPV20	OK	17.0818	265.966	3.96071	4.03976	0.0001	0.000260599	yes
XLOC_010818	XLOC_010818	GB45441	Group6.37:580286-583340	PBS20	IAPV20	OK	3.92021	60.5207	3.94843	6.78698	5e-05	0.000135702	yes
XLOC_006722	XLOC_006722	GB50816	Group2.11:980709-982859	PBS20	IAPV20	OK	2.80118	42.3447	3.91807	5.975	5e-05	0.000135702	yes
XLOC_007737	XLOC_007737	GB41263	Group3.16:788100-791320	PBS20	IAPV20	OK	1.29471	19.386	3.90431	5.26611	5e-05	0.000135702	yes
XLOC_005746	XLOC_005746	GB47940	Group15.16:237595-239710	PBS20	IAPV20	OK	126.596	1868.25	3.88339	9.86218	5e-05	0.000135702	yes
XLOC_004799	XLOC_004799	GB53847	Group13.9:313826-321556	PBS20	IAPV20	OK	3.55191	51.9138	3.86945	7.06301	5e-05	0.000135702	yes
XLOC_005644	XLOC_005644	GB50550	Group15.14:387283-390528	PBS20	IAPV20	OK	25.2208	368.542	3.86914	11.5098	5e-05	0.000135702	yes
XLOC_011353	XLOC_011353	GB44310	Group7.22:568049-570749	PBS20	IAPV20	OK	5.9783	84.4137	3.81967	5.84665	5e-05	0.000135702	yes
XLOC_009750	XLOC_009750	GB45696	Group5.20:235974-244288	PBS20	IAPV20	OK	10.2062	142.96	3.80811	10.3084	5e-05	0.000135702	yes
XLOC_003925	XLOC_003925	GB49368	Group12.16:175210-176626	PBS20	IAPV20	OK	3.06634	42.7616	3.80173	4.37183	5e-05	0.000135702	yes
XLOC_008745	XLOC_008745	GB53141	Group4.5:1139834-1142464	PBS20	IAPV20	OK	24.1914	335.191	3.79242	8.46343	5e-05	0.000135702	yes
XLOC_013194	XLOC_013194	GB41387	Group9.4:429315-430429	PBS20	IAPV20	OK	16.2224	224.71	3.792	3.80631	0.00015	0.000381573	yes
XLOC_007534	XLOC_007534	GB45910	Group2.8:31761-32391	PBS20	IAPV20	OK	262.783	3601.35	3.77659	9.95757	5e-05	0.000135702	yes
XLOC_012959	XLOC_012959	GB53401	Group9.12:567170-572158	PBS20	IAPV20	OK	8.23953	112.849	3.77569	10.1091	5e-05	0.000135702	yes
XLOC_005796	XLOC_005796	GB50156	Group15.19:845986-862595	PBS20	IAPV20	OK	4.2408	57.6646	3.76528	8.88681	5e-05	0.000135702	yes
XLOC_008574	XLOC_008574	GB44055	Group4.13:917929-922843	PBS20	IAPV20	OK	9.65564	130.026	3.75129	9.20317	5e-05	0.000135702	yes
XLOC_005926	XLOC_005926	GB50290	Group15.19:3982147-3992590	PBS20	IAPV20	OK	0.326974	4.1705	3.67297	2.95454	0.0042	0.00825475	yes
XLOC_005348	XLOC_005348	GB43779	Group14.7:109066-111894	PBS20	IAPV20	OK	0.409627	5.11251	3.64165	3.29483	0.00105	0.00232623	yes
XLOC_000917	XLOC_000917	GB47504	Group1.29:1323047-1323458	PBS20	IAPV20	OK	21.1111	258.869	3.61615	5.23491	5e-05	0.000135702	yes
XLOC_009630	XLOC_009630	GB41361	Group5.18:495601-496720	PBS20	IAPV20	OK	4.91513	58.5748	3.57498	4.41294	0.0003	0.000731766	yes
XLOC_004357	XLOC_004357	GB49886	Group13.12:2312-6229	PBS20	IAPV20	OK	7.04859	83.9849	3.57472	8.59964	5e-05	0.000135702	yes
XLOC_002926	XLOC_002926	GB47248	Group11.16:357770-364203	PBS20	IAPV20	OK	9.1059	108.144	3.57001	6.24649	5e-05	0.000135702	yes
XLOC_007791	XLOC_007791	GB46149	Group3.18:351912-352868	PBS20	IAPV20	OK	1.4874	17.6614	3.56974	3.06675	0.00175	0.00371655	yes
XLOC_000651	XLOC_000651	GB44745	Group1.22:177624-181499	PBS20	IAPV20	OK	0.847303	10.0604	3.56967	4.91378	5e-05	0.000135702	yes
XLOC_004511	XLOC_004511	GB54730	Group13.3:490328-492344	PBS20	IAPV20	OK	7.46325	88.6078	3.56956	3.37658	0.00025	0.000615499	yes
XLOC_002242	XLOC_002242	GB52652	Group10.25:325531-327309	PBS20	IAPV20	OK	3.08728	36.378	3.55866	5.50081	5e-05	0.000135702	yes
XLOC_011099	XLOC_011099	GB43316	Group7.17:1014687-1026221	PBS20	IAPV20	OK	1.6986	19.9765	3.55589	3.88539	5e-05	0.000135702	yes
XLOC_008808	XLOC_008808	GB53084	Group4.5:1188387-1192752	PBS20	IAPV20	OK	1.18201	13.8956	3.55531	4.68061	5e-05	0.000135702	yes
XLOC_001712	XLOC_001712	GB53244	Group1.7:543230-544478	PBS20	IAPV20	OK	8.3236	97.5362	3.55066	3.10666	0.00185	0.00391491	yes
XLOC_006850	XLOC_006850	GB46587	Group2.15:722743-723148	PBS20	IAPV20	OK	132.885	1544.67	3.53905	9.13956	5e-05	0.000135702	yes
XLOC_014119	XLOC_014119	GB47159	GroupUn274:7645-10146	PBS20	IAPV20	OK	14.4816	167.62	3.5329	9.08818	5e-05	0.000135702	yes
XLOC_004036	XLOC_004036	GB52038	Group12.17:139311-162335	PBS20	IAPV20	OK	3.97091	45.8522	3.52945	5.56558	5e-05	0.000135702	yes
XLOC_011389	XLOC_011389	GB48146	Group7.24:386645-389113	PBS20	IAPV20	OK	17.1431	196.893	3.52171	9.30803	5e-05	0.000135702	yes
XLOC_012631	XLOC_012631	GB42769	Group9.10:714643-720519	PBS20	IAPV20	OK	16.4689	189.131	3.52157	8.90276	5e-05	0.000135702	yes
XLOC_011432	XLOC_011432	GB48134	Group7.24:229878-233213	PBS20	IAPV20	OK	3.1991	36.6841	3.51941	6.03832	5e-05	0.000135702	yes
XLOC_011894	XLOC_011894	GB51663	Group8.21:598549-599859	PBS20	IAPV20	OK	3.64938	39.9612	3.45288	3.38637	0.01875	0.0318575	yes
XLOC_007010	XLOC_007010	GB52350	Group2.17:1322412-1326417	PBS20	IAPV20	OK	2.68642	29.2993	3.44711	4.0183	5e-05	0.000135702	yes
XLOC_013693	XLOC_013693	GB49928	GroupUn170:33211-34698	PBS20	IAPV20	OK	4.32296	46.7346	3.4344	4.9594	5e-05	0.000135702	yes
XLOC_005701	XLOC_005701	GB50609	Group15.14:1297601-1300364	PBS20	IAPV20	OK	176.313	1905.48	3.43395	6.90502	5e-05	0.000135702	yes
XLOC_000998	XLOC_000998	GB47380	Group1.29:1332657-1333068	PBS20	IAPV20	OK	30.309	322.144	3.40989	5.80149	5e-05	0.000135702	yes
XLOC_010870	XLOC_010870	GB45365	Group6.37:382948-393999	PBS20	IAPV20	OK	3.93002	41.3997	3.39701	6.74993	5e-05	0.000135702	yes
XLOC_003223	XLOC_003223	GB45040	Group11.18:1572684-1575600	PBS20	IAPV20	OK	31.2406	327.691	3.39084	10.3347	5e-05	0.000135702	yes
XLOC_006760	XLOC_006760	GB50857	Group2.11:1631686-1637710	PBS20	IAPV20	OK	3.9489	40.9228	3.37338	7.52988	5e-05	0.000135702	yes
XLOC_003329	XLOC_003329	GB44928	Group11.18:3855984-3857181	PBS20	IAPV20	OK	1.2235	12.5919	3.3634	3.28037	0.00095	0.00212202	yes
XLOC_011976	XLOC_011976	GB41167	Group8.5:114882-117818	PBS20	IAPV20	OK	2.25849	23.0228	3.34963	5.2537	5e-05	0.000135702	yes
XLOC_011197	XLOC_011197	GB40967	Group7.20:491344-505024	PBS20	IAPV20	OK	0.61691	6.26443	3.34405	4.0077	5e-05	0.000135702	yes
XLOC_011221	XLOC_011221	GB42477	Group7.21:1137966-1140951	PBS20	IAPV20	OK	1.03693	10.4332	3.3308	2.26968	0.02575	0.042246	yes
XLOC_000918	XLOC_000918	GB47505	Group1.29:1325803-1326175	PBS20	IAPV20	OK	15.3674	153.05	3.31606	3.86654	5e-05	0.000135702	yes
XLOC_013468	XLOC_013468	GB46987	GroupUn131:68538-74869	PBS20	IAPV20	OK	4.7947	47.5192	3.309	6.38004	5e-05	0.000135702	yes
XLOC_009003	XLOC_009003	GB50460	Group4.9:391483-395642	PBS20	IAPV20	OK	2.09841	20.5857	3.29428	5.66942	5e-05	0.000135702	yes
XLOC_013600	XLOC_013600	GB42099	GroupUn1518:70-996	PBS20	IAPV20	OK	1.52842	14.9548	3.2905	2.54911	0.0148	0.0258354	yes
XLOC_002385	XLOC_002385	GB51144	Group10.26:2166926-2170286	PBS20	IAPV20	OK	1.24403	12.1721	3.29049	4.27211	5e-05	0.000135702	yes
XLOC_015113	XLOC_015113	GB46842	GroupUn676:417-1225	PBS20	IAPV20	OK	2.18978	21.3084	3.28257	2.33599	0.0058	0.0110471	yes
XLOC_006787	XLOC_006787	GB50745	Group2.11:987448-1010888	PBS20	IAPV20	OK	1.60005	15.3328	3.26044	5.27834	5e-05	0.000135702	yes
XLOC_005928	XLOC_005928	GB50116	Group15.19:104849-105734	PBS20	IAPV20	OK	7.3582	69.8848	3.24755	4.61377	5e-05	0.000135702	yes
XLOC_001606	XLOC_001606	GB53927	Group1.42:503851-504931	PBS20	IAPV20	OK	0.45891	4.3459	3.24337	2.02098	0.02575	0.042246	yes
XLOC_005914	XLOC_005914	GB50277	Group15.19:3587743-3590308	PBS20	IAPV20	OK	0.739645	6.99466	3.24135	2.75724	0.0026	0.00534241	yes
XLOC_001120	XLOC_001120	GB40029	Group1.33:229443-235133	PBS20	IAPV20	OK	2.90902	27.2125	3.22566	5.28691	5e-05	0.000135702	yes
XLOC_002565	XLOC_002565	GB48797	Group10.27:450326-455782	PBS20	IAPV20	OK	11.1641	103.533	3.21314	4.65675	5e-05	0.000135702	yes
XLOC_003026	XLOC_003026	GB45147	Group11.18:2256344-2266872	PBS20	IAPV20	OK	103.768	957.69	3.2062	8.01165	5e-05	0.000135702	yes
XLOC_013124	XLOC_013124	GB53307	Group9.12:1327961-1335054	PBS20	IAPV20	OK	1.06469	9.69745	3.18717	3.71762	5e-05	0.000135702	yes
XLOC_000898	XLOC_000898	GB47484	Group1.29:632424-633213	PBS20	IAPV20	OK	9.25195	83.5973	3.17563	4.19467	5e-05	0.000135702	yes
XLOC_002775	XLOC_002775	GB54053	Group11.12:130804-135211	PBS20	IAPV20	OK	5.61321	50.6404	3.17339	5.92298	5e-05	0.000135702	yes
XLOC_001964	XLOC_001964	GB40581	Group10.19:74220-78694	PBS20	IAPV20	OK	3.71917	33.3575	3.16496	4.21945	5e-05	0.000135702	yes
XLOC_000452	XLOC_000452	GB47751	Group1.2:831113-836149	PBS20	IAPV20	OK	0.357017	3.18264	3.15616	2.16127	0.0279	0.0453423	yes
XLOC_010266	XLOC_010266	GB46068	Group6.15:342184-346449	PBS20	IAPV20	OK	5.35629	47.4243	3.14632	7.48731	5e-05	0.000135702	yes
XLOC_001145	XLOC_001145	GB40006	Group1.33:491687-495531	PBS20	IAPV20	OK	3.3461	29.201	3.12547	7.11567	5e-05	0.000135702	yes
XLOC_012532	XLOC_012532	GB41806	Group8.9:530127-531250	PBS20	IAPV20	OK	28.8915	251.501	3.12185	7.02129	5e-05	0.000135702	yes
XLOC_012734	XLOC_012734	GB42873	Group9.10:2879245-2881641	PBS20	IAPV20	OK	2.04283	17.6793	3.11342	2.73871	0.01	0.0180609	yes
XLOC_004866	XLOC_004866	GB43716	Group14.10:260894-262490	PBS20	IAPV20	OK	1.59174	13.7607	3.11188	3.91829	5e-05	0.000135702	yes
XLOC_014973	XLOC_014973	GB45596	GroupUn52:69084-70850	PBS20	IAPV20	OK	7.62628	65.8484	3.1101	6.44778	5e-05	0.000135702	yes
XLOC_000496	XLOC_000496	GB47665	Group1.2:791717-794461	PBS20	IAPV20	OK	2.51132	21.6467	3.10763	4.4907	5e-05	0.000135702	yes
XLOC_002643	XLOC_002643	GB47327	Group10.28:107105-113175	PBS20	IAPV20	OK	3.12267	26.9145	3.10753	3.85955	5e-05	0.000135702	yes
XLOC_000703	XLOC_000703	GB46493	Group1.23:318942-325463	PBS20	IAPV20	OK	1.98824	17.0974	3.10421	4.90302	5e-05	0.000135702	yes
XLOC_000062	XLOC_000062	GB40796	Group1.10:124105-128011	PBS20	IAPV20	OK	2.28687	19.6262	3.10133	5.11324	5e-05	0.000135702	yes
XLOC_003678	XLOC_003678	GB55188	Group11.6:35572-41228	PBS20	IAPV20	OK	5.56244	47.6274	3.098	2.33893	0.0066	0.0124287	yes
XLOC_008110	XLOC_008110	GB55804	Group3.8:266693-268831	PBS20	IAPV20	OK	2.54919	21.7424	3.0924	5.05861	5e-05	0.000135702	yes
XLOC_001234	XLOC_001234	GB45500	Group1.35:409260-423462	PBS20	IAPV20	OK	0.387378	3.30342	3.09215	2.66024	0.0054	0.0103643	yes
XLOC_004324	XLOC_004324	GB47799	Group13.10:752706-755914	PBS20	IAPV20	OK	71.2575	604.159	3.08381	8.94481	5e-05	0.000135702	yes
XLOC_000332	XLOC_000332	GB41066	Group1.17:481521-482428	PBS20	IAPV20	OK	3.92921	33.2897	3.08276	3.32866	0.00035	0.000845039	yes
XLOC_003125	XLOC_003125	GB45250	Group11.18:4194869-4199029	PBS20	IAPV20	OK	56.6774	480.018	3.08224	9.45528	5e-05	0.000135702	yes
XLOC_012615	XLOC_012615	GB42753	Group9.10:49481-52152	PBS20	IAPV20	OK	21.3166	180	3.07795	7.73369	5e-05	0.000135702	yes
XLOC_002732	XLOC_002732	GB46626	Group11.1:232038-244620	PBS20	IAPV20	OK	1.71466	14.4436	3.07443	2.05531	0.0173	0.0296969	yes
XLOC_012398	XLOC_012398	GB43832	Group8.8:679894-685237	PBS20	IAPV20	OK	6.17032	51.9475	3.07364	6.15802	5e-05	0.000135702	yes
XLOC_011588	XLOC_011588	GB42558	Group7.9:354472-356153	PBS20	IAPV20	OK	1.49068	12.4738	3.06485	2.97764	0.00075	0.00170212	yes
XLOC_011761	XLOC_011761	GB41986	Group8.17:121456-128449	PBS20	IAPV20	OK	0.82742	6.90303	3.06054	2.42732	0.00705	0.0132028	yes
XLOC_001479	XLOC_001479	GB55004	Group1.41:880152-881273	PBS20	IAPV20	OK	14.8448	123.335	3.05455	5.57065	5e-05	0.000135702	yes
XLOC_005236	XLOC_005236	GB41649	Group14.15:221810-223832	PBS20	IAPV20	OK	4.71902	39.1517	3.05252	5.99688	5e-05	0.000135702	yes
XLOC_008862	XLOC_008862	GB49604	Group4.6:872883-875791	PBS20	IAPV20	OK	2.10292	17.3101	3.04115	4.60477	5e-05	0.000135702	yes
XLOC_001708	XLOC_001708	GB53240	Group1.7:517781-521361	PBS20	IAPV20	OK	5.94883	48.9664	3.04111	6.00257	5e-05	0.000135702	yes
XLOC_013945	XLOC_013945	GB51467	GroupUn2288:276-1299	PBS20	IAPV20	OK	8.96929	73.8035	3.04062	5.03917	5e-05	0.000135702	yes
XLOC_001968	XLOC_001968	GB40577	Group10.19:100984-105091	PBS20	IAPV20	OK	5.81799	47.7437	3.03672	7.37583	5e-05	0.000135702	yes
XLOC_010192	XLOC_010192	GB52210	Group6.14:651847-659188	PBS20	IAPV20	OK	3.96007	32.4244	3.03348	2.44125	0.0029	0.00588872	yes
XLOC_013437	XLOC_013437	GB49429	GroupUn126:75339-76987	PBS20	IAPV20	OK	10.365	83.8231	3.01563	4.4466	5e-05	0.000135702	yes
XLOC_008649	XLOC_008649	GB53025	Group4.16:569265-574299	PBS20	IAPV20	OK	2.7492	22.1816	3.01228	2.07502	0.01205	0.0214049	yes
XLOC_014525	XLOC_014525	GB55259	GroupUn39:1696-16965	PBS20	IAPV20	OK	3.9666	31.9497	3.00983	5.86923	5e-05	0.000135702	yes
XLOC_000900	XLOC_000900	GB47486	Group1.29:638226-638637	PBS20	IAPV20	OK	31.0607	249.862	3.00797	5.13902	5e-05	0.000135702	yes
XLOC_008936	XLOC_008936	GB55933	Group4.7:112372-117801	PBS20	IAPV20	OK	5.05218	40.5617	3.00514	2.00198	0.0069	0.0129397	yes
XLOC_007525	XLOC_007525	GB43421	Group2.7:879378-884420	PBS20	IAPV20	OK	2.89547	23.158	2.99964	5.61438	5e-05	0.000135702	yes
XLOC_010400	XLOC_010400	GB48537	Group6.16:613627-614558	PBS20	IAPV20	OK	5.09236	40.1678	2.97963	2.2155	0.00935	0.0170067	yes
XLOC_001335	XLOC_001335	GB51583	Group1.37:256494-261654	PBS20	IAPV20	OK	0.658163	5.18299	2.97727	2.64563	0.0022	0.00460018	yes
XLOC_013942	XLOC_013942	GB54564	GroupUn228:1062-12944	PBS20	IAPV20	OK	2.51142	19.6946	2.97122	2.88094	0.00385	0.00763644	yes
XLOC_008134	XLOC_008134	GB55829	Group3.8:1112729-1114042	PBS20	IAPV20	OK	11.4655	89.6418	2.96688	4.93938	5e-05	0.000135702	yes
XLOC_011092	XLOC_011092	GB43309	Group7.17:447915-496783	PBS20	IAPV20	OK	3.55889	27.8126	2.96624	3.30959	5e-05	0.000135702	yes
XLOC_009758	XLOC_009758	GB45704	Group5.20:274856-275261	PBS20	IAPV20	OK	208.191	1620.63	2.96057	8.66822	5e-05	0.000135702	yes
XLOC_012073	XLOC_012073	GB40496	Group8.6:516654-519916	PBS20	IAPV20	OK	2.07255	16.0104	2.94953	4.83433	5e-05	0.000135702	yes
XLOC_015070	XLOC_015070	GB55123	GroupUn60:6634-102750	PBS20	IAPV20	OK	1.77455	13.6214	2.94035	2.6266	0.0013	0.00283704	yes
XLOC_002263	XLOC_002263	GB52614	Group10.25:295018-299537	PBS20	IAPV20	OK	9.84438	75.5631	2.94031	7.61689	5e-05	0.000135702	yes
XLOC_007533	XLOC_007533	GB45909	Group2.8:25953-26538	PBS20	IAPV20	OK	265.198	2025.38	2.93305	8.35049	5e-05	0.000135702	yes
XLOC_014221	XLOC_014221	GB46994	GroupUn2999:348-967	PBS20	IAPV20	OK	1.80337	13.7393	2.92954	2.11591	0.0143	0.0250455	yes
XLOC_010269	XLOC_010269	GB46071	Group6.15:371290-374682	PBS20	IAPV20	OK	12.324	93.8064	2.92821	7.96749	5e-05	0.000135702	yes
XLOC_011981	XLOC_011981	GB41172	Group8.5:211426-214562	PBS20	IAPV20	OK	2.17538	16.5443	2.927	4.31809	5e-05	0.000135702	yes
XLOC_000966	XLOC_000966	GB47412	Group1.29:599019-601465	PBS20	IAPV20	OK	2.50033	18.9782	2.92415	3.23427	0.00085	0.00191442	yes
XLOC_001437	XLOC_001437	GB49259	Group1.40:615550-621443	PBS20	IAPV20	OK	31.974	241.157	2.915	7.8481	5e-05	0.000135702	yes
XLOC_007885	XLOC_007885	GB49120	Group3.4:431420-433568	PBS20	IAPV20	OK	1.56136	11.7662	2.91376	4.06741	5e-05	0.000135702	yes
XLOC_011481	XLOC_011481	GB49702	Group7.5:201919-205070	PBS20	IAPV20	OK	1.94832	14.6679	2.91236	3.10217	0.0004	0.00095555	yes
XLOC_007320	XLOC_007320	GB55428	Group2.19:1426879-1430943	PBS20	IAPV20	OK	6.91987	51.7242	2.90202	3.74101	5e-05	0.000135702	yes
XLOC_013978	XLOC_013978	GB53602	GroupUn238:13547-42920	PBS20	IAPV20	OK	0.604046	4.51076	2.90064	2.5062	0.00375	0.00745366	yes
XLOC_012115	XLOC_012115	GB40540	Group8.6:1343887-1346798	PBS20	IAPV20	OK	5.10574	38.0019	2.89588	6.61171	5e-05	0.000135702	yes
XLOC_003838	XLOC_003838	GB40708	Group12.13:2713165-2722333	PBS20	IAPV20	OK	34.775	258.826	2.89586	8.94187	5e-05	0.000135702	yes
XLOC_007757	XLOC_007757	GB41220	Group3.16:516266-527766	PBS20	IAPV20	OK	8.32633	61.7741	2.89125	5.75496	5e-05	0.000135702	yes
XLOC_011371	XLOC_011371	GB44292	Group7.22:826228-831006	PBS20	IAPV20	OK	13.1592	96.7343	2.87796	7.15672	5e-05	0.000135702	yes
XLOC_004570	XLOC_004570	GB48235	Group13.4:117804-119046	PBS20	IAPV20	OK	2.89864	21.2529	2.87421	3.86773	5e-05	0.000135702	yes
XLOC_011114	XLOC_011114	GB43280	Group7.17:604273-667798	PBS20	IAPV20	OK	9.92969	72.7536	2.8732	7.49222	5e-05	0.000135702	yes
XLOC_009349	XLOC_009349	GB44640	Group5.14:1950638-1952078	PBS20	IAPV20	OK	5.3327	39.0628	2.87286	5.00403	5e-05	0.000135702	yes
XLOC_008229	XLOC_008229	GB53702	Group3.9:866074-867233	PBS20	IAPV20	OK	5.25692	38.2814	2.86435	3.98748	5e-05	0.000135702	yes
XLOC_014439	XLOC_014439	GB40986	GroupUn36:1978-3281	PBS20	IAPV20	OK	2.8581	20.7463	2.85973	2.93588	0.0008	0.00180867	yes
XLOC_009611	XLOC_009611	GB41338	Group5.18:157754-165583	PBS20	IAPV20	OK	0.909022	6.59468	2.85892	3.34495	0.00015	0.000381573	yes
XLOC_009976	XLOC_009976	GB46774	Group5.9:1252072-1254701	PBS20	IAPV20	OK	71.0459	514.142	2.85534	8.9942	5e-05	0.000135702	yes
XLOC_011549	XLOC_011549	GB46275	Group7.7:267943-270698	PBS20	IAPV20	OK	9.7281	70.0838	2.84885	7.32444	5e-05	0.000135702	yes
XLOC_010740	XLOC_010740	GB42379	Group6.36:263690-267913	PBS20	IAPV20	OK	5.82283	41.8764	2.84635	6.88823	5e-05	0.000135702	yes
XLOC_005558	XLOC_005558	GB52906	Group15.11:422759-423234	PBS20	IAPV20	OK	6.59841	47.4428	2.846	2.22473	0.0074	0.0137929	yes
XLOC_009216	XLOC_009216	GB48672	Group5.12:975834-978041	PBS20	IAPV20	OK	9.59992	68.7219	2.83968	6.46687	5e-05	0.000135702	yes
XLOC_013522	XLOC_013522	GB48827	GroupUn14:15532-18401	PBS20	IAPV20	OK	9.53211	68.0739	2.83623	6.73015	5e-05	0.000135702	yes
XLOC_003190	XLOC_003190	GB45074	Group11.18:725682-726654	PBS20	IAPV20	OK	0.612391	4.36431	2.83323	1.67621	0.02435	0.0402203	yes
XLOC_008938	XLOC_008938	GB55935	Group4.7:146111-147993	PBS20	IAPV20	OK	27.656	196.409	2.8282	1.86874	0.02375	0.0393869	yes
XLOC_010697	XLOC_010697	GB53540	Group6.32:82274-87008	PBS20	IAPV20	OK	5.1944	36.8287	2.8258	6.63405	5e-05	0.000135702	yes
XLOC_011564	XLOC_011564	GB46246	Group7.7:189753-193353	PBS20	IAPV20	OK	3.24432	22.9797	2.82437	5.70787	5e-05	0.000135702	yes
XLOC_011352	XLOC_011352	GB44311	Group7.22:525246-528977	PBS20	IAPV20	OK	360.364	2549.97	2.82296	6.72273	5e-05	0.000135702	yes
XLOC_007294	XLOC_007294	GB55455	Group2.19:869030-876219	PBS20	IAPV20	OK	24.5299	171.22	2.80324	6.66251	5e-05	0.000135702	yes
XLOC_000435	XLOC_000435	GB47732	Group1.2:480919-484583	PBS20	IAPV20	OK	3.98624	27.8156	2.8028	5.91896	5e-05	0.000135702	yes
XLOC_004556	XLOC_004556	GB48278	Group13.4:708197-727440	PBS20	IAPV20	OK	0.683952	4.7684	2.80154	2.39163	0.0094	0.0170845	yes
XLOC_011586	XLOC_011586	GB42556	Group7.9:327831-331665	PBS20	IAPV20	OK	12.286	85.5568	2.79987	3.61717	0.02605	0.0426645	yes
XLOC_012246	XLOC_012246	GB40337	Group8.6:1821261-1835191	PBS20	IAPV20	OK	1.32232	9.17961	2.79536	3.41279	5e-05	0.000135702	yes
XLOC_007116	XLOC_007116	GB55539	Group2.19:512843-515993	PBS20	IAPV20	OK	4.84498	33.6234	2.7949	6.47818	5e-05	0.000135702	yes
XLOC_010830	XLOC_010830	GB45453	Group6.37:704760-711391	PBS20	IAPV20	OK	1.28974	8.94595	2.79415	3.12588	0.00015	0.000381573	yes
XLOC_005497	XLOC_005497	GB54676	Group15.10:102738-105063	PBS20	IAPV20	OK	16.5859	114.41	2.78619	7.59519	5e-05	0.000135702	yes
XLOC_005504	XLOC_005504	GB54684	Group15.10:157297-163775	PBS20	IAPV20	OK	5.51993	38.0744	2.7861	4.47165	5e-05	0.000135702	yes
XLOC_000896	XLOC_000896	GB47482	Group1.29:623478-625811	PBS20	IAPV20	OK	42.6013	293.29	2.78336	8.37871	5e-05	0.000135702	yes
XLOC_002729	XLOC_002729	GB46629	Group11.1:192029-195508	PBS20	IAPV20	OK	2.89598	19.7804	2.77195	3.42888	5e-05	0.000135702	yes
XLOC_007812	XLOC_007812	GB46114	Group3.18:326419-350968	PBS20	IAPV20	OK	6.52783	44.5727	2.77149	7.52741	5e-05	0.000135702	yes
XLOC_003630	XLOC_003630	GB55203	Group11.6:811675-816314	PBS20	IAPV20	OK	1.23748	8.44503	2.7707	3.00656	0.00025	0.000615499	yes
XLOC_011070	XLOC_011070	GB46287	Group7.16:612-12833	PBS20	IAPV20	OK	2.05982	14.047	2.76967	3.32773	0.00015	0.000381573	yes
XLOC_004395	XLOC_004395	GB49885	Group13.12:24822-27484	PBS20	IAPV20	OK	61.7767	421.059	2.76889	7.9968	5e-05	0.000135702	yes
XLOC_003612	XLOC_003612	GB49672	Group11.5:102388-113955	PBS20	IAPV20	OK	4.24633	28.9388	2.76872	6.63316	5e-05	0.000135702	yes
XLOC_011838	XLOC_011838	GB51757	Group8.21:776477-780163	PBS20	IAPV20	OK	15.6974	106.486	2.76206	6.85905	5e-05	0.000135702	yes
XLOC_003103	XLOC_003103	GB45227	Group11.18:3819702-3820702	PBS20	IAPV20	OK	8.35689	56.6403	2.76079	4.71261	5e-05	0.000135702	yes
XLOC_006807	XLOC_006807	GB50725	Group2.11:1582777-1584747	PBS20	IAPV20	OK	5.66481	38.2539	2.75551	5.51983	5e-05	0.000135702	yes
XLOC_001692	XLOC_001692	GB53223	Group1.7:364960-367873	PBS20	IAPV20	OK	4.16959	28.1376	2.75452	5.53099	5e-05	0.000135702	yes
XLOC_007112	XLOC_007112	GB55535	Group2.19:463804-464948	PBS20	IAPV20	OK	10.4927	70.5706	2.74968	4.97991	5e-05	0.000135702	yes
XLOC_003649	XLOC_003649	GB55223	Group11.6:1050588-1059138	PBS20	IAPV20	OK	5.49755	36.3805	2.7263	6.07819	5e-05	0.000135702	yes
XLOC_009476	XLOC_009476	GB44498	Group5.14:1190684-1197952	PBS20	IAPV20	OK	1.41021	9.31992	2.7244	4.05573	5e-05	0.000135702	yes
XLOC_011518	XLOC_011518	GB44263	Group7.6:232768-242775	PBS20	IAPV20	OK	1.24112	8.19181	2.72254	4.72923	5e-05	0.000135702	yes
XLOC_003939	XLOC_003939	GB49383	Group12.16:375128-379629	PBS20	IAPV20	OK	7.33629	48.0504	2.71143	4.58356	5e-05	0.000135702	yes
XLOC_004509	XLOC_004509	GB54732	Group13.3:479679-481833	PBS20	IAPV20	OK	13.2695	86.8883	2.71105	5.13745	5e-05	0.000135702	yes
XLOC_012816	XLOC_012816	GB42702	Group9.10:1097437-1102843	PBS20	IAPV20	OK	16.5938	108.643	2.71088	7.37966	5e-05	0.000135702	yes
XLOC_001651	XLOC_001651	GB42314	Group1.43:66239-69851	PBS20	IAPV20	OK	0.567297	3.70982	2.70918	2.56156	0.00125	0.00273737	yes
XLOC_005344	XLOC_005344	GB43783	Group14.7:65775-66770	PBS20	IAPV20	OK	17.8123	116.321	2.70716	5.52049	5e-05	0.000135702	yes
XLOC_007554	XLOC_007554	GB41553	Group2.9:373332-374766	PBS20	IAPV20	OK	8.50164	55.4943	2.70653	4.7667	5e-05	0.000135702	yes
XLOC_005481	XLOC_005481	GB43543	Group14.9:1468931-1482699	PBS20	IAPV20	OK	1.36081	8.85205	2.70154	2.63502	0.0013	0.00283704	yes
XLOC_006542	XLOC_006542	GB47599	Group16.5:43615-49028	PBS20	IAPV20	OK	4.41086	28.6478	2.69929	6.55299	5e-05	0.000135702	yes
XLOC_006146	XLOC_006146	GB46208	Group15.5:217909-250150	PBS20	IAPV20	OK	8.2742	53.6755	2.69757	4.63801	5e-05	0.000135702	yes
XLOC_003054	XLOC_003054	GB45176	Group11.18:2884282-2885475	PBS20	IAPV20	OK	3.69303	23.9089	2.69467	2.85909	0.00065	0.00149519	yes
XLOC_002178	XLOC_002178	GB54289	Group10.24:571234-575090	PBS20	IAPV20	OK	28.0085	180.927	2.69147	3.74608	0.0001	0.000260599	yes
XLOC_005565	XLOC_005565	GB49475	Group15.13:47079-55704	PBS20	IAPV20	OK	3.70188	23.8523	2.6878	5.14761	5e-05	0.000135702	yes
XLOC_000635	XLOC_000635	GB44762	Group1.22:12126-19937	PBS20	IAPV20	OK	3.85821	24.8428	2.68682	4.28267	5e-05	0.000135702	yes
XLOC_005559	XLOC_005559	GB52904	Group15.11:429061-431962	PBS20	IAPV20	OK	4.06553	26.1481	2.68519	5.40281	5e-05	0.000135702	yes
XLOC_003900	XLOC_003900	GB40599	Group12.13:2680175-2682081	PBS20	IAPV20	OK	4.70329	30.2471	2.68505	4.70391	5e-05	0.000135702	yes
XLOC_009822	XLOC_009822	GB45655	Group5.20:416387-417908	PBS20	IAPV20	OK	3.3673	21.6085	2.68194	4.2596	5e-05	0.000135702	yes
XLOC_007732	XLOC_007732	GB41258	Group3.16:754015-760035	PBS20	IAPV20	OK	16.2596	104.036	2.67771	3.82432	5e-05	0.000135702	yes
XLOC_004583	XLOC_004583	GB48222	Group13.4:399944-401885	PBS20	IAPV20	OK	4.52216	28.8134	2.67165	4.1407	5e-05	0.000135702	yes
XLOC_006498	XLOC_006498	GB47607	Group16.5:70889-71159	PBS20	IAPV20	OK	75.814	480.082	2.66275	2.12294	0.0065	0.0122598	yes
XLOC_003431	XLOC_003431	GB43210	Group11.20:627215-629781	PBS20	IAPV20	OK	11.9665	75.7075	2.66144	6.93522	5e-05	0.000135702	yes
XLOC_011138	XLOC_011138	GB47964	Group7.19:126463-130580	PBS20	IAPV20	OK	4.2943	27.1333	2.65957	5.95177	5e-05	0.000135702	yes
XLOC_006920	XLOC_006920	GB52441	Group2.17:134326-135931	PBS20	IAPV20	OK	4.84804	30.5797	2.6571	4.45011	5e-05	0.000135702	yes
XLOC_009463	XLOC_009463	GB44511	Group5.14:1107746-1109207	PBS20	IAPV20	OK	4.89309	30.8498	2.65644	4.75657	5e-05	0.000135702	yes
XLOC_011225	XLOC_011225	GB42481	Group7.21:1169465-1170561	PBS20	IAPV20	OK	2.45375	15.4602	2.65549	2.43074	0.0021	0.00440272	yes
XLOC_010839	XLOC_010839	GB45463	Group6.37:980672-1000804	PBS20	IAPV20	OK	3.20238	20.1488	2.65348	5.02239	5e-05	0.000135702	yes
XLOC_013719	XLOC_013719	GB43745	GroupUn177:1836-12715	PBS20	IAPV20	OK	6.48531	40.6382	2.64759	3.79259	5e-05	0.000135702	yes
XLOC_013537	XLOC_013537	GB48820	GroupUn14:118017-131904	PBS20	IAPV20	OK	62.0959	389.066	2.64744	8.28053	5e-05	0.000135702	yes
XLOC_003764	XLOC_003764	GB53628	Group12.10:138794-144030	PBS20	IAPV20	OK	2.97749	18.6506	2.64705	4.52345	5e-05	0.000135702	yes
XLOC_006938	XLOC_006938	GB52423	Group2.17:797469-800378	PBS20	IAPV20	OK	6.19782	38.6504	2.64065	6.14459	5e-05	0.000135702	yes
XLOC_010654	XLOC_010654	GB43411	Group6.31:240129-242973	PBS20	IAPV20	OK	1.36078	8.46182	2.63653	3.1696	5e-05	0.000135702	yes
XLOC_007136	XLOC_007136	GB55560	Group2.19:824672-828854	PBS20	IAPV20	OK	4.77117	29.5841	2.63241	5.76995	5e-05	0.000135702	yes
XLOC_006311	XLOC_006311	GB54397	Group16.2:1535302-1538640	PBS20	IAPV20	OK	29.9545	185.697	2.6321	6.51412	5e-05	0.000135702	yes
XLOC_013295	XLOC_013295	GB49010	GroupUn1017:3480-12536	PBS20	IAPV20	OK	1.06439	6.57871	2.62778	2.30676	0.00485	0.00940375	yes
XLOC_012653	XLOC_012653	GB42792	Group9.10:1007682-1018704	PBS20	IAPV20	OK	0.989009	6.10503	2.62594	2.0281	0.00955	0.0173207	yes
XLOC_000168	XLOC_000168	GB40745	Group1.10:731930-733316	PBS20	IAPV20	OK	18.0587	111.461	2.62577	6.21822	5e-05	0.000135702	yes
XLOC_012999	XLOC_012999	GB53443	Group9.12:1517438-1517897	PBS20	IAPV20	OK	2.99403	18.472	2.62518	2.66969	0.0306	0.0491995	yes
XLOC_001131	XLOC_001131	GB40020	Group1.33:236122-242924	PBS20	IAPV20	OK	3.53996	21.794	2.62213	1.76786	0.0173	0.0296969	yes
XLOC_014675	XLOC_014675	GB47184	GroupUn43:1836-5177	PBS20	IAPV20	OK	4.95305	30.4929	2.62208	6.24947	5e-05	0.000135702	yes
XLOC_001265	XLOC_001265	GB48937	Group1.36:37521-59978	PBS20	IAPV20	OK	17.7077	108.696	2.61784	7.7004	5e-05	0.000135702	yes
XLOC_006515	XLOC_006515	GB47626	Group16.5:366365-374214	PBS20	IAPV20	OK	2.50063	15.3167	2.61474	4.95322	5e-05	0.000135702	yes
XLOC_012151	XLOC_012151	GB40437	Group8.6:88994-93274	PBS20	IAPV20	OK	7.23869	44.312	2.6139	7.26369	5e-05	0.000135702	yes
XLOC_004214	XLOC_004214	GB40221	Group12.5:64479-68018	PBS20	IAPV20	OK	6.68167	40.869	2.61273	5.6551	5e-05	0.000135702	yes
XLOC_003979	XLOC_003979	GB49348	Group12.16:48500-50248	PBS20	IAPV20	OK	6.97769	42.5689	2.60898	5.08985	5e-05	0.000135702	yes
XLOC_011737	XLOC_011737	GB48849	Group8.14:32398-35033	PBS20	IAPV20	OK	15.5079	94.5148	2.60753	6.77802	5e-05	0.000135702	yes
XLOC_008069	XLOC_008069	GB51518	Group3.7:290132-298060	PBS20	IAPV20	OK	3.81901	23.2441	2.60559	5.13691	5e-05	0.000135702	yes
XLOC_003978	XLOC_003978	GB49349	Group12.16:40444-43897	PBS20	IAPV20	OK	4.70246	28.5478	2.60189	5.59477	5e-05	0.000135702	yes
XLOC_006317	XLOC_006317	GB54404	Group16.2:1631392-1643141	PBS20	IAPV20	OK	3.18541	19.3288	2.6012	4.13346	5e-05	0.000135702	yes
XLOC_014403	XLOC_014403	GB50291	GroupUn3497:2076-3424	PBS20	IAPV20	OK	4.3095	26.1484	2.60113	2.81191	0.0001	0.000260599	yes
XLOC_011998	XLOC_011998	GB41152	Group8.5:57859-59772	PBS20	IAPV20	OK	29.1914	176.931	2.59957	7.5588	5e-05	0.000135702	yes
XLOC_010481	XLOC_010481	GB41505	Group6.20:1070276-1118810	PBS20	IAPV20	OK	1.81802	11.0102	2.5984	2.39053	0.00255	0.00525446	yes
XLOC_011379	XLOC_011379	GB44281	Group7.22:892025-893204	PBS20	IAPV20	OK	25.9084	156.623	2.5958	5.77905	5e-05	0.000135702	yes
XLOC_003755	XLOC_003755	GB53619	Group12.10:83984-85897	PBS20	IAPV20	OK	4.19335	25.3428	2.5954	4.65673	5e-05	0.000135702	yes
XLOC_006752	XLOC_006752	GB50848	Group2.11:1573520-1575216	PBS20	IAPV20	OK	3.09845	18.6487	2.58946	2.28611	0.0048	0.00931632	yes
XLOC_005501	XLOC_005501	GB54680	Group15.10:124534-133632	PBS20	IAPV20	OK	11.1867	67.3005	2.58884	7.5803	5e-05	0.000135702	yes
XLOC_006034	XLOC_006034	GB50010	Group15.19:2170376-2172987	PBS20	IAPV20	OK	5.2937	31.7365	2.5838	4.84719	5e-05	0.000135702	yes
XLOC_003677	XLOC_003677	GB55189	Group11.6:20170-23586	PBS20	IAPV20	OK	6.40735	38.3904	2.58295	2.64089	0.0014	0.00303365	yes
XLOC_001370	XLOC_001370	GB51544	Group1.37:1931199-1936876	PBS20	IAPV20	OK	1.79482	10.7366	2.58063	4.86915	5e-05	0.000135702	yes
XLOC_011507	XLOC_011507	GB49680	Group7.5:756517-763040	PBS20	IAPV20	OK	3.68844	21.9959	2.57615	6.36047	5e-05	0.000135702	yes
XLOC_001511	XLOC_001511	GB54947	Group1.41:112960-113604	PBS20	IAPV20	OK	21.8762	130.325	2.57467	2.79232	0.0005	0.0011755	yes
XLOC_001130	XLOC_001130	GB40021	Group1.33:206645-217678	PBS20	IAPV20	OK	90.9748	541.78	2.57417	6.19526	5e-05	0.000135702	yes
XLOC_000877	XLOC_000877	GB47463	Group1.29:324351-327117	PBS20	IAPV20	OK	16.3062	96.9219	2.5714	7.4377	5e-05	0.000135702	yes
XLOC_000091	XLOC_000091	GB40828	Group1.10:734606-735570	PBS20	IAPV20	OK	12.4521	73.9458	2.57008	3.94857	5e-05	0.000135702	yes
XLOC_007232	XLOC_007232	GB55657	Group2.19:3475642-3485227	PBS20	IAPV20	OK	1.36982	8.08411	2.5611	2.69558	0.0008	0.00180867	yes
XLOC_010085	XLOC_010085	GB51220	Group6.1:518387-528637	PBS20	IAPV20	OK	2.44851	14.4358	2.55967	2.96519	0.0001	0.000260599	yes
XLOC_006630	XLOC_006630	GB45973	Group16.8:471097-479167	PBS20	IAPV20	OK	6.79455	40.0527	2.55945	6.96802	5e-05	0.000135702	yes
XLOC_012225	XLOC_012225	GB40358	Group8.6:1378455-1380296	PBS20	IAPV20	OK	18.4718	108.513	2.55448	6.35819	5e-05	0.000135702	yes
XLOC_009042	XLOC_009042	GB50435	Group4.9:217163-225477	PBS20	IAPV20	OK	3.91959	22.9318	2.54858	5.19711	5e-05	0.000135702	yes
XLOC_011391	XLOC_011391	GB48148	Group7.24:394814-397374	PBS20	IAPV20	OK	12.0194	70.2277	2.54667	5.64658	5e-05	0.000135702	yes
XLOC_011849	XLOC_011849	GB51713	Group8.21:1140-9588	PBS20	IAPV20	OK	3.46968	20.2459	2.54475	6.46106	5e-05	0.000135702	yes
XLOC_009117	XLOC_009117	GB42049	Group5.11:117936-125979	PBS20	IAPV20	OK	22.9988	134.175	2.54449	5.59338	5e-05	0.000135702	yes
XLOC_012266	XLOC_012266	GB54543	Group8.7:939175-942884	PBS20	IAPV20	OK	2.11658	12.3246	2.54174	4.01322	5e-05	0.000135702	yes
XLOC_005095	XLOC_005095	GB52730	Group14.14:162175-163423	PBS20	IAPV20	OK	4.33126	25.1927	2.54015	3.27492	0.0001	0.000260599	yes
XLOC_001491	XLOC_001491	GB55016	Group1.41:1025793-1030580	PBS20	IAPV20	OK	89.7304	520.947	2.53747	6.89293	5e-05	0.000135702	yes
XLOC_001831	XLOC_001831	GB40941	Group1.9:103539-105617	PBS20	IAPV20	OK	31.3011	181.713	2.53737	7.63508	5e-05	0.000135702	yes
XLOC_008831	XLOC_008831	GB49571	Group4.6:195312-197086	PBS20	IAPV20	OK	2.63488	15.2854	2.53635	3.82213	5e-05	0.000135702	yes
XLOC_012201	XLOC_012201	GB40385	Group8.6:672809-682084	PBS20	IAPV20	OK	15.1918	87.969	2.5337	3.81584	5e-05	0.000135702	yes
XLOC_000971	XLOC_000971	GB47407	Group1.29:631914-632226	PBS20	IAPV20	OK	47.3393	273.948	2.53279	3.68135	5e-05	0.000135702	yes
XLOC_005937	XLOC_005937	GB50107	Group15.19:209936-215556	PBS20	IAPV20	OK	14.4407	83.5634	2.53273	1.8602	0.01315	0.0232242	yes
XLOC_007947	XLOC_007947	GB46909	Group3.5:57078-62544	PBS20	IAPV20	OK	11.0179	63.689	2.53119	4.80177	5e-05	0.000135702	yes
XLOC_012673	XLOC_012673	GB42812	Group9.10:1684939-1690996	PBS20	IAPV20	OK	10.8489	62.666	2.53013	4.14951	5e-05	0.000135702	yes
XLOC_011516	XLOC_011516	GB44261	Group7.6:189235-195680	PBS20	IAPV20	OK	5.58664	32.2512	2.5293	4.01606	5e-05	0.000135702	yes
XLOC_004707	XLOC_004707	GB40148	Group13.7:1417332-1432692	PBS20	IAPV20	OK	6.93506	40.0069	2.52827	6.20755	5e-05	0.000135702	yes
XLOC_001320	XLOC_001320	GB51634	Group1.37:2323708-2328786	PBS20	IAPV20	OK	6.77807	39.0991	2.52819	4.85296	5e-05	0.000135702	yes
XLOC_002310	XLOC_002310	GB51064	Group10.26:1031052-1034813	PBS20	IAPV20	OK	4.57563	26.3775	2.52727	5.38552	5e-05	0.000135702	yes
XLOC_005415	XLOC_005415	GB43630	Group14.9:1326915-1328721	PBS20	IAPV20	OK	10.6443	61.1281	2.52176	5.45396	5e-05	0.000135702	yes
XLOC_013524	XLOC_013524	GB48829	GroupUn14:43188-56461	PBS20	IAPV20	OK	10.1498	58.1189	2.51755	5.33657	5e-05	0.000135702	yes
XLOC_000278	XLOC_000278	GB48998	Group1.15:916486-919116	PBS20	IAPV20	OK	4.99064	28.5469	2.51604	5.00974	5e-05	0.000135702	yes
XLOC_010300	XLOC_010300	GB46023	Group6.15:158756-163506	PBS20	IAPV20	OK	7.53371	43.0601	2.51492	6.76341	5e-05	0.000135702	yes
XLOC_002129	XLOC_002129	GB48352	Group10.23:1028521-1030384	PBS20	IAPV20	OK	2.40284	13.7279	2.5143	3.8034	5e-05	0.000135702	yes
XLOC_014751	XLOC_014751	GB48317	GroupUn450:1073-3182	PBS20	IAPV20	OK	14.0711	80.2289	2.51138	4.08118	5e-05	0.000135702	yes
XLOC_003549	XLOC_003549	GB43964	Group11.3:26968-28491	PBS20	IAPV20	OK	7.07449	40.3129	2.51054	4.16838	5e-05	0.000135702	yes
XLOC_005627	XLOC_005627	GB49439	Group15.13:343644-345054	PBS20	IAPV20	OK	3.93257	22.2758	2.50193	3.5013	0.0002	0.00050058	yes
XLOC_009683	XLOC_009683	GB41284	Group5.18:637662-638752	PBS20	IAPV20	OK	59.3201	333.527	2.49121	4.22546	5e-05	0.000135702	yes
XLOC_006292	XLOC_006292	GB54376	Group16.2:320911-328611	PBS20	IAPV20	OK	3.6317	20.4186	2.49116	6.23852	5e-05	0.000135702	yes
XLOC_011856	XLOC_011856	GB51704	Group8.21:52803-60481	PBS20	IAPV20	OK	13.7477	77.244	2.49023	4.53157	5e-05	0.000135702	yes
XLOC_010289	XLOC_010289	GB46034	Group6.15:9398-13796	PBS20	IAPV20	OK	4.17139	23.4354	2.49009	4.38873	5e-05	0.000135702	yes
XLOC_006225	XLOC_006225	GB54447	Group15.9:233338-233884	PBS20	IAPV20	OK	5.72976	32.0082	2.48189	2.71086	0.0005	0.0011755	yes
XLOC_001048	XLOC_001048	GB50338	Group1.3:295631-299274	PBS20	IAPV20	OK	6.37974	35.6317	2.48159	5.35073	5e-05	0.000135702	yes
XLOC_006871	XLOC_006871	GB52454	Group2.17:467902-471186	PBS20	IAPV20	OK	7.77065	43.395	2.48142	5.51804	5e-05	0.000135702	yes
XLOC_004850	XLOC_004850	GB43733	Group14.10:437329-442010	PBS20	IAPV20	OK	4.95817	27.6512	2.47946	4.11738	5e-05	0.000135702	yes
XLOC_010074	XLOC_010074	GB51209	Group6.1:104382-119329	PBS20	IAPV20	OK	2.12337	11.8016	2.47455	3.51724	5e-05	0.000135702	yes
XLOC_003926	XLOC_003926	GB49369	Group12.16:180613-181424	PBS20	IAPV20	OK	24.1756	134.272	2.47353	3.49622	5e-05	0.000135702	yes
XLOC_010248	XLOC_010248	GB46048	Group6.15:142945-146843	PBS20	IAPV20	OK	4.89243	27.1301	2.47127	4.97337	5e-05	0.000135702	yes
XLOC_000634	XLOC_000634	GB44763	Group1.22:4085-7124	PBS20	IAPV20	OK	10.7588	59.5912	2.46958	5.28209	5e-05	0.000135702	yes
XLOC_006072	XLOC_006072	GB49970	Group15.19:2754557-2758151	PBS20	IAPV20	OK	8.43745	46.7107	2.46888	6.36299	5e-05	0.000135702	yes
XLOC_009483	XLOC_009483	GB44490	Group5.14:1275273-1282596	PBS20	IAPV20	OK	40.0194	221.005	2.4653	7.89783	5e-05	0.000135702	yes
XLOC_009289	XLOC_009289	GB44578	Group5.14:615595-617634	PBS20	IAPV20	OK	4.07349	22.4915	2.46504	4.40524	5e-05	0.000135702	yes
XLOC_010705	XLOC_010705	GB53532	Group6.32:364325-365837	PBS20	IAPV20	OK	3.36385	18.5702	2.4648	3.84928	5e-05	0.000135702	yes
XLOC_000252	XLOC_000252	GB51808	Group1.14:374504-381859	PBS20	IAPV20	OK	1.76735	9.73464	2.46154	2.25967	0.01205	0.0214049	yes
XLOC_002528	XLOC_002528	GB50898	Group10.26:2358090-2359298	PBS20	IAPV20	OK	6.11007	33.6362	2.46075	2.99425	5e-05	0.000135702	yes
XLOC_003769	XLOC_003769	GB53605	Group12.10:128491-135269	PBS20	IAPV20	OK	2.1747	11.9602	2.45935	4.92281	5e-05	0.000135702	yes
XLOC_006099	XLOC_006099	GB49942	Group15.19:3783160-3786351	PBS20	IAPV20	OK	4.42834	24.3341	2.45814	3.45624	5e-05	0.000135702	yes
XLOC_001575	XLOC_001575	GB53966	Group1.42:707545-712584	PBS20	IAPV20	OK	2.41267	13.2006	2.4519	1.66245	0.02255	0.0375939	yes
XLOC_000805	XLOC_000805	GB53886	Group1.26:8623-17188	PBS20	IAPV20	OK	4.08374	22.3309	2.45108	2.63359	0.0006	0.00138622	yes
XLOC_011843	XLOC_011843	GB51762	Group8.21:873507-876341	PBS20	IAPV20	OK	7.13368	38.959	2.44924	5.53169	5e-05	0.000135702	yes
XLOC_002042	XLOC_002042	GB48409	Group10.23:608683-616889	PBS20	IAPV20	OK	7.05379	38.5039	2.44853	4.75553	5e-05	0.000135702	yes
XLOC_015214	XLOC_015214	GB55962	GroupUn86:134488-135034	PBS20	IAPV20	OK	18.0272	98.3018	2.44704	2.53376	0.00165	0.00351993	yes
XLOC_013565	XLOC_013565	GB51462	GroupUn145:34423-35500	PBS20	IAPV20	OK	23.5386	128.314	2.44658	5.45842	5e-05	0.000135702	yes
XLOC_007372	XLOC_007372	GB55372	Group2.19:2718889-2722202	PBS20	IAPV20	OK	5.2211	28.459	2.44646	5.73637	5e-05	0.000135702	yes
XLOC_005948	XLOC_005948	GB50096	Group15.19:645701-647855	PBS20	IAPV20	OK	13.4015	72.8749	2.44303	5.57205	5e-05	0.000135702	yes
XLOC_003835	XLOC_003835	GB40705	Group12.13:2682444-2686913	PBS20	IAPV20	OK	6.06043	32.7717	2.43496	5.68599	5e-05	0.000135702	yes
XLOC_008161	XLOC_008161	GB55860	Group3.8:2198994-2206613	PBS20	IAPV20	OK	9.03183	48.8321	2.43474	5.06285	5e-05	0.000135702	yes
XLOC_000754	XLOC_000754	GB46443	Group1.23:303642-304854	PBS20	IAPV20	OK	9.07936	48.977	2.43144	3.66585	5e-05	0.000135702	yes
XLOC_007009	XLOC_007009	GB52351	Group2.17:1316294-1320580	PBS20	IAPV20	OK	13.5403	72.776	2.42621	7.05273	5e-05	0.000135702	yes
XLOC_006719	XLOC_006719	GB50813	Group2.11:937738-966481	PBS20	IAPV20	OK	5.77393	31.0274	2.42592	6.17051	5e-05	0.000135702	yes
XLOC_005073	XLOC_005073	GB52801	Group14.14:1001072-1006239	PBS20	IAPV20	OK	6.87407	36.8575	2.42272	5.669	5e-05	0.000135702	yes
XLOC_003241	XLOC_003241	GB45020	Group11.18:2318879-2331999	PBS20	IAPV20	OK	1.13534	6.08442	2.422	1.93252	0.02025	0.0341433	yes
XLOC_009836	XLOC_009836	GB45639	Group5.20:574264-580460	PBS20	IAPV20	OK	14.8829	79.7413	2.42167	6.05619	5e-05	0.000135702	yes
XLOC_000944	XLOC_000944	GB47435	Group1.29:267948-272574	PBS20	IAPV20	OK	3.41365	18.2255	2.41657	5.04391	5e-05	0.000135702	yes
XLOC_007855	XLOC_007855	GB51889	Group3.3:349013-350944	PBS20	IAPV20	OK	16.7675	89.4957	2.41615	6.15222	5e-05	0.000135702	yes
XLOC_011886	XLOC_011886	GB51672	Group8.21:465624-469666	PBS20	IAPV20	OK	3.60403	19.0261	2.4003	3.61868	5e-05	0.000135702	yes
XLOC_000534	XLOC_000534	GB45876	Group1.21:487635-493503	PBS20	IAPV20	OK	2.52116	13.2825	2.39737	5.20232	5e-05	0.000135702	yes
XLOC_003787	XLOC_003787	GB52541	Group12.11:412824-418478	PBS20	IAPV20	OK	4.10344	21.5499	2.39277	5.74981	5e-05	0.000135702	yes
XLOC_005005	XLOC_005005	GB54097	Group14.13:1433241-1437954	PBS20	IAPV20	OK	34.8322	182.366	2.38834	7.31917	5e-05	0.000135702	yes
XLOC_004915	XLOC_004915	GB54188	Group14.13:1211271-1212188	PBS20	IAPV20	OK	31.6507	165.481	2.38636	5.91164	5e-05	0.000135702	yes
XLOC_007061	XLOC_007061	GB49773	Group2.18:427119-428797	PBS20	IAPV20	OK	140.463	734.367	2.38631	7.67338	5e-05	0.000135702	yes
XLOC_005461	XLOC_005461	GB43565	Group14.9:1268142-1272008	PBS20	IAPV20	OK	12.5524	65.6141	2.38604	6.83086	5e-05	0.000135702	yes
XLOC_012014	XLOC_012014	GB41135	Group8.5:225458-227651	PBS20	IAPV20	OK	13.3304	69.455	2.38136	5.26956	5e-05	0.000135702	yes
XLOC_012530	XLOC_012530	GB41808	Group8.9:518215-521671	PBS20	IAPV20	OK	19.2718	100.295	2.37969	6.96576	5e-05	0.000135702	yes
XLOC_005801	XLOC_005801	GB50161	Group15.19:957447-957973	PBS20	IAPV20	OK	9.33004	48.5486	2.37947	2.47313	0.0015	0.00323263	yes
XLOC_006560	XLOC_006560	GB47580	Group16.5:359415-361311	PBS20	IAPV20	OK	4.33364	22.5411	2.3789	4.44205	5e-05	0.000135702	yes
XLOC_011778	XLOC_011778	GB41975	Group8.17:30000-32951	PBS20	IAPV20	OK	5.47915	28.479	2.37787	4.95212	5e-05	0.000135702	yes
XLOC_007918	XLOC_007918	GB49081	Group3.4:405894-409436	PBS20	IAPV20	OK	2.9844	15.5105	2.37773	4.37637	5e-05	0.000135702	yes
XLOC_000603	XLOC_000603	GB44780	Group1.22:227475-229688	PBS20	IAPV20	OK	12.5953	65.4021	2.37645	5.57328	5e-05	0.000135702	yes
XLOC_002584	XLOC_002584	GB48779	Group10.27:2463-6067	PBS20	IAPV20	OK	14.5395	75.4912	2.37633	3.82342	5e-05	0.000135702	yes
XLOC_010053	XLOC_010053	GB46686	Group5.9:1322842-1329978	PBS20	IAPV20	OK	4.35943	22.5701	2.3722	4.57357	5e-05	0.000135702	yes
XLOC_007291	XLOC_007291	GB55459	Group2.19:850777-853196	PBS20	IAPV20	OK	8.70683	45.052	2.37137	5.40079	5e-05	0.000135702	yes
XLOC_000111	XLOC_000111	GB40853	Group1.10:1160594-1163814	PBS20	IAPV20	OK	15.6165	80.7931	2.37116	1.71186	0.02495	0.0410684	yes
XLOC_012098	XLOC_012098	GB40522	Group8.6:1010034-1089383	PBS20	IAPV20	OK	3.63938	18.7675	2.36647	3.23884	5e-05	0.000135702	yes
XLOC_004789	XLOC_004789	GB53867	Group13.9:518775-520888	PBS20	IAPV20	OK	1.63648	8.42678	2.36439	2.99022	0.0001	0.000260599	yes
XLOC_010933	XLOC_010933	GB55724	Group6.38:773380-774769	PBS20	IAPV20	OK	0.790697	4.07035	2.36396	1.94338	0.0074	0.0137929	yes
XLOC_013607	XLOC_013607	GB45602	GroupUn155:8510-29303	PBS20	IAPV20	OK	4.27412	21.9944	2.36343	3.08576	0.0002	0.00050058	yes
XLOC_009964	XLOC_009964	GB46762	Group5.9:850905-852445	PBS20	IAPV20	OK	22.3756	114.671	2.3575	5.01378	5e-05	0.000135702	yes
XLOC_000494	XLOC_000494	GB47667	Group1.2:766688-772825	PBS20	IAPV20	OK	6.00722	30.7684	2.35668	6.32513	5e-05	0.000135702	yes
XLOC_003073	XLOC_003073	GB45195	Group11.18:3355511-3361281	PBS20	IAPV20	OK	1.87401	9.58926	2.35529	4.48426	5e-05	0.000135702	yes
XLOC_013078	XLOC_013078	GB53353	Group9.12:737486-745292	PBS20	IAPV20	OK	2.06637	10.5636	2.35393	4.70412	5e-05	0.000135702	yes
XLOC_013529	XLOC_013529	GB48834	GroupUn14:108949-112542	PBS20	IAPV20	OK	16.1581	82.2951	2.34855	7.30152	5e-05	0.000135702	yes
XLOC_000373	XLOC_000373	GB41032	Group1.17:617302-620695	PBS20	IAPV20	OK	3.01894	15.3198	2.34329	4.59805	5e-05	0.000135702	yes
XLOC_011346	XLOC_011346	GB44317	Group7.22:442616-443624	PBS20	IAPV20	OK	20.8797	105.45	2.33638	5.71609	5e-05	0.000135702	yes
XLOC_004945	XLOC_004945	GB54219	Group14.13:1530669-1539401	PBS20	IAPV20	OK	62.9229	317.314	2.33425	7.02311	5e-05	0.000135702	yes
XLOC_008074	XLOC_008074	GB51524	Group3.7:385487-389499	PBS20	IAPV20	OK	1.44104	7.25697	2.33225	3.73914	5e-05	0.000135702	yes
XLOC_008075	XLOC_008075	GB51525	Group3.7:392867-397967	PBS20	IAPV20	OK	6.1945	31.1314	2.32931	3.9537	5e-05	0.000135702	yes
XLOC_011758	XLOC_011758	GB41982	Group8.17:42631-47262	PBS20	IAPV20	OK	3.4729	17.4468	2.32875	4.59725	5e-05	0.000135702	yes
XLOC_011116	XLOC_011116	GB43278	Group7.17:677178-678248	PBS20	IAPV20	OK	8.66575	43.4296	2.32528	2.63283	0.00075	0.00170212	yes
XLOC_012993	XLOC_012993	GB53437	Group9.12:1430426-1437002	PBS20	IAPV20	OK	6.4089	32.1057	2.32468	5.4911	5e-05	0.000135702	yes
XLOC_008622	XLOC_008622	GB44004	Group4.13:2300102-2303786	PBS20	IAPV20	OK	9.46456	47.2645	2.32015	2.90381	0.00035	0.000845039	yes
XLOC_001967	XLOC_001967	GB40578	Group10.19:90821-98083	PBS20	IAPV20	OK	7.92186	39.4692	2.31682	5.46469	5e-05	0.000135702	yes
XLOC_013924	XLOC_013924	GB52251	GroupUn22:96851-124880	PBS20	IAPV20	OK	18.1658	90.2223	2.31226	1.90843	0.0106	0.0190647	yes
XLOC_012633	XLOC_012633	GB42771	Group9.10:728706-732032	PBS20	IAPV20	OK	6.77281	33.6295	2.3119	5.57734	5e-05	0.000135702	yes
XLOC_009368	XLOC_009368	GB44659	Group5.14:2125791-2127985	PBS20	IAPV20	OK	6.67623	33.1309	2.31107	4.66602	5e-05	0.000135702	yes
XLOC_008027	XLOC_008027	GB46873	Group3.5:474345-517196	PBS20	IAPV20	OK	0.576885	2.8598	2.30956	2.44356	0.00255	0.00525446	yes
XLOC_007788	XLOC_007788	GB46146	Group3.18:254621-259755	PBS20	IAPV20	OK	23.687	117.343	2.30857	5.72929	5e-05	0.000135702	yes
XLOC_012666	XLOC_012666	GB42805	Group9.10:1226171-1230093	PBS20	IAPV20	OK	4.10503	20.2595	2.30314	3.62727	5e-05	0.000135702	yes
XLOC_012296	XLOC_012296	GB54510	Group8.7:930497-932759	PBS20	IAPV20	OK	9.55853	47.1539	2.30251	5.39406	5e-05	0.000135702	yes
XLOC_015285	XLOC_015285	GB55960	GroupUn96:162-5815	PBS20	IAPV20	OK	58.3131	286.521	2.29675	5.26474	5e-05	0.000135702	yes
XLOC_005679	XLOC_005679	GB50587	Group15.14:1159234-1161958	PBS20	IAPV20	OK	6.23077	30.5666	2.29448	5.1776	5e-05	0.000135702	yes
XLOC_005010	XLOC_005010	GB54091	Group14.13:1478628-1492036	PBS20	IAPV20	OK	4.39949	21.5686	2.29353	3.48899	5e-05	0.000135702	yes
XLOC_009856	XLOC_009856	GB48883	Group5.4:221923-223944	PBS20	IAPV20	OK	10.2199	50.0904	2.29315	4.61128	5e-05	0.000135702	yes
XLOC_001104	XLOC_001104	GB55323	Group1.32:58573-71297	PBS20	IAPV20	OK	7.6728	37.5451	2.2908	5.42141	5e-05	0.000135702	yes
XLOC_003321	XLOC_003321	GB44936	Group11.18:3782771-3787452	PBS20	IAPV20	OK	3.09717	15.145	2.28982	4.77276	5e-05	0.000135702	yes
XLOC_006614	XLOC_006614	GB45955	Group16.8:47178-53039	PBS20	IAPV20	OK	84.7324	413.264	2.28608	6.90099	5e-05	0.000135702	yes
XLOC_008660	XLOC_008660	GB53036	Group4.16:733864-737522	PBS20	IAPV20	OK	2.60502	12.679	2.28308	4.50864	5e-05	0.000135702	yes
XLOC_003960	XLOC_003960	GB49404	Group12.16:844716-855068	PBS20	IAPV20	OK	4.13491	20.1046	2.2816	3.30273	5e-05	0.000135702	yes
XLOC_008563	XLOC_008563	GB44067	Group4.13:533503-538783	PBS20	IAPV20	OK	11.7599	57.0626	2.27867	6.84885	5e-05	0.000135702	yes
XLOC_002352	XLOC_002352	GB51109	Group10.26:1713716-1715426	PBS20	IAPV20	OK	2.86465	13.8801	2.27659	2.49176	0.0013	0.00283704	yes
XLOC_006502	XLOC_006502	GB47611	Group16.5:111151-112846	PBS20	IAPV20	OK	3.77079	18.251	2.27504	3.65691	5e-05	0.000135702	yes
XLOC_011281	XLOC_011281	GB42416	Group7.21:1530801-1542039	PBS20	IAPV20	OK	6.8016	32.9063	2.27442	1.9459	0.0094	0.0170845	yes
XLOC_009161	XLOC_009161	GB42037	Group5.11:330217-333831	PBS20	IAPV20	OK	4.19406	20.2654	2.2726	5.00012	5e-05	0.000135702	yes
XLOC_000869	XLOC_000869	GB47455	Group1.29:254124-256412	PBS20	IAPV20	OK	52.0385	251.159	2.27095	7.44793	5e-05	0.000135702	yes
XLOC_007119	XLOC_007119	GB55542	Group2.19:542816-543776	PBS20	IAPV20	OK	6.1577	29.6787	2.26896	2.91827	0.00015	0.000381573	yes
XLOC_007392	XLOC_007392	GB55352	Group2.19:3641641-3645114	PBS20	IAPV20	OK	4.01119	19.3183	2.26787	4.90348	5e-05	0.000135702	yes
XLOC_009619	XLOC_009619	GB41346	Group5.18:305575-311936	PBS20	IAPV20	OK	9.8331	47.3252	2.26689	6.74069	5e-05	0.000135702	yes
XLOC_001559	XLOC_001559	GB53950	Group1.42:31624-34295	PBS20	IAPV20	OK	6.10649	29.3715	2.266	4.22141	5e-05	0.000135702	yes
XLOC_004354	XLOC_004354	GB47768	Group13.10:1122582-1125540	PBS20	IAPV20	OK	9.14695	43.9572	2.26474	5.47823	5e-05	0.000135702	yes
XLOC_000099	XLOC_000099	GB40838	Group1.10:1044550-1054985	PBS20	IAPV20	OK	7.24339	34.7903	2.26395	5.33127	5e-05	0.000135702	yes
XLOC_007702	XLOC_007702	GB47016	Group3.15:537947-538742	PBS20	IAPV20	OK	34.2585	164.202	2.26094	3.52723	5e-05	0.000135702	yes
XLOC_002713	XLOC_002713	GB46650	Group11.1:539217-540695	PBS20	IAPV20	OK	1.90776	9.12427	2.25783	2.54174	0.0008	0.00180867	yes
XLOC_002794	XLOC_002794	GB54040	Group11.12:54355-67722	PBS20	IAPV20	OK	8.17851	39.1071	2.25752	5.93999	5e-05	0.000135702	yes
XLOC_002071	XLOC_002071	GB48440	Group10.23:1127851-1134969	PBS20	IAPV20	OK	5.74027	27.402	2.25509	2.59713	0.00155	0.00333131	yes
XLOC_008809	XLOC_008809	GB53083	Group4.5:1199797-1206656	PBS20	IAPV20	OK	2.41458	11.5244	2.25485	4.65962	5e-05	0.000135702	yes
XLOC_015131	XLOC_015131	GB52657	GroupUn72:575-9461	PBS20	IAPV20	OK	1.9691	9.3946	2.2543	2.27102	0.00265	0.00543221	yes
XLOC_012461	XLOC_012461	GB41876	Group8.9:622760-630706	PBS20	IAPV20	OK	1.94696	9.28608	2.25385	3.86561	5e-05	0.000135702	yes
XLOC_006488	XLOC_006488	GB51250	Group16.4:1841135-1843069	PBS20	IAPV20	OK	6.41324	30.5459	2.25185	2.81601	0.0004	0.00095555	yes
XLOC_010759	XLOC_010759	GB42354	Group6.36:216923-221050	PBS20	IAPV20	OK	12.7907	60.9213	2.25185	6.48909	5e-05	0.000135702	yes
XLOC_009992	XLOC_009992	GB46790	Group5.9:1447048-1450256	PBS20	IAPV20	OK	1.83658	8.7371	2.25013	3.11889	5e-05	0.000135702	yes
XLOC_008240	XLOC_008240	GB53714	Group3.9:1004123-1007988	PBS20	IAPV20	OK	5.5834	26.5347	2.24866	5.15574	5e-05	0.000135702	yes
XLOC_006738	XLOC_006738	GB50833	Group2.11:1257004-1260471	PBS20	IAPV20	OK	23.5909	112.05	2.24784	2.2151	0.0028	0.00570887	yes
XLOC_012826	XLOC_012826	GB42692	Group9.10:1626990-1657218	PBS20	IAPV20	OK	7.62405	36.2048	2.24755	5.70313	5e-05	0.000135702	yes
XLOC_012487	XLOC_012487	GB41903	Group8.9:1391109-1392387	PBS20	IAPV20	OK	5.8868	27.9421	2.24688	3.31544	5e-05	0.000135702	yes
XLOC_007277	XLOC_007277	GB55474	Group2.19:567092-570441	PBS20	IAPV20	OK	3.86772	18.3379	2.24527	4.46215	5e-05	0.000135702	yes
XLOC_011551	XLOC_011551	GB46277	Group7.7:274932-282335	PBS20	IAPV20	OK	1.85394	8.78098	2.24379	2.73979	0.0001	0.000260599	yes
XLOC_005789	XLOC_005789	GB50149	Group15.19:737508-738943	PBS20	IAPV20	OK	837.095	3964.45	2.24366	6.91941	5e-05	0.000135702	yes
XLOC_012233	XLOC_012233	GB40350	Group8.6:1588656-1611357	PBS20	IAPV20	OK	2.62797	12.4455	2.2436	4.92476	5e-05	0.000135702	yes
XLOC_015073	XLOC_015073	GB41591	GroupUn61:60072-88097	PBS20	IAPV20	OK	17.0003	80.4837	2.24314	5.7023	5e-05	0.000135702	yes
XLOC_000364	XLOC_000364	GB41042	Group1.17:450252-452890	PBS20	IAPV20	OK	26.0088	123.035	2.242	7.0162	5e-05	0.000135702	yes
XLOC_004011	XLOC_004011	GB49315	Group12.16:815579-818941	PBS20	IAPV20	OK	3.17298	14.9851	2.23962	4.03916	5e-05	0.000135702	yes
XLOC_015046	XLOC_015046	GB47107	GroupUn6:29161-31585	PBS20	IAPV20	OK	30.7066	144.683	2.23628	6.05899	5e-05	0.000135702	yes
XLOC_012559	XLOC_012559	GB41776	Group8.9:1053006-1053782	PBS20	IAPV20	OK	13.3429	62.8398	2.2356	2.41225	0.0012	0.002637	yes
XLOC_012760	XLOC_012760	GB42899	Group9.10:4305214-4308100	PBS20	IAPV20	OK	90.8364	425.325	2.22722	7.30526	5e-05	0.000135702	yes
XLOC_002065	XLOC_002065	GB48434	Group10.23:1072719-1077227	PBS20	IAPV20	OK	5.15561	24.1024	2.22496	5.07997	5e-05	0.000135702	yes
XLOC_002787	XLOC_002787	GB54047	Group11.12:10-1470	PBS20	IAPV20	OK	12.3833	57.8865	2.22483	4.05007	5e-05	0.000135702	yes
XLOC_000064	XLOC_000064	GB40798	Group1.10:143521-146600	PBS20	IAPV20	OK	15.04	70.2595	2.22389	5.67629	5e-05	0.000135702	yes
XLOC_000333	XLOC_000333	GB41067	Group1.17:486024-486988	PBS20	IAPV20	OK	2.32004	10.8223	2.22179	1.9099	0.0104	0.0187441	yes
XLOC_009843	XLOC_009843	GB45632	Group5.20:635474-640360	PBS20	IAPV20	OK	1.40206	6.512	2.21556	2.29269	0.00505	0.00975367	yes
XLOC_015205	XLOC_015205	GB55971	GroupUn86:90178-93690	PBS20	IAPV20	OK	5.13946	23.837	2.21351	4.89441	5e-05	0.000135702	yes
XLOC_010106	XLOC_010106	GB51188	Group6.1:594429-600062	PBS20	IAPV20	OK	31.9583	148.212	2.2134	6.6543	5e-05	0.000135702	yes
XLOC_003072	XLOC_003072	GB45194	Group11.18:3343029-3348944	PBS20	IAPV20	OK	2.54706	11.7973	2.21155	3.58119	5e-05	0.000135702	yes
XLOC_013589	XLOC_013589	GB50620	GroupUn148:75572-76067	PBS20	IAPV20	OK	15.0288	69.5249	2.2098	3.24792	5e-05	0.000135702	yes
XLOC_012945	XLOC_012945	GB53387	Group9.12:62080-64034	PBS20	IAPV20	OK	1.47114	6.80372	2.20939	1.8895	0.01685	0.0290189	yes
XLOC_009362	XLOC_009362	GB44653	Group5.14:2070894-2079517	PBS20	IAPV20	OK	8.95591	41.3596	2.20731	2.19532	0.003	0.0060723	yes
XLOC_010699	XLOC_010699	GB53538	Group6.32:121298-124190	PBS20	IAPV20	OK	5.36592	24.7211	2.20384	4.79171	5e-05	0.000135702	yes
XLOC_000368	XLOC_000368	GB41037	Group1.17:492127-494317	PBS20	IAPV20	OK	7.29499	33.5639	2.20193	4.70727	5e-05	0.000135702	yes
XLOC_012777	XLOC_012777	GB42747	Group9.10:1578-7255	PBS20	IAPV20	OK	4.15351	19.1087	2.20183	4.61025	5e-05	0.000135702	yes
XLOC_012480	XLOC_012480	GB41896	Group8.9:1250023-1250937	PBS20	IAPV20	OK	5.48674	25.1855	2.19858	2.76133	0.0001	0.000260599	yes
XLOC_002789	XLOC_002789	GB54045	Group11.12:9582-12153	PBS20	IAPV20	OK	9.89852	45.3682	2.1964	5.4246	5e-05	0.000135702	yes
XLOC_008115	XLOC_008115	GB55810	Group3.8:489910-490513	PBS20	IAPV20	OK	5.39536	24.7279	2.19635	2.74478	0.00045	0.00106507	yes
XLOC_012643	XLOC_012643	GB42781	Group9.10:806919-812957	PBS20	IAPV20	OK	9.20786	42.1577	2.19486	6.19231	5e-05	0.000135702	yes
XLOC_004873	XLOC_004873	GB43709	Group14.10:404541-411256	PBS20	IAPV20	OK	2.9613	13.5534	2.19435	3.3739	5e-05	0.000135702	yes
XLOC_008191	XLOC_008191	GB55767	Group3.8:1132139-1134944	PBS20	IAPV20	OK	2.93272	13.3581	2.1874	4.08253	5e-05	0.000135702	yes
XLOC_012458	XLOC_012458	GB41873	Group8.9:600186-603247	PBS20	IAPV20	OK	6.22195	28.3346	2.18713	5.03989	5e-05	0.000135702	yes
XLOC_000277	XLOC_000277	GB48997	Group1.15:914451-916257	PBS20	IAPV20	OK	3.64001	16.5534	2.18511	2.71108	0.00025	0.000615499	yes
XLOC_001608	XLOC_001608	GB53925	Group1.42:570988-573472	PBS20	IAPV20	OK	6.79261	30.8451	2.18301	3.82535	5e-05	0.000135702	yes
XLOC_005628	XLOC_005628	GB49438	Group15.13:357235-365157	PBS20	IAPV20	OK	2.57365	11.6848	2.18275	4.4591	5e-05	0.000135702	yes
XLOC_006716	XLOC_006716	GB50810	Group2.11:928710-933249	PBS20	IAPV20	OK	32.5776	147.865	2.18233	1.48869	0.0252	0.0414009	yes
XLOC_011593	XLOC_011593	GB42563	Group7.9:401762-405619	PBS20	IAPV20	OK	4.68067	21.163	2.17676	1.78289	0.014	0.024579	yes
XLOC_002362	XLOC_002362	GB51119	Group10.26:1870590-1874730	PBS20	IAPV20	OK	19.374	87.3975	2.17347	6.44849	5e-05	0.000135702	yes
XLOC_007480	XLOC_007480	GB43471	Group2.7:427195-428816	PBS20	IAPV20	OK	6.05758	27.2439	2.16912	3.17963	5e-05	0.000135702	yes
XLOC_003863	XLOC_003863	GB40637	Group12.13:1429096-1431088	PBS20	IAPV20	OK	7.31737	32.8352	2.16585	3.84755	5e-05	0.000135702	yes
XLOC_005209	XLOC_005209	GB41739	Group14.15:1436428-1445423	PBS20	IAPV20	OK	8.14053	36.5203	2.1655	4.3343	5e-05	0.000135702	yes
XLOC_001186	XLOC_001186	GB42213	Group1.34:218298-220635	PBS20	IAPV20	OK	3.94437	17.6534	2.16207	3.31121	5e-05	0.000135702	yes
XLOC_010179	XLOC_010179	GB52195	Group6.14:514205-523277	PBS20	IAPV20	OK	9.58309	42.8413	2.16044	5.6366	5e-05	0.000135702	yes
XLOC_011444	XLOC_011444	GB48122	Group7.24:560373-563558	PBS20	IAPV20	OK	7.05026	31.4015	2.15509	5.13012	5e-05	0.000135702	yes
XLOC_009811	XLOC_009811	GB45666	Group5.20:235974-244288	PBS20	IAPV20	OK	3.11229	13.8574	2.1546	2.36012	0.0006	0.00138622	yes
XLOC_002141	XLOC_002141	GB48340	Group10.23:1148778-1150037	PBS20	IAPV20	OK	6.96964	31.0251	2.15428	2.98876	5e-05	0.000135702	yes
XLOC_000437	XLOC_000437	GB47734	Group1.2:496234-497966	PBS20	IAPV20	OK	12.9115	57.4338	2.15325	3.61171	5e-05	0.000135702	yes
XLOC_000491	XLOC_000491	GB47670	Group1.2:686224-687891	PBS20	IAPV20	OK	7.26282	32.2935	2.15264	3.94709	5e-05	0.000135702	yes
XLOC_007877	XLOC_007877	GB49112	Group3.4:375458-377137	PBS20	IAPV20	OK	25.8178	114.671	2.15107	5.11205	5e-05	0.000135702	yes
XLOC_008890	XLOC_008890	GB49549	Group4.6:232173-234941	PBS20	IAPV20	OK	10.1669	45.1432	2.15063	5.62994	5e-05	0.000135702	yes
XLOC_011971	XLOC_011971	GB41162	Group8.5:70794-73439	PBS20	IAPV20	OK	2.50902	11.136	2.15004	3.102	5e-05	0.000135702	yes
XLOC_004022	XLOC_004022	GB49303	Group12.16:937703-949948	PBS20	IAPV20	OK	13.1839	58.5058	2.1498	3.41542	5e-05	0.000135702	yes
XLOC_005520	XLOC_005520	GB54664	Group15.10:76823-83042	PBS20	IAPV20	OK	17.4103	77.1989	2.14864	6.70286	5e-05	0.000135702	yes
XLOC_008551	XLOC_008551	GB44079	Group4.13:392623-394706	PBS20	IAPV20	OK	0.978448	4.33841	2.1486	2.26874	0.00215	0.00449959	yes
XLOC_009641	XLOC_009641	GB41373	Group5.18:600525-613426	PBS20	IAPV20	OK	5.04934	22.3579	2.14662	5.71308	5e-05	0.000135702	yes
XLOC_002863	XLOC_002863	GB53500	Group11.15:98336-124436	PBS20	IAPV20	OK	1.90808	8.441	2.14529	2.1991	0.0029	0.00588872	yes
XLOC_003123	XLOC_003123	GB45248	Group11.18:4164225-4177750	PBS20	IAPV20	OK	15.6038	69.008	2.14487	6.84486	5e-05	0.000135702	yes
XLOC_007012	XLOC_007012	GB52348	Group2.17:1340602-1350459	PBS20	IAPV20	OK	3.58912	15.8608	2.14377	4.1428	5e-05	0.000135702	yes
XLOC_005007	XLOC_005007	GB54094	Group14.13:1453112-1455470	PBS20	IAPV20	OK	2.58778	11.4257	2.14249	2.46882	0.00045	0.00106507	yes
XLOC_009917	XLOC_009917	GB40925	Group5.8:466558-468346	PBS20	IAPV20	OK	5.62969	24.7564	2.13667	4.1675	5e-05	0.000135702	yes
XLOC_013749	XLOC_013749	GB48187	GroupUn180:32823-39539	PBS20	IAPV20	OK	19.9568	87.6615	2.13507	6.12361	5e-05	0.000135702	yes
XLOC_010172	XLOC_010172	GB52188	Group6.14:425732-429364	PBS20	IAPV20	OK	2.57939	11.3285	2.13485	2.21538	0.00895	0.0163229	yes
XLOC_008594	XLOC_008594	GB44034	Group4.13:1374569-1376201	PBS20	IAPV20	OK	4.68795	20.5771	2.13401	2.96191	5e-05	0.000135702	yes
XLOC_010433	XLOC_010433	GB45775	Group6.2:468919-473024	PBS20	IAPV20	OK	20.4488	89.6838	2.13283	5.30912	5e-05	0.000135702	yes
XLOC_000850	XLOC_000850	GB55263	Group1.27:369438-372350	PBS20	IAPV20	OK	22.1702	97.0991	2.13083	6.03816	5e-05	0.000135702	yes
XLOC_012171	XLOC_012171	GB40417	Group8.6:258261-263419	PBS20	IAPV20	OK	19.2261	84.012	2.12753	3.52433	5e-05	0.000135702	yes
XLOC_010521	XLOC_010521	GB41450	Group6.20:774287-781807	PBS20	IAPV20	OK	10.8976	47.4757	2.12318	6.1858	5e-05	0.000135702	yes
XLOC_000566	XLOC_000566	GB45830	Group1.21:404953-408316	PBS20	IAPV20	OK	6.62254	28.848	2.12302	5.43328	5e-05	0.000135702	yes
XLOC_015011	XLOC_015011	GB45749	GroupUn54:216663-222156	PBS20	IAPV20	OK	7.82927	34.0898	2.12239	5.36156	5e-05	0.000135702	yes
XLOC_008824	XLOC_008824	GB53067	Group4.5:1804564-1807065	PBS20	IAPV20	OK	20.5125	89.2956	2.12208	4.81845	5e-05	0.000135702	yes
XLOC_011174	XLOC_011174	GB43261	Group7.2:102447-105327	PBS20	IAPV20	OK	4.75045	20.677	2.12189	4.27452	5e-05	0.000135702	yes
XLOC_012637	XLOC_012637	GB42775	Group9.10:755747-757499	PBS20	IAPV20	OK	5.49318	23.9016	2.1214	3.10395	5e-05	0.000135702	yes
XLOC_009040	XLOC_009040	GB50438	Group4.9:49387-145005	PBS20	IAPV20	OK	25.6989	111.719	2.1201	5.80881	5e-05	0.000135702	yes
XLOC_000192	XLOC_000192	GB40718	Group1.10:1279597-1286907	PBS20	IAPV20	OK	98.7985	428.694	2.11739	6.36138	5e-05	0.000135702	yes
XLOC_005694	XLOC_005694	GB50602	Group15.14:1263968-1271588	PBS20	IAPV20	OK	7.96266	34.5354	2.11675	6.29035	5e-05	0.000135702	yes
XLOC_002947	XLOC_002947	GB47226	Group11.16:967952-971826	PBS20	IAPV20	OK	5.76843	25.0118	2.11636	5.28154	5e-05	0.000135702	yes
XLOC_002776	XLOC_002776	GB54054	Group11.12:135398-142449	PBS20	IAPV20	OK	9.20449	39.902	2.11605	5.48702	5e-05	0.000135702	yes
XLOC_009668	XLOC_009668	GB41301	Group5.18:176108-179226	PBS20	IAPV20	OK	92.6154	401.219	2.11507	6.91527	5e-05	0.000135702	yes
XLOC_003248	XLOC_003248	GB45013	Group11.18:2565251-2578337	PBS20	IAPV20	OK	14.1363	61.2305	2.11485	2.99119	5e-05	0.000135702	yes
XLOC_001508	XLOC_001508	GB54950	Group1.41:91547-94604	PBS20	IAPV20	OK	11.7859	51.0427	2.11465	5.41499	5e-05	0.000135702	yes
XLOC_003034	XLOC_003034	GB45155	Group11.18:2561303-2565148	PBS20	IAPV20	OK	8.99095	38.9174	2.11387	5.56758	5e-05	0.000135702	yes
XLOC_002050	XLOC_002050	GB48417	Group10.23:666490-668059	PBS20	IAPV20	OK	8.06363	34.901	2.11377	4.1603	5e-05	0.000135702	yes
XLOC_001359	XLOC_001359	GB51556	Group1.37:1479710-1482802	PBS20	IAPV20	OK	3.80641	16.4669	2.11306	4.22854	5e-05	0.000135702	yes
XLOC_006409	XLOC_006409	GB51338	Group16.4:1470792-1472005	PBS20	IAPV20	OK	4.62049	19.9806	2.11248	2.96105	5e-05	0.000135702	yes
XLOC_012267	XLOC_012267	GB54544	Group8.7:954422-956045	PBS20	IAPV20	OK	3.52814	15.2516	2.11198	2.34377	0.00155	0.00333131	yes
XLOC_009244	XLOC_009244	GB48628	Group5.12:989707-996688	PBS20	IAPV20	OK	6.44915	27.8513	2.11056	6.05376	5e-05	0.000135702	yes
XLOC_011782	XLOC_011782	GB41970	Group8.17:93251-96853	PBS20	IAPV20	OK	9.04558	38.8317	2.10195	5.45562	5e-05	0.000135702	yes
XLOC_012596	XLOC_012596	GB45555	Group9.1:249438-252743	PBS20	IAPV20	OK	12.526	53.6545	2.09877	6.26209	5e-05	0.000135702	yes
XLOC_009350	XLOC_009350	GB44641	Group5.14:1953136-1954462	PBS20	IAPV20	OK	6.27073	26.788	2.09488	3.81721	5e-05	0.000135702	yes
XLOC_001933	XLOC_001933	GB55889	Group10.17:361661-400508	PBS20	IAPV20	OK	3.6977	15.7718	2.09264	3.54461	5e-05	0.000135702	yes
XLOC_000679	XLOC_000679	GB46468	Group1.23:34977-35370	PBS20	IAPV20	OK	51.6121	219.955	2.09143	2.26824	0.00275	0.00561416	yes
XLOC_002118	XLOC_002118	GB48364	Group10.23:677598-680941	PBS20	IAPV20	OK	30.363	129.364	2.09105	5.97588	5e-05	0.000135702	yes
XLOC_001136	XLOC_001136	GB40015	Group1.33:342083-347061	PBS20	IAPV20	OK	4.46446	18.9955	2.0891	4.24489	5e-05	0.000135702	yes
XLOC_007235	XLOC_007235	GB55660	Group2.19:3552355-3555735	PBS20	IAPV20	OK	14.5777	61.9457	2.08724	6.20563	5e-05	0.000135702	yes
XLOC_000133	XLOC_000133	GB40781	Group1.10:157004-162089	PBS20	IAPV20	OK	4.82567	20.482	2.08555	1.96174	0.00455	0.00887283	yes
XLOC_004037	XLOC_004037	GB52039	Group12.17:169886-173597	PBS20	IAPV20	OK	24.5536	104.191	2.08522	6.64114	5e-05	0.000135702	yes
XLOC_001457	XLOC_001457	GB54981	Group1.41:83458-86134	PBS20	IAPV20	OK	5.52684	23.4507	2.08511	4.10363	5e-05	0.000135702	yes
XLOC_012720	XLOC_012720	GB42859	Group9.10:2600543-2601394	PBS20	IAPV20	OK	33.1405	140.546	2.08437	3.80726	5e-05	0.000135702	yes
XLOC_012046	XLOC_012046	GB40463	Group8.6:176748-180304	PBS20	IAPV20	OK	5.82904	24.7131	2.08395	4.80688	5e-05	0.000135702	yes
XLOC_013159	XLOC_013159	GB47142	Group9.3:65232-68558	PBS20	IAPV20	OK	34.1981	144.976	2.08383	6.69673	5e-05	0.000135702	yes
XLOC_014263	XLOC_014263	GB48195	GroupUn308:1683-10019	PBS20	IAPV20	OK	10.6311	45.0444	2.08305	5.49632	5e-05	0.000135702	yes
XLOC_013794	XLOC_013794	GB50496	GroupUn189:2484-5503	PBS20	IAPV20	OK	8.25068	34.9527	2.08282	3.60858	5e-05	0.000135702	yes
XLOC_002587	XLOC_002587	GB48776	Group10.27:10772-17137	PBS20	IAPV20	OK	28.7968	121.947	2.08227	6.29376	5e-05	0.000135702	yes
XLOC_011351	XLOC_011351	GB44312	Group7.22:520783-523074	PBS20	IAPV20	OK	6.08758	25.7637	2.0814	4.16235	5e-05	0.000135702	yes
XLOC_004927	XLOC_004927	GB54201	Group14.13:1295914-1298037	PBS20	IAPV20	OK	7.11904	30.1241	2.08116	4.51592	5e-05	0.000135702	yes
XLOC_000503	XLOC_000503	GB47658	Group1.2:875817-879208	PBS20	IAPV20	OK	26.1582	110.53	2.0791	4.68482	5e-05	0.000135702	yes
XLOC_003217	XLOC_003217	GB45046	Group11.18:1522296-1524719	PBS20	IAPV20	OK	11.1904	47.2677	2.0786	5.45727	5e-05	0.000135702	yes
XLOC_003289	XLOC_003289	GB44970	Group11.18:3350944-3354893	PBS20	IAPV20	OK	3.55404	15.0049	2.0779	4.404	5e-05	0.000135702	yes
XLOC_004003	XLOC_004003	GB49324	Group12.16:391314-394362	PBS20	IAPV20	OK	4.70172	19.8496	2.07785	4.22289	5e-05	0.000135702	yes
XLOC_013965	XLOC_013965	GB42516	GroupUn234:1346-6542	PBS20	IAPV20	OK	39.787	167.744	2.0759	6.57067	5e-05	0.000135702	yes
XLOC_001539	XLOC_001539	GB54919	Group1.41:946642-948174	PBS20	IAPV20	OK	19.3329	81.4659	2.07514	5.23231	5e-05	0.000135702	yes
XLOC_005518	XLOC_005518	GB54666	Group15.10:42351-49198	PBS20	IAPV20	OK	11.0781	46.6408	2.07389	5.12054	5e-05	0.000135702	yes
XLOC_009770	XLOC_009770	GB45716	Group5.20:396186-398935	PBS20	IAPV20	OK	11.8533	49.893	2.07355	5.59656	5e-05	0.000135702	yes
XLOC_012706	XLOC_012706	GB42845	Group9.10:2104322-2105445	PBS20	IAPV20	OK	55.9821	235.429	2.07225	5.84272	5e-05	0.000135702	yes
XLOC_006922	XLOC_006922	GB52439	Group2.17:477780-479677	PBS20	IAPV20	OK	2.72897	11.4748	2.07203	2.95379	5e-05	0.000135702	yes
XLOC_013694	XLOC_013694	GB49927	GroupUn170:61835-63423	PBS20	IAPV20	OK	4.67613	19.6615	2.07199	2.89838	5e-05	0.000135702	yes
XLOC_013095	XLOC_013095	GB53336	Group9.12:951396-956254	PBS20	IAPV20	OK	0.934069	3.91799	2.06851	2.86601	0.00015	0.000381573	yes
XLOC_005896	XLOC_005896	GB50259	Group15.19:3284599-3295715	PBS20	IAPV20	OK	10.1112	42.4102	2.06846	5.05444	5e-05	0.000135702	yes
XLOC_006121	XLOC_006121	GB47079	Group15.2:394994-411470	PBS20	IAPV20	OK	11.3188	47.4637	2.06811	4.61742	5e-05	0.000135702	yes
XLOC_002779	XLOC_002779	GB54057	Group11.12:157950-211153	PBS20	IAPV20	OK	3.99961	16.7329	2.06475	3.99584	5e-05	0.000135702	yes
XLOC_009682	XLOC_009682	GB41285	Group5.18:636294-637198	PBS20	IAPV20	OK	23.6328	98.7488	2.06297	4.1211	5e-05	0.000135702	yes
XLOC_013450	XLOC_013450	GB53273	GroupUn128:2607-16175	PBS20	IAPV20	OK	13.7427	57.3265	2.06054	3.74763	5e-05	0.000135702	yes
XLOC_011321	XLOC_011321	GB44361	Group7.22:657819-663177	PBS20	IAPV20	OK	7.70371	32.1308	2.06033	2.16416	0.0042	0.00825475	yes
XLOC_012048	XLOC_012048	GB40466	Group8.6:254177-256985	PBS20	IAPV20	OK	16.4287	68.3995	2.05777	5.71866	5e-05	0.000135702	yes
XLOC_006211	XLOC_006211	GB51798	Group15.8:93156-98058	PBS20	IAPV20	OK	12.6811	52.7393	2.0562	4.77791	5e-05	0.000135702	yes
XLOC_003676	XLOC_003676	GB55190	Group11.6:9777-18134	PBS20	IAPV20	OK	10.6874	44.3768	2.0539	6.50084	5e-05	0.000135702	yes
XLOC_007276	XLOC_007276	GB55475	Group2.19:545219-550459	PBS20	IAPV20	OK	7.515	31.1976	2.05359	5.6143	5e-05	0.000135702	yes
XLOC_009541	XLOC_009541	GB44428	Group5.14:2483905-2485419	PBS20	IAPV20	OK	18.5876	77.0759	2.05194	5.26502	5e-05	0.000135702	yes
XLOC_012858	XLOC_012858	GB42659	Group9.10:2050286-2051824	PBS20	IAPV20	OK	49.7457	206.142	2.051	6.13508	5e-05	0.000135702	yes
XLOC_010242	XLOC_010242	GB46042	Group6.15:90515-95978	PBS20	IAPV20	OK	9.16145	37.924	2.04946	5.98914	5e-05	0.000135702	yes
XLOC_004154	XLOC_004154	GB51996	Group12.17:1452825-1454865	PBS20	IAPV20	OK	7.64791	31.6328	2.04829	3.95717	5e-05	0.000135702	yes
XLOC_001135	XLOC_001135	GB40016	Group1.33:257955-303463	PBS20	IAPV20	OK	1.43358	5.92744	2.04779	2.90101	0.0001	0.000260599	yes
XLOC_000996	XLOC_000996	GB47382	Group1.29:1322491-1322803	PBS20	IAPV20	OK	203.897	842.314	2.04652	4.8068	5e-05	0.000135702	yes
XLOC_011332	XLOC_011332	GB44373	Group7.22:884340-887706	PBS20	IAPV20	OK	14.2998	59.0158	2.04511	5.85012	5e-05	0.000135702	yes
XLOC_010996	XLOC_010996	GB53789	Group7.10:312590-315563	PBS20	IAPV20	OK	6.97637	28.7455	2.04279	2.18052	0.00235	0.00487942	yes
XLOC_013291	XLOC_013291	GB40251	GroupUn101:12735-25671	PBS20	IAPV20	OK	2.90995	11.9899	2.04275	4.69051	5e-05	0.000135702	yes
XLOC_005583	XLOC_005583	GB49493	Group15.13:279741-280903	PBS20	IAPV20	OK	120.111	494.882	2.04271	1.89254	0.0084	0.0154325	yes
XLOC_003976	XLOC_003976	GB49351	Group12.16:27856-34364	PBS20	IAPV20	OK	8.26389	33.9978	2.04055	2.51823	0.00025	0.000615499	yes
XLOC_010207	XLOC_010207	GB52171	Group6.14:187056-209964	PBS20	IAPV20	OK	1.70517	7.01036	2.03957	3.21268	5e-05	0.000135702	yes
XLOC_002156	XLOC_002156	GB54264	Group10.24:55310-61282	PBS20	IAPV20	OK	29.31	120.46	2.03909	6.58218	5e-05	0.000135702	yes
XLOC_000988	XLOC_000988	GB47390	Group1.29:1174277-1175875	PBS20	IAPV20	OK	16.3528	67.1689	2.03826	4.57556	5e-05	0.000135702	yes
XLOC_002746	XLOC_002746	GB46612	Group11.1:525741-527915	PBS20	IAPV20	OK	1.23271	5.06019	2.03736	2.26863	0.0014	0.00303365	yes
XLOC_007820	XLOC_007820	GB50642	Group3.19:77578-78737	PBS20	IAPV20	OK	22.2109	91.0615	2.03557	2.84933	5e-05	0.000135702	yes
XLOC_006639	XLOC_006639	GB45983	Group16.8:845556-849816	PBS20	IAPV20	OK	0.756035	3.09542	2.03361	1.50528	0.02865	0.0464022	yes
XLOC_004144	XLOC_004144	GB52007	Group12.17:830163-831318	PBS20	IAPV20	OK	21.3616	87.4293	2.03309	4.40167	5e-05	0.000135702	yes
XLOC_011893	XLOC_011893	GB51664	Group8.21:596820-598299	PBS20	IAPV20	OK	16.1359	65.9765	2.03168	3.31907	5e-05	0.000135702	yes
XLOC_012070	XLOC_012070	GB40493	Group8.6:504060-504979	PBS20	IAPV20	OK	2.44493	9.99678	2.03167	1.61495	0.0168	0.0289381	yes
XLOC_010526	XLOC_010526	GB41445	Group6.20:834412-837555	PBS20	IAPV20	OK	11.659	47.5792	2.02889	5.7193	5e-05	0.000135702	yes
XLOC_001632	XLOC_001632	GB42327	Group1.43:198684-241524	PBS20	IAPV20	OK	4.94972	20.1567	2.02584	3.25626	5e-05	0.000135702	yes
XLOC_002429	XLOC_002429	GB51004	Group10.26:313316-316144	PBS20	IAPV20	OK	9.62668	39.1802	2.02501	4.56331	5e-05	0.000135702	yes
XLOC_010780	XLOC_010780	GB45399	Group6.37:172555-173632	PBS20	IAPV20	OK	34.2894	139.536	2.0248	5.72019	5e-05	0.000135702	yes
XLOC_010529	XLOC_010529	GB41442	Group6.20:893333-894595	PBS20	IAPV20	OK	42.0369	171.039	2.0246	5.78576	5e-05	0.000135702	yes
XLOC_011294	XLOC_011294	GB44334	Group7.22:212008-216293	PBS20	IAPV20	OK	8.78125	35.7151	2.02404	3.13872	5e-05	0.000135702	yes
XLOC_001568	XLOC_001568	GB53959	Group1.42:196547-207823	PBS20	IAPV20	OK	2.76028	11.2186	2.02301	5.06749	5e-05	0.000135702	yes
XLOC_010736	XLOC_010736	GB42375	Group6.36:213676-215567	PBS20	IAPV20	OK	22.615	91.8781	2.02244	5.70918	5e-05	0.000135702	yes
XLOC_003280	XLOC_003280	GB44980	Group11.18:3013399-3020678	PBS20	IAPV20	OK	18.8947	76.7468	2.02212	4.46344	5e-05	0.000135702	yes
XLOC_006024	XLOC_006024	GB50020	Group15.19:2032550-2037215	PBS20	IAPV20	OK	13.3469	53.9973	2.01639	5.75378	5e-05	0.000135702	yes
XLOC_007535	XLOC_007535	GB45911	Group2.8:34114-35908	PBS20	IAPV20	OK	4.51725	18.2753	2.01638	2.14497	0.00325	0.00653512	yes
XLOC_002283	XLOC_002283	GB51037	Group10.26:181089-190776	PBS20	IAPV20	OK	3.35066	13.5493	2.01569	4.58807	5e-05	0.000135702	yes
XLOC_007013	XLOC_007013	GB52347	Group2.17:1354640-1357417	PBS20	IAPV20	OK	74.7541	301.884	2.01377	6.52853	5e-05	0.000135702	yes
XLOC_011084	XLOC_011084	GB43301	Group7.17:104616-110227	PBS20	IAPV20	OK	9.39162	37.902	2.01283	5.85645	5e-05	0.000135702	yes
XLOC_003434	XLOC_003434	GB43213	Group11.20:642900-646324	PBS20	IAPV20	OK	5.61129	22.6389	2.0124	4.35897	5e-05	0.000135702	yes
XLOC_003210	XLOC_003210	GB45053	Group11.18:1349666-1367122	PBS20	IAPV20	OK	1.52633	6.14351	2.009	1.75454	0.01995	0.0336794	yes
XLOC_011128	XLOC_011128	GB48299	Group7.18:215289-216151	PBS20	IAPV20	OK	29.0671	116.824	2.00688	4.69272	5e-05	0.000135702	yes
XLOC_001733	XLOC_001733	GB53209	Group1.7:341712-346936	PBS20	IAPV20	OK	1.52011	6.10367	2.0055	3.57691	5e-05	0.000135702	yes
XLOC_000649	XLOC_000649	GB44747	Group1.22:159778-166900	PBS20	IAPV20	OK	16.1363	64.7541	2.00466	5.92693	5e-05	0.000135702	yes
XLOC_003767	XLOC_003767	GB53607	Group12.10:59406-67469	PBS20	IAPV20	OK	12.2701	49.1107	2.00089	5.07707	5e-05	0.000135702	yes
XLOC_006715	XLOC_006715	GB50809	Group2.11:910155-912829	PBS20	IAPV20	OK	9.57442	38.275	1.99914	5.11557	5e-05	0.000135702	yes
XLOC_001650	XLOC_001650	GB42315	Group1.43:34242-35203	PBS20	IAPV20	OK	30.7672	122.991	1.99909	3.40901	5e-05	0.000135702	yes
XLOC_003702	XLOC_003702	GB55160	Group11.6:1043001-1047696	PBS20	IAPV20	OK	20.4213	81.6152	1.99876	5.71509	5e-05	0.000135702	yes
XLOC_007656	XLOC_007656	GB47035	Group3.15:63347-123760	PBS20	IAPV20	OK	1.57102	6.27863	1.99875	1.88252	0.00895	0.0163229	yes
XLOC_002901	XLOC_002901	GB47295	Group11.16:1324232-1326419	PBS20	IAPV20	OK	8.89754	35.5454	1.99818	4.58495	5e-05	0.000135702	yes
XLOC_013155	XLOC_013155	GB47153	Group9.3:314247-315343	PBS20	IAPV20	OK	33.1769	132.491	1.99764	4.84952	5e-05	0.000135702	yes
XLOC_000602	XLOC_000602	GB44779	Group1.22:212542-216747	PBS20	IAPV20	OK	4.79077	19.1279	1.99735	4.35087	5e-05	0.000135702	yes
XLOC_003351	XLOC_003351	GB44904	Group11.18:4231569-4233480	PBS20	IAPV20	OK	14.2442	56.8364	1.99644	5.42104	5e-05	0.000135702	yes
XLOC_002478	XLOC_002478	GB50952	Group10.26:1583248-1587217	PBS20	IAPV20	OK	4.27718	17.0528	1.99528	3.94806	5e-05	0.000135702	yes
XLOC_006319	XLOC_006319	GB54359	Group16.2:3361-43778	PBS20	IAPV20	OK	4.20247	16.7429	1.99424	2.82614	5e-05	0.000135702	yes
XLOC_008477	XLOC_008477	GB44178	Group4.13:1241506-1251720	PBS20	IAPV20	OK	3.45713	13.7559	1.9924	3.41532	5e-05	0.000135702	yes
XLOC_008310	XLOC_008310	GB53655	Group3.9:1116546-1137392	PBS20	IAPV20	OK	6.20893	24.6929	1.99168	4.64018	5e-05	0.000135702	yes
XLOC_000687	XLOC_000687	GB46477	Group1.23:116270-117930	PBS20	IAPV20	OK	23.6075	93.7903	1.99019	5.13803	5e-05	0.000135702	yes
XLOC_010120	XLOC_010120	GB54480	Group6.10:244223-246099	PBS20	IAPV20	OK	12.7572	50.6687	1.98978	5.12981	5e-05	0.000135702	yes
XLOC_000951	XLOC_000951	GB47428	Group1.29:328220-333710	PBS20	IAPV20	OK	5.7946	22.9812	1.98767	5.33038	5e-05	0.000135702	yes
XLOC_000958	XLOC_000958	GB47420	Group1.29:434660-438857	PBS20	IAPV20	OK	6.0924	24.1556	1.98727	4.49484	5e-05	0.000135702	yes
XLOC_015190	XLOC_015190	GB46102	GroupUn85:10457-16236	PBS20	IAPV20	OK	4.90617	19.4344	1.98594	4.9982	5e-05	0.000135702	yes
XLOC_007998	XLOC_007998	GB46903	Group3.5:1-5067	PBS20	IAPV20	OK	11.6563	46.0768	1.98293	5.90326	5e-05	0.000135702	yes
XLOC_007897	XLOC_007897	GB49132	Group3.4:712365-716091	PBS20	IAPV20	OK	13.6306	53.8708	1.98266	5.25158	5e-05	0.000135702	yes
XLOC_007538	XLOC_007538	GB45907	Group2.8:23488-24369	PBS20	IAPV20	OK	42.6357	168.472	1.98238	5.28161	5e-05	0.000135702	yes
XLOC_009415	XLOC_009415	GB44707	Group5.14:2652976-2667256	PBS20	IAPV20	OK	6.12889	24.2049	1.9816	1.85424	0.00675	0.012681	yes
XLOC_004375	XLOC_004375	GB49906	Group13.12:545159-567104	PBS20	IAPV20	OK	8.45714	33.3943	1.98136	2.41581	0.0006	0.00138622	yes
XLOC_009799	XLOC_009799	GB45679	Group5.20:74468-81849	PBS20	IAPV20	OK	3.71162	14.6519	1.98097	5.04903	5e-05	0.000135702	yes
XLOC_000702	XLOC_000702	GB46492	Group1.23:310461-315107	PBS20	IAPV20	OK	5.13051	20.2307	1.97937	2.79716	0.00015	0.000381573	yes
XLOC_006776	XLOC_006776	GB50757	Group2.11:601733-605447	PBS20	IAPV20	OK	33.9261	133.636	1.97784	5.74316	5e-05	0.000135702	yes
XLOC_001810	XLOC_001810	GB40948	Group1.9:8625-13590	PBS20	IAPV20	OK	4.85142	19.1049	1.97746	4.81305	5e-05	0.000135702	yes
XLOC_010835	XLOC_010835	GB45458	Group6.37:832830-837763	PBS20	IAPV20	OK	9.80647	38.5925	1.97651	5.18266	5e-05	0.000135702	yes
XLOC_012987	XLOC_012987	GB53431	Group9.12:1384386-1389356	PBS20	IAPV20	OK	11.4026	44.7692	1.97314	5.03851	5e-05	0.000135702	yes
XLOC_010292	XLOC_010292	GB46031	Group6.15:31366-34233	PBS20	IAPV20	OK	47.2547	185.526	1.9731	4.15414	5e-05	0.000135702	yes
XLOC_000820	XLOC_000820	GB55299	Group1.27:251105-256695	PBS20	IAPV20	OK	12.2675	48.1544	1.97283	5.85443	5e-05	0.000135702	yes
XLOC_013768	XLOC_013768	GB52662	GroupUn186:22181-25329	PBS20	IAPV20	OK	21.7465	85.3553	1.9727	6.02682	5e-05	0.000135702	yes
XLOC_009119	XLOC_009119	GB42051	Group5.11:135427-136753	PBS20	IAPV20	OK	20.1982	78.8173	1.96429	4.58466	5e-05	0.000135702	yes
XLOC_014905	XLOC_014905	GB48204	GroupUn5:131439-137355	PBS20	IAPV20	OK	1.84481	7.19359	1.96324	3.88499	5e-05	0.000135702	yes
XLOC_009441	XLOC_009441	GB44534	Group5.14:631974-636736	PBS20	IAPV20	OK	3.28981	12.8222	1.96256	3.88186	5e-05	0.000135702	yes
XLOC_009763	XLOC_009763	GB45709	Group5.20:286060-298493	PBS20	IAPV20	OK	6.84085	26.6489	1.96183	2.70339	0.00025	0.000615499	yes
XLOC_012256	XLOC_012256	GB54532	Group8.7:336501-343233	PBS20	IAPV20	OK	2.07101	8.06691	1.96168	1.90404	0.01165	0.02078	yes
XLOC_007838	XLOC_007838	GB51913	Group3.3:368209-369990	PBS20	IAPV20	OK	6.37049	24.7834	1.9599	3.81116	5e-05	0.000135702	yes
XLOC_005856	XLOC_005856	GB50218	Group15.19:2066862-2071227	PBS20	IAPV20	OK	21.2329	82.5391	1.95878	4.41529	5e-05	0.000135702	yes
XLOC_009994	XLOC_009994	GB46792	Group5.9:1456203-1459359	PBS20	IAPV20	OK	17.7754	69.0568	1.9579	6.08404	5e-05	0.000135702	yes
XLOC_011608	XLOC_011608	GB42529	Group7.9:359625-361197	PBS20	IAPV20	OK	12.8782	49.9343	1.9551	4.28619	5e-05	0.000135702	yes
XLOC_004000	XLOC_004000	GB49327	Group12.16:323119-329495	PBS20	IAPV20	OK	7.80839	30.2535	1.95401	4.3758	5e-05	0.000135702	yes
XLOC_009285	XLOC_009285	GB44574	Group5.14:577768-579303	PBS20	IAPV20	OK	3.66889	14.2012	1.9526	2.38112	0.00105	0.00232623	yes
XLOC_008963	XLOC_008963	GB55913	Group4.7:160774-165605	PBS20	IAPV20	OK	4.05482	15.6676	1.95007	4.60775	5e-05	0.000135702	yes
XLOC_009365	XLOC_009365	GB44656	Group5.14:2104086-2106444	PBS20	IAPV20	OK	9.75198	37.6671	1.94954	4.98953	5e-05	0.000135702	yes
XLOC_009086	XLOC_009086	GB50390	Group4.9:2107954-2112928	PBS20	IAPV20	OK	15.9395	61.4972	1.94791	5.26202	5e-05	0.000135702	yes
XLOC_001599	XLOC_001599	GB53934	Group1.42:175051-178482	PBS20	IAPV20	OK	13.5498	52.2759	1.94787	5.74029	5e-05	0.000135702	yes
XLOC_001421	XLOC_001421	GB49286	Group1.40:559469-570415	PBS20	IAPV20	OK	19.0554	73.512	1.94778	2.14572	0.00815	0.0150285	yes
XLOC_010075	XLOC_010075	GB51210	Group6.1:123457-176666	PBS20	IAPV20	OK	4.2537	16.3969	1.94663	4.78328	5e-05	0.000135702	yes
XLOC_011540	XLOC_011540	GB46266	Group7.7:167227-174630	PBS20	IAPV20	OK	7.22639	27.8389	1.94575	5.30274	5e-05	0.000135702	yes
XLOC_009059	XLOC_009059	GB50418	Group4.9:836777-854152	PBS20	IAPV20	OK	2.44205	9.38072	1.94161	2.92341	0.00025	0.000615499	yes
XLOC_010916	XLOC_010916	GB55705	Group6.38:4279-8694	PBS20	IAPV20	OK	1.59371	6.12067	1.9413	2.67646	0.0001	0.000260599	yes
XLOC_001503	XLOC_001503	GB54955	Group1.41:60283-63143	PBS20	IAPV20	OK	4.92884	18.9233	1.94084	1.73402	0.0214	0.0358594	yes
XLOC_015088	XLOC_015088	GB47539	GroupUn63:16112-19702	PBS20	IAPV20	OK	18.465	70.8278	1.93952	5.53344	5e-05	0.000135702	yes
XLOC_008511	XLOC_008511	GB44213	Group4.13:1995326-2026601	PBS20	IAPV20	OK	5.37196	20.5681	1.93689	5.64432	5e-05	0.000135702	yes
XLOC_008111	XLOC_008111	GB55805	Group3.8:272548-291426	PBS20	IAPV20	OK	8.99743	34.4126	1.93535	5.01665	5e-05	0.000135702	yes
XLOC_001378	XLOC_001378	GB51536	Group1.37:2323708-2328786	PBS20	IAPV20	OK	7.6192	29.1367	1.93513	2.46696	0.0002	0.00050058	yes
XLOC_003844	XLOC_003844	GB40656	Group12.13:553443-555644	PBS20	IAPV20	OK	40.5341	154.969	1.93477	5.96413	5e-05	0.000135702	yes
XLOC_002714	XLOC_002714	GB46651	Group11.1:540886-541655	PBS20	IAPV20	OK	5.64483	21.5606	1.93339	2.32953	0.00085	0.00191442	yes
XLOC_006835	XLOC_006835	GB43378	Group2.13:275777-277609	PBS20	IAPV20	OK	4.34451	16.5696	1.93127	2.76928	0.0001	0.000260599	yes
XLOC_002365	XLOC_002365	GB51122	Group10.26:1888584-1891777	PBS20	IAPV20	OK	7.74826	29.526	1.93004	4.03398	5e-05	0.000135702	yes
XLOC_006708	XLOC_006708	GB50802	Group2.11:878003-879144	PBS20	IAPV20	OK	3.07198	11.7014	1.92944	2.1734	0.0021	0.00440272	yes
XLOC_008919	XLOC_008919	GB49520	Group4.6:882871-884510	PBS20	IAPV20	OK	13.9225	52.9602	1.92749	4.62676	5e-05	0.000135702	yes
XLOC_002916	XLOC_002916	GB47310	Group11.16:1517097-1523461	PBS20	IAPV20	OK	25.2251	95.922	1.927	1.9392	0.0056	0.010707	yes
XLOC_010859	XLOC_010859	GB45376	Group6.37:129764-132601	PBS20	IAPV20	OK	15.0151	56.9386	1.92299	5.52618	5e-05	0.000135702	yes
XLOC_012862	XLOC_012862	GB42654	Group9.10:2066328-2073736	PBS20	IAPV20	OK	8.4185	31.8466	1.91951	3.98094	5e-05	0.000135702	yes
XLOC_011859	XLOC_011859	GB51701	Group8.21:82839-84962	PBS20	IAPV20	OK	19.3247	73.0401	1.91824	4.96993	5e-05	0.000135702	yes
XLOC_003667	XLOC_003667	GB55242	Group11.6:1388370-1392039	PBS20	IAPV20	OK	7.33901	27.7385	1.91823	3.32562	5e-05	0.000135702	yes
XLOC_001664	XLOC_001664	GB42300	Group1.43:714738-731940	PBS20	IAPV20	OK	1.9519	7.36875	1.91654	3.57061	5e-05	0.000135702	yes
XLOC_002062	XLOC_002062	GB48431	Group10.23:1042239-1043418	PBS20	IAPV20	OK	10.4022	39.2666	1.91641	3.89775	5e-05	0.000135702	yes
XLOC_005927	XLOC_005927	GB50117	Group15.19:37998-64288	PBS20	IAPV20	OK	28.5058	107.449	1.91432	4.87277	5e-05	0.000135702	yes
XLOC_005471	XLOC_005471	GB43554	Group14.9:1363372-1364786	PBS20	IAPV20	OK	13.5402	50.9702	1.91241	3.41867	5e-05	0.000135702	yes
XLOC_009420	XLOC_009420	GB44555	Group5.14:2302-6646	PBS20	IAPV20	OK	3.35686	12.6294	1.91161	3.74543	5e-05	0.000135702	yes
XLOC_014976	XLOC_014976	GB45593	GroupUn52:91471-96690	PBS20	IAPV20	OK	8.61173	32.3883	1.9111	4.72693	5e-05	0.000135702	yes
XLOC_009406	XLOC_009406	GB44698	Group5.14:2601465-2601839	PBS20	IAPV20	OK	107.455	403.868	1.91015	2.83535	0.0001	0.000260599	yes
XLOC_002741	XLOC_002741	GB46617	Group11.1:430721-432657	PBS20	IAPV20	OK	5.89177	22.126	1.90897	3.15644	5e-05	0.000135702	yes
XLOC_007096	XLOC_007096	GB55517	Group2.19:127233-132949	PBS20	IAPV20	OK	15.053	56.4536	1.90701	5.55173	5e-05	0.000135702	yes
XLOC_002115	XLOC_002115	GB48369	Group10.23:646174-647093	PBS20	IAPV20	OK	10.7311	40.2308	1.9065	2.9163	0.0001	0.000260599	yes
XLOC_013442	XLOC_013442	GB49419	GroupUn126:35758-43681	PBS20	IAPV20	OK	1.83908	6.89067	1.90566	3.44175	5e-05	0.000135702	yes
XLOC_011784	XLOC_011784	GB41968	Group8.17:108206-109781	PBS20	IAPV20	OK	36.3724	136.193	1.90474	4.99817	5e-05	0.000135702	yes
XLOC_005115	XLOC_005115	GB52710	Group14.14:581972-582748	PBS20	IAPV20	OK	18.0763	67.6319	1.9036	3.48921	5e-05	0.000135702	yes
XLOC_006107	XLOC_006107	GB49934	Group15.19:3914960-3934785	PBS20	IAPV20	OK	3.30172	12.3198	1.8997	4.14605	5e-05	0.000135702	yes
XLOC_007164	XLOC_007164	GB55588	Group2.19:1337231-1337909	PBS20	IAPV20	OK	18.0928	67.3574	1.89642	2.73877	5e-05	0.000135702	yes
XLOC_008303	XLOC_008303	GB53662	Group3.9:1025867-1029593	PBS20	IAPV20	OK	4.23168	15.741	1.89522	3.93037	5e-05	0.000135702	yes
XLOC_007609	XLOC_007609	GB49168	Group3.14:54720-55764	PBS20	IAPV20	OK	19.5177	72.587	1.89492	4.15275	5e-05	0.000135702	yes
XLOC_007676	XLOC_007676	GB47055	Group3.15:679151-685724	PBS20	IAPV20	OK	10.6444	39.5545	1.89375	3.06719	5e-05	0.000135702	yes
XLOC_013640	XLOC_013640	GB45306	GroupUn160:36505-36874	PBS20	IAPV20	OK	17.5607	65.2223	1.89302	2.52265	0.02475	0.0407887	yes
XLOC_010483	XLOC_010483	GB41507	Group6.20:1142578-1150456	PBS20	IAPV20	OK	4.47797	16.578	1.88835	3.54002	5e-05	0.000135702	yes
XLOC_011073	XLOC_011073	GB46290	Group7.16:88300-109742	PBS20	IAPV20	OK	1.05195	3.89404	1.88821	1.77755	0.02965	0.0478423	yes
XLOC_008546	XLOC_008546	GB44084	Group4.13:333665-335582	PBS20	IAPV20	OK	36.8935	136.483	1.88729	5.27674	5e-05	0.000135702	yes
XLOC_003475	XLOC_003475	GB43149	Group11.20:139087-141512	PBS20	IAPV20	OK	15.7387	58.1973	1.88663	5.52181	5e-05	0.000135702	yes
XLOC_009609	XLOC_009609	GB41336	Group5.18:141614-144726	PBS20	IAPV20	OK	3.40015	12.567	1.88597	3.10516	5e-05	0.000135702	yes
XLOC_013746	XLOC_013746	GB48191	GroupUn180:40546-43191	PBS20	IAPV20	OK	33.2976	122.871	1.88366	5.11141	5e-05	0.000135702	yes
XLOC_009438	XLOC_009438	GB44537	Group5.14:567023-577375	PBS20	IAPV20	OK	9.31564	34.3284	1.88167	2.71722	0.0001	0.000260599	yes
XLOC_003182	XLOC_003182	GB45082	Group11.18:445719-449674	PBS20	IAPV20	OK	11.5374	42.4961	1.88101	5.33512	5e-05	0.000135702	yes
XLOC_002366	XLOC_002366	GB51123	Group10.26:1893633-1897013	PBS20	IAPV20	OK	4.62506	17.033	1.88079	3.73243	5e-05	0.000135702	yes
XLOC_010377	XLOC_010377	GB48563	Group6.16:20795-24503	PBS20	IAPV20	OK	11.9441	43.9641	1.88003	4.46708	5e-05	0.000135702	yes
XLOC_013399	XLOC_013399	GB51238	GroupUn12:95932-101644	PBS20	IAPV20	OK	0.945752	3.47848	1.87892	1.82074	0.0081	0.0149508	yes
XLOC_013069	XLOC_013069	GB53362	Group9.12:527114-532361	PBS20	IAPV20	OK	19.3562	71.1896	1.87887	2.38241	0.0007	0.00160089	yes
XLOC_014908	XLOC_014908	GB48201	GroupUn5:201422-222605	PBS20	IAPV20	OK	10.1456	37.2522	1.87647	2.75366	5e-05	0.000135702	yes
XLOC_011268	XLOC_011268	GB42429	Group7.21:1167781-1169180	PBS20	IAPV20	OK	4.83135	17.7309	1.87577	2.7753	0.0001	0.000260599	yes
XLOC_010664	XLOC_010664	GB53549	Group6.32:94698-95259	PBS20	IAPV20	OK	152.272	558.82	1.87573	1.60849	0.0273	0.0444891	yes
XLOC_003240	XLOC_003240	GB45023	Group11.18:2267016-2277458	PBS20	IAPV20	OK	42.6519	156.396	1.87452	2.99345	5e-05	0.000135702	yes
XLOC_003126	XLOC_003126	GB45251	Group11.18:4205253-4206930	PBS20	IAPV20	OK	15.8767	58.1703	1.87338	4.48713	5e-05	0.000135702	yes
XLOC_002182	XLOC_002182	GB54294	Group10.24:607903-618269	PBS20	IAPV20	OK	9.78277	35.8301	1.87286	5.74635	5e-05	0.000135702	yes
XLOC_002778	XLOC_002778	GB54056	Group11.12:147523-153419	PBS20	IAPV20	OK	17.4181	63.6403	1.86935	5.6951	5e-05	0.000135702	yes
XLOC_000650	XLOC_000650	GB44746	Group1.22:168104-174806	PBS20	IAPV20	OK	6.9199	25.2723	1.86873	4.64229	5e-05	0.000135702	yes
XLOC_013584	XLOC_013584	GB50625	GroupUn148:129-5403	PBS20	IAPV20	OK	7.90042	28.853	1.86872	3.79803	5e-05	0.000135702	yes
XLOC_011066	XLOC_011066	GB46159	Group7.14:127223-129293	PBS20	IAPV20	OK	2.41654	8.82406	1.8685	2.86693	5e-05	0.000135702	yes
XLOC_000370	XLOC_000370	GB41035	Group1.17:556722-567612	PBS20	IAPV20	OK	3.65589	13.3417	1.86765	3.74781	5e-05	0.000135702	yes
XLOC_010826	XLOC_010826	GB45449	Group6.37:660444-662253	PBS20	IAPV20	OK	18.4816	67.4279	1.86725	5.14868	5e-05	0.000135702	yes
XLOC_001929	XLOC_001929	GB55885	Group10.17:191318-192093	PBS20	IAPV20	OK	68.6381	250.329	1.86674	4.72111	5e-05	0.000135702	yes
XLOC_004058	XLOC_004058	GB52060	Group12.17:817648-819232	PBS20	IAPV20	OK	39.1467	142.73	1.86632	5.42643	5e-05	0.000135702	yes
XLOC_009144	XLOC_009144	GB42078	Group5.11:647826-649136	PBS20	IAPV20	OK	34.2567	124.535	1.86209	4.77423	5e-05	0.000135702	yes
XLOC_009240	XLOC_009240	GB48632	Group5.12:800779-804390	PBS20	IAPV20	OK	3.41571	12.3825	1.85805	2.79195	5e-05	0.000135702	yes
XLOC_006186	XLOC_006186	GB46182	Group15.5:368453-369701	PBS20	IAPV20	OK	6.61055	23.9642	1.85804	2.93449	5e-05	0.000135702	yes
XLOC_009460	XLOC_009460	GB44514	Group5.14:1074571-1077230	PBS20	IAPV20	OK	7.99949	28.9813	1.85714	4.00687	5e-05	0.000135702	yes
XLOC_003942	XLOC_003942	GB49386	Group12.16:425730-428759	PBS20	IAPV20	OK	7.28589	26.3941	1.85704	2.24902	0.0011	0.00243132	yes
XLOC_003085	XLOC_003085	GB45207	Group11.18:3640836-3644572	PBS20	IAPV20	OK	11.8535	42.847	1.85389	4.99026	5e-05	0.000135702	yes
XLOC_005136	XLOC_005136	GB52687	Group14.14:1082770-1088373	PBS20	IAPV20	OK	2.77804	10.0379	1.85332	3.32263	5e-05	0.000135702	yes
XLOC_009343	XLOC_009343	GB44634	Group5.14:1624032-1637316	PBS20	IAPV20	OK	57.6501	208.252	1.85294	5.61396	5e-05	0.000135702	yes
XLOC_000592	XLOC_000592	GB44768	Group1.22:49656-51298	PBS20	IAPV20	OK	12.4861	45.0763	1.85204	1.91589	0.006	0.0113869	yes
XLOC_003359	XLOC_003359	GB44896	Group11.18:4321312-4327057	PBS20	IAPV20	OK	12.2179	44.0697	1.85079	5.66659	5e-05	0.000135702	yes
XLOC_000678	XLOC_000678	GB46467	Group1.23:24362-27996	PBS20	IAPV20	OK	11.1124	40.0492	1.84961	4.88934	5e-05	0.000135702	yes
XLOC_004849	XLOC_004849	GB43732	Group14.10:429521-432039	PBS20	IAPV20	OK	11.6526	41.8913	1.846	4.7501	5e-05	0.000135702	yes
XLOC_000222	XLOC_000222	GB51866	Group1.14:442817-446018	PBS20	IAPV20	OK	12.9914	46.5933	1.84257	5.27361	5e-05	0.000135702	yes
XLOC_002935	XLOC_002935	GB47239	Group11.16:736938-743378	PBS20	IAPV20	OK	6.49053	23.2711	1.84213	4.68977	5e-05	0.000135702	yes
XLOC_007803	XLOC_007803	GB46123	Group3.18:205509-206839	PBS20	IAPV20	OK	14.8873	53.337	1.84105	3.92221	5e-05	0.000135702	yes
XLOC_013772	XLOC_013772	GB52659	GroupUn186:29341-30940	PBS20	IAPV20	OK	27.8896	99.9119	1.84093	4.38186	5e-05	0.000135702	yes
XLOC_001512	XLOC_001512	GB54946	Group1.41:113913-117984	PBS20	IAPV20	OK	20.5687	73.6387	1.84001	1.48807	0.0285	0.0461987	yes
XLOC_003997	XLOC_003997	GB49330	Group12.16:297095-300431	PBS20	IAPV20	OK	11.0635	39.599	1.83966	5.00337	5e-05	0.000135702	yes
XLOC_004934	XLOC_004934	GB54208	Group14.13:1424626-1428486	PBS20	IAPV20	OK	22.3613	79.9369	1.83786	5.70275	5e-05	0.000135702	yes
XLOC_002125	XLOC_002125	GB48356	Group10.23:734051-735309	PBS20	IAPV20	OK	30.6106	109.419	1.83776	4.40315	5e-05	0.000135702	yes
XLOC_009726	XLOC_009726	GB52288	Group5.2:754041-793853	PBS20	IAPV20	OK	4.16037	14.8653	1.83717	2.55513	0.00045	0.00106507	yes
XLOC_009810	XLOC_009810	GB45667	Group5.20:217064-230490	PBS20	IAPV20	OK	7.51554	26.8421	1.83655	2.05007	0.0033	0.00662723	yes
XLOC_001175	XLOC_001175	GB42244	Group1.34:346935-353560	PBS20	IAPV20	OK	3.05202	10.8994	1.83641	4.13994	5e-05	0.000135702	yes
XLOC_004489	XLOC_004489	GB54753	Group13.3:39422-41924	PBS20	IAPV20	OK	51.7847	184.867	1.83589	5.77045	5e-05	0.000135702	yes
XLOC_000065	XLOC_000065	GB40799	Group1.10:147460-152444	PBS20	IAPV20	OK	20.4446	72.8738	1.83368	5.78232	5e-05	0.000135702	yes
XLOC_008442	XLOC_008442	GB44143	Group4.13:523160-525771	PBS20	IAPV20	OK	6.95661	24.7741	1.83238	3.78598	5e-05	0.000135702	yes
XLOC_002473	XLOC_002473	GB50958	Group10.26:1486009-1497375	PBS20	IAPV20	OK	8.72876	30.989	1.82791	5.25445	5e-05	0.000135702	yes
XLOC_008924	XLOC_008924	GB49515	Group4.6:995923-1024133	PBS20	IAPV20	OK	15.7624	55.9275	1.82707	4.75291	5e-05	0.000135702	yes
XLOC_000378	XLOC_000378	GB41027	Group1.17:672316-686236	PBS20	IAPV20	OK	11.825	41.9375	1.8264	5.193	5e-05	0.000135702	yes
XLOC_007591	XLOC_007591	GB53836	Group3.12:358682-364459	PBS20	IAPV20	OK	14.7578	52.2516	1.82399	5.25916	5e-05	0.000135702	yes
XLOC_011271	XLOC_011271	GB42426	Group7.21:1274590-1283759	PBS20	IAPV20	OK	3.13607	11.1012	1.82369	3.46966	5e-05	0.000135702	yes
XLOC_001523	XLOC_001523	GB54935	Group1.41:517956-546919	PBS20	IAPV20	OK	6.7968	23.9615	1.81779	4.96536	5e-05	0.000135702	yes
XLOC_008639	XLOC_008639	GB53015	Group4.16:408978-415686	PBS20	IAPV20	OK	33.9419	119.43	1.81503	5.39031	5e-05	0.000135702	yes
XLOC_002651	XLOC_002651	GB47318	Group10.28:357508-357818	PBS20	IAPV20	OK	23340.1	82117.3	1.81488	3.72656	5e-05	0.000135702	yes
XLOC_005516	XLOC_005516	GB54668	Group15.10:7089-26613	PBS20	IAPV20	OK	0.791144	2.78274	1.81449	2.68046	0.0001	0.000260599	yes
XLOC_011964	XLOC_011964	GB51395	Group8.4:199332-202002	PBS20	IAPV20	OK	15.3906	54.1293	1.81436	4.99153	5e-05	0.000135702	yes
XLOC_008193	XLOC_008193	GB55765	Group3.8:1139498-1142856	PBS20	IAPV20	OK	1.86052	6.52894	1.81114	2.5732	0.0002	0.00050058	yes
XLOC_015081	XLOC_015081	GB51371	GroupUn622:71-1348	PBS20	IAPV20	OK	29.9425	104.971	1.80973	4.69212	5e-05	0.000135702	yes
XLOC_008130	XLOC_008130	GB55825	Group3.8:1083699-1085293	PBS20	IAPV20	OK	29.2859	102.491	1.80721	5.1898	5e-05	0.000135702	yes
XLOC_003352	XLOC_003352	GB44903	Group11.18:4234483-4237678	PBS20	IAPV20	OK	17.4884	61.1827	1.80672	5.40078	5e-05	0.000135702	yes
XLOC_011442	XLOC_011442	GB48124	Group7.24:451258-453087	PBS20	IAPV20	OK	75.0714	262.58	1.80642	6.01497	5e-05	0.000135702	yes
XLOC_005280	XLOC_005280	GB41603	Group14.15:1414512-1423569	PBS20	IAPV20	OK	32.5124	113.548	1.80424	5.76889	5e-05	0.000135702	yes
XLOC_011185	XLOC_011185	GB40979	Group7.20:26743-35732	PBS20	IAPV20	OK	3.27336	11.4296	1.80393	1.62777	0.01535	0.0266679	yes
XLOC_014872	XLOC_014872	GB49713	GroupUn4915:0-681	PBS20	IAPV20	OK	5.7912	20.2171	1.80364	2.03778	0.00335	0.00671911	yes
XLOC_010742	XLOC_010742	GB42381	Group6.36:274195-278657	PBS20	IAPV20	OK	41.1011	143.358	1.80237	5.08896	5e-05	0.000135702	yes
XLOC_007738	XLOC_007738	GB41264	Group3.16:794426-796350	PBS20	IAPV20	OK	19.1067	66.5566	1.8005	3.39733	5e-05	0.000135702	yes
XLOC_013797	XLOC_013797	GB50493	GroupUn189:9846-12918	PBS20	IAPV20	OK	2.94993	10.2746	1.80033	2.86462	0.00015	0.000381573	yes
XLOC_012470	XLOC_012470	GB41886	Group8.9:1054920-1057197	PBS20	IAPV20	OK	37.5156	130.606	1.79966	5.60541	5e-05	0.000135702	yes
XLOC_006755	XLOC_006755	GB50851	Group2.11:1589151-1591367	PBS20	IAPV20	OK	24.0241	83.4253	1.796	4.44871	5e-05	0.000135702	yes
XLOC_012814	XLOC_012814	GB42704	Group9.10:1057813-1065492	PBS20	IAPV20	OK	17.6834	61.4065	1.796	4.79291	5e-05	0.000135702	yes
XLOC_005470	XLOC_005470	GB43555	Group14.9:1357946-1360941	PBS20	IAPV20	OK	7.40636	25.653	1.79229	3.92755	5e-05	0.000135702	yes
XLOC_015279	XLOC_015279	GB51429	GroupUn95:20990-24327	PBS20	IAPV20	OK	12.7198	44.0506	1.79209	4.65159	5e-05	0.000135702	yes
XLOC_009477	XLOC_009477	GB44496	Group5.14:1214368-1217907	PBS20	IAPV20	OK	37.2478	128.899	1.79102	5.49345	5e-05	0.000135702	yes
XLOC_012226	XLOC_012226	GB40357	Group8.6:1383163-1390736	PBS20	IAPV20	OK	10.2161	35.3309	1.79009	5.31562	5e-05	0.000135702	yes
XLOC_003588	XLOC_003588	GB43945	Group11.3:338611-346471	PBS20	IAPV20	OK	9.02189	31.1833	1.78927	5.69648	5e-05	0.000135702	yes
XLOC_007362	XLOC_007362	GB55382	Group2.19:2350774-2355195	PBS20	IAPV20	OK	10.3175	35.6446	1.78859	3.28562	5e-05	0.000135702	yes
XLOC_008970	XLOC_008970	GB55906	Group4.7:300314-303106	PBS20	IAPV20	OK	31.7481	109.651	1.78817	5.42775	5e-05	0.000135702	yes
XLOC_015075	XLOC_015075	GB41590	GroupUn61:4406-59082	PBS20	IAPV20	OK	1.4325	4.94429	1.78723	2.72268	0.0001	0.000260599	yes
XLOC_008804	XLOC_008804	GB53088	Group4.5:939990-942776	PBS20	IAPV20	OK	20.638	71.111	1.78477	5.27752	5e-05	0.000135702	yes
XLOC_007389	XLOC_007389	GB55355	Group2.19:3537834-3545795	PBS20	IAPV20	OK	7.26467	25.0158	1.78387	4.14448	5e-05	0.000135702	yes
XLOC_004797	XLOC_004797	GB53849	Group13.9:299713-305404	PBS20	IAPV20	OK	14.1195	48.5392	1.78146	5.41692	5e-05	0.000135702	yes
XLOC_012840	XLOC_012840	GB42677	Group9.10:1764958-1766733	PBS20	IAPV20	OK	5.67954	19.4908	1.77895	3.05043	5e-05	0.000135702	yes
XLOC_005584	XLOC_005584	GB49494	Group15.13:281179-283240	PBS20	IAPV20	OK	11.6147	39.844	1.7784	4.6266	5e-05	0.000135702	yes
XLOC_008068	XLOC_008068	GB51517	Group3.7:285769-287147	PBS20	IAPV20	OK	25.5342	87.5935	1.77839	4.5918	5e-05	0.000135702	yes
XLOC_006200	XLOC_006200	GB46167	Group15.5:493686-494593	PBS20	IAPV20	OK	5.81411	19.8887	1.77432	2.1464	0.00165	0.00351993	yes
XLOC_012026	XLOC_012026	GB41121	Group8.5:370549-371326	PBS20	IAPV20	OK	5.42265	18.5456	1.77401	1.5633	0.01745	0.0299328	yes
XLOC_007786	XLOC_007786	GB46144	Group3.18:224424-229994	PBS20	IAPV20	OK	2.52877	8.6439	1.77324	3.39339	5e-05	0.000135702	yes
XLOC_007288	XLOC_007288	GB55463	Group2.19:835338-838636	PBS20	IAPV20	OK	51.6713	176.314	1.77071	5.90778	5e-05	0.000135702	yes
XLOC_005091	XLOC_005091	GB52735	Group14.14:142583-143775	PBS20	IAPV20	OK	19.7724	67.4119	1.76951	3.06908	5e-05	0.000135702	yes
XLOC_003327	XLOC_003327	GB44930	Group11.18:3831761-3834076	PBS20	IAPV20	OK	55.1257	187.893	1.76911	5.85255	5e-05	0.000135702	yes
XLOC_014901	XLOC_014901	GB48208	GroupUn5:201422-222605	PBS20	IAPV20	OK	3.52033	11.9799	1.76683	3.55595	5e-05	0.000135702	yes
XLOC_011462	XLOC_011462	GB48101	Group7.24:808066-814343	PBS20	IAPV20	OK	6.77531	23.0541	1.76666	5.0781	5e-05	0.000135702	yes
XLOC_015109	XLOC_015109	GB49714	GroupUn66:49652-53502	PBS20	IAPV20	OK	19.3207	65.6288	1.76418	4.08048	5e-05	0.000135702	yes
XLOC_006256	XLOC_006256	GB40312	Group16.1:100858-108689	PBS20	IAPV20	OK	41.6781	141.553	1.76398	4.81401	5e-05	0.000135702	yes
XLOC_007508	XLOC_007508	GB43441	Group2.7:248865-252271	PBS20	IAPV20	OK	6.96586	23.6567	1.76388	4.18625	5e-05	0.000135702	yes
XLOC_003777	XLOC_003777	GB52553	Group12.11:420198-436684	PBS20	IAPV20	OK	1.61448	5.47678	1.76226	1.82462	0.00515	0.00993065	yes
XLOC_008246	XLOC_008246	GB53721	Group3.9:1085329-1093664	PBS20	IAPV20	OK	3.80027	12.8777	1.7607	3.67766	5e-05	0.000135702	yes
XLOC_001381	XLOC_001381	GB51533	Group1.37:2340944-2343109	PBS20	IAPV20	OK	64.7912	219.526	1.76052	5.35876	5e-05	0.000135702	yes
XLOC_005446	XLOC_005446	GB43580	Group14.9:919819-927203	PBS20	IAPV20	OK	13.2938	45.0365	1.76034	1.49483	0.0185	0.0314609	yes
XLOC_005423	XLOC_005423	GB43638	Group14.9:1455330-1461665	PBS20	IAPV20	OK	17.4791	59.1883	1.75968	5.34558	5e-05	0.000135702	yes
XLOC_004710	XLOC_004710	GB40151	Group13.7:1761035-1767900	PBS20	IAPV20	OK	19.9537	67.5547	1.7594	4.48434	5e-05	0.000135702	yes
XLOC_010634	XLOC_010634	GB42957	Group6.28:71905-73623	PBS20	IAPV20	OK	42.1973	142.795	1.75872	4.98937	5e-05	0.000135702	yes
XLOC_004159	XLOC_004159	GB51991	Group12.17:1561536-1562222	PBS20	IAPV20	OK	20.7363	70.1427	1.75814	2.89921	0.0001	0.000260599	yes
XLOC_009385	XLOC_009385	GB44677	Group5.14:2409906-2410794	PBS20	IAPV20	OK	8.53846	28.88	1.75802	2.72163	5e-05	0.000135702	yes
XLOC_007090	XLOC_007090	GB55511	Group2.19:72574-76883	PBS20	IAPV20	OK	19.1099	64.5988	1.75719	5.48789	5e-05	0.000135702	yes
XLOC_003094	XLOC_003094	GB45216	Group11.18:3734515-3749837	PBS20	IAPV20	OK	12.5701	42.4899	1.75712	4.014	5e-05	0.000135702	yes
XLOC_004209	XLOC_004209	GB40238	Group12.5:550450-551719	PBS20	IAPV20	OK	11.6395	39.285	1.75495	3.70278	5e-05	0.000135702	yes
XLOC_011009	XLOC_011009	GB53803	Group7.10:613941-621206	PBS20	IAPV20	OK	8.4329	28.4406	1.75385	2.43115	0.0006	0.00138622	yes
XLOC_000732	XLOC_000732	GB46524	Group1.23:905673-1041316	PBS20	IAPV20	OK	2.61757	8.82161	1.75281	2.05123	0.00285	0.00579339	yes
XLOC_003063	XLOC_003063	GB45185	Group11.18:2980911-2985077	PBS20	IAPV20	OK	8.40729	28.3119	1.7517	4.00101	5e-05	0.000135702	yes
XLOC_002419	XLOC_002419	GB51014	Group10.26:112780-128687	PBS20	IAPV20	OK	11.9118	40.1131	1.75168	4.65646	5e-05	0.000135702	yes
XLOC_010310	XLOC_010310	GB46012	Group6.15:347507-354928	PBS20	IAPV20	OK	8.30691	27.9482	1.75037	4.69652	5e-05	0.000135702	yes
XLOC_005170	XLOC_005170	GB41700	Group14.15:594023-595187	PBS20	IAPV20	OK	1.24204	4.17864	1.75032	1.59078	0.0176	0.0301193	yes
XLOC_011367	XLOC_011367	GB44296	Group7.22:757474-763131	PBS20	IAPV20	OK	2.50037	8.41153	1.75023	2.35929	0.00055	0.00128194	yes
XLOC_006516	XLOC_006516	GB47627	Group16.5:388428-391817	PBS20	IAPV20	OK	15.9722	53.7037	1.74946	5.21046	5e-05	0.000135702	yes
XLOC_003782	XLOC_003782	GB52559	Group12.11:672350-675996	PBS20	IAPV20	OK	17.8408	59.982	1.74935	5.09967	5e-05	0.000135702	yes
XLOC_015171	XLOC_015171	GB53262	GroupUn80:67979-76929	PBS20	IAPV20	OK	18.801	63.1732	1.7485	4.08963	5e-05	0.000135702	yes
XLOC_003324	XLOC_003324	GB44933	Group11.18:3813659-3818265	PBS20	IAPV20	OK	9.99618	33.5669	1.74759	5.20494	5e-05	0.000135702	yes
XLOC_005580	XLOC_005580	GB49490	Group15.13:257333-260390	PBS20	IAPV20	OK	25.3677	84.8804	1.74244	5.46528	5e-05	0.000135702	yes
XLOC_001996	XLOC_001996	GB54588	Group10.20:62027-64736	PBS20	IAPV20	OK	28.0565	93.7826	1.74098	5.21836	5e-05	0.000135702	yes
XLOC_003325	XLOC_003325	GB44932	Group11.18:3822135-3824383	PBS20	IAPV20	OK	32.2435	107.778	1.74098	5.37391	5e-05	0.000135702	yes
XLOC_002480	XLOC_002480	GB50950	Group10.26:1591008-1592121	PBS20	IAPV20	OK	18.541	61.9689	1.74083	4.14463	5e-05	0.000135702	yes
XLOC_001652	XLOC_001652	GB42313	Group1.43:69997-151161	PBS20	IAPV20	OK	1.68814	5.64123	1.74058	1.937	0.00485	0.00940375	yes
XLOC_008051	XLOC_008051	GB46844	Group3.5:772924-778361	PBS20	IAPV20	OK	4.9917	16.6348	1.7366	2.56955	0.0002	0.00050058	yes
XLOC_000046	XLOC_000046	GB42148	Group1.1:937351-939602	PBS20	IAPV20	OK	1.90359	6.34315	1.73648	2.26249	0.0014	0.00303365	yes
XLOC_002800	XLOC_002800	GB54033	Group11.12:153990-156954	PBS20	IAPV20	OK	11.2855	37.5992	1.73623	4.59284	5e-05	0.000135702	yes
XLOC_006718	XLOC_006718	GB50812	Group2.11:933807-937535	PBS20	IAPV20	OK	4.87334	16.2323	1.73588	3.80015	5e-05	0.000135702	yes
XLOC_003138	XLOC_003138	GB45263	Group11.18:4327183-4332369	PBS20	IAPV20	OK	4.96508	16.5372	1.73582	3.97828	5e-05	0.000135702	yes
XLOC_005784	XLOC_005784	GB50144	Group15.19:638943-640025	PBS20	IAPV20	OK	8.66383	28.8498	1.73548	2.96141	5e-05	0.000135702	yes
XLOC_010517	XLOC_010517	GB41454	Group6.20:753260-762223	PBS20	IAPV20	OK	18.598	61.8256	1.73306	5.73404	5e-05	0.000135702	yes
XLOC_012811	XLOC_012811	GB42707	Group9.10:1035966-1038152	PBS20	IAPV20	OK	11.0982	36.88	1.73251	4.14156	5e-05	0.000135702	yes
XLOC_007802	XLOC_007802	GB46124	Group3.18:70764-203515	PBS20	IAPV20	OK	3.14796	10.4603	1.73244	2.05268	0.00245	0.00507706	yes
XLOC_001509	XLOC_001509	GB54949	Group1.41:98528-107342	PBS20	IAPV20	OK	33.7992	112.304	1.73235	4.24981	5e-05	0.000135702	yes
XLOC_002833	XLOC_002833	GB43526	Group11.14:130153-141335	PBS20	IAPV20	OK	2.14094	7.11369	1.73235	2.38022	0.0007	0.00160089	yes
XLOC_006147	XLOC_006147	GB46209	Group15.5:263207-265276	PBS20	IAPV20	OK	14.1747	46.9962	1.72923	3.57982	5e-05	0.000135702	yes
XLOC_009047	XLOC_009047	GB50430	Group4.9:256930-312915	PBS20	IAPV20	OK	1.86397	6.17952	1.72912	3.21087	5e-05	0.000135702	yes
XLOC_007519	XLOC_007519	GB43427	Group2.7:423360-426351	PBS20	IAPV20	OK	9.57165	31.7205	1.72857	3.46528	5e-05	0.000135702	yes
XLOC_011266	XLOC_011266	GB42431	Group7.21:1156031-1157787	PBS20	IAPV20	OK	8.92475	29.5548	1.72751	2.20795	0.00055	0.00128194	yes
XLOC_003268	XLOC_003268	GB44992	Group11.18:2931649-2934027	PBS20	IAPV20	OK	12.3841	41.0048	1.7273	4.3746	5e-05	0.000135702	yes
XLOC_003197	XLOC_003197	GB45067	Group11.18:939516-961467	PBS20	IAPV20	OK	1.81562	6.01073	1.72708	1.62354	0.0153	0.0265957	yes
XLOC_003424	XLOC_003424	GB43203	Group11.20:543049-563540	PBS20	IAPV20	OK	14.6953	48.6173	1.72612	3.70105	5e-05	0.000135702	yes
XLOC_012582	XLOC_012582	GB41753	Group8.9:1465503-1472248	PBS20	IAPV20	OK	3.90119	12.9057	1.72602	4.2537	5e-05	0.000135702	yes
XLOC_000122	XLOC_000122	GB40864	Group1.10:1296556-1303382	PBS20	IAPV20	OK	4.82563	15.9617	1.72583	2.28703	0.0007	0.00160089	yes
XLOC_012765	XLOC_012765	GB42904	Group9.10:4333525-4338196	PBS20	IAPV20	OK	1.06463	3.5188	1.72473	1.88007	0.0053	0.0101847	yes
XLOC_005113	XLOC_005113	GB52712	Group14.14:509154-535756	PBS20	IAPV20	OK	6.32592	20.8962	1.72389	3.56375	5e-05	0.000135702	yes
XLOC_013193	XLOC_013193	GB41388	Group9.4:419596-428196	PBS20	IAPV20	OK	13.6241	44.9841	1.72326	3.08454	5e-05	0.000135702	yes
XLOC_009790	XLOC_009790	GB45736	Group5.20:597838-601829	PBS20	IAPV20	OK	21.622	71.3771	1.72296	5.47758	5e-05	0.000135702	yes
XLOC_000646	XLOC_000646	GB44751	Group1.22:136825-143197	PBS20	IAPV20	OK	11.4985	37.9165	1.72138	4.45199	5e-05	0.000135702	yes
XLOC_012307	XLOC_012307	GB54498	Group8.7:1708149-1709667	PBS20	IAPV20	OK	26.8988	88.6811	1.72109	4.73337	5e-05	0.000135702	yes
XLOC_001864	XLOC_001864	GB42940	Group10.11:111896-115876	PBS20	IAPV20	OK	31.0799	102.366	1.71968	5.48384	5e-05	0.000135702	yes
XLOC_001360	XLOC_001360	GB51555	Group1.37:1487144-1488071	PBS20	IAPV20	OK	17.7475	58.3323	1.71668	3.48762	5e-05	0.000135702	yes
XLOC_000329	XLOC_000329	GB41063	Group1.17:445124-447322	PBS20	IAPV20	OK	33.1034	108.799	1.71662	5.28625	5e-05	0.000135702	yes
XLOC_012903	XLOC_012903	GB42612	Group9.10:2898987-2902873	PBS20	IAPV20	OK	10.8109	35.5242	1.71632	3.2279	5e-05	0.000135702	yes
XLOC_013316	XLOC_013316	GB55128	GroupUn106:30254-32622	PBS20	IAPV20	OK	6.82491	22.4143	1.71554	2.36459	0.0004	0.00095555	yes
XLOC_011776	XLOC_011776	GB41977	Group8.17:3235-4802	PBS20	IAPV20	OK	30.4244	99.7988	1.71379	4.5745	5e-05	0.000135702	yes
XLOC_008169	XLOC_008169	GB55789	Group3.8:272548-291426	PBS20	IAPV20	OK	11.0999	36.4027	1.71349	2.10482	0.00035	0.000845039	yes
XLOC_008174	XLOC_008174	GB55784	Group3.8:501037-643760	PBS20	IAPV20	OK	1.17816	3.86008	1.7121	1.83491	0.00745	0.0138697	yes
XLOC_006253	XLOC_006253	GB40309	Group16.1:71958-73714	PBS20	IAPV20	OK	40.9984	134.291	1.71172	5.05159	5e-05	0.000135702	yes
XLOC_002488	XLOC_002488	GB50941	Group10.26:1687526-1693884	PBS20	IAPV20	OK	14.1194	46.2397	1.71145	5.26786	5e-05	0.000135702	yes
XLOC_004378	XLOC_004378	GB49909	Group13.12:627810-632864	PBS20	IAPV20	OK	1.79648	5.88198	1.71113	2.73007	0.00015	0.000381573	yes
XLOC_011147	XLOC_011147	GB47973	Group7.19:231256-234551	PBS20	IAPV20	OK	49.8401	163.115	1.71051	5.71586	5e-05	0.000135702	yes
XLOC_003221	XLOC_003221	GB45042	Group11.18:1554919-1556630	PBS20	IAPV20	OK	22.744	74.4051	1.70991	3.99571	5e-05	0.000135702	yes
XLOC_007836	XLOC_007836	GB51911	Group3.3:347166-348992	PBS20	IAPV20	OK	15.7236	51.402	1.70889	4.19985	5e-05	0.000135702	yes
XLOC_008923	XLOC_008923	GB49516	Group4.6:970054-971471	PBS20	IAPV20	OK	32.0111	104.414	1.70567	4.34615	5e-05	0.000135702	yes
XLOC_012707	XLOC_012707	GB42846	Group9.10:2106342-2112991	PBS20	IAPV20	OK	6.4266	20.9423	1.70429	4.94007	5e-05	0.000135702	yes
XLOC_009804	XLOC_009804	GB45674	Group5.20:126388-128514	PBS20	IAPV20	OK	4.7877	15.5992	1.70407	3.01156	5e-05	0.000135702	yes
XLOC_010422	XLOC_010422	GB42507	Group6.18:124964-126732	PBS20	IAPV20	OK	7.91402	25.7765	1.70357	3.00575	5e-05	0.000135702	yes
XLOC_007874	XLOC_007874	GB49109	Group3.4:319721-323381	PBS20	IAPV20	OK	5.61565	18.2821	1.70291	3.21279	5e-05	0.000135702	yes
XLOC_012575	XLOC_012575	GB41760	Group8.9:1393235-1395514	PBS20	IAPV20	OK	1.48878	4.84676	1.70289	1.62822	0.0135	0.0237936	yes
XLOC_002213	XLOC_002213	GB54233	Group10.24:568094-568526	PBS20	IAPV20	OK	14.8425	48.2963	1.70218	2.14209	0.00185	0.00391491	yes
XLOC_006826	XLOC_006826	GB43391	Group2.13:282399-286782	PBS20	IAPV20	OK	3.3575	10.9094	1.70011	3.36897	5e-05	0.000135702	yes
XLOC_002076	XLOC_002076	GB48445	Group10.23:1166834-1167426	PBS20	IAPV20	OK	4.69917	15.2666	1.6999	1.56901	0.0206	0.034678	yes
XLOC_002918	XLOC_002918	GB47313	Group11.16:1539197-1543682	PBS20	IAPV20	OK	193.977	629.579	1.6985	5.53064	5e-05	0.000135702	yes
XLOC_006505	XLOC_006505	GB47614	Group16.5:133353-145427	PBS20	IAPV20	OK	3.31933	10.7619	1.69698	3.40055	5e-05	0.000135702	yes
XLOC_010777	XLOC_010777	GB45396	Group6.37:147981-149857	PBS20	IAPV20	OK	6.53432	21.1409	1.69393	2.52486	0.00045	0.00106507	yes
XLOC_007510	XLOC_007510	GB43439	Group2.7:288602-292273	PBS20	IAPV20	OK	11.7627	37.9905	1.69142	4.76921	5e-05	0.000135702	yes
XLOC_010820	XLOC_010820	GB45443	Group6.37:598512-600841	PBS20	IAPV20	OK	14.9623	48.3239	1.69141	4.36025	5e-05	0.000135702	yes
XLOC_010794	XLOC_010794	GB45416	Group6.37:323160-327137	PBS20	IAPV20	OK	5.57018	17.9878	1.69122	3.94075	5e-05	0.000135702	yes
XLOC_006260	XLOC_006260	GB40316	Group16.1:199743-237291	PBS20	IAPV20	OK	2.37243	7.65758	1.69052	3.56807	5e-05	0.000135702	yes
XLOC_004911	XLOC_004911	GB54184	Group14.13:893120-894361	PBS20	IAPV20	OK	15.9784	51.5196	1.689	3.70854	5e-05	0.000135702	yes
XLOC_005372	XLOC_005372	GB42281	Group14.8:287552-290625	PBS20	IAPV20	OK	23.9145	77.0775	1.68842	4.77013	5e-05	0.000135702	yes
XLOC_009270	XLOC_009270	GB44556	Group5.14:7848-11902	PBS20	IAPV20	OK	25.0603	80.7424	1.68792	5.20174	5e-05	0.000135702	yes
XLOC_013585	XLOC_013585	GB50624	GroupUn148:29102-31531	PBS20	IAPV20	OK	41.4173	133.432	1.6878	3.34326	5e-05	0.000135702	yes
XLOC_007479	XLOC_007479	GB43470	Group2.7:412924-419764	PBS20	IAPV20	OK	11.7379	37.8059	1.68743	3.37311	5e-05	0.000135702	yes
XLOC_001260	XLOC_001260	GB48953	Group1.36:191448-194027	PBS20	IAPV20	OK	11.2039	36.043	1.68571	3.93763	5e-05	0.000135702	yes
XLOC_010434	XLOC_010434	GB45776	Group6.2:473853-489385	PBS20	IAPV20	OK	1.48023	4.75611	1.68396	3.00807	5e-05	0.000135702	yes
XLOC_008277	XLOC_008277	GB53753	Group3.9:2271060-2274564	PBS20	IAPV20	OK	31.3978	100.882	1.68394	5.32079	5e-05	0.000135702	yes
XLOC_011821	XLOC_011821	GB51740	Group8.21:587053-592040	PBS20	IAPV20	OK	18.9218	60.7723	1.68336	4.30111	5e-05	0.000135702	yes
XLOC_003836	XLOC_003836	GB40706	Group12.13:2703920-2708211	PBS20	IAPV20	OK	12.8811	41.3449	1.68245	5.1205	5e-05	0.000135702	yes
XLOC_015050	XLOC_015050	GB47111	GroupUn6:160232-163367	PBS20	IAPV20	OK	10.1557	32.5623	1.68092	4.46942	5e-05	0.000135702	yes
XLOC_000593	XLOC_000593	GB44769	Group1.22:51477-59566	PBS20	IAPV20	OK	36.2991	116.327	1.68018	1.4264	0.0281	0.0456361	yes
XLOC_004936	XLOC_004936	GB54210	Group14.13:1441691-1445289	PBS20	IAPV20	OK	19.1923	61.4222	1.67824	5.31751	5e-05	0.000135702	yes
XLOC_009145	XLOC_009145	GB42079	Group5.11:660677-662756	PBS20	IAPV20	OK	39.9307	127.665	1.67679	4.72567	5e-05	0.000135702	yes
XLOC_014696	XLOC_014696	GB48492	GroupUn4341:182-3153	PBS20	IAPV20	OK	3.36506	10.7479	1.67536	1.73134	0.00935	0.0170067	yes
XLOC_008052	XLOC_008052	GB51500	Group3.7:4106-14634	PBS20	IAPV20	OK	40.9809	130.874	1.67515	5.49938	5e-05	0.000135702	yes
XLOC_005088	XLOC_005088	GB52738	Group14.14:123204-125551	PBS20	IAPV20	OK	1.38457	4.41977	1.67453	1.86441	0.0041	0.00808332	yes
XLOC_012681	XLOC_012681	GB42820	Group9.10:1753600-1756260	PBS20	IAPV20	OK	15.3868	49.1002	1.67403	4.74426	5e-05	0.000135702	yes
XLOC_006215	XLOC_006215	GB51793	Group15.8:6337-9430	PBS20	IAPV20	OK	4.04202	12.8979	1.67398	2.64861	0.00015	0.000381573	yes
XLOC_004269	XLOC_004269	GB55088	Group12.8:226100-323424	PBS20	IAPV20	OK	16.3454	52.1145	1.6728	4.41174	5e-05	0.000135702	yes
XLOC_010799	XLOC_010799	GB45421	Group6.37:361360-365923	PBS20	IAPV20	OK	13.3447	42.427	1.66872	3.99475	5e-05	0.000135702	yes
XLOC_000193	XLOC_000193	GB40717	Group1.10:1287738-1289338	PBS20	IAPV20	OK	11.0009	34.9519	1.66775	3.37973	5e-05	0.000135702	yes
XLOC_013675	XLOC_013675	GB54642	GroupUn167:9512-12835	PBS20	IAPV20	OK	5.94062	18.861	1.66672	2.52273	0.00015	0.000381573	yes
XLOC_001275	XLOC_001275	GB48927	Group1.36:165613-167084	PBS20	IAPV20	OK	40.5005	128.527	1.66606	5.1341	5e-05	0.000135702	yes
XLOC_010979	XLOC_010979	GB40271	Group7.1:111341-113235	PBS20	IAPV20	OK	6.70854	21.2833	1.66565	3.24273	5e-05	0.000135702	yes
XLOC_005457	XLOC_005457	GB43569	Group14.9:1233981-1235223	PBS20	IAPV20	OK	9.18879	29.1278	1.66445	2.0686	0.01655	0.0285593	yes
XLOC_013748	XLOC_013748	GB48188	GroupUn180:29245-32586	PBS20	IAPV20	OK	26.5173	84.0462	1.66425	4.98598	5e-05	0.000135702	yes
XLOC_001696	XLOC_001696	GB53228	Group1.7:437015-439778	PBS20	IAPV20	OK	25.4261	80.5466	1.66351	5.01846	5e-05	0.000135702	yes
XLOC_004176	XLOC_004176	GB51968	Group12.17:2681298-2683698	PBS20	IAPV20	OK	5.29274	16.7528	1.66232	3.5348	5e-05	0.000135702	yes
XLOC_008593	XLOC_008593	GB44035	Group4.13:1372022-1374451	PBS20	IAPV20	OK	8.0636	25.5035	1.6612	3.54592	5e-05	0.000135702	yes
XLOC_002912	XLOC_002912	GB47306	Group11.16:1461045-1465302	PBS20	IAPV20	OK	6.48828	20.4711	1.65768	2.97566	5e-05	0.000135702	yes
XLOC_006100	XLOC_006100	GB49941	Group15.19:3811506-3822424	PBS20	IAPV20	OK	15.9028	50.1709	1.65757	5.13348	5e-05	0.000135702	yes
XLOC_009457	XLOC_009457	GB44517	Group5.14:1031130-1033564	PBS20	IAPV20	OK	25.3952	80.051	1.65636	5.12461	5e-05	0.000135702	yes
XLOC_011222	XLOC_011222	GB42478	Group7.21:1147031-1151374	PBS20	IAPV20	OK	6.30299	19.8592	1.6557	3.99835	5e-05	0.000135702	yes
XLOC_013341	XLOC_013341	GB47905	GroupUn11:54946-81210	PBS20	IAPV20	OK	21.0056	66.1631	1.65526	4.13498	5e-05	0.000135702	yes
XLOC_002718	XLOC_002718	GB46655	Group11.1:565656-569346	PBS20	IAPV20	OK	17.5668	55.3088	1.65466	3.92247	5e-05	0.000135702	yes
XLOC_011440	XLOC_011440	GB48126	Group7.24:432140-433540	PBS20	IAPV20	OK	26.9242	84.761	1.6545	4.55207	5e-05	0.000135702	yes
XLOC_004941	XLOC_004941	GB54215	Group14.13:1497926-1500589	PBS20	IAPV20	OK	11.0774	34.8609	1.65399	4.18836	5e-05	0.000135702	yes
XLOC_012137	XLOC_012137	GB40564	Group8.6:1755828-1767428	PBS20	IAPV20	OK	15.011	47.2075	1.653	4.22903	5e-05	0.000135702	yes
XLOC_008774	XLOC_008774	GB53173	Group4.5:1800320-1804061	PBS20	IAPV20	OK	11.5489	36.2866	1.65168	5.03779	5e-05	0.000135702	yes
XLOC_008319	XLOC_008319	GB53646	Group3.9:1219024-1228325	PBS20	IAPV20	OK	2.53587	7.95942	1.65018	2.68831	0.0001	0.000260599	yes
XLOC_007842	XLOC_007842	GB51917	Group3.3:513270-517197	PBS20	IAPV20	OK	6.1736	19.3744	1.64996	3.98633	5e-05	0.000135702	yes
XLOC_005752	XLOC_005752	GB47931	Group15.16:200881-211529	PBS20	IAPV20	OK	13.0069	40.815	1.64983	4.35393	5e-05	0.000135702	yes
XLOC_003998	XLOC_003998	GB49329	Group12.16:308110-311213	PBS20	IAPV20	OK	4.54974	14.272	1.64933	3.17216	5e-05	0.000135702	yes
XLOC_014169	XLOC_014169	GB40892	GroupUn29:97751-98824	PBS20	IAPV20	OK	118.198	370.481	1.64819	3.54942	5e-05	0.000135702	yes
XLOC_006487	XLOC_006487	GB51251	Group16.4:1834106-1836099	PBS20	IAPV20	OK	40.0662	125.519	1.64745	4.87598	5e-05	0.000135702	yes
XLOC_005235	XLOC_005235	GB41650	Group14.15:220354-221581	PBS20	IAPV20	OK	28.2454	88.4786	1.64731	4.3796	5e-05	0.000135702	yes
XLOC_012860	XLOC_012860	GB42656	Group9.10:2059881-2063015	PBS20	IAPV20	OK	6.71371	21.007	1.64569	3.1742	5e-05	0.000135702	yes
XLOC_011060	XLOC_011060	GB49222	Group7.12:452183-455261	PBS20	IAPV20	OK	22.0529	68.9753	1.64511	4.82016	5e-05	0.000135702	yes
XLOC_005698	XLOC_005698	GB50606	Group15.14:1285477-1288835	PBS20	IAPV20	OK	14.9396	46.7234	1.64501	4.63552	5e-05	0.000135702	yes
XLOC_012081	XLOC_012081	GB40504	Group8.6:605545-634573	PBS20	IAPV20	OK	7.24946	22.6466	1.64335	4.54118	5e-05	0.000135702	yes
XLOC_009032	XLOC_009032	GB50491	Group4.9:2099666-2103034	PBS20	IAPV20	OK	14.9778	46.6706	1.63969	4.94581	5e-05	0.000135702	yes
XLOC_006416	XLOC_006416	GB51345	Group16.4:1542460-1545753	PBS20	IAPV20	OK	19.0333	59.2904	1.63927	5.21627	5e-05	0.000135702	yes
XLOC_001401	XLOC_001401	GB48039	Group1.4:305967-308392	PBS20	IAPV20	OK	10.4134	32.4156	1.63825	3.84089	5e-05	0.000135702	yes
XLOC_013198	XLOC_013198	GB43755	Group9.5:2611-10887	PBS20	IAPV20	OK	4.98179	15.4829	1.63594	2.69618	5e-05	0.000135702	yes
XLOC_010249	XLOC_010249	GB46050	Group6.15:150879-153716	PBS20	IAPV20	OK	10.3532	32.1674	1.63553	3.70449	5e-05	0.000135702	yes
XLOC_001183	XLOC_001183	GB42216	Group1.34:78869-84129	PBS20	IAPV20	OK	19.9	61.7288	1.63318	5.31257	5e-05	0.000135702	yes
XLOC_009063	XLOC_009063	GB50414	Group4.9:894710-901304	PBS20	IAPV20	OK	9.14255	28.3279	1.63155	2.74287	5e-05	0.000135702	yes
XLOC_004530	XLOC_004530	GB48251	Group13.4:8867-21407	PBS20	IAPV20	OK	21.51	66.6387	1.63135	4.88883	5e-05	0.000135702	yes
XLOC_003669	XLOC_003669	GB55244	Group11.6:1396859-1398690	PBS20	IAPV20	OK	12.771	39.555	1.63099	2.89161	5e-05	0.000135702	yes
XLOC_007955	XLOC_007955	GB46917	Group3.5:123908-126205	PBS20	IAPV20	OK	12.0696	37.3621	1.6302	4.15381	5e-05	0.000135702	yes
XLOC_007207	XLOC_007207	GB55631	Group2.19:2388773-2392286	PBS20	IAPV20	OK	6.32833	19.5772	1.62928	3.83214	5e-05	0.000135702	yes
XLOC_013292	XLOC_013292	GB40250	GroupUn101:69983-70451	PBS20	IAPV20	OK	5.17347	15.9967	1.62857	1.46088	0.025	0.0411364	yes
XLOC_008872	XLOC_008872	GB49614	Group4.6:1034404-1035633	PBS20	IAPV20	OK	20.9583	64.7331	1.62698	2.90443	5e-05	0.000135702	yes
XLOC_005613	XLOC_005613	GB49453	Group15.13:269655-270671	PBS20	IAPV20	OK	6.28308	19.4015	1.62663	2.42754	0.00035	0.000845039	yes
XLOC_005776	XLOC_005776	GB50135	Group15.19:271698-277878	PBS20	IAPV20	OK	23.2404	71.6948	1.62523	5.32463	5e-05	0.000135702	yes
XLOC_001243	XLOC_001243	GB45491	Group1.35:493408-495527	PBS20	IAPV20	OK	36.7544	113.289	1.62402	5.17854	5e-05	0.000135702	yes
XLOC_001524	XLOC_001524	GB54934	Group1.41:549846-555547	PBS20	IAPV20	OK	39.1143	120.54	1.62374	5.37921	5e-05	0.000135702	yes
XLOC_010108	XLOC_010108	GB51186	Group6.1:619863-623091	PBS20	IAPV20	OK	6.25321	19.2635	1.6232	3.70202	5e-05	0.000135702	yes
XLOC_008578	XLOC_008578	GB44051	Group4.13:934929-935411	PBS20	IAPV20	OK	16.0067	49.2362	1.62105	1.78921	0.0064	0.0120808	yes
XLOC_002079	XLOC_002079	GB48448	Group10.23:1229078-1230562	PBS20	IAPV20	OK	20.4603	62.8847	1.61989	3.92754	5e-05	0.000135702	yes
XLOC_000570	XLOC_000570	GB45826	Group1.21:434944-438542	PBS20	IAPV20	OK	6.23495	19.1597	1.61963	3.59265	5e-05	0.000135702	yes
XLOC_002963	XLOC_002963	GB47208	Group11.16:1479508-1485680	PBS20	IAPV20	OK	6.94724	21.3398	1.61903	4.57303	5e-05	0.000135702	yes
XLOC_005917	XLOC_005917	GB50280	Group15.19:3746420-3748809	PBS20	IAPV20	OK	2.99186	9.18818	1.61874	2.60199	0.00025	0.000615499	yes
XLOC_005012	XLOC_005012	GB54089	Group14.13:1511354-1514267	PBS20	IAPV20	OK	21.7737	66.7445	1.61606	4.59944	5e-05	0.000135702	yes
XLOC_001735	XLOC_001735	GB53207	Group1.7:359883-363153	PBS20	IAPV20	OK	1.02569	3.14052	1.61441	1.59438	0.018	0.0307263	yes
XLOC_000275	XLOC_000275	GB48994	Group1.15:867070-877133	PBS20	IAPV20	OK	5.37381	16.4478	1.61387	4.60673	5e-05	0.000135702	yes
XLOC_000263	XLOC_000263	GB48982	Group1.15:23494-38177	PBS20	IAPV20	OK	18.1214	55.4425	1.6133	3.71997	5e-05	0.000135702	yes
XLOC_010890	XLOC_010890	GB45344	Group6.37:668975-670413	PBS20	IAPV20	OK	17.6519	53.9469	1.61172	3.78595	5e-05	0.000135702	yes
XLOC_011364	XLOC_011364	GB44299	Group7.22:635478-640592	PBS20	IAPV20	OK	13.4538	41.0844	1.61058	4.87548	5e-05	0.000135702	yes
XLOC_005918	XLOC_005918	GB50281	Group15.19:3768926-3773826	PBS20	IAPV20	OK	20.645	62.8413	1.60592	4.93615	5e-05	0.000135702	yes
XLOC_004562	XLOC_004562	GB48243	Group13.4:61630-63255	PBS20	IAPV20	OK	7.40155	22.5238	1.60555	2.99833	5e-05	0.000135702	yes
XLOC_009140	XLOC_009140	GB42074	Group5.11:591461-593293	PBS20	IAPV20	OK	30.4542	92.6373	1.60495	4.51319	5e-05	0.000135702	yes
XLOC_005297	XLOC_005297	GB53055	Group14.3:97495-99797	PBS20	IAPV20	OK	1.23635	3.75421	1.60242	1.63532	0.0119	0.0211741	yes
XLOC_012864	XLOC_012864	GB42652	Group9.10:2077157-2088913	PBS20	IAPV20	OK	23.922	72.6059	1.60175	4.98945	5e-05	0.000135702	yes
XLOC_012434	XLOC_012434	GB41848	Group8.9:113339-115471	PBS20	IAPV20	OK	12.4451	37.7427	1.60062	3.63657	5e-05	0.000135702	yes
XLOC_002707	XLOC_002707	GB46643	Group11.1:409794-412448	PBS20	IAPV20	OK	20.8666	63.2808	1.60057	3.77299	5e-05	0.000135702	yes
XLOC_005981	XLOC_005981	GB50063	Group15.19:1311946-1315039	PBS20	IAPV20	OK	3.72483	11.2943	1.60034	3.15776	5e-05	0.000135702	yes
XLOC_007870	XLOC_007870	GB49105	Group3.4:239258-284994	PBS20	IAPV20	OK	15.5451	47.1035	1.59937	4.02868	5e-05	0.000135702	yes
XLOC_010297	XLOC_010297	GB46026	Group6.15:86730-89960	PBS20	IAPV20	OK	11.6001	35.13	1.59857	4.32777	5e-05	0.000135702	yes
XLOC_015166	XLOC_015166	GB45795	GroupUn78:21471-49443	PBS20	IAPV20	OK	4.20002	12.7067	1.59712	3.34192	5e-05	0.000135702	yes
XLOC_008887	XLOC_008887	GB49553	Group4.6:210842-214546	PBS20	IAPV20	OK	21.3949	64.5036	1.59211	5.02799	5e-05	0.000135702	yes
XLOC_007735	XLOC_007735	GB41261	Group3.16:769782-772670	PBS20	IAPV20	OK	14.9004	44.8756	1.59058	2.86609	5e-05	0.000135702	yes
XLOC_004781	XLOC_004781	GB53859	Group13.9:229212-237658	PBS20	IAPV20	OK	2.84817	8.57205	1.58961	2.76796	5e-05	0.000135702	yes
XLOC_002078	XLOC_002078	GB48447	Group10.23:1219101-1228476	PBS20	IAPV20	OK	3.69331	11.1059	1.58834	3.55249	5e-05	0.000135702	yes
XLOC_012849	XLOC_012849	GB42668	Group9.10:1925263-1927518	PBS20	IAPV20	OK	10.9659	32.9543	1.58744	2.77748	5e-05	0.000135702	yes
XLOC_009846	XLOC_009846	GB45628	Group5.20:652758-654780	PBS20	IAPV20	OK	19.7371	59.3056	1.58726	4.40507	5e-05	0.000135702	yes
XLOC_014687	XLOC_014687	GB48093	GroupUn4311:559-1405	PBS20	IAPV20	OK	9.9623	29.8972	1.58546	2.36764	0.0007	0.00160089	yes
XLOC_012431	XLOC_012431	GB41845	Group8.9:84206-87974	PBS20	IAPV20	OK	23.1426	69.3983	1.58435	5.16283	5e-05	0.000135702	yes
XLOC_013663	XLOC_013663	GB53882	GroupUn164:7536-10253	PBS20	IAPV20	OK	23.3828	70.0494	1.58293	4.90146	5e-05	0.000135702	yes
XLOC_007629	XLOC_007629	GB49189	Group3.14:715143-715860	PBS20	IAPV20	OK	55.2391	165.43	1.58246	4.31772	5e-05	0.000135702	yes
XLOC_009271	XLOC_009271	GB44557	Group5.14:13242-23469	PBS20	IAPV20	OK	30.4165	91.0853	1.58236	5.22693	5e-05	0.000135702	yes
XLOC_002403	XLOC_002403	GB51165	Group10.26:2533744-2538185	PBS20	IAPV20	OK	3.62974	10.8579	1.58081	3.18655	5e-05	0.000135702	yes
XLOC_007790	XLOC_007790	GB46148	Group3.18:317851-321447	PBS20	IAPV20	OK	2.5677	7.67392	1.57949	2.5947	5e-05	0.000135702	yes
XLOC_001324	XLOC_001324	GB51638	Group1.37:2348152-2349501	PBS20	IAPV20	OK	3.12004	9.31518	1.57802	2.10181	0.00155	0.00333131	yes
XLOC_000519	XLOC_000519	GB45861	Group1.21:362284-363207	PBS20	IAPV20	OK	4.88982	14.5959	1.57771	1.73703	0.01885	0.0320045	yes
XLOC_012994	XLOC_012994	GB53438	Group9.12:1438768-1442008	PBS20	IAPV20	OK	27.9392	83.2779	1.57564	4.63342	5e-05	0.000135702	yes
XLOC_002958	XLOC_002958	GB47214	Group11.16:1449610-1453649	PBS20	IAPV20	OK	7.26849	21.651	1.57471	1.74478	0.0096	0.0174014	yes
XLOC_009422	XLOC_009422	GB44553	Group5.14:27450-31540	PBS20	IAPV20	OK	21.0765	62.7078	1.57301	4.70868	5e-05	0.000135702	yes
XLOC_008532	XLOC_008532	GB44100	Group4.13:79450-80995	PBS20	IAPV20	OK	7.90691	23.5025	1.57163	2.74668	5e-05	0.000135702	yes
XLOC_005604	XLOC_005604	GB49462	Group15.13:162741-164549	PBS20	IAPV20	OK	8.0256	23.8177	1.56935	2.95896	5e-05	0.000135702	yes
XLOC_010213	XLOC_010213	GB52165	Group6.14:380442-386189	PBS20	IAPV20	OK	7.70109	22.8524	1.56921	4.61222	5e-05	0.000135702	yes
XLOC_001743	XLOC_001743	GB53199	Group1.7:449679-454139	PBS20	IAPV20	OK	21.7204	64.4412	1.56894	4.91593	5e-05	0.000135702	yes
XLOC_008188	XLOC_008188	GB55770	Group3.8:1102576-1110593	PBS20	IAPV20	OK	9.04895	26.8422	1.56868	1.65128	0.01275	0.0225513	yes
XLOC_006847	XLOC_006847	GB46594	Group2.15:1150760-1159540	PBS20	IAPV20	OK	7.75891	22.9978	1.56757	2.96224	5e-05	0.000135702	yes
XLOC_001419	XLOC_001419	GB49284	Group1.40:555137-558258	PBS20	IAPV20	OK	7.57834	22.4566	1.56719	3.69478	5e-05	0.000135702	yes
XLOC_011977	XLOC_011977	GB41168	Group8.5:123688-126177	PBS20	IAPV20	OK	13.464	39.8623	1.56592	3.50293	5e-05	0.000135702	yes
XLOC_012138	XLOC_012138	GB40565	Group8.6:1774254-1813867	PBS20	IAPV20	OK	8.28387	24.5232	1.56577	4.61852	5e-05	0.000135702	yes
XLOC_003931	XLOC_003931	GB49375	Group12.16:287171-290681	PBS20	IAPV20	OK	12.9297	38.2495	1.56475	3.66239	5e-05	0.000135702	yes
XLOC_002438	XLOC_002438	GB50995	Group10.26:436619-439480	PBS20	IAPV20	OK	33.6897	99.6297	1.56427	5.11503	5e-05	0.000135702	yes
XLOC_012535	XLOC_012535	GB41802	Group8.9:571737-577191	PBS20	IAPV20	OK	77.4946	229.158	1.56417	3.08444	5e-05	0.000135702	yes
XLOC_001576	XLOC_001576	GB53967	Group1.42:712942-714362	PBS20	IAPV20	OK	35.8964	106.027	1.56252	4.54966	5e-05	0.000135702	yes
XLOC_014181	XLOC_014181	GB40876	GroupUn29:88666-89700	PBS20	IAPV20	OK	20.7836	61.3855	1.56246	3.36424	5e-05	0.000135702	yes
XLOC_007586	XLOC_007586	GB53831	Group3.12:230938-236538	PBS20	IAPV20	OK	18.2172	53.7432	1.56078	4.63122	5e-05	0.000135702	yes
XLOC_007275	XLOC_007275	GB55476	Group2.19:535519-541725	PBS20	IAPV20	OK	9.53861	28.1201	1.55975	4.38907	5e-05	0.000135702	yes
XLOC_003751	XLOC_003751	GB53615	Group12.10:68368-70051	PBS20	IAPV20	OK	43.8582	129.275	1.55952	4.7762	5e-05	0.000135702	yes
XLOC_004446	XLOC_004446	GB41549	Group13.15:216130-255748	PBS20	IAPV20	OK	7.10175	20.9216	1.55874	2.49185	0.00015	0.000381573	yes
XLOC_009274	XLOC_009274	GB44560	Group5.14:41596-43400	PBS20	IAPV20	OK	5.14683	15.1614	1.55864	2.09202	0.0016	0.00342481	yes
XLOC_002035	XLOC_002035	GB48402	Group10.23:559437-560663	PBS20	IAPV20	OK	33.8185	99.563	1.5578	3.7436	5e-05	0.000135702	yes
XLOC_003293	XLOC_003293	GB44966	Group11.18:3411243-3413516	PBS20	IAPV20	OK	83.5984	245.964	1.5569	5.0213	5e-05	0.000135702	yes
XLOC_012243	XLOC_012243	GB40340	Group8.6:1743238-1747127	PBS20	IAPV20	OK	11.5613	34.0064	1.5565	3.19908	5e-05	0.000135702	yes
XLOC_012248	XLOC_012248	GB40335	Group8.6:1861118-1868721	PBS20	IAPV20	OK	3.10123	9.1213	1.5564	2.17323	0.0008	0.00180867	yes
XLOC_003732	XLOC_003732	GB43662	Group11.8:242857-313566	PBS20	IAPV20	OK	0.965866	2.83847	1.55522	1.47939	0.0289	0.0467672	yes
XLOC_001566	XLOC_001566	GB53957	Group1.42:172134-174086	PBS20	IAPV20	OK	15.9283	46.797	1.55482	3.847	5e-05	0.000135702	yes
XLOC_004946	XLOC_004946	GB54220	Group14.13:1546075-1552601	PBS20	IAPV20	OK	24.2902	71.2716	1.55296	4.83096	5e-05	0.000135702	yes
XLOC_014225	XLOC_014225	GB45568	GroupUn3:440546-444342	PBS20	IAPV20	OK	6.51824	19.1258	1.55296	3.76898	5e-05	0.000135702	yes
XLOC_002888	XLOC_002888	GB47280	Group11.16:946607-953190	PBS20	IAPV20	OK	8.01685	23.519	1.55272	4.66977	5e-05	0.000135702	yes
XLOC_009207	XLOC_009207	GB48663	Group5.12:816804-818598	PBS20	IAPV20	OK	1.49458	4.38273	1.55209	1.66584	0.0096	0.0174014	yes
XLOC_006243	XLOC_006243	GB54423	Group15.9:282226-284943	PBS20	IAPV20	OK	19.0552	55.8616	1.55167	3.9969	5e-05	0.000135702	yes
XLOC_009461	XLOC_009461	GB44513	Group5.14:1079657-1090831	PBS20	IAPV20	OK	29.735	87.1664	1.55161	5.06281	5e-05	0.000135702	yes
XLOC_011853	XLOC_011853	GB51707	Group8.21:28218-31967	PBS20	IAPV20	OK	8.84701	25.9317	1.55146	4.24717	5e-05	0.000135702	yes
XLOC_010665	XLOC_010665	GB53550	Group6.32:98576-120190	PBS20	IAPV20	OK	66.4771	194.521	1.549	5.14671	5e-05	0.000135702	yes
XLOC_007328	XLOC_007328	GB55420	Group2.19:1644040-1646651	PBS20	IAPV20	OK	41.9979	122.882	1.54888	4.97948	5e-05	0.000135702	yes
XLOC_003517	XLOC_003517	GB43105	Group11.20:671189-675216	PBS20	IAPV20	OK	23.4137	68.4875	1.54849	4.29379	5e-05	0.000135702	yes
XLOC_002388	XLOC_002388	GB51148	Group10.26:2271217-2274065	PBS20	IAPV20	OK	5.79154	16.9375	1.5482	3.04451	5e-05	0.000135702	yes
XLOC_003974	XLOC_003974	GB49353	Group12.16:3369-11828	PBS20	IAPV20	OK	78.454	229.387	1.54786	5.07034	5e-05	0.000135702	yes
XLOC_002159	XLOC_002159	GB54268	Group10.24:75914-82336	PBS20	IAPV20	OK	9.49668	27.7198	1.54542	4.32963	5e-05	0.000135702	yes
XLOC_015098	XLOC_015098	GB46813	GroupUn64:76549-87165	PBS20	IAPV20	OK	7.29352	21.2636	1.5437	3.71041	5e-05	0.000135702	yes
XLOC_011547	XLOC_011547	GB46273	Group7.7:243405-247053	PBS20	IAPV20	OK	16.9111	49.2558	1.54232	4.78609	5e-05	0.000135702	yes
XLOC_003209	XLOC_003209	GB45054	Group11.18:1328649-1340099	PBS20	IAPV20	OK	2.3355	6.79238	1.54018	1.91334	0.00405	0.00798972	yes
XLOC_004804	XLOC_004804	GB49038	Group14.1:128695-131917	PBS20	IAPV20	OK	14.3371	41.6846	1.53976	3.61162	5e-05	0.000135702	yes
XLOC_015288	XLOC_015288	GB55958	GroupUn96:16193-26879	PBS20	IAPV20	OK	19.6061	56.9278	1.53783	3.91365	5e-05	0.000135702	yes
XLOC_012901	XLOC_012901	GB42614	Group9.10:2869181-2872448	PBS20	IAPV20	OK	39.5098	114.688	1.53744	2.62458	0.00025	0.000615499	yes
XLOC_012469	XLOC_012469	GB41885	Group8.9:1051888-1052953	PBS20	IAPV20	OK	1.7999	5.22287	1.53693	1.55801	0.0308	0.0494959	yes
XLOC_011536	XLOC_011536	GB46262	Group7.7:90840-105150	PBS20	IAPV20	OK	4.6712	13.5532	1.53677	3.40534	5e-05	0.000135702	yes
XLOC_005324	XLOC_005324	GB48469	Group14.5:327331-332190	PBS20	IAPV20	OK	7.25326	21.0376	1.53627	3.84789	5e-05	0.000135702	yes
XLOC_010086	XLOC_010086	GB51221	Group6.1:574282-579246	PBS20	IAPV20	OK	7.24849	21.0221	1.53615	3.70956	5e-05	0.000135702	yes
XLOC_003076	XLOC_003076	GB45198	Group11.18:3417596-3429686	PBS20	IAPV20	OK	4.64365	13.4672	1.53612	1.62895	0.0284	0.0460681	yes
XLOC_012641	XLOC_012641	GB42779	Group9.10:795254-796858	PBS20	IAPV20	OK	14.6652	42.5199	1.53574	3.82769	5e-05	0.000135702	yes
XLOC_000136	XLOC_000136	GB40778	Group1.10:169218-170512	PBS20	IAPV20	OK	12.0848	35.0004	1.53417	2.98062	5e-05	0.000135702	yes
XLOC_006753	XLOC_006753	GB50849	Group2.11:1575237-1576521	PBS20	IAPV20	OK	7.52668	21.7821	1.53306	2.76994	5e-05	0.000135702	yes
XLOC_006858	XLOC_006858	GB46579	Group2.15:1150760-1159540	PBS20	IAPV20	OK	5.99767	17.35	1.53246	3.15565	5e-05	0.000135702	yes
XLOC_009435	XLOC_009435	GB44540	Group5.14:544804-546316	PBS20	IAPV20	OK	15.8017	45.6865	1.53169	3.76548	5e-05	0.000135702	yes
XLOC_008561	XLOC_008561	GB44069	Group4.13:527369-528748	PBS20	IAPV20	OK	5.45631	15.7744	1.53159	2.19878	0.0008	0.00180867	yes
XLOC_001834	XLOC_001834	GB40938	Group1.9:197173-199917	PBS20	IAPV20	OK	3.79492	10.9643	1.53067	2.67273	0.0001	0.000260599	yes
XLOC_002014	XLOC_002014	GB52526	Group10.21:244924-247103	PBS20	IAPV20	OK	14.5137	41.9285	1.53051	3.76359	5e-05	0.000135702	yes
XLOC_000190	XLOC_000190	GB40720	Group1.10:1255246-1258835	PBS20	IAPV20	OK	12.1347	35.0231	1.52917	3.97895	5e-05	0.000135702	yes
XLOC_010772	XLOC_010772	GB45391	Group6.37:63290-65718	PBS20	IAPV20	OK	44.7899	129.149	1.5278	3.14422	5e-05	0.000135702	yes
XLOC_009225	XLOC_009225	GB48681	Group5.12:1062171-1069698	PBS20	IAPV20	OK	73.0916	210.502	1.52606	4.1691	5e-05	0.000135702	yes
XLOC_001195	XLOC_001195	GB42204	Group1.34:327731-330092	PBS20	IAPV20	OK	17.421	50.0984	1.52394	4.19926	5e-05	0.000135702	yes
XLOC_013700	XLOC_013700	GB48322	GroupUn171:35411-36321	PBS20	IAPV20	OK	7.78702	22.3805	1.5231	2.0156	0.00245	0.00507706	yes
XLOC_013259	XLOC_013259	GB44861	Group9.8:563002-564632	PBS20	IAPV20	OK	2.41621	6.93743	1.52165	1.53211	0.0197	0.0333047	yes
XLOC_011802	XLOC_011802	GB51721	Group8.21:147193-152302	PBS20	IAPV20	OK	18.7792	53.9009	1.52117	4.75945	5e-05	0.000135702	yes
XLOC_007157	XLOC_007157	GB55581	Group2.19:1228723-1230421	PBS20	IAPV20	OK	187.351	537.538	1.52062	5.09876	5e-05	0.000135702	yes
XLOC_010616	XLOC_010616	GB42968	Group6.28:30361-36415	PBS20	IAPV20	OK	20.4102	58.5518	1.52042	3.46923	5e-05	0.000135702	yes
XLOC_014187	XLOC_014187	GB55982	GroupUn2903:481-2437	PBS20	IAPV20	OK	1.70868	4.8945	1.51827	1.44257	0.02515	0.0413259	yes
XLOC_001781	XLOC_001781	GB54863	Group1.8:283294-284600	PBS20	IAPV20	OK	7.137	20.4243	1.5169	2.3118	0.0009	0.00201984	yes
XLOC_005977	XLOC_005977	GB50067	Group15.19:1011082-1011935	PBS20	IAPV20	OK	41.7802	119.543	1.51664	3.69447	5e-05	0.000135702	yes
XLOC_010788	XLOC_010788	GB45408	Group6.37:253489-257931	PBS20	IAPV20	OK	9.14879	26.1586	1.51563	4.09326	5e-05	0.000135702	yes
XLOC_012007	XLOC_012007	GB41142	Group8.5:130336-132455	PBS20	IAPV20	OK	26.9768	77.1278	1.51553	4.55726	5e-05	0.000135702	yes
XLOC_000845	XLOC_000845	GB55269	Group1.27:316503-322492	PBS20	IAPV20	OK	13.68	39.1062	1.51533	4.86956	5e-05	0.000135702	yes
XLOC_004275	XLOC_004275	GB55094	Group12.8:540147-553542	PBS20	IAPV20	OK	4.03257	11.5237	1.51484	2.62755	0.00015	0.000381573	yes
XLOC_011243	XLOC_011243	GB42500	Group7.21:1563229-1567870	PBS20	IAPV20	OK	12.3029	35.152	1.51461	4.12814	5e-05	0.000135702	yes
XLOC_002142	XLOC_002142	GB48339	Group10.23:1153253-1160423	PBS20	IAPV20	OK	8.19159	23.3952	1.514	4.18964	5e-05	0.000135702	yes
XLOC_007945	XLOC_007945	GB46907	Group3.5:30237-33231	PBS20	IAPV20	OK	12.1882	34.8075	1.51391	3.75968	5e-05	0.000135702	yes
XLOC_007604	XLOC_007604	GB53811	Group3.12:242609-248523	PBS20	IAPV20	OK	16.3176	46.5908	1.51362	2.40892	0.00015	0.000381573	yes
XLOC_000021	XLOC_000021	GB42186	Group1.1:1140477-1142948	PBS20	IAPV20	OK	9.05125	25.8072	1.51159	3.26879	5e-05	0.000135702	yes
XLOC_009828	XLOC_009828	GB45649	Group5.20:466074-468406	PBS20	IAPV20	OK	15.0603	42.8844	1.50971	3.57604	5e-05	0.000135702	yes
XLOC_011997	XLOC_011997	GB41153	Group8.5:53856-55377	PBS20	IAPV20	OK	17.3886	49.4932	1.50909	3.63535	5e-05	0.000135702	yes
XLOC_011763	XLOC_011763	GB41988	Group8.17:198258-208626	PBS20	IAPV20	OK	1.79241	5.10091	1.50886	3.07677	5e-05	0.000135702	yes
XLOC_004848	XLOC_004848	GB43731	Group14.10:423621-428863	PBS20	IAPV20	OK	803.993	2287.81	1.50871	1.45531	0.01495	0.0260636	yes
XLOC_000073	XLOC_000073	GB40807	Group1.10:208175-218447	PBS20	IAPV20	OK	11.8988	33.8303	1.5075	2.34603	5e-05	0.000135702	yes
XLOC_006126	XLOC_006126	GB47073	Group15.2:503784-512603	PBS20	IAPV20	OK	4.85144	13.792	1.50734	3.40631	5e-05	0.000135702	yes
XLOC_008106	XLOC_008106	GB55800	Group3.8:62661-63557	PBS20	IAPV20	OK	24.2664	68.8234	1.50394	3.24871	5e-05	0.000135702	yes
XLOC_005468	XLOC_005468	GB43558	Group14.9:1309411-1311993	PBS20	IAPV20	OK	689.809	1955.94	1.5036	5.01931	5e-05	0.000135702	yes
XLOC_006286	XLOC_006286	GB54369,GB54370	Group16.2:277097-278311	PBS20	IAPV20	OK	359.444	1019.18	1.50357	4.31561	5e-05	0.000135702	yes
XLOC_002706	XLOC_002706	GB46642	Group11.1:405741-408929	PBS20	IAPV20	OK	15.9207	45.1377	1.50343	4.09426	5e-05	0.000135702	yes
XLOC_012975	XLOC_012975	GB53418	Group9.12:975137-977286	PBS20	IAPV20	OK	20.9259	59.2512	1.50156	4.09994	5e-05	0.000135702	yes
XLOC_008834	XLOC_008834	GB49574	Group4.6:226500-228318	PBS20	IAPV20	OK	9.97674	28.2435	1.50128	2.89574	5e-05	0.000135702	yes
XLOC_011876	XLOC_011876	GB51683	Group8.21:246708-249712	PBS20	IAPV20	OK	318.14	898.76	1.49827	4.8461	5e-05	0.000135702	yes
XLOC_008154	XLOC_008154	GB55852	Group3.8:1903182-1906054	PBS20	IAPV20	OK	20.2122	57.0836	1.49785	4.41474	5e-05	0.000135702	yes
XLOC_004963	XLOC_004963	GB54141	Group14.13:363797-365049	PBS20	IAPV20	OK	8.61134	24.3189	1.49777	2.67874	5e-05	0.000135702	yes
XLOC_013489	XLOC_013489	GB55898	GroupUn135:20882-26182	PBS20	IAPV20	OK	15.0076	42.365	1.49718	3.81539	5e-05	0.000135702	yes
XLOC_003320	XLOC_003320	GB44937	Group11.18:3776796-3778959	PBS20	IAPV20	OK	6.04964	17.0438	1.49433	2.73497	5e-05	0.000135702	yes
XLOC_012798	XLOC_012798	GB42725	Group9.10:721277-724690	PBS20	IAPV20	OK	18.8081	52.9296	1.49272	3.61243	5e-05	0.000135702	yes
XLOC_002881	XLOC_002881	GB47272	Group11.16:834080-835559	PBS20	IAPV20	OK	26.5204	74.6227	1.49251	3.74063	5e-05	0.000135702	yes
XLOC_000180	XLOC_000180	GB40732	Group1.10:978976-981616	PBS20	IAPV20	OK	2.03314	5.71805	1.49182	1.80936	0.0051	0.00984423	yes
XLOC_008008	XLOC_008008	GB46892	Group3.5:81404-86952	PBS20	IAPV20	OK	8.12947	22.8396	1.49031	2.7606	0.0001	0.000260599	yes
XLOC_000529	XLOC_000529	GB45871	Group1.21:440212-443757	PBS20	IAPV20	OK	22.4707	63.0373	1.48816	4.16343	5e-05	0.000135702	yes
XLOC_003789	XLOC_003789	GB52539	Group12.11:655282-657750	PBS20	IAPV20	OK	7.46007	20.9186	1.48753	3.37325	5e-05	0.000135702	yes
XLOC_006444	XLOC_006444	GB51295	Group16.4:321154-350919	PBS20	IAPV20	OK	3.3129	9.28374	1.48661	1.89156	0.0042	0.00825475	yes
XLOC_012658	XLOC_012658	GB42797	Group9.10:1080820-1085741	PBS20	IAPV20	OK	3.28166	9.185	1.48485	2.33985	0.0006	0.00138622	yes
XLOC_001137	XLOC_001137	GB40014	Group1.33:350449-357079	PBS20	IAPV20	OK	13.1033	36.6714	1.48472	4.75127	5e-05	0.000135702	yes
XLOC_012264	XLOC_012264	GB54541	Group8.7:919814-929488	PBS20	IAPV20	OK	21.452	60.0302	1.48457	4.78576	5e-05	0.000135702	yes
XLOC_008204	XLOC_008204	GB55752	Group3.8:1725543-1726582	PBS20	IAPV20	OK	22.1322	61.9108	1.48404	3.28984	5e-05	0.000135702	yes
XLOC_002630	XLOC_002630	GB47347	Group10.28:120501-121758	PBS20	IAPV20	OK	9.66457	27.0327	1.48393	2.34941	0.0006	0.00138622	yes
XLOC_012467	XLOC_012467	GB41883	Group8.9:1028738-1036517	PBS20	IAPV20	OK	6.6451	18.5792	1.48332	3.17559	5e-05	0.000135702	yes
XLOC_009527	XLOC_009527	GB44442	Group5.14:2290080-2298089	PBS20	IAPV20	OK	7.98896	22.2996	1.48094	3.0317	0.0001	0.000260599	yes
XLOC_002475	XLOC_002475	GB50955	Group10.26:1519645-1525114	PBS20	IAPV20	OK	28.356	79.1242	1.48047	4.96585	5e-05	0.000135702	yes
XLOC_010524	XLOC_010524	GB41447	Group6.20:814657-826066	PBS20	IAPV20	OK	7.04752	19.6574	1.47989	3.66759	5e-05	0.000135702	yes
XLOC_012173	XLOC_012173	GB40415	Group8.6:296987-300267	PBS20	IAPV20	OK	8.95335	24.9528	1.4787	3.61239	5e-05	0.000135702	yes
XLOC_011537	XLOC_011537	GB46263	Group7.7:116247-120497	PBS20	IAPV20	OK	58.9558	164.255	1.47823	4.93093	5e-05	0.000135702	yes
XLOC_004396	XLOC_004396	GB49884	Group13.12:53285-56404	PBS20	IAPV20	OK	18.1211	50.4583	1.47742	4.48796	5e-05	0.000135702	yes
XLOC_000280	XLOC_000280	GB49000	Group1.15:1093411-1095646	PBS20	IAPV20	OK	22.0579	61.3585	1.47597	3.7608	5e-05	0.000135702	yes
XLOC_003660	XLOC_003660	GB55235	Group11.6:1235622-1236513	PBS20	IAPV20	OK	60.4379	167.961	1.47461	2.38063	0.00035	0.000845039	yes
XLOC_009459	XLOC_009459	GB44515	Group5.14:1040504-1044944	PBS20	IAPV20	OK	18.6876	51.9338	1.47459	4.0866	5e-05	0.000135702	yes
XLOC_012399	XLOC_012399	GB43831	Group8.8:685310-689758	PBS20	IAPV20	OK	19.7156	54.7828	1.47439	4.71883	5e-05	0.000135702	yes
XLOC_007866	XLOC_007866	GB49101	Group3.4:126267-135086	PBS20	IAPV20	OK	5.57359	15.4854	1.47423	2.82292	5e-05	0.000135702	yes
XLOC_007944	XLOC_007944	GB46906	Group3.5:23666-27311	PBS20	IAPV20	OK	19.3018	53.6021	1.47355	3.22639	5e-05	0.000135702	yes
XLOC_004814	XLOC_004814	GB49048	Group14.1:678472-683390	PBS20	IAPV20	OK	6.30564	17.5031	1.4729	1.34638	0.0277	0.045079	yes
XLOC_007430	XLOC_007430	GB50705	Group2.4:231082-283635	PBS20	IAPV20	OK	3.41254	9.46766	1.47216	2.56614	5e-05	0.000135702	yes
XLOC_002972	XLOC_002972	GB47199	Group11.16:1552661-1554090	PBS20	IAPV20	OK	10.6553	29.5447	1.47132	2.74171	0.0001	0.000260599	yes
XLOC_001873	XLOC_001873	GB46376	Group10.13:109374-113818	PBS20	IAPV20	OK	38.7317	107.295	1.46999	4.63918	5e-05	0.000135702	yes
XLOC_001541	XLOC_001541	GB54917	Group1.41:958269-960770	PBS20	IAPV20	OK	20.0472	55.5094	1.46933	3.93694	5e-05	0.000135702	yes
XLOC_000873	XLOC_000873	GB47459	Group1.29:273177-278738	PBS20	IAPV20	OK	5.72127	15.836	1.4688	4.09467	5e-05	0.000135702	yes
XLOC_004847	XLOC_004847	GB43730	Group14.10:415528-421183	PBS20	IAPV20	OK	7.61705	21.0516	1.46663	3.99266	5e-05	0.000135702	yes
XLOC_002218	XLOC_002218	GB54228	Group10.24:594244-598806	PBS20	IAPV20	OK	19.9619	55.1577	1.46631	4.50827	5e-05	0.000135702	yes
XLOC_012186	XLOC_012186	GB40400	Group8.6:481361-488739	PBS20	IAPV20	OK	5.11699	14.1358	1.46599	3.94029	5e-05	0.000135702	yes
XLOC_002304	XLOC_002304	GB51058	Group10.26:856433-870844	PBS20	IAPV20	OK	3.181	8.78688	1.46587	2.64364	0.0002	0.00050058	yes
XLOC_009735	XLOC_009735	GB45681	Group5.20:39506-41466	PBS20	IAPV20	OK	73.4801	202.58	1.46306	1.84452	0.00425	0.00834266	yes
XLOC_002824	XLOC_002824	GB49827	Group11.13:116746-121620	PBS20	IAPV20	OK	5.45459	15.0348	1.46277	2.69663	5e-05	0.000135702	yes
XLOC_006075	XLOC_006075	GB49967	Group15.19:2804969-2813326	PBS20	IAPV20	OK	7.36084	20.2885	1.46272	3.11432	5e-05	0.000135702	yes
XLOC_007120	XLOC_007120	GB55544	Group2.19:551653-555454	PBS20	IAPV20	OK	7.74485	21.3268	1.46136	3.74978	5e-05	0.000135702	yes
XLOC_015048	XLOC_015048	GB47109	GroupUn6:139205-140919	PBS20	IAPV20	OK	53.3228	146.724	1.46028	3.10157	5e-05	0.000135702	yes
XLOC_010412	XLOC_010412	GB48523	Group6.16:856028-858530	PBS20	IAPV20	OK	9.01366	24.771	1.45847	3.4195	5e-05	0.000135702	yes
XLOC_015039	XLOC_015039	GB46400	GroupUn582:21-1682	PBS20	IAPV20	OK	2.10444	5.78164	1.45804	1.56684	0.013	0.0229764	yes
XLOC_007412	XLOC_007412	GB48708	Group2.3:117270-119926	PBS20	IAPV20	OK	10.246	28.1465	1.45789	3.47465	5e-05	0.000135702	yes
XLOC_008856	XLOC_008856	GB49598	Group4.6:814895-815941	PBS20	IAPV20	OK	83.8569	230.356	1.45786	3.89919	5e-05	0.000135702	yes
XLOC_002940	XLOC_002940	GB47234	Group11.16:785382-801001	PBS20	IAPV20	OK	3.64265	10.0047	1.45761	1.92395	0.0027	0.00552397	yes
XLOC_007915	XLOC_007915	GB49084	Group3.4:380965-387001	PBS20	IAPV20	OK	6.97366	19.1507	1.45741	2.32431	0.00015	0.000381573	yes
XLOC_012297	XLOC_012297	GB54508	Group8.7:943782-953568	PBS20	IAPV20	OK	2.33852	6.4168	1.45626	1.80502	0.0053	0.0101847	yes
XLOC_001173	XLOC_001173	GB42241	Group1.34:337719-341395	PBS20	IAPV20	OK	13.8199	37.8778	1.45461	4.36705	5e-05	0.000135702	yes
XLOC_007296	XLOC_007296	GB55453	Group2.19:880832-886491	PBS20	IAPV20	OK	11.3438	31.0785	1.45401	4.19368	5e-05	0.000135702	yes
XLOC_004112	XLOC_004112	GB52115	Group12.17:2678387-2680900	PBS20	IAPV20	OK	90.1835	246.924	1.45313	4.86267	5e-05	0.000135702	yes
XLOC_006092	XLOC_006092	GB49949	Group15.19:3560566-3566384	PBS20	IAPV20	OK	22.6782	62.0866	1.45297	3.89589	5e-05	0.000135702	yes
XLOC_010194	XLOC_010194	GB52212	Group6.14:682271-686656	PBS20	IAPV20	OK	980.977	2683.48	1.45181	1.94853	0.00535	0.0102787	yes
XLOC_013579	XLOC_013579	GB50627	GroupUn148:19807-26900	PBS20	IAPV20	OK	17.4861	47.7826	1.45028	4.53849	5e-05	0.000135702	yes
XLOC_012547	XLOC_012547	GB41788	Group8.9:655995-657570	PBS20	IAPV20	OK	3.39739	9.28123	1.44989	2.17054	0.001	0.0022248	yes
XLOC_008914	XLOC_008914	GB49525	Group4.6:850762-865686	PBS20	IAPV20	OK	5.63986	15.3888	1.44815	3.07079	5e-05	0.000135702	yes
XLOC_000141	XLOC_000141	GB40773	Group1.10:208175-218447	PBS20	IAPV20	OK	28.6844	78.2494	1.44781	4.01263	5e-05	0.000135702	yes
XLOC_015177	XLOC_015177	GB52887	GroupUn81:2550-41642	PBS20	IAPV20	OK	5.01614	13.6744	1.44683	2.86176	5e-05	0.000135702	yes
XLOC_003947	XLOC_003947	GB49391	Group12.16:525052-542220	PBS20	IAPV20	OK	5.08514	13.8599	1.44656	3.58067	5e-05	0.000135702	yes
XLOC_012606	XLOC_012606	GB45537	Group9.1:262254-264454	PBS20	IAPV20	OK	73.9043	201.124	1.44435	4.76325	5e-05	0.000135702	yes
XLOC_009738	XLOC_009738	GB45684	Group5.20:62316-67155	PBS20	IAPV20	OK	10.0255	27.2551	1.44285	2.91151	5e-05	0.000135702	yes
XLOC_010744	XLOC_010744	GB42383	Group6.36:285857-291547	PBS20	IAPV20	OK	12.7771	34.7085	1.44173	4.55323	5e-05	0.000135702	yes
XLOC_009874	XLOC_009874	GB48866	Group5.4:344721-347827	PBS20	IAPV20	OK	24.8371	67.4026	1.44031	4.52343	5e-05	0.000135702	yes
XLOC_005462	XLOC_005462	GB43564	Group14.9:1272306-1278900	PBS20	IAPV20	OK	6.56298	17.7978	1.43928	1.98436	0.00165	0.00351993	yes
XLOC_000253	XLOC_000253	GB51807	Group1.14:384570-388826	PBS20	IAPV20	OK	11.9456	32.3928	1.4392	3.05686	5e-05	0.000135702	yes
XLOC_008103	XLOC_008103	GB55797	Group3.8:16304-20013	PBS20	IAPV20	OK	8.69532	23.5269	1.436	2.30208	0.00045	0.00106507	yes
XLOC_010363	XLOC_010363	GB48604	Group6.16:716936-719455	PBS20	IAPV20	OK	26.0847	70.5734	1.43592	4.24447	5e-05	0.000135702	yes
XLOC_010617	XLOC_010617	GB42969	Group6.28:38664-42591	PBS20	IAPV20	OK	24.7444	66.941	1.43579	4.43772	5e-05	0.000135702	yes
XLOC_011359	XLOC_011359	GB44304	Group7.22:623688-626005	PBS20	IAPV20	OK	15.9777	43.1984	1.43492	3.75029	5e-05	0.000135702	yes
XLOC_007746	XLOC_007746	GB41232	Group3.16:9094-13888	PBS20	IAPV20	OK	6.70507	18.116	1.43394	3.09115	5e-05	0.000135702	yes
XLOC_004229	XLOC_004229	GB40204	Group12.5:564043-565486	PBS20	IAPV20	OK	11.3473	30.6544	1.43375	2.89012	5e-05	0.000135702	yes
XLOC_013379	XLOC_013379	GB44232	GroupUn116:74561-77132	PBS20	IAPV20	OK	4.35877	11.7701	1.43313	1.80356	0.0052	0.0100128	yes
XLOC_012689	XLOC_012689	GB42828	Group9.10:1921825-1923721	PBS20	IAPV20	OK	16.7719	45.2735	1.43262	3.49515	5e-05	0.000135702	yes
XLOC_007946	XLOC_007946	GB46908	Group3.5:43032-51883	PBS20	IAPV20	OK	9.34805	25.2072	1.4311	4.15268	5e-05	0.000135702	yes
XLOC_006666	XLOC_006666	GB45928	Group16.8:645856-646388	PBS20	IAPV20	OK	19.7137	53.1552	1.43101	1.43879	0.0228	0.0379573	yes
XLOC_007425	XLOC_007425	GB48691	Group2.3:129890-143936	PBS20	IAPV20	OK	6.17063	16.6379	1.43099	2.95703	5e-05	0.000135702	yes
XLOC_004067	XLOC_004067	GB52070	Group12.17:1434170-1436246	PBS20	IAPV20	OK	24.3843	65.6366	1.42855	2.06018	0.0015	0.00323263	yes
XLOC_006941	XLOC_006941	GB52420	Group2.17:825820-826735	PBS20	IAPV20	OK	24.5731	66.1357	1.42835	2.76075	0.0001	0.000260599	yes
XLOC_011325	XLOC_011325	GB44365	Group7.22:740489-751046	PBS20	IAPV20	OK	5.84838	15.7363	1.42799	3.47006	5e-05	0.000135702	yes
XLOC_006824	XLOC_006824	GB43389	Group2.13:271661-274402	PBS20	IAPV20	OK	13.5762	36.5001	1.42683	3.5608	5e-05	0.000135702	yes
XLOC_012531	XLOC_012531	GB41807	Group8.9:522036-525461	PBS20	IAPV20	OK	51.8014	139.259	1.42671	4.74188	5e-05	0.000135702	yes
XLOC_010217	XLOC_010217	GB52161	Group6.14:543990-546490	PBS20	IAPV20	OK	1.38232	3.71478	1.42619	1.46539	0.02105	0.0353228	yes
XLOC_013988	XLOC_013988	GB55891	GroupUn239:14247-15598	PBS20	IAPV20	OK	30.0588	80.7728	1.42608	3.82587	5e-05	0.000135702	yes
XLOC_012972	XLOC_012972	GB53415	Group9.12:956728-958635	PBS20	IAPV20	OK	54.4424	146.193	1.42507	4.59863	5e-05	0.000135702	yes
XLOC_003130	XLOC_003130	GB45255	Group11.18:4238229-4248761	PBS20	IAPV20	OK	18.0123	48.364	1.42495	1.50587	0.0151	0.0262913	yes
XLOC_000396	XLOC_000396	GB46536	Group1.18:14937-21206	PBS20	IAPV20	OK	28.5918	76.7061	1.42374	1.55165	0.0203	0.0342215	yes
XLOC_004938	XLOC_004938	GB54212	Group14.13:1471939-1474486	PBS20	IAPV20	OK	9.41679	25.2596	1.42352	3.58032	5e-05	0.000135702	yes
XLOC_002552	XLOC_002552	GB48784	Group10.27:41769-44668	PBS20	IAPV20	OK	118.482	317.717	1.42307	4.79547	5e-05	0.000135702	yes
XLOC_006815	XLOC_006815	GB48917	Group2.12:166518-175916	PBS20	IAPV20	OK	10.1053	27.092	1.42276	1.74373	0.0071	0.0132911	yes
XLOC_007894	XLOC_007894	GB49129	Group3.4:658530-696020	PBS20	IAPV20	OK	7.20188	19.2916	1.42152	3.68037	5e-05	0.000135702	yes
XLOC_008855	XLOC_008855	GB49597	Group4.6:805606-808537	PBS20	IAPV20	OK	64.3052	172.086	1.42012	4.7438	5e-05	0.000135702	yes
XLOC_001634	XLOC_001634	GB42329	Group1.43:265890-273261	PBS20	IAPV20	OK	18.6913	50.002	1.41962	4.55216	5e-05	0.000135702	yes
XLOC_010309	XLOC_010309	GB46013	Group6.15:329936-338522	PBS20	IAPV20	OK	15.2691	40.8385	1.41932	4.22494	5e-05	0.000135702	yes
XLOC_005018	XLOC_005018	GB54083	Group14.13:1568170-1573033	PBS20	IAPV20	OK	9.99891	26.7318	1.41871	3.9113	5e-05	0.000135702	yes
XLOC_009360	XLOC_009360	GB44651	Group5.14:2064680-2070806	PBS20	IAPV20	OK	18.9224	50.5316	1.41709	2.00401	0.00435	0.00852661	yes
XLOC_008359	XLOC_008359	GB49634	Group4.1:476007-477582	PBS20	IAPV20	OK	26.1885	69.8399	1.41512	4.14159	5e-05	0.000135702	yes
XLOC_010569	XLOC_010569	GB52947	Group6.23:659400-667356	PBS20	IAPV20	OK	3.69154	9.84467	1.41512	3.38484	5e-05	0.000135702	yes
XLOC_011809	XLOC_011809	GB51728	Group8.21:252214-256278	PBS20	IAPV20	OK	7.27681	19.3955	1.41434	3.56683	5e-05	0.000135702	yes
XLOC_012882	XLOC_012882	GB42634	Group9.10:2483219-2491768	PBS20	IAPV20	OK	10.2983	27.3973	1.41163	3.58142	5e-05	0.000135702	yes
XLOC_005466	XLOC_005466	GB43560	Group14.9:1303716-1304499	PBS20	IAPV20	OK	132.937	353.627	1.41148	4.33061	5e-05	0.000135702	yes
XLOC_001870	XLOC_001870	GB46373	Group10.13:27804-38845	PBS20	IAPV20	OK	8.70162	23.1433	1.41124	2.58989	5e-05	0.000135702	yes
XLOC_004921	XLOC_004921	GB54194	Group14.13:1247692-1248851	PBS20	IAPV20	OK	96.3725	256.169	1.4104	4.25109	5e-05	0.000135702	yes
XLOC_004765	XLOC_004765	GB40067	Group13.7:1488091-1492334	PBS20	IAPV20	OK	9.79491	26.0333	1.41025	3.89203	5e-05	0.000135702	yes
XLOC_002326	XLOC_002326	GB51080	Group10.26:1165356-1167322	PBS20	IAPV20	OK	12.2098	32.4423	1.40983	3.267	5e-05	0.000135702	yes
XLOC_012314	XLOC_012314	GB43867	Group8.8:12610-20262	PBS20	IAPV20	OK	16.1467	42.8932	1.40951	2.07061	0.00085	0.00191442	yes
XLOC_001187	XLOC_001187	GB42212	Group1.34:223491-226194	PBS20	IAPV20	OK	3.89279	10.3327	1.40834	2.32108	0.00055	0.00128194	yes
XLOC_004210	XLOC_004210	GB40239	Group12.5:559146-561078	PBS20	IAPV20	OK	17.5778	46.6375	1.40774	3.60004	5e-05	0.000135702	yes
XLOC_004001	XLOC_004001	GB49326	Group12.16:329593-332557	PBS20	IAPV20	OK	46.2661	122.671	1.40677	4.6596	5e-05	0.000135702	yes
XLOC_011920	XLOC_011920	GB52598	Group8.3:138883-143588	PBS20	IAPV20	OK	119.692	317.342	1.40671	4.54016	5e-05	0.000135702	yes
XLOC_011726	XLOC_011726	GB48855	Group8.14:97354-102187	PBS20	IAPV20	OK	16.6297	44.0185	1.40435	4.44678	5e-05	0.000135702	yes
XLOC_006759	XLOC_006759	GB50856	Group2.11:1623951-1629291	PBS20	IAPV20	OK	5.7651	15.2512	1.40351	3.96606	5e-05	0.000135702	yes
XLOC_005298	XLOC_005298	GB53054	Group14.3:62870-74440	PBS20	IAPV20	OK	3.7117	9.79556	1.40005	2.42798	5e-05	0.000135702	yes
XLOC_005643	XLOC_005643	GB50549	Group15.14:383714-385030	PBS20	IAPV20	OK	9.42073	24.8613	1.39999	2.59436	0.0001	0.000260599	yes
XLOC_005244	XLOC_005244	GB41641	Group14.15:598301-599217	PBS20	IAPV20	OK	8.23777	21.736	1.39976	1.92287	0.00235	0.00487942	yes
XLOC_002524	XLOC_002524	GB50902	Group10.26:2337169-2345714	PBS20	IAPV20	OK	301.452	794.426	1.39798	3.89325	5e-05	0.000135702	yes
XLOC_012333	XLOC_012333	GB43887	Group8.8:553921-560194	PBS20	IAPV20	OK	20.2564	53.3468	1.39702	1.53794	0.01305	0.0230604	yes
XLOC_007236	XLOC_007236	GB55661	Group2.19:3556821-3558822	PBS20	IAPV20	OK	16.2962	42.8744	1.39558	3.61776	5e-05	0.000135702	yes
XLOC_004227	XLOC_004227	GB40206	Group12.5:552646-558918	PBS20	IAPV20	OK	9.22836	24.2677	1.39489	4.26714	5e-05	0.000135702	yes
XLOC_015029	XLOC_015029	GB49624	GroupUn56:163-1681	PBS20	IAPV20	OK	35.4509	93.1073	1.39307	3.77071	5e-05	0.000135702	yes
XLOC_011980	XLOC_011980	GB41171	Group8.5:207560-210973	PBS20	IAPV20	OK	11.9255	31.315	1.3928	2.01436	0.00325	0.00653512	yes
XLOC_015008	XLOC_015008	GB45752	GroupUn54:33434-38080	PBS20	IAPV20	OK	18.9711	49.8157	1.3928	4.49611	5e-05	0.000135702	yes
XLOC_010868	XLOC_010868	GB45367	Group6.37:358721-360477	PBS20	IAPV20	OK	22.1356	58.1214	1.3927	3.64533	5e-05	0.000135702	yes
XLOC_012130	XLOC_012130	GB40556	Group8.6:1617316-1619828	PBS20	IAPV20	OK	17.7791	46.6584	1.39196	3.83794	5e-05	0.000135702	yes
XLOC_014827	XLOC_014827	GB47978	GroupUn4748:173-1612	PBS20	IAPV20	OK	15.4267	40.4548	1.39088	2.00559	0.00235	0.00487942	yes
XLOC_009620	XLOC_009620	GB41347	Group5.18:313365-325414	PBS20	IAPV20	OK	8.38395	21.946	1.38826	3.94559	5e-05	0.000135702	yes
XLOC_005533	XLOC_005533	GB54651	Group15.10:178192-181315	PBS20	IAPV20	OK	12.2016	31.9111	1.38699	3.69355	5e-05	0.000135702	yes
XLOC_004867	XLOC_004867	GB43715	Group14.10:264533-266057	PBS20	IAPV20	OK	3.27386	8.54924	1.3848	2.01619	0.0016	0.00342481	yes
XLOC_003975	XLOC_003975	GB49352	Group12.16:25338-26701	PBS20	IAPV20	OK	18.4655	48.1861	1.38378	2.78283	5e-05	0.000135702	yes
XLOC_008339	XLOC_008339	GB49651	Group4.1:317799-320046	PBS20	IAPV20	OK	4.28198	11.165	1.38264	2.60655	5e-05	0.000135702	yes
XLOC_008346	XLOC_008346	GB49658	Group4.1:478995-480440	PBS20	IAPV20	OK	22.787	59.3883	1.38197	3.12744	5e-05	0.000135702	yes
XLOC_013721	XLOC_013721	GB43676	GroupUn178:9498-15791	PBS20	IAPV20	OK	21.6721	56.4559	1.38129	3.88637	5e-05	0.000135702	yes
XLOC_001474	XLOC_001474	GB54999	Group1.41:729961-732116	PBS20	IAPV20	OK	15.7606	41.0471	1.38096	3.19295	5e-05	0.000135702	yes
XLOC_005931	XLOC_005931	GB50113	Group15.19:165111-174654	PBS20	IAPV20	OK	7.94059	20.6716	1.38033	4.27505	5e-05	0.000135702	yes
XLOC_001167	XLOC_001167	GB42234	Group1.34:306820-310451	PBS20	IAPV20	OK	11.5395	30.0269	1.37967	3.87976	5e-05	0.000135702	yes
XLOC_009570	XLOC_009570	GB47844	Group5.15:112779-120601	PBS20	IAPV20	OK	16.2728	42.2762	1.37738	4.61187	5e-05	0.000135702	yes
XLOC_013777	XLOC_013777	GB51368	GroupUn187:20580-23100	PBS20	IAPV20	OK	12.8351	33.3399	1.37715	3.14947	5e-05	0.000135702	yes
XLOC_012020	XLOC_012020	GB41129	Group8.5:297299-308418	PBS20	IAPV20	OK	9.40628	24.4194	1.37633	2.65972	5e-05	0.000135702	yes
XLOC_000624	XLOC_000624	GB44803	Group1.22:590455-591592	PBS20	IAPV20	OK	24.3324	63.0881	1.37449	2.88666	5e-05	0.000135702	yes
XLOC_010154	XLOC_010154	GB43248	Group6.13:13305-133725	PBS20	IAPV20	OK	12.1004	31.3414	1.37301	2.02597	0.00695	0.0130258	yes
XLOC_006188	XLOC_006188	GB46180	Group15.5:375936-382225	PBS20	IAPV20	OK	46.0432	119.16	1.37184	2.54206	0.0002	0.00050058	yes
XLOC_006413	XLOC_006413	GB51342	Group16.4:1504379-1507179	PBS20	IAPV20	OK	21.046	54.455	1.37152	4.17922	5e-05	0.000135702	yes
XLOC_007309	XLOC_007309	GB55440	Group2.19:951577-954692	PBS20	IAPV20	OK	43.3678	112.196	1.37133	4.51515	5e-05	0.000135702	yes
XLOC_006466	XLOC_006466	GB51273	Group16.4:1507857-1513760	PBS20	IAPV20	OK	11.1234	28.7593	1.37043	4.00037	5e-05	0.000135702	yes
XLOC_006548	XLOC_006548	GB47593	Group16.5:103893-106757	PBS20	IAPV20	OK	39.809	102.886	1.36988	4.4078	5e-05	0.000135702	yes
XLOC_002610	XLOC_002610	GB48747	Group10.27:564128-565850	PBS20	IAPV20	OK	4.0535	10.4703	1.36906	1.44151	0.02205	0.0368315	yes
XLOC_005288	XLOC_005288	GB55684	Group14.2:49450-51373	PBS20	IAPV20	OK	78.2774	202.172	1.36891	4.4107	5e-05	0.000135702	yes
XLOC_013951	XLOC_013951	GB52510	GroupUn229:16427-20644	PBS20	IAPV20	OK	7.52274	19.4243	1.36853	3.52127	5e-05	0.000135702	yes
XLOC_008974	XLOC_008974	GB55902	Group4.7:329900-335236	PBS20	IAPV20	OK	17.8314	45.9525	1.36572	3.88641	5e-05	0.000135702	yes
XLOC_011544	XLOC_011544	GB46270	Group7.7:200633-207196	PBS20	IAPV20	OK	3.70995	9.54851	1.36388	3.47115	5e-05	0.000135702	yes
XLOC_007806	XLOC_007806	GB46120	Group3.18:216179-220093	PBS20	IAPV20	OK	34.027	87.4955	1.36253	4.31939	5e-05	0.000135702	yes
XLOC_015018	XLOC_015018	GB46971	GroupUn55:29299-36119	PBS20	IAPV20	OK	18.2943	47.0192	1.36186	4.17317	5e-05	0.000135702	yes
XLOC_005022	XLOC_005022	GB52746	Group14.14:114070-118562	PBS20	IAPV20	OK	4.83849	12.4326	1.36149	3.3076	5e-05	0.000135702	yes
XLOC_005846	XLOC_005846	GB50208	Group15.19:2011699-2015606	PBS20	IAPV20	OK	15.3307	39.3584	1.36025	3.35628	5e-05	0.000135702	yes
XLOC_008155	XLOC_008155	GB55853	Group3.8:1908283-1911454	PBS20	IAPV20	OK	17.0489	43.7592	1.35991	4.00561	5e-05	0.000135702	yes
XLOC_005537	XLOC_005537	GB54646	Group15.10:218141-218777	PBS20	IAPV20	OK	7.3461	18.8428	1.35896	1.50478	0.0176	0.0301193	yes
XLOC_004943	XLOC_004943	GB54217	Group14.13:1514726-1518603	PBS20	IAPV20	OK	16.3228	41.8637	1.35881	4.25812	5e-05	0.000135702	yes
XLOC_001595	XLOC_001595	GB53938	Group1.42:122864-125053	PBS20	IAPV20	OK	10.2464	26.27	1.35829	3.1465	0.0001	0.000260599	yes
XLOC_000398	XLOC_000398	GB46534	Group1.18:39927-42168	PBS20	IAPV20	OK	18.7436	48.0368	1.35775	3.50309	5e-05	0.000135702	yes
XLOC_002797	XLOC_002797	GB54037	Group11.12:70665-75891	PBS20	IAPV20	OK	3.04118	7.79277	1.35751	1.88435	0.0029	0.00588872	yes
XLOC_012159	XLOC_012159	GB40429	Group8.6:120859-125175	PBS20	IAPV20	OK	91.2861	233.873	1.35726	4.42572	5e-05	0.000135702	yes
XLOC_005587	XLOC_005587	GB49497	Group15.13:305928-308794	PBS20	IAPV20	OK	43.7251	112.02	1.35723	4.52549	5e-05	0.000135702	yes
XLOC_012536	XLOC_012536	GB41801	Group8.9:577570-579392	PBS20	IAPV20	OK	26.307	67.3429	1.35608	3.61192	5e-05	0.000135702	yes
XLOC_001251	XLOC_001251	GB48943	Group1.36:128064-130452	PBS20	IAPV20	OK	35.5719	91.0499	1.35592	4.15997	5e-05	0.000135702	yes
XLOC_013374	XLOC_013374	GB55983	GroupUn115:63142-67649	PBS20	IAPV20	OK	104.759	268.085	1.35561	3.43196	5e-05	0.000135702	yes
XLOC_006056	XLOC_006056	GB49988	Group15.19:2320612-2325845	PBS20	IAPV20	OK	43.8178	112.011	1.35405	2.31654	0.0007	0.00160089	yes
XLOC_005327	XLOC_005327	GB48466	Group14.5:459287-462646	PBS20	IAPV20	OK	13.2245	33.8033	1.35395	2.455	0.00015	0.000381573	yes
XLOC_005380	XLOC_005380	GB42261	Group14.8:306160-325318	PBS20	IAPV20	OK	2.67616	6.84055	1.35395	2.0456	0.0016	0.00342481	yes
XLOC_000775	XLOC_000775	GB46422	Group1.23:635803-650089	PBS20	IAPV20	OK	9.67587	24.7283	1.3537	2.24278	0.00105	0.00232623	yes
XLOC_002945	XLOC_002945	GB47229	Group11.16:892953-894505	PBS20	IAPV20	OK	2.40343	6.14178	1.35356	1.4787	0.01525	0.0265282	yes
XLOC_012037	XLOC_012037	GB40452	Group8.6:56183-64086	PBS20	IAPV20	OK	10.2292	26.1308	1.35306	4.3098	5e-05	0.000135702	yes
XLOC_008597	XLOC_008597	GB44031	Group4.13:1392217-1396233	PBS20	IAPV20	OK	12.7604	32.5856	1.35256	3.88711	5e-05	0.000135702	yes
XLOC_005534	XLOC_005534	GB54650	Group15.10:182433-186563	PBS20	IAPV20	OK	23.1523	59.1192	1.35247	4.34874	5e-05	0.000135702	yes
XLOC_007891	XLOC_007891	GB49126	Group3.4:560777-570044	PBS20	IAPV20	OK	9.63788	24.6083	1.35236	4.2145	5e-05	0.000135702	yes
XLOC_009627	XLOC_009627	GB41358	Group5.18:482537-484558	PBS20	IAPV20	OK	741.67	1893.49	1.3522	3.42916	5e-05	0.000135702	yes
XLOC_007205	XLOC_007205	GB55629	Group2.19:2374077-2378485	PBS20	IAPV20	OK	1.10639	2.82341	1.35158	1.49494	0.0172	0.0295627	yes
XLOC_012319	XLOC_012319	GB43872	Group8.8:189152-199759	PBS20	IAPV20	OK	40.4682	103.267	1.35152	2.94842	5e-05	0.000135702	yes
XLOC_002766	XLOC_002766	GB55054	Group11.11:211412-231716	PBS20	IAPV20	OK	1.37424	3.50418	1.35044	2.01782	0.00175	0.00371655	yes
XLOC_011617	XLOC_011617	GB42519	Group7.9:664899-668426	PBS20	IAPV20	OK	3.82676	9.75636	1.35022	2.61063	0.0001	0.000260599	yes
XLOC_004187	XLOC_004187	GB55729	Group12.3:447043-449140	PBS20	IAPV20	OK	11.1655	28.4586	1.34982	3.01466	5e-05	0.000135702	yes
XLOC_013624	XLOC_013624	GB42920	GroupUn156:43129-49609	PBS20	IAPV20	OK	6.47298	16.4977	1.34976	3.53262	5e-05	0.000135702	yes
XLOC_001612	XLOC_001612	GB53920	Group1.42:703790-707191	PBS20	IAPV20	OK	18.6777	47.5832	1.34914	3.92253	5e-05	0.000135702	yes
XLOC_003402	XLOC_003402	GB43180	Group11.20:142622-146540	PBS20	IAPV20	OK	45.1836	115.067	1.3486	3.02522	5e-05	0.000135702	yes
XLOC_012017	XLOC_012017	GB41132	Group8.5:256947-257999	PBS20	IAPV20	OK	21.7653	55.4206	1.34839	2.75576	5e-05	0.000135702	yes
XLOC_005425	XLOC_005425	GB43640	Group14.9:1511080-1527969	PBS20	IAPV20	OK	9.19935	23.4058	1.34726	3.38024	5e-05	0.000135702	yes
XLOC_014869	XLOC_014869	GB48908	GroupUn49:9282-35304	PBS20	IAPV20	OK	10.009	25.4363	1.34559	2.95845	5e-05	0.000135702	yes
XLOC_000710	XLOC_000710	GB46502	Group1.23:588176-590523	PBS20	IAPV20	OK	31.6306	80.369	1.34532	4.19823	5e-05	0.000135702	yes
XLOC_000677	XLOC_000677	GB46466	Group1.23:14407-20723	PBS20	IAPV20	OK	21.0568	53.4991	1.34523	2.68519	5e-05	0.000135702	yes
XLOC_012178	XLOC_012178	GB40410	Group8.6:363474-365906	PBS20	IAPV20	OK	27.1517	68.9249	1.34398	4.09436	5e-05	0.000135702	yes
XLOC_004650	XLOC_004650	GB47998	Group13.6:229060-230703	PBS20	IAPV20	OK	63.3375	160.706	1.34329	4.40134	5e-05	0.000135702	yes
XLOC_007682	XLOC_007682	GB47061	Group3.15:754954-757955	PBS20	IAPV20	OK	8.25192	20.9335	1.34301	3.30313	5e-05	0.000135702	yes
XLOC_006499	XLOC_006499	GB47608	Group16.5:71252-82705	PBS20	IAPV20	OK	29.2044	74.0012	1.34136	4.04657	5e-05	0.000135702	yes
XLOC_008651	XLOC_008651	GB53027	Group4.16:627223-631144	PBS20	IAPV20	OK	8.07246	20.4392	1.34026	2.08865	0.0014	0.00303365	yes
XLOC_003903	XLOC_003903	GB40596	Group12.13:2701879-2703745	PBS20	IAPV20	OK	43.192	109.153	1.33752	4.23842	5e-05	0.000135702	yes
XLOC_005912	XLOC_005912	GB50275	Group15.19:3567475-3575111	PBS20	IAPV20	OK	13.2199	33.3785	1.33621	2.88353	5e-05	0.000135702	yes
XLOC_008869	XLOC_008869	GB49611	Group4.6:963417-967739	PBS20	IAPV20	OK	2.20298	5.56027	1.3357	1.54017	0.01635	0.0282553	yes
XLOC_010943	XLOC_010943	GB55693	Group6.38:752522-759143	PBS20	IAPV20	OK	35.2334	88.8895	1.33507	4.37762	5e-05	0.000135702	yes
XLOC_011117	XLOC_011117	GB43277	Group7.17:682290-687269	PBS20	IAPV20	OK	15.6678	39.5228	1.33489	3.68092	5e-05	0.000135702	yes
XLOC_012136	XLOC_012136	GB40563	Group8.6:1751062-1754683	PBS20	IAPV20	OK	30.602	77.0891	1.3329	4.45509	5e-05	0.000135702	yes
XLOC_012452	XLOC_012452	GB41866	Group8.9:514745-517905	PBS20	IAPV20	OK	20.6926	52.0984	1.33212	3.91793	5e-05	0.000135702	yes
XLOC_012450	XLOC_012450	GB41864	Group8.9:467011-469658	PBS20	IAPV20	OK	7.49954	18.8758	1.33167	3.01199	5e-05	0.000135702	yes
XLOC_011836	XLOC_011836	GB51755	Group8.21:767825-771482	PBS20	IAPV20	OK	24.5037	61.6338	1.33072	4.29493	5e-05	0.000135702	yes
XLOC_002468	XLOC_002468	GB50963	Group10.26:1172200-1174568	PBS20	IAPV20	OK	8.37714	21.0551	1.32964	2.73651	5e-05	0.000135702	yes
XLOC_006492	XLOC_006492	GB47601	Group16.5:33276-40983	PBS20	IAPV20	OK	6.5776	16.5183	1.32843	2.48588	0.00015	0.000381573	yes
XLOC_008866	XLOC_008866	GB49608	Group4.6:906472-913704	PBS20	IAPV20	OK	24.7833	62.2054	1.32767	4.27501	5e-05	0.000135702	yes
XLOC_004418	XLOC_004418	GB49862	Group13.12:914753-920852	PBS20	IAPV20	OK	1.40355	3.52153	1.32712	1.35549	0.02445	0.0403714	yes
XLOC_003913	XLOC_003913	GB49356	Group12.16:27856-34364	PBS20	IAPV20	OK	12.1802	30.5508	1.32667	3.67727	5e-05	0.000135702	yes
XLOC_006661	XLOC_006661	GB45934	Group16.8:599888-603573	PBS20	IAPV20	OK	43.2994	108.599	1.3266	4.47034	5e-05	0.000135702	yes
XLOC_011779	XLOC_011779	GB41974	Group8.17:37172-42114	PBS20	IAPV20	OK	4.16036	10.4286	1.32576	2.98269	5e-05	0.000135702	yes
XLOC_002628	XLOC_002628	GB47345	Group10.28:70358-73764	PBS20	IAPV20	OK	25.5237	63.9729	1.32562	2.54314	0.0001	0.000260599	yes
XLOC_004524	XLOC_004524	GB54717	Group13.3:692005-694652	PBS20	IAPV20	OK	13.7662	34.4937	1.32521	3.53717	5e-05	0.000135702	yes
XLOC_010190	XLOC_010190	GB52208	Group6.14:646561-651674	PBS20	IAPV20	OK	118.787	297.359	1.32384	1.47706	0.0197	0.0333047	yes
XLOC_006143	XLOC_006143	GB46204	Group15.5:72231-74636	PBS20	IAPV20	OK	13.2228	33.0938	1.32353	2.86799	5e-05	0.000135702	yes
XLOC_006599	XLOC_006599	GB45618	Group16.6:145241-248855	PBS20	IAPV20	OK	4.47335	11.1843	1.32204	2.38575	0.00035	0.000845039	yes
XLOC_008900	XLOC_008900	GB49539	Group4.6:525883-530189	PBS20	IAPV20	OK	15.363	38.3873	1.32117	2.8782	5e-05	0.000135702	yes
XLOC_005828	XLOC_005828	GB50190	Group15.19:1703675-1707374	PBS20	IAPV20	OK	16.5505	41.3464	1.32089	4.0858	5e-05	0.000135702	yes
XLOC_008948	XLOC_008948	GB55945	Group4.7:335885-342373	PBS20	IAPV20	OK	15.8582	39.6142	1.32079	4.07311	5e-05	0.000135702	yes
XLOC_011883	XLOC_011883	GB51675	Group8.21:395167-399131	PBS20	IAPV20	OK	10.2274	25.5215	1.31928	3.55932	5e-05	0.000135702	yes
XLOC_014664	XLOC_014664	GB47185	GroupUn43:8012-21835	PBS20	IAPV20	OK	1.79705	4.47845	1.31737	2.19343	0.00075	0.00170212	yes
XLOC_015276	XLOC_015276	GB51432	GroupUn95:4821-9122	PBS20	IAPV20	OK	20.8009	51.8368	1.31733	3.0838	5e-05	0.000135702	yes
XLOC_011460	XLOC_011460	GB48103	Group7.24:789209-791784	PBS20	IAPV20	OK	23.7121	58.9983	1.31505	4.06913	5e-05	0.000135702	yes
XLOC_004226	XLOC_004226	GB40207	Group12.5:548101-549958	PBS20	IAPV20	OK	8.905	22.1488	1.31454	2.69643	5e-05	0.000135702	yes
XLOC_011606	XLOC_011606	GB42531	Group7.9:316271-319400	PBS20	IAPV20	OK	5.15357	12.8155	1.31425	2.88675	5e-05	0.000135702	yes
XLOC_009445	XLOC_009445	GB44530	Group5.14:712956-713620	PBS20	IAPV20	OK	24.4283	60.7428	1.31416	1.41869	0.0207	0.0348155	yes
XLOC_008694	XLOC_008694	GB52980	Group4.16:743469-747085	PBS20	IAPV20	OK	31.608	78.4899	1.31222	4.26221	5e-05	0.000135702	yes
XLOC_012091	XLOC_012091	GB40514	Group8.6:685118-686164	PBS20	IAPV20	OK	67.3671	167.164	1.31115	3.42808	5e-05	0.000135702	yes
XLOC_002937	XLOC_002937	GB47237	Group11.16:749585-758789	PBS20	IAPV20	OK	3.0015	7.44503	1.31059	2.51892	0.0001	0.000260599	yes
XLOC_002459	XLOC_002459	GB50972	Group10.26:1117331-1119326	PBS20	IAPV20	OK	23.5896	58.5101	1.31054	3.96469	5e-05	0.000135702	yes
XLOC_000565	XLOC_000565	GB45831	Group1.21:399498-401489	PBS20	IAPV20	OK	51.195	126.879	1.30937	4.27205	5e-05	0.000135702	yes
XLOC_009057	XLOC_009057	GB50420	Group4.9:832024-835795	PBS20	IAPV20	OK	13.1842	32.6495	1.30825	3.8036	5e-05	0.000135702	yes
XLOC_004072	XLOC_004072	GB52075	Group12.17:1459048-1461770	PBS20	IAPV20	OK	26.074	64.5419	1.30762	4.09885	5e-05	0.000135702	yes
XLOC_007847	XLOC_007847	GB51899	Group3.3:74073-75024	PBS20	IAPV20	OK	22.0318	54.5146	1.30706	3.01487	5e-05	0.000135702	yes
XLOC_006652	XLOC_006652	GB45944	Group16.8:87701-91831	PBS20	IAPV20	OK	27.4963	67.8613	1.30335	4.20579	5e-05	0.000135702	yes
XLOC_006834	XLOC_006834	GB43379	Group2.13:267119-271228	PBS20	IAPV20	OK	22.143	54.6198	1.30257	3.52645	5e-05	0.000135702	yes
XLOC_009551	XLOC_009551	GB44418	Group5.14:2595985-2599789	PBS20	IAPV20	OK	23.35	57.5661	1.3018	4.15526	5e-05	0.000135702	yes
XLOC_003098	XLOC_003098	GB45221	Group11.18:3773866-3776244	PBS20	IAPV20	OK	63.1977	155.784	1.30161	4.34074	5e-05	0.000135702	yes
XLOC_000498	XLOC_000498	GB47663	Group1.2:796697-797970	PBS20	IAPV20	OK	6.0343	14.8732	1.30146	1.82485	0.00365	0.00727471	yes
XLOC_005838	XLOC_005838	GB50200	Group15.19:1890025-1891908	PBS20	IAPV20	OK	2.01672	4.97062	1.30141	1.47799	0.01565	0.0271494	yes
XLOC_010364	XLOC_010364	GB48605	Group6.16:719581-719809	PBS20	IAPV20	OK	144.739	356.59	1.30081	1.53301	0.0165	0.0284834	yes
XLOC_001532	XLOC_001532	GB54926	Group1.41:860874-861774	PBS20	IAPV20	OK	18.0458	44.444	1.30032	1.95059	0.00295	0.00598257	yes
XLOC_000541	XLOC_000541	GB45883	Group1.21:565808-568183	PBS20	IAPV20	OK	10.3588	25.4864	1.29887	2.77802	5e-05	0.000135702	yes
XLOC_009306	XLOC_009306	GB44596	Group5.14:1021759-1025077	PBS20	IAPV20	OK	7.93261	19.5148	1.2987	2.88143	5e-05	0.000135702	yes
XLOC_004912	XLOC_004912	GB54185	Group14.13:898612-899714	PBS20	IAPV20	OK	10.6293	26.144	1.29843	2.3061	0.00045	0.00106507	yes
XLOC_007311	XLOC_007311	GB55438	Group2.19:974426-978468	PBS20	IAPV20	OK	25.1051	61.5937	1.29481	4.28694	5e-05	0.000135702	yes
XLOC_001110	XLOC_001110	GB55317	Group1.32:363385-367351	PBS20	IAPV20	OK	24.1211	59.1789	1.29479	4.06123	5e-05	0.000135702	yes
XLOC_000052	XLOC_000052	GB42142	Group1.1:1278463-1339411	PBS20	IAPV20	OK	4.8468	11.8861	1.29417	2.49077	0.0001	0.000260599	yes
XLOC_007231	XLOC_007231	GB55656	Group2.19:3466825-3468555	PBS20	IAPV20	OK	37.5577	92.0954	1.29402	3.80577	5e-05	0.000135702	yes
XLOC_002112	XLOC_002112	GB48372	Group10.23:623287-628034	PBS20	IAPV20	OK	16.4743	40.3905	1.2938	3.95562	5e-05	0.000135702	yes
XLOC_001024	XLOC_001024	GB50364	Group1.3:272440-276834	PBS20	IAPV20	OK	9.79301	24.0073	1.29365	3.11374	5e-05	0.000135702	yes
XLOC_008568	XLOC_008568	GB44062	Group4.13:579196-584659	PBS20	IAPV20	OK	31.1939	76.4604	1.29345	4.34917	5e-05	0.000135702	yes
XLOC_005499	XLOC_005499	GB54678	Group15.10:116015-121526	PBS20	IAPV20	OK	5.71743	14.0108	1.2931	2.51766	0.0002	0.00050058	yes
XLOC_002333	XLOC_002333	GB51087	Group10.26:1463082-1472649	PBS20	IAPV20	OK	20.5012	50.2141	1.29239	1.86288	0.00605	0.0114681	yes
XLOC_007021	XLOC_007021	GB52339	Group2.17:1498426-1500113	PBS20	IAPV20	OK	19.4972	47.7457	1.2921	3.15198	5e-05	0.000135702	yes
XLOC_002925	XLOC_002925	GB47249	Group11.16:351793-356203	PBS20	IAPV20	OK	4.78633	11.7125	1.29106	2.70513	5e-05	0.000135702	yes
XLOC_007888	XLOC_007888	GB49123	Group3.4:445707-470752	PBS20	IAPV20	OK	36.4965	89.0706	1.28719	4.31046	5e-05	0.000135702	yes
XLOC_008003	XLOC_008003	GB46897	Group3.5:54537-56629	PBS20	IAPV20	OK	2.94391	7.18308	1.28687	1.99578	0.0021	0.00440272	yes
XLOC_001746	XLOC_001746	GB53196	Group1.7:499488-504076	PBS20	IAPV20	OK	9.41181	22.9241	1.28432	3.41941	5e-05	0.000135702	yes
XLOC_008950	XLOC_008950	GB55947	Group4.7:351377-351884	PBS20	IAPV20	OK	17.1236	41.6978	1.28399	1.89662	0.00305	0.00616299	yes
XLOC_014165	XLOC_014165	GB40888	GroupUn29:64643-67555	PBS20	IAPV20	OK	15.003	36.5067	1.28291	3.42841	5e-05	0.000135702	yes
XLOC_002645	XLOC_002645	GB47324	Group10.28:122301-124104	PBS20	IAPV20	OK	14.7532	35.8804	1.28217	2.65272	5e-05	0.000135702	yes
XLOC_006695	XLOC_006695	GB50788	Group2.11:349467-353556	PBS20	IAPV20	OK	5.47368	13.3111	1.28204	1.49279	0.0141	0.0247271	yes
XLOC_013787	XLOC_013787	GB52674	GroupUn188:3343-5140	PBS20	IAPV20	OK	16.6545	40.4665	1.28082	3.10144	5e-05	0.000135702	yes
XLOC_008205	XLOC_008205	GB55751	Group3.8:1730485-1739567	PBS20	IAPV20	OK	3.34092	8.11657	1.28062	2.68941	5e-05	0.000135702	yes
XLOC_010626	XLOC_010626	GB42978	Group6.28:778122-783690	PBS20	IAPV20	OK	7.75175	18.8016	1.27826	1.57759	0.0132	0.0233038	yes
XLOC_007433	XLOC_007433	GB50701	Group2.4:223576-226919	PBS20	IAPV20	OK	12.4772	30.2403	1.27718	3.76527	5e-05	0.000135702	yes
XLOC_013373	XLOC_013373	GB55984	GroupUn115:53494-57931	PBS20	IAPV20	OK	18.1433	43.9692	1.27706	4.04895	5e-05	0.000135702	yes
XLOC_000621	XLOC_000621	GB44800	Group1.22:559128-561558	PBS20	IAPV20	OK	3.31907	8.01957	1.27275	1.83566	0.0033	0.00662723	yes
XLOC_005017	XLOC_005017	GB54084	Group14.13:1556825-1558717	PBS20	IAPV20	OK	70.8593	171.064	1.27151	4.1978	5e-05	0.000135702	yes
XLOC_008934	XLOC_008934	GB55931	Group4.7:63517-107144	PBS20	IAPV20	OK	17.1394	41.3471	1.27047	3.36488	5e-05	0.000135702	yes
XLOC_004105	XLOC_004105	GB52108	Group12.17:2447428-2498245	PBS20	IAPV20	OK	3.07865	7.42559	1.27021	1.61654	0.00895	0.0163229	yes
XLOC_002040	XLOC_002040	GB48407	Group10.23:589450-604530	PBS20	IAPV20	OK	25.0673	60.451	1.26996	1.96677	0.0011	0.00243132	yes
XLOC_006691	XLOC_006691	GB50784	Group2.11:295609-296744	PBS20	IAPV20	OK	83.0232	200.125	1.26931	4.05222	5e-05	0.000135702	yes
XLOC_002617	XLOC_002617	GB47334	Group10.28:4370-7192	PBS20	IAPV20	OK	5.58882	13.4667	1.26878	1.82516	0.0038	0.00754515	yes
XLOC_003283	XLOC_003283	GB44976	Group11.18:3033565-3044582	PBS20	IAPV20	OK	82.9123	199.557	1.26714	3.27353	5e-05	0.000135702	yes
XLOC_011867	XLOC_011867	GB51693	Group8.21:133056-145164	PBS20	IAPV20	OK	18.0856	43.5252	1.26701	3.72732	5e-05	0.000135702	yes
XLOC_006717	XLOC_006717	GB50811	Group2.11:928710-933249	PBS20	IAPV20	OK	105.108	252.942	1.26694	2.6909	5e-05	0.000135702	yes
XLOC_005942	XLOC_005942	GB50102	Group15.19:278975-283127	PBS20	IAPV20	OK	35.6651	85.7377	1.26542	4.27529	5e-05	0.000135702	yes
XLOC_008566	XLOC_008566	GB44064	Group4.13:553877-555612	PBS20	IAPV20	OK	2.25669	5.42377	1.26509	1.37409	0.02355	0.0390757	yes
XLOC_005697	XLOC_005697	GB50605	Group15.14:1283594-1285164	PBS20	IAPV20	OK	24.524	58.8926	1.26389	3.13158	5e-05	0.000135702	yes
XLOC_002384	XLOC_002384	GB51143	Group10.26:2156674-2159681	PBS20	IAPV20	OK	17.3046	41.4861	1.26147	3.70583	5e-05	0.000135702	yes
XLOC_000817	XLOC_000817	GB55296	Group1.27:217474-218152	PBS20	IAPV20	OK	21.7013	52.0053	1.26088	2.26889	0.0005	0.0011755	yes
XLOC_009253	XLOC_009253	GB48619	Group5.12:1072255-1074968	PBS20	IAPV20	OK	11.4396	27.402	1.26024	2.91584	5e-05	0.000135702	yes
XLOC_001444	XLOC_001444	GB54968	Group1.41:14407-23339	PBS20	IAPV20	OK	24.1755	57.8982	1.25997	1.50196	0.01295	0.0228922	yes
XLOC_006617	XLOC_006617	GB45958	Group16.8:78411-84757	PBS20	IAPV20	OK	39.8401	95.3604	1.25917	3.69356	5e-05	0.000135702	yes
XLOC_011562	XLOC_011562	GB46248	Group7.7:178921-181818	PBS20	IAPV20	OK	10.2619	24.5439	1.25808	3.22244	5e-05	0.000135702	yes
XLOC_004696	XLOC_004696	GB40137	Group13.7:1021302-1022706	PBS20	IAPV20	OK	9.86039	23.5836	1.25807	2.11311	0.0007	0.00160089	yes
XLOC_007807	XLOC_007807	GB46119	Group3.18:262618-273173	PBS20	IAPV20	OK	23.5999	56.3958	1.25681	4.02857	5e-05	0.000135702	yes
XLOC_003247	XLOC_003247	GB45014	Group11.18:2556381-2560902	PBS20	IAPV20	OK	14.7156	35.15	1.25617	3.24904	5e-05	0.000135702	yes
XLOC_014974	XLOC_014974	GB45597	GroupUn52:80839-90464	PBS20	IAPV20	OK	9.04335	21.5977	1.25595	2.94735	5e-05	0.000135702	yes
XLOC_003263	XLOC_003263	GB44997	Group11.18:2859758-2864902	PBS20	IAPV20	OK	4.21882	10.066	1.25458	2.34561	0.0002	0.00050058	yes
XLOC_012691	XLOC_012691	GB42830	Group9.10:1934228-1935117	PBS20	IAPV20	OK	17.3543	41.3944	1.25414	2.43848	0.0001	0.000260599	yes
XLOC_001070	XLOC_001070	GB51943	Group1.31:2414-15377	PBS20	IAPV20	OK	12.5433	29.918	1.2541	2.44118	0.00035	0.000845039	yes
XLOC_011363	XLOC_011363	GB44300	Group7.22:632474-634971	PBS20	IAPV20	OK	16.8484	40.1862	1.25409	3.38078	5e-05	0.000135702	yes
XLOC_013838	XLOC_013838	GB55109	GroupUn198:11390-14078	PBS20	IAPV20	OK	48.383	115.363	1.2536	3.34569	5e-05	0.000135702	yes
XLOC_012147	XLOC_012147	GB40441	Group8.6:51602-55028	PBS20	IAPV20	OK	5.45975	13.0043	1.25208	2.68684	5e-05	0.000135702	yes
XLOC_004931	XLOC_004931	GB54205	Group14.13:1331641-1333429	PBS20	IAPV20	OK	40.2065	95.7116	1.25127	3.8728	5e-05	0.000135702	yes
XLOC_001753	XLOC_001753	GB53189	Group1.7:548950-551212	PBS20	IAPV20	OK	25.1398	59.7763	1.2496	2.72416	5e-05	0.000135702	yes
XLOC_014902	XLOC_014902	GB48209	GroupUn5:234651-237793	PBS20	IAPV20	OK	9.53018	22.6433	1.24851	3.20912	5e-05	0.000135702	yes
XLOC_011109	XLOC_011109	GB43285	Group7.17:518737-534206	PBS20	IAPV20	OK	3.77623	8.96956	1.24809	3.05784	5e-05	0.000135702	yes
XLOC_000014	XLOC_000014	GB42178	Group1.1:559153-559540	PBS20	IAPV20	OK	87.2832	207.282	1.24782	2.63863	5e-05	0.000135702	yes
XLOC_006097	XLOC_006097	GB49944	Group15.19:3762967-3764639	PBS20	IAPV20	OK	16.0919	38.2129	1.24773	2.2758	0.00035	0.000845039	yes
XLOC_005452	XLOC_005452	GB43574	Group14.9:1133651-1141428	PBS20	IAPV20	OK	1.61612	3.83257	1.24578	1.29778	0.02935	0.0474146	yes
XLOC_003343	XLOC_003343	GB44913	Group11.18:4112079-4149135	PBS20	IAPV20	OK	3.20876	7.59787	1.24358	1.73648	0.00625	0.0118235	yes
XLOC_013734	XLOC_013734	GB43692	GroupUn18:74975-76340	PBS20	IAPV20	OK	16.3684	38.7274	1.24244	3.00618	5e-05	0.000135702	yes
XLOC_008973	XLOC_008973	GB55903	Group4.7:328221-328560	PBS20	IAPV20	OK	35.5035	83.9629	1.24179	1.67764	0.00825	0.0151775	yes
XLOC_008592	XLOC_008592	GB44037	Group4.13:1297429-1325246	PBS20	IAPV20	OK	28.0078	66.164	1.24021	2.04838	0.00255	0.00525446	yes
XLOC_003962	XLOC_003962	GB49406	Group12.16:885167-889879	PBS20	IAPV20	OK	25.2815	59.7142	1.23999	4.14955	5e-05	0.000135702	yes
XLOC_011155	XLOC_011155	GB47957	Group7.19:111792-118883	PBS20	IAPV20	OK	8.44041	19.9222	1.23899	1.88919	0.0031	0.00625337	yes
XLOC_011280	XLOC_011280	GB42417	Group7.21:1529157-1530335	PBS20	IAPV20	OK	30.9473	72.9038	1.23618	2.88159	5e-05	0.000135702	yes
XLOC_000103	XLOC_000103	GB40843	Group1.10:1092561-1095202	PBS20	IAPV20	OK	16.6677	39.2531	1.23575	3.58888	5e-05	0.000135702	yes
XLOC_004084	XLOC_004084	GB52087	Group12.17:1562416-1583284	PBS20	IAPV20	OK	9.55955	22.5109	1.23561	1.3861	0.0239	0.0396011	yes
XLOC_013708	XLOC_013708	GB52529	GroupUn173:8039-14530	PBS20	IAPV20	OK	23.7277	55.8258	1.23436	4.14639	5e-05	0.000135702	yes
XLOC_012523	XLOC_012523	GB41815	Group8.9:463540-465151	PBS20	IAPV20	OK	5.35346	12.5904	1.23378	1.80386	0.00515	0.00993065	yes
XLOC_003142	XLOC_003142	GB45267	Group11.18:4362025-4363186	PBS20	IAPV20	OK	113.4	266.605	1.23328	4.06548	5e-05	0.000135702	yes
XLOC_002288	XLOC_002288	GB51042	Group10.26:316495-319703	PBS20	IAPV20	OK	72.7466	170.704	1.23055	4.11349	5e-05	0.000135702	yes
XLOC_006265	XLOC_006265	GB40303	Group16.1:61781-67200	PBS20	IAPV20	OK	9.61111	22.5364	1.22948	3.56257	5e-05	0.000135702	yes
XLOC_005313	XLOC_005313	GB48487	Group14.5:464474-468232	PBS20	IAPV20	OK	15.6149	36.6128	1.22943	3.76698	5e-05	0.000135702	yes
XLOC_000947	XLOC_000947	GB47432	Group1.29:290929-293077	PBS20	IAPV20	OK	39.849	93.4215	1.22921	3.98281	5e-05	0.000135702	yes
XLOC_007269	XLOC_007269	GB55482	Group2.19:391447-399945	PBS20	IAPV20	OK	13.918	32.629	1.2292	3.87388	5e-05	0.000135702	yes
XLOC_005147	XLOC_005147	GB41674	Group14.15:48508-50599	PBS20	IAPV20	OK	160.557	376.399	1.22917	4.14512	5e-05	0.000135702	yes
XLOC_005769	XLOC_005769	GB50127	Group15.19:215677-216408	PBS20	IAPV20	OK	50.5053	118.393	1.22908	2.77334	5e-05	0.000135702	yes
XLOC_000008	XLOC_000008	GB42172	Group1.1:371835-377442	PBS20	IAPV20	OK	3.35654	7.86718	1.22887	2.31766	0.00045	0.00106507	yes
XLOC_000285	XLOC_000285	GB48976	Group1.15:154-2635	PBS20	IAPV20	OK	5.23115	12.2428	1.22674	2.08769	0.0013	0.00283704	yes
XLOC_005815	XLOC_005815	GB50177	Group15.19:1371547-1374338	PBS20	IAPV20	OK	14.7371	34.4815	1.22637	3.29584	5e-05	0.000135702	yes
XLOC_005089	XLOC_005089	GB52737	Group14.14:125720-132381	PBS20	IAPV20	OK	6.61373	15.4659	1.22555	3.02546	5e-05	0.000135702	yes
XLOC_011297	XLOC_011297	GB44337	Group7.22:420166-422162	PBS20	IAPV20	OK	35.4292	82.6796	1.22259	3.79248	5e-05	0.000135702	yes
XLOC_004876	XLOC_004876	GB43706	Group14.10:446231-447572	PBS20	IAPV20	OK	41.2283	96.1856	1.22219	3.4926	5e-05	0.000135702	yes
XLOC_009781	XLOC_009781	GB45727	Group5.20:469378-470640	PBS20	IAPV20	OK	6.55609	15.2946	1.22212	1.54448	0.01315	0.0232242	yes
XLOC_002848	XLOC_002848	GB43504	Group11.14:106039-111190	PBS20	IAPV20	OK	3.95887	9.23537	1.22208	1.43974	0.02175	0.0364009	yes
XLOC_000875	XLOC_000875	GB47461	Group1.29:282450-288011	PBS20	IAPV20	OK	12.6712	29.5589	1.22204	2.93793	5e-05	0.000135702	yes
XLOC_011781	XLOC_011781	GB41972	Group8.17:79333-82577	PBS20	IAPV20	OK	14.9737	34.8945	1.22057	3.12917	5e-05	0.000135702	yes
XLOC_010373	XLOC_010373	GB48567	Group6.16:1082-7720	PBS20	IAPV20	OK	5.76269	13.4189	1.21945	2.75702	5e-05	0.000135702	yes
XLOC_007138	XLOC_007138	GB55562	Group2.19:855517-856745	PBS20	IAPV20	OK	3.84433	8.95097	1.21931	1.32487	0.0285	0.0461987	yes
XLOC_003360	XLOC_003360	GB44895	Group11.18:4334719-4336439	PBS20	IAPV20	OK	35.9131	83.5314	1.21781	3.53237	5e-05	0.000135702	yes
XLOC_014176	XLOC_014176	GB40881	GroupUn29:36660-41130	PBS20	IAPV20	OK	32.1078	74.6712	1.21763	3.69491	5e-05	0.000135702	yes
XLOC_015213	XLOC_015213	GB55963	GroupUn86:128130-131749	PBS20	IAPV20	OK	15.2485	35.4588	1.21747	3.16633	5e-05	0.000135702	yes
XLOC_005609	XLOC_005609	GB49457	Group15.13:225551-226971	PBS20	IAPV20	OK	14.1693	32.9199	1.21619	2.37284	0.00025	0.000615499	yes
XLOC_007042	XLOC_007042	GB49804	Group2.18:708323-720261	PBS20	IAPV20	OK	6.04696	14.0467	1.21595	3.27858	5e-05	0.000135702	yes
XLOC_015078	XLOC_015078	GB45794	GroupUn62:4517-24441	PBS20	IAPV20	OK	16.2099	37.653	1.21589	2.75033	5e-05	0.000135702	yes
XLOC_003955	XLOC_003955	GB49399	Group12.16:821826-827940	PBS20	IAPV20	OK	70.1763	162.749	1.2136	1.80982	0.0025	0.00516489	yes
XLOC_003055	XLOC_003055	GB45177	Group11.18:2888858-2907431	PBS20	IAPV20	OK	4.38944	10.1773	1.21325	2.23057	0.0006	0.00138622	yes
XLOC_005957	XLOC_005957	GB50087	Group15.19:834415-837804	PBS20	IAPV20	OK	8.18425	18.9753	1.2132	3.10112	5e-05	0.000135702	yes
XLOC_007053	XLOC_007053	GB49781	Group2.18:83928-89738	PBS20	IAPV20	OK	7.50451	17.3723	1.21096	1.63782	0.0052	0.0100128	yes
XLOC_000348	XLOC_000348	GB41082	Group1.17:663721-668937	PBS20	IAPV20	OK	39.6372	91.7492	1.21084	3.8136	5e-05	0.000135702	yes
XLOC_009556	XLOC_009556	GB44413	Group5.14:2633196-2636567	PBS20	IAPV20	OK	9.12219	21.0957	1.2095	1.54502	0.0147	0.0256844	yes
XLOC_005285	XLOC_005285	GB41598	Group14.15:1529230-1530939	PBS20	IAPV20	OK	32.1151	74.2407	1.20896	3.49639	5e-05	0.000135702	yes
XLOC_004457	XLOC_004457	GB54761	Group13.3:59820-70599	PBS20	IAPV20	OK	50.5426	116.837	1.20893	3.55909	5e-05	0.000135702	yes
XLOC_001705	XLOC_001705	GB53237	Group1.7:494705-499377	PBS20	IAPV20	OK	13.6569	31.5553	1.20826	3.73903	5e-05	0.000135702	yes
XLOC_005602	XLOC_005602	GB49466	Group15.13:63180-80855	PBS20	IAPV20	OK	1.25283	2.89406	1.20791	1.56281	0.0109	0.0195561	yes
XLOC_010549	XLOC_010549	GB41422	Group6.20:1269888-1275855	PBS20	IAPV20	OK	23.2368	53.671	1.20773	2.38162	0.00025	0.000615499	yes
XLOC_001252	XLOC_001252	GB48944	Group1.36:130591-132224	PBS20	IAPV20	OK	19.3877	44.7738	1.20751	2.98768	5e-05	0.000135702	yes
XLOC_001299	XLOC_001299	GB51613	Group1.37:1178845-1198566	PBS20	IAPV20	OK	5.92532	13.6716	1.20621	2.94652	5e-05	0.000135702	yes
XLOC_007273	XLOC_007273	GB55478	Group2.19:517155-522993	PBS20	IAPV20	OK	15.2757	35.2399	1.20597	3.9688	5e-05	0.000135702	yes
XLOC_002703	XLOC_002703	GB46639	Group11.1:379031-397094	PBS20	IAPV20	OK	20.41	47.0258	1.20417	2.40643	0.00015	0.000381573	yes
XLOC_002308	XLOC_002308	GB51062	Group10.26:934496-937790	PBS20	IAPV20	OK	4.24289	9.75954	1.20176	2.18321	0.0006	0.00138622	yes
XLOC_001498	XLOC_001498	GB54960	Group1.41:12559-13318	PBS20	IAPV20	OK	27.4066	62.9631	1.19998	2.15757	0.00075	0.00170212	yes
XLOC_009098	XLOC_009098	GB50378	Group4.9:2183318-2186278	PBS20	IAPV20	OK	12.9462	29.7168	1.19875	2.86659	5e-05	0.000135702	yes
XLOC_011137	XLOC_011137	GB47963	Group7.19:104167-110896	PBS20	IAPV20	OK	13.7657	31.5648	1.19723	3.82603	5e-05	0.000135702	yes
XLOC_000578	XLOC_000578	GB45818	Group1.21:529360-531956	PBS20	IAPV20	OK	18.1027	41.4767	1.1961	2.76593	5e-05	0.000135702	yes
XLOC_008251	XLOC_008251	GB53726	Group3.9:1162729-1164850	PBS20	IAPV20	OK	109.698	251.248	1.19557	4.03353	5e-05	0.000135702	yes
XLOC_007279	XLOC_007279	GB55472	Group2.19:629304-631053	PBS20	IAPV20	OK	25.0065	57.2371	1.19465	3.09833	5e-05	0.000135702	yes
XLOC_007220	XLOC_007220	GB55644	Group2.19:2782990-2790183	PBS20	IAPV20	OK	15.5162	35.4922	1.19373	3.88119	5e-05	0.000135702	yes
XLOC_011278	XLOC_011278	GB42419	Group7.21:1511245-1513414	PBS20	IAPV20	OK	11.2094	25.6339	1.19335	2.80932	5e-05	0.000135702	yes
XLOC_013580	XLOC_013580	GB50628	GroupUn148:37324-38859	PBS20	IAPV20	OK	29.1356	66.5947	1.19263	3.02289	5e-05	0.000135702	yes
XLOC_004118	XLOC_004118	GB52121	Group12.17:2861738-2862881	PBS20	IAPV20	OK	73.4515	167.742	1.19138	3.19262	5e-05	0.000135702	yes
XLOC_007875	XLOC_007875	GB49110	Group3.4:325160-326558	PBS20	IAPV20	OK	22.7649	51.9809	1.19117	1.96946	0.0025	0.00516489	yes
XLOC_009002	XLOC_009002	GB50459	Group4.9:385569-390777	PBS20	IAPV20	OK	5.26698	12.0252	1.19101	2.5858	0.0001	0.000260599	yes
XLOC_000502	XLOC_000502	GB47659	Group1.2:873115-875202	PBS20	IAPV20	OK	12.3368	28.1494	1.19014	2.80099	5e-05	0.000135702	yes
XLOC_011760	XLOC_011760	GB41985	Group8.17:68630-73904	PBS20	IAPV20	OK	55.1279	125.728	1.18945	3.92552	5e-05	0.000135702	yes
XLOC_015006	XLOC_015006	GB45757	GroupUn54:182299-212170	PBS20	IAPV20	OK	4.47535	10.2005	1.18857	1.74489	0.00465	0.00905295	yes
XLOC_004742	XLOC_004742	GB40091	Group13.7:637571-646571	PBS20	IAPV20	OK	11.1088	25.311	1.18807	2.79354	5e-05	0.000135702	yes
XLOC_006583	XLOC_006583	GB47556	Group16.5:640593-668823	PBS20	IAPV20	OK	4.55777	10.3815	1.18762	1.70942	0.0051	0.00984423	yes
XLOC_015271	XLOC_015271	GB48305	GroupUn94:55392-61087	PBS20	IAPV20	OK	7.83017	17.7981	1.1846	3.36406	5e-05	0.000135702	yes
XLOC_004379	XLOC_004379	GB49911	Group13.12:633958-643623	PBS20	IAPV20	OK	3.63579	8.26229	1.18427	2.91418	5e-05	0.000135702	yes
XLOC_009352	XLOC_009352	GB44643	Group5.14:1959040-1965968	PBS20	IAPV20	OK	9.00389	20.4508	1.18353	3.02273	5e-05	0.000135702	yes
XLOC_002130	XLOC_002130	GB48351	Group10.23:1031694-1036388	PBS20	IAPV20	OK	15.6992	35.6407	1.18283	1.73546	0.0048	0.00931632	yes
XLOC_000680	XLOC_000680	GB46469	Group1.23:35468-37327	PBS20	IAPV20	OK	34.9556	79.3477	1.18266	3.57135	5e-05	0.000135702	yes
XLOC_011983	XLOC_011983	GB41174	Group8.5:229073-237350	PBS20	IAPV20	OK	7.84892	17.8	1.18131	3.49648	5e-05	0.000135702	yes
XLOC_005230	XLOC_005230	GB41655	Group14.15:182301-192535	PBS20	IAPV20	OK	23.1114	52.3988	1.18093	2.18191	0.001	0.0022248	yes
XLOC_004329	XLOC_004329	GB47804	Group13.10:1081153-1082900	PBS20	IAPV20	OK	3.66053	8.29762	1.18064	1.43738	0.01805	0.0307839	yes
XLOC_005648	XLOC_005648	GB50554	Group15.14:413838-416836	PBS20	IAPV20	OK	30.4068	68.8944	1.17999	3.81395	5e-05	0.000135702	yes
XLOC_009578	XLOC_009578	GB47829	Group5.15:14920-29693	PBS20	IAPV20	OK	17.422	39.4683	1.17978	3.71809	5e-05	0.000135702	yes
XLOC_007086	XLOC_007086	GB55507	Group2.19:19994-22872	PBS20	IAPV20	OK	13.3115	30.1559	1.17977	3.16301	5e-05	0.000135702	yes
XLOC_009330	XLOC_009330	GB44621	Group5.14:1266088-1274329	PBS20	IAPV20	OK	17.8708	40.463	1.179	1.61873	0.00815	0.0150285	yes
XLOC_002950	XLOC_002950	GB47223	Group11.16:1130037-1132960	PBS20	IAPV20	OK	13.026	29.4878	1.17873	2.0989	0.0009	0.00201984	yes
XLOC_010356	XLOC_010356	GB48597	Group6.16:616296-621666	PBS20	IAPV20	OK	46.9128	106.125	1.17771	1.51158	0.0151	0.0262913	yes
XLOC_015144	XLOC_015144	GB52576	GroupUn74:141530-145065	PBS20	IAPV20	OK	6.26273	14.162	1.17716	2.49668	0.0001	0.000260599	yes
XLOC_013183	XLOC_013183	GB41398	Group9.4:289910-292900	PBS20	IAPV20	OK	8.01622	18.1239	1.1769	2.87973	5e-05	0.000135702	yes
XLOC_002172	XLOC_002172	GB54282	Group10.24:397365-399532	PBS20	IAPV20	OK	17.3066	39.1165	1.17646	3.33343	5e-05	0.000135702	yes
XLOC_005967	XLOC_005967	GB50077	Group15.19:958067-959544	PBS20	IAPV20	OK	6.21077	14.0323	1.1759	1.72388	0.00655	0.0123443	yes
XLOC_012855	XLOC_012855	GB42662	Group9.10:1990339-1991152	PBS20	IAPV20	OK	25.4239	57.3008	1.17237	2.60871	5e-05	0.000135702	yes
XLOC_000606	XLOC_000606	GB44783	Group1.22:234154-235204	PBS20	IAPV20	OK	32.7474	73.7536	1.17133	2.83444	5e-05	0.000135702	yes
XLOC_014045	XLOC_014045	GB47811	GroupUn254:10365-15298	PBS20	IAPV20	OK	22.6751	51.0641	1.1712	3.69317	5e-05	0.000135702	yes
XLOC_015278	XLOC_015278	GB51430	GroupUn95:18428-18990	PBS20	IAPV20	OK	41.6129	93.7042	1.17108	1.4167	0.02195	0.0366838	yes
XLOC_000939	XLOC_000939	GB47440	Group1.29:188460-195230	PBS20	IAPV20	OK	20.6838	46.5485	1.17023	3.29653	5e-05	0.000135702	yes
XLOC_012889	XLOC_012889	GB42626	Group9.10:2703736-2705113	PBS20	IAPV20	OK	123.229	277.11	1.16911	3.73405	5e-05	0.000135702	yes
XLOC_002942	XLOC_002942	GB47232	Group11.16:808921-812507	PBS20	IAPV20	OK	6.76535	15.2004	1.16787	2.81149	5e-05	0.000135702	yes
XLOC_011140	XLOC_011140	GB47966	Group7.19:165796-173714	PBS20	IAPV20	OK	7.61477	17.1021	1.1673	2.36378	0.0003	0.000731766	yes
XLOC_014636	XLOC_014636	GB55736	GroupUn4212:0-3965	PBS20	IAPV20	OK	8.89089	19.9586	1.16661	2.90241	5e-05	0.000135702	yes
XLOC_001597	XLOC_001597	GB53936	Group1.42:162966-169602	PBS20	IAPV20	OK	8.9183	20.0176	1.16643	3.39841	5e-05	0.000135702	yes
XLOC_009396	XLOC_009396	GB44688	Group5.14:2499751-2503619	PBS20	IAPV20	OK	23.3386	52.3656	1.1659	3.83402	5e-05	0.000135702	yes
XLOC_001713	XLOC_001713	GB53245	Group1.7:544705-547490	PBS20	IAPV20	OK	66.4387	149.054	1.16574	3.84211	5e-05	0.000135702	yes
XLOC_009614	XLOC_009614	GB41341	Group5.18:179844-182829	PBS20	IAPV20	OK	22.1079	49.5924	1.16556	3.63891	5e-05	0.000135702	yes
XLOC_001983	XLOC_001983	GB54603	Group10.20:89026-93741	PBS20	IAPV20	OK	4.05227	9.08022	1.164	2.756	5e-05	0.000135702	yes
XLOC_012526	XLOC_012526	GB41812	Group8.9:487245-495754	PBS20	IAPV20	OK	10.6703	23.8962	1.16318	2.35559	0.00025	0.000615499	yes
XLOC_005454	XLOC_005454	GB43572	Group14.9:1149647-1173669	PBS20	IAPV20	OK	18.6462	41.7427	1.16264	3.65363	5e-05	0.000135702	yes
XLOC_008952	XLOC_008952	GB55949	Group4.7:366536-371176	PBS20	IAPV20	OK	4.53712	10.1554	1.1624	1.81651	0.0035	0.00700221	yes
XLOC_007694	XLOC_007694	GB47026	Group3.15:372104-394415	PBS20	IAPV20	OK	142.866	319.727	1.16217	3.06809	5e-05	0.000135702	yes
XLOC_012359	XLOC_012359	GB43916	Group8.8:878326-882878	PBS20	IAPV20	OK	5.3157	11.896	1.16215	2.28328	0.0005	0.0011755	yes
XLOC_006148	XLOC_006148	GB46210	Group15.5:271922-273414	PBS20	IAPV20	OK	18.2666	40.777	1.15855	2.19428	0.00045	0.00106507	yes
XLOC_000076	XLOC_000076	GB40810	Group1.10:335756-337187	PBS20	IAPV20	OK	9.21831	20.5773	1.15848	1.90526	0.00275	0.00561416	yes
XLOC_010518	XLOC_010518	GB41453	Group6.20:764665-766820	PBS20	IAPV20	OK	37.514	83.6464	1.15687	3.42303	5e-05	0.000135702	yes
XLOC_007582	XLOC_007582	GB53827	Group3.12:169090-170822	PBS20	IAPV20	OK	7.90162	17.6091	1.1561	1.88071	0.00305	0.00616299	yes
XLOC_007640	XLOC_007640	GB49161	Group3.14:114896-134559	PBS20	IAPV20	OK	29.0365	64.6989	1.15587	1.51184	0.01505	0.0262187	yes
XLOC_001788	XLOC_001788	GB54847	Group1.8:295-8258	PBS20	IAPV20	OK	14.3938	32.0122	1.15317	3.55504	5e-05	0.000135702	yes
XLOC_011245	XLOC_011245	GB42452	Group7.21:7954-9602	PBS20	IAPV20	OK	27.9963	62.2383	1.15256	2.97412	5e-05	0.000135702	yes
XLOC_001489	XLOC_001489	GB55014	Group1.41:1002425-1005774	PBS20	IAPV20	OK	45.5579	101.249	1.15214	3.89965	5e-05	0.000135702	yes
XLOC_004277	XLOC_004277	GB55096	Group12.8:580914-621142	PBS20	IAPV20	OK	29.3877	65.3119	1.15214	2.14431	0.00085	0.00191442	yes
XLOC_001596	XLOC_001596	GB53937	Group1.42:125122-134614	PBS20	IAPV20	OK	25.4536	56.5674	1.1521	3.91036	5e-05	0.000135702	yes
XLOC_000027	XLOC_000027	GB42192	Group1.1:1345269-1347149	PBS20	IAPV20	OK	10.5093	23.3489	1.15169	2.49352	5e-05	0.000135702	yes
XLOC_005478	XLOC_005478	GB43546	Group14.9:1421046-1434160	PBS20	IAPV20	OK	11.2485	24.99	1.15162	2.12584	0.0006	0.00138622	yes
XLOC_007074	XLOC_007074	GB49758	Group2.18:918911-922132	PBS20	IAPV20	OK	15.6907	34.8554	1.15147	3.44711	5e-05	0.000135702	yes
XLOC_011996	XLOC_011996	GB41154	Group8.5:48540-50927	PBS20	IAPV20	OK	20.141	44.7085	1.15041	3.11468	5e-05	0.000135702	yes
XLOC_006782	XLOC_006782	GB50750	Group2.11:905748-909471	PBS20	IAPV20	OK	34.6314	76.8717	1.15037	3.83749	5e-05	0.000135702	yes
XLOC_000654	XLOC_000654	GB44742	Group1.22:221498-225973	PBS20	IAPV20	OK	9.66089	21.4155	1.14843	3.09319	5e-05	0.000135702	yes
XLOC_007418	XLOC_007418	GB48698	Group2.3:26191-36978	PBS20	IAPV20	OK	6.81415	15.1025	1.14818	1.84068	0.0046	0.00896112	yes
XLOC_013901	XLOC_013901	GB41104	GroupUn2159:477-867	PBS20	IAPV20	OK	143.257	317.501	1.14815	2.86556	5e-05	0.000135702	yes
XLOC_012222	XLOC_012222	GB40361	Group8.6:1331690-1339748	PBS20	IAPV20	OK	8.53611	18.9147	1.14786	3.51727	5e-05	0.000135702	yes
XLOC_002970	XLOC_002970	GB47201	Group11.16:1533872-1537007	PBS20	IAPV20	OK	59.238	131.207	1.14725	3.89103	5e-05	0.000135702	yes
XLOC_000475	XLOC_000475	GB47688	Group1.2:372415-380053	PBS20	IAPV20	OK	4.09428	9.05334	1.14484	3.20118	5e-05	0.000135702	yes
XLOC_007020	XLOC_007020	GB52340	Group2.17:1489280-1493241	PBS20	IAPV20	OK	6.07868	13.4411	1.14482	2.64627	0.0001	0.000260599	yes
XLOC_012410	XLOC_012410	GB43819	Group8.8:867132-871031	PBS20	IAPV20	OK	77.0894	170.353	1.14392	3.75597	5e-05	0.000135702	yes
XLOC_011430	XLOC_011430	GB48136	Group7.24:188770-224670	PBS20	IAPV20	OK	2.3345	5.15751	1.14356	1.7515	0.0048	0.00931632	yes
XLOC_014673	XLOC_014673	GB47194	GroupUn43:111267-123255	PBS20	IAPV20	OK	10.5932	23.4026	1.14353	2.11824	0.0014	0.00303365	yes
XLOC_009593	XLOC_009593	GB47814	Group5.15:227974-232434	PBS20	IAPV20	OK	7.65262	16.8998	1.14298	2.94566	5e-05	0.000135702	yes
XLOC_001373	XLOC_001373	GB51541	Group1.37:1956601-1958707	PBS20	IAPV20	OK	34.8477	76.894	1.14181	3.7249	5e-05	0.000135702	yes
XLOC_000741	XLOC_000741	GB46459	Group1.23:20835-23702	PBS20	IAPV20	OK	24.9595	54.9626	1.13886	3.53611	5e-05	0.000135702	yes
XLOC_001792	XLOC_001792	GB54843	Group1.8:61239-66798	PBS20	IAPV20	OK	41.5278	91.44	1.13875	3.85393	5e-05	0.000135702	yes
XLOC_003375	XLOC_003375	GB44880	Group11.18:4501020-4512519	PBS20	IAPV20	OK	21.1733	46.6076	1.13832	1.45678	0.0216	0.0361753	yes
XLOC_007248	XLOC_007248	GB55503	Group2.19:31853-35056	PBS20	IAPV20	OK	3.63024	7.98725	1.13764	1.73798	0.00415	0.00816832	yes
XLOC_009989	XLOC_009989	GB46787	Group5.9:1373157-1377968	PBS20	IAPV20	OK	9.04349	19.8882	1.13696	2.15668	0.00085	0.00191442	yes
XLOC_009397	XLOC_009397	GB44689	Group5.14:2504269-2507637	PBS20	IAPV20	OK	35.0809	77.0926	1.13591	3.80306	5e-05	0.000135702	yes
XLOC_005915	XLOC_005915	GB50278	Group15.19:3740782-3742499	PBS20	IAPV20	OK	40.3549	88.5711	1.13409	3.42283	5e-05	0.000135702	yes
XLOC_007493	XLOC_007493	GB43485	Group2.7:940782-941901	PBS20	IAPV20	OK	26.7354	58.6524	1.13344	2.92702	5e-05	0.000135702	yes
XLOC_000279	XLOC_000279	GB48999	Group1.15:924520-1072767	PBS20	IAPV20	OK	5.98637	13.1296	1.13307	2.10786	0.00065	0.00149519	yes
XLOC_001019	XLOC_001019	GB50359	Group1.3:70332-79404	PBS20	IAPV20	OK	14.1419	31.0117	1.13284	3.6145	5e-05	0.000135702	yes
XLOC_002424	XLOC_002424	GB51009	Group10.26:168100-171211	PBS20	IAPV20	OK	114.982	252.118	1.13269	3.76644	5e-05	0.000135702	yes
XLOC_003752	XLOC_003752	GB53616	Group12.10:71374-77593	PBS20	IAPV20	OK	14.7421	32.3051	1.13182	3.34435	5e-05	0.000135702	yes
XLOC_009757	XLOC_009757	GB45703	Group5.20:270207-272409	PBS20	IAPV20	OK	8.18746	17.9376	1.1315	2.53279	0.0001	0.000260599	yes
XLOC_011804	XLOC_011804	GB51723	Group8.21:175218-179227	PBS20	IAPV20	OK	21.458	47.0094	1.13143	3.41838	5e-05	0.000135702	yes
XLOC_010374	XLOC_010374	GB48566	Group6.16:9284-11520	PBS20	IAPV20	OK	19.1407	41.9209	1.13103	3.02754	5e-05	0.000135702	yes
XLOC_000956	XLOC_000956	GB47423	Group1.29:403344-409831	PBS20	IAPV20	OK	19.7991	43.3607	1.13096	3.49063	5e-05	0.000135702	yes
XLOC_002943	XLOC_002943	GB47231	Group11.16:827763-833760	PBS20	IAPV20	OK	4.03559	8.83754	1.13086	2.68969	5e-05	0.000135702	yes
XLOC_010874	XLOC_010874	GB45361	Group6.37:452494-458856	PBS20	IAPV20	OK	34.8863	76.3863	1.13065	3.82266	5e-05	0.000135702	yes
XLOC_011277	XLOC_011277	GB42420	Group7.21:1504580-1507560	PBS20	IAPV20	OK	28.014	61.2822	1.12932	3.50796	5e-05	0.000135702	yes
XLOC_007703	XLOC_007703	GB47014	Group3.15:634909-640618	PBS20	IAPV20	OK	8.64319	18.8922	1.12816	2.91237	5e-05	0.000135702	yes
XLOC_004490	XLOC_004490	GB54752	Group13.3:45100-46625	PBS20	IAPV20	OK	16.2231	35.4556	1.12797	2.38162	0.00015	0.000381573	yes
XLOC_002889	XLOC_002889	GB47281	Group11.16:956331-962856	PBS20	IAPV20	OK	38.7888	84.7095	1.12688	3.77043	5e-05	0.000135702	yes
XLOC_006106	XLOC_006106	GB49935	Group15.19:3910360-3913505	PBS20	IAPV20	OK	17.427	38.0124	1.12515	2.15555	0.0009	0.00201984	yes
XLOC_004070	XLOC_004070	GB52073	Group12.17:1438736-1450263	PBS20	IAPV20	OK	52.6629	114.819	1.12451	3.82245	5e-05	0.000135702	yes
XLOC_008666	XLOC_008666	GB53043	Group4.16:805855-815039	PBS20	IAPV20	OK	14.9063	32.4861	1.1239	3.60962	5e-05	0.000135702	yes
XLOC_004082	XLOC_004082	GB52085	Group12.17:1555733-1558353	PBS20	IAPV20	OK	13.7572	29.9272	1.12127	2.8112	5e-05	0.000135702	yes
XLOC_009190	XLOC_009190	GB48645	Group5.12:17204-18883	PBS20	IAPV20	OK	20.5053	44.5624	1.11983	2.80769	5e-05	0.000135702	yes
XLOC_000375	XLOC_000375	GB41030	Group1.17:640110-644564	PBS20	IAPV20	OK	26.3896	57.3288	1.11929	3.49807	5e-05	0.000135702	yes
XLOC_003349	XLOC_003349	GB44906	Group11.18:4210256-4215920	PBS20	IAPV20	OK	31.5869	68.5762	1.11838	3.80168	5e-05	0.000135702	yes
XLOC_008588	XLOC_008588	GB44041	Group4.13:1094243-1199371	PBS20	IAPV20	OK	1.86272	4.04349	1.11819	1.38097	0.01995	0.0336794	yes
XLOC_002745	XLOC_002745	GB46613	Group11.1:517401-523786	PBS20	IAPV20	OK	3.85199	8.35852	1.11764	2.67842	5e-05	0.000135702	yes
XLOC_005646	XLOC_005646	GB50552	Group15.14:408285-409309	PBS20	IAPV20	OK	20.7043	44.9209	1.11746	2.49628	5e-05	0.000135702	yes
XLOC_002179	XLOC_002179	GB54291	Group10.24:591348-593101	PBS20	IAPV20	OK	20.2664	43.9625	1.11718	2.859	5e-05	0.000135702	yes
XLOC_010784	XLOC_010784	GB45403	Group6.37:199291-202528	PBS20	IAPV20	OK	16.73	36.2673	1.11623	3.03058	5e-05	0.000135702	yes
XLOC_001066	XLOC_001066	GB49728	Group1.30:59086-60632	PBS20	IAPV20	OK	46.7542	101.323	1.11579	3.39174	5e-05	0.000135702	yes
XLOC_009709	XLOC_009709	GB52322	Group5.2:1571235-1575720	PBS20	IAPV20	OK	7.75415	16.7975	1.11521	2.87784	5e-05	0.000135702	yes
XLOC_009230	XLOC_009230	GB48642	Group5.12:13585-15624	PBS20	IAPV20	OK	15.7467	34.1007	1.11476	2.79526	5e-05	0.000135702	yes
XLOC_010025	XLOC_010025	GB46714	Group5.9:826971-830095	PBS20	IAPV20	OK	18.8134	40.7305	1.11435	3.10845	5e-05	0.000135702	yes
XLOC_009142	XLOC_009142	GB42076	Group5.11:617824-622729	PBS20	IAPV20	OK	12.8309	27.7652	1.11365	3.26989	5e-05	0.000135702	yes
XLOC_010879	XLOC_010879	GB45356	Group6.37:489914-491696	PBS20	IAPV20	OK	52.483	113.498	1.11275	3.33318	5e-05	0.000135702	yes
XLOC_001422	XLOC_001422	GB49287	Group1.40:572339-573032	PBS20	IAPV20	OK	25.5067	55.1262	1.11186	2.25373	0.00035	0.000845039	yes
XLOC_006889	XLOC_006889	GB52473	Group2.17:832650-835963	PBS20	IAPV20	OK	11.6631	25.2031	1.11165	3.05333	5e-05	0.000135702	yes
XLOC_008800	XLOC_008800	GB53092	Group4.5:899441-902668	PBS20	IAPV20	OK	7.55455	16.3212	1.11133	2.58441	5e-05	0.000135702	yes
XLOC_008234	XLOC_008234	GB53708	Group3.9:949839-955905	PBS20	IAPV20	OK	37.6008	81.2249	1.11116	3.19856	5e-05	0.000135702	yes
XLOC_004957	XLOC_004957	GB54147	Group14.13:71110-74243	PBS20	IAPV20	OK	21.9166	47.3219	1.11048	2.13668	0.00105	0.00232623	yes
XLOC_009920	XLOC_009920	GB40929	Group5.8:485228-493686	PBS20	IAPV20	OK	12.7643	27.5428	1.10956	3.58563	5e-05	0.000135702	yes
XLOC_010984	XLOC_010984	GB40265	Group7.1:37753-43423	PBS20	IAPV20	OK	20.2785	43.7531	1.10944	2.42579	0.0003	0.000731766	yes
XLOC_012494	XLOC_012494	GB41910	Group8.9:1426477-1430326	PBS20	IAPV20	OK	83.2589	179.604	1.10914	3.73548	5e-05	0.000135702	yes
XLOC_009618	XLOC_009618	GB41345	Group5.18:294636-304198	PBS20	IAPV20	OK	17.306	37.2939	1.10767	3.74511	5e-05	0.000135702	yes
XLOC_011356	XLOC_011356	GB44307	Group7.22:578744-589199	PBS20	IAPV20	OK	19.9634	42.9638	1.10576	3.58182	5e-05	0.000135702	yes
XLOC_001827	XLOC_001827	GB40946	Group1.9:14097-17403	PBS20	IAPV20	OK	106.695	229.607	1.10568	3.72971	5e-05	0.000135702	yes
XLOC_013323	XLOC_013323	GB53271	GroupUn107:38105-51121	PBS20	IAPV20	OK	21.2986	45.8052	1.10475	1.717	0.00805	0.0148672	yes
XLOC_011690	XLOC_011690	GB54816	Group8.12:188187-188998	PBS20	IAPV20	OK	29.7764	63.9933	1.10375	1.54241	0.01285	0.0227239	yes
XLOC_010467	XLOC_010467	GB41489	Group6.20:838623-841338	PBS20	IAPV20	OK	57.6098	123.591	1.10119	3.05928	5e-05	0.000135702	yes
XLOC_005690	XLOC_005690	GB50598	Group15.14:1240665-1243149	PBS20	IAPV20	OK	310.374	665.752	1.10098	3.42624	5e-05	0.000135702	yes
XLOC_011569	XLOC_011569	GB46241	Group7.7:240522-243165	PBS20	IAPV20	OK	2.31471	4.96483	1.10091	1.40616	0.01745	0.0299328	yes
XLOC_007916	XLOC_007916	GB49083	Group3.4:387475-390535	PBS20	IAPV20	OK	58.7703	126.044	1.10077	3.75335	5e-05	0.000135702	yes
XLOC_011130	XLOC_011130	GB48301	Group7.18:242744-462877	PBS20	IAPV20	OK	11.1249	23.8559	1.10055	2.76655	5e-05	0.000135702	yes
XLOC_002449	XLOC_002449	GB50982	Group10.26:1042448-1043014	PBS20	IAPV20	OK	18.1968	39.0087	1.10011	1.40789	0.0178	0.0304232	yes
XLOC_002566	XLOC_002566	GB48798	Group10.27:465111-469404	PBS20	IAPV20	OK	24.6555	52.8258	1.09933	3.33432	5e-05	0.000135702	yes
XLOC_005368	XLOC_005368	GB42277	Group14.8:275146-277856	PBS20	IAPV20	OK	25.2223	54.0391	1.0993	3.03947	5e-05	0.000135702	yes
XLOC_004989	XLOC_004989	GB54113	Group14.13:1204862-1205670	PBS20	IAPV20	OK	98.3873	210.759	1.09905	1.88048	0.00235	0.00487942	yes
XLOC_001987	XLOC_001987	GB54608	Group10.20:123512-127235	PBS20	IAPV20	OK	27.2496	58.3693	1.09897	3.49417	5e-05	0.000135702	yes
XLOC_009693	XLOC_009693	GB52306	Group5.2:724129-735063	PBS20	IAPV20	OK	3.54005	7.58265	1.09893	2.96285	5e-05	0.000135702	yes
XLOC_005760	XLOC_005760	GB41552	Group15.17:498-2948	PBS20	IAPV20	OK	7.89788	16.9071	1.09809	1.80202	0.00275	0.00561416	yes
XLOC_009549	XLOC_009549	GB44420	Group5.14:2549840-2552040	PBS20	IAPV20	OK	18.8284	40.2995	1.09785	3.068	5e-05	0.000135702	yes
XLOC_000661	XLOC_000661	GB44732	Group1.22:379068-410408	PBS20	IAPV20	OK	8.48211	18.1512	1.09757	2.58248	5e-05	0.000135702	yes
XLOC_008217	XLOC_008217	GB53690	Group3.9:418714-427723	PBS20	IAPV20	OK	19.5374	41.7991	1.09723	3.14757	5e-05	0.000135702	yes
XLOC_010914	XLOC_010914	GB45314	Group6.37:1302853-1306964	PBS20	IAPV20	OK	9.73424	20.8107	1.09619	2.65153	5e-05	0.000135702	yes
XLOC_015051	XLOC_015051	GB47112	GroupUn6:172392-185192	PBS20	IAPV20	OK	29.3748	62.7967	1.09611	3.62207	5e-05	0.000135702	yes
XLOC_012021	XLOC_012021	GB41128	Group8.5:309566-311718	PBS20	IAPV20	OK	19.9571	42.6386	1.09526	3.17907	5e-05	0.000135702	yes
XLOC_009740	XLOC_009740	GB45686	Group5.20:82655-89705	PBS20	IAPV20	OK	7.23266	15.451	1.09511	3.09669	5e-05	0.000135702	yes
XLOC_009674	XLOC_009674	GB41293	Group5.18:542469-546936	PBS20	IAPV20	OK	29.8717	63.7815	1.09436	2.93139	5e-05	0.000135702	yes
XLOC_013662	XLOC_013662	GB53881	GroupUn164:375-2505	PBS20	IAPV20	OK	63.915	136.454	1.09419	3.42176	5e-05	0.000135702	yes
XLOC_012036	XLOC_012036	GB40451	Group8.6:40938-46457	PBS20	IAPV20	OK	57.8258	123.452	1.09416	3.65191	5e-05	0.000135702	yes
XLOC_009974	XLOC_009974	GB46772	Group5.9:1242222-1244263	PBS20	IAPV20	OK	103.359	220.586	1.09367	3.68369	5e-05	0.000135702	yes
XLOC_008941	XLOC_008941	GB55938	Group4.7:166259-168007	PBS20	IAPV20	OK	72.1469	153.92	1.09317	2.34348	0.00015	0.000381573	yes
XLOC_009054	XLOC_009054	GB50423	Group4.9:671591-673157	PBS20	IAPV20	OK	204.116	435.335	1.09274	3.45926	5e-05	0.000135702	yes
XLOC_008294	XLOC_008294	GB53671	Group3.9:911141-928783	PBS20	IAPV20	OK	2.71871	5.797	1.09238	2.1175	0.0007	0.00160089	yes
XLOC_007585	XLOC_007585	GB53830	Group3.12:218925-228345	PBS20	IAPV20	OK	26.6903	56.9077	1.09231	3.69223	5e-05	0.000135702	yes
XLOC_006846	XLOC_006846	GB46593	Group2.15:756891-1057847	PBS20	IAPV20	OK	1.76044	3.75338	1.09226	1.63273	0.00785	0.0145346	yes
XLOC_015210	XLOC_015210	GB55966	GroupUn86:121597-122604	PBS20	IAPV20	OK	22.1807	47.2788	1.09189	2.05619	0.0011	0.00243132	yes
XLOC_000139	XLOC_000139	GB40775	Group1.10:184853-189006	PBS20	IAPV20	OK	48.4574	103.199	1.09064	3.70218	5e-05	0.000135702	yes
XLOC_002467	XLOC_002467	GB50964	Group10.26:1170366-1172075	PBS20	IAPV20	OK	8.08564	17.2001	1.08899	1.92852	0.00215	0.00449959	yes
XLOC_009358	XLOC_009358	GB44649	Group5.14:2044246-2048418	PBS20	IAPV20	OK	7.96618	16.9451	1.08891	2.56933	0.0001	0.000260599	yes
XLOC_011723	XLOC_011723	GB48852	Group8.14:35654-43038	PBS20	IAPV20	OK	62.9287	133.841	1.08873	3.7059	5e-05	0.000135702	yes
XLOC_011671	XLOC_011671	GB52826	Group8.11:440386-446719	PBS20	IAPV20	OK	10.9227	23.226	1.08841	3.22171	5e-05	0.000135702	yes
XLOC_000756	XLOC_000756	GB46441	Group1.23:330103-332239	PBS20	IAPV20	OK	20.4539	43.473	1.08774	2.8351	5e-05	0.000135702	yes
XLOC_009455	XLOC_009455	GB44519	Group5.14:1018242-1020903	PBS20	IAPV20	OK	6.79888	14.4417	1.08687	2.30762	5e-05	0.000135702	yes
XLOC_008122	XLOC_008122	GB55817	Group3.8:663739-757463	PBS20	IAPV20	OK	11.6457	24.7322	1.0866	2.02583	0.0015	0.00323263	yes
XLOC_012573	XLOC_012573	GB41762	Group8.9:1377145-1382600	PBS20	IAPV20	OK	11.0582	23.4847	1.0866	2.42932	5e-05	0.000135702	yes
XLOC_003579	XLOC_003579	GB43955	Group11.3:115747-118741	PBS20	IAPV20	OK	2.43625	5.17366	1.08653	1.69207	0.006	0.0113869	yes
XLOC_011860	XLOC_011860	GB51700	Group8.21:87799-90166	PBS20	IAPV20	OK	49.1858	104.444	1.08642	3.03295	5e-05	0.000135702	yes
XLOC_006522	XLOC_006522	GB47633	Group16.5:461657-466544	PBS20	IAPV20	OK	7.37143	15.652	1.08633	2.74441	5e-05	0.000135702	yes
XLOC_008012	XLOC_008012	GB46888	Group3.5:118793-120864	PBS20	IAPV20	OK	23.3605	49.5886	1.08594	3.14005	5e-05	0.000135702	yes
XLOC_001758	XLOC_001758	GB53184	Group1.7:590255-591075	PBS20	IAPV20	OK	18.6336	39.5326	1.08513	2.03332	0.0014	0.00303365	yes
XLOC_006014	XLOC_006014	GB50030	Group15.19:1892351-1894151	PBS20	IAPV20	OK	49.4914	104.962	1.08461	3.43122	5e-05	0.000135702	yes
XLOC_005712	XLOC_005712	GB50534	Group15.14:409358-413389	PBS20	IAPV20	OK	69.0797	146.284	1.08244	2.11111	0.00155	0.00333131	yes
XLOC_000399	XLOC_000399	GB46533	Group1.18:42564-45980	PBS20	IAPV20	OK	14.9908	31.6731	1.07918	3.14482	5e-05	0.000135702	yes
XLOC_010854	XLOC_010854	GB45381	Group6.37:46436-54470	PBS20	IAPV20	OK	13.2119	27.9028	1.07858	1.42637	0.0158	0.0273996	yes
XLOC_009530	XLOC_009530	GB44439	Group5.14:2407462-2409522	PBS20	IAPV20	OK	86.134	181.91	1.07857	3.63458	5e-05	0.000135702	yes
XLOC_006618	XLOC_006618	GB45960	Group16.8:96636-97413	PBS20	IAPV20	OK	131.372	277.271	1.07764	1.99736	0.0017	0.00362089	yes
XLOC_007163	XLOC_007163	GB55587	Group2.19:1331967-1334079	PBS20	IAPV20	OK	27.3534	57.6952	1.07673	3.20275	5e-05	0.000135702	yes
XLOC_001042	XLOC_001042	GB50344	Group1.3:44050-53336	PBS20	IAPV20	OK	31.3302	66.0686	1.07641	3.64378	5e-05	0.000135702	yes
XLOC_008772	XLOC_008772	GB53171	Group4.5:1788150-1791962	PBS20	IAPV20	OK	46.7572	98.5531	1.07571	2.94515	5e-05	0.000135702	yes
XLOC_007211	XLOC_007211	GB55635	Group2.19:2404371-2419077	PBS20	IAPV20	OK	26.5594	55.9663	1.07534	2.97909	5e-05	0.000135702	yes
XLOC_006190	XLOC_006190	GB46178	Group15.5:392848-395118	PBS20	IAPV20	OK	21.5353	45.3684	1.07498	2.72983	5e-05	0.000135702	yes
XLOC_007959	XLOC_007959	GB46921	Group3.5:153679-157287	PBS20	IAPV20	OK	40.2675	84.7653	1.07386	2.69049	0.0001	0.000260599	yes
XLOC_014632	XLOC_014632	GB48505	GroupUn420:576-2176	PBS20	IAPV20	OK	13.7766	28.9843	1.07305	2.34882	0.00015	0.000381573	yes
XLOC_011733	XLOC_011733	GB48862	Group8.14:209840-211681	PBS20	IAPV20	OK	10.3292	21.7288	1.07288	1.73165	0.00525	0.0100968	yes
XLOC_003355	XLOC_003355	GB44900	Group11.18:4251706-4257689	PBS20	IAPV20	OK	42.3222	89.0192	1.0727	3.61048	5e-05	0.000135702	yes
XLOC_011129	XLOC_011129	GB48300	Group7.18:216377-220090	PBS20	IAPV20	OK	9.49097	19.9629	1.0727	1.42477	0.01695	0.0291806	yes
XLOC_006470	XLOC_006470	GB51269	Group16.4:1604665-1608756	PBS20	IAPV20	OK	3.1946	6.71704	1.07219	1.28934	0.02945	0.0475519	yes
XLOC_008141	XLOC_008141	GB55837	Group3.8:1701738-1725493	PBS20	IAPV20	OK	25.0701	52.7116	1.07215	3.62523	5e-05	0.000135702	yes
XLOC_009563	XLOC_009563	GB47837	Group5.15:61270-62269	PBS20	IAPV20	OK	281.417	591.562	1.07182	3.63037	5e-05	0.000135702	yes
XLOC_008705	XLOC_008705	GB46672	Group4.3:240191-246554	PBS20	IAPV20	OK	8.04943	16.9186	1.07165	2.78694	5e-05	0.000135702	yes
XLOC_007097	XLOC_007097	GB55518	Group2.19:136687-137806	PBS20	IAPV20	OK	51.7123	108.688	1.07161	2.9899	5e-05	0.000135702	yes
XLOC_004964	XLOC_004964	GB54140	Group14.13:365289-374760	PBS20	IAPV20	OK	24.075	50.5669	1.07066	2.59103	5e-05	0.000135702	yes
XLOC_011600	XLOC_011600	GB42538	Group7.9:95241-96534	PBS20	IAPV20	OK	27.8634	58.5174	1.07049	2.94502	5e-05	0.000135702	yes
XLOC_005135	XLOC_005135	GB52688	Group14.14:1069614-1076313	PBS20	IAPV20	OK	41.5908	87.3342	1.07028	2.44588	5e-05	0.000135702	yes
XLOC_002880	XLOC_002880	GB47271	Group11.16:819520-826237	PBS20	IAPV20	OK	11.18	23.4685	1.06981	3.40803	5e-05	0.000135702	yes
XLOC_008775	XLOC_008775	GB53174	Group4.5:1807748-1812980	PBS20	IAPV20	OK	59.938	125.792	1.0695	3.61657	5e-05	0.000135702	yes
XLOC_005370	XLOC_005370	GB42279	Group14.8:281210-283853	PBS20	IAPV20	OK	19.6057	41.1389	1.06923	2.65785	5e-05	0.000135702	yes
XLOC_003440	XLOC_003440	GB43219	Group11.20:711238-715596	PBS20	IAPV20	OK	20.6873	43.3978	1.06888	3.46517	5e-05	0.000135702	yes
XLOC_005100	XLOC_005100	GB52725	Group14.14:177396-183520	PBS20	IAPV20	OK	23.7599	49.8272	1.0684	2.90889	5e-05	0.000135702	yes
XLOC_000147	XLOC_000147	GB40767	Group1.10:315224-318933	PBS20	IAPV20	OK	9.5156	19.9517	1.06815	2.88286	5e-05	0.000135702	yes
XLOC_009338	XLOC_009338	GB44629	Group5.14:1468470-1470479	PBS20	IAPV20	OK	5.55042	11.6336	1.06764	2.00014	0.0016	0.00342481	yes
XLOC_013905	XLOC_013905	GB42400	GroupUn217:21207-26499	PBS20	IAPV20	OK	45.5784	95.5263	1.06755	2.71423	5e-05	0.000135702	yes
XLOC_002425	XLOC_002425	GB51008	Group10.26:181089-190776	PBS20	IAPV20	OK	19.1205	40.053	1.06679	1.87705	0.0015	0.00323263	yes
XLOC_000740	XLOC_000740	GB46460	Group1.23:14407-20723	PBS20	IAPV20	OK	41.5063	86.94	1.06669	2.02687	0.00105	0.00232623	yes
XLOC_001220	XLOC_001220	GB45526	Group1.35:623087-624814	PBS20	IAPV20	OK	66.9608	140.215	1.06625	3.47981	5e-05	0.000135702	yes
XLOC_011824	XLOC_011824	GB51743	Group8.21:616213-617995	PBS20	IAPV20	OK	29.8683	62.5376	1.06611	3.07621	5e-05	0.000135702	yes
XLOC_007234	XLOC_007234	GB55659	Group2.19:3547635-3551361	PBS20	IAPV20	OK	41.4172	86.7005	1.06581	3.62542	5e-05	0.000135702	yes
XLOC_006569	XLOC_006569	GB47570	Group16.5:474090-485931	PBS20	IAPV20	OK	31.1952	65.2991	1.06574	1.54754	0.0136	0.0239476	yes
XLOC_005227	XLOC_005227	GB41658	Group14.15:170571-173480	PBS20	IAPV20	OK	8.36424	17.4994	1.065	2.35336	0.00025	0.000615499	yes
XLOC_001164	XLOC_001164	GB42231	Group1.34:231364-232757	PBS20	IAPV20	OK	11.6551	24.3675	1.064	2.13386	0.001	0.0022248	yes
XLOC_007114	XLOC_007114	GB55537	Group2.19:469759-473660	PBS20	IAPV20	OK	29.5064	61.6869	1.06394	3.41292	5e-05	0.000135702	yes
XLOC_002250	XLOC_002250	GB52628	Group10.25:49306-68306	PBS20	IAPV20	OK	27.3576	57.1757	1.06346	3.35798	5e-05	0.000135702	yes
XLOC_013622	XLOC_013622	GB42922	GroupUn156:20823-22477	PBS20	IAPV20	OK	30.7689	64.2605	1.06246	2.79283	5e-05	0.000135702	yes
XLOC_005109	XLOC_005109	GB52716	Group14.14:484842-490827	PBS20	IAPV20	OK	47.392	98.9714	1.06237	3.34281	5e-05	0.000135702	yes
XLOC_006857	XLOC_006857	GB46580	Group2.15:1146162-1150463	PBS20	IAPV20	OK	18.2817	38.1194	1.06012	3.29434	5e-05	0.000135702	yes
XLOC_001501	XLOC_001501	GB54957	Group1.41:47221-51488	PBS20	IAPV20	OK	14.9309	31.1107	1.05911	3.20632	5e-05	0.000135702	yes
XLOC_012250	XLOC_012250	GB54526	Group8.7:32096-35652	PBS20	IAPV20	OK	18.4696	38.4771	1.05885	3.28064	5e-05	0.000135702	yes
XLOC_007819	XLOC_007819	GB50641	Group3.19:71103-74354	PBS20	IAPV20	OK	10.1524	21.1399	1.05816	2.37639	0.0001	0.000260599	yes
XLOC_009281	XLOC_009281	GB44570	Group5.14:546631-552615	PBS20	IAPV20	OK	29.6892	61.8143	1.058	3.54359	5e-05	0.000135702	yes
XLOC_008657	XLOC_008657	GB53033	Group4.16:660342-664279	PBS20	IAPV20	OK	60.1859	125.268	1.05752	3.57607	5e-05	0.000135702	yes
XLOC_008621	XLOC_008621	GB44005	Group4.13:2298415-2299908	PBS20	IAPV20	OK	25.4424	52.9136	1.0564	2.54763	5e-05	0.000135702	yes
XLOC_000274	XLOC_000274	GB48993	Group1.15:859130-865507	PBS20	IAPV20	OK	4.43776	9.2274	1.05609	2.33231	0.0002	0.00050058	yes
XLOC_008845	XLOC_008845	GB49585	Group4.6:531318-533536	PBS20	IAPV20	OK	94.2819	196.006	1.05584	2.56924	5e-05	0.000135702	yes
XLOC_009526	XLOC_009526	GB44443	Group5.14:2275627-2276737	PBS20	IAPV20	OK	10.478	21.7759	1.05537	1.84837	0.003	0.0060723	yes
XLOC_011139	XLOC_011139	GB47965	Group7.19:148696-157392	PBS20	IAPV20	OK	49.5996	103.075	1.0553	3.30098	5e-05	0.000135702	yes
XLOC_009591	XLOC_009591	GB47816	Group5.15:210039-216411	PBS20	IAPV20	OK	41.2267	85.6636	1.0551	3.5896	5e-05	0.000135702	yes
XLOC_004474	XLOC_004474	GB54779	Group13.3:493273-495805	PBS20	IAPV20	OK	67.0484	139.257	1.05447	3.57617	5e-05	0.000135702	yes
XLOC_000738	XLOC_000738	GB46462	Group1.23:3230-14005	PBS20	IAPV20	OK	26.1686	54.346	1.05433	1.79937	0.00385	0.00763644	yes
XLOC_001290	XLOC_001290	GB51603	Group1.37:209340-214135	PBS20	IAPV20	OK	23.6983	49.1758	1.05317	3.37352	5e-05	0.000135702	yes
XLOC_007816	XLOC_007816	GB50638	Group3.19:14163-19313	PBS20	IAPV20	OK	8.73833	18.1313	1.05305	2.56293	5e-05	0.000135702	yes
XLOC_008164	XLOC_008164	GB55794	Group3.8:64009-65440	PBS20	IAPV20	OK	15.4431	31.9996	1.0511	2.20106	0.0005	0.0011755	yes
XLOC_001274	XLOC_001274	GB48928	Group1.36:153331-156338	PBS20	IAPV20	OK	56.5712	117.16	1.05035	3.55683	5e-05	0.000135702	yes
XLOC_007201	XLOC_007201	GB55625	Group2.19:2355646-2358153	PBS20	IAPV20	OK	50.0751	103.699	1.05024	3.46925	5e-05	0.000135702	yes
XLOC_004495	XLOC_004495	GB54747	Group13.3:115633-125859	PBS20	IAPV20	OK	110.096	227.986	1.05018	2.64616	5e-05	0.000135702	yes
XLOC_009657	XLOC_009657	GB41312	Group5.18:87019-91701	PBS20	IAPV20	OK	8.89702	18.4219	1.05002	2.37209	0.0001	0.000260599	yes
XLOC_006571	XLOC_006571	GB47568	Group16.5:497999-505946	PBS20	IAPV20	OK	9.30173	19.2166	1.04678	3.14226	5e-05	0.000135702	yes
XLOC_002579	XLOC_002579	GB48812	Group10.27:587772-591662	PBS20	IAPV20	OK	22.4198	46.228	1.04399	3.34617	5e-05	0.000135702	yes
XLOC_000942	XLOC_000942	GB47437	Group1.29:230678-239090	PBS20	IAPV20	OK	10.0326	20.6863	1.04398	2.40353	0.0001	0.000260599	yes
XLOC_013627	XLOC_013627	GB42917	GroupUn156:87937-91075	PBS20	IAPV20	OK	1.87797	3.87143	1.04369	1.40806	0.02035	0.0342937	yes
XLOC_008401	XLOC_008401	GB46563	Group4.12:94878-99082	PBS20	IAPV20	OK	7.90142	16.2882	1.04364	2.51368	5e-05	0.000135702	yes
XLOC_012355	XLOC_012355	GB43912	Group8.8:863611-866834	PBS20	IAPV20	OK	16.4263	33.8493	1.04312	3.08252	5e-05	0.000135702	yes
XLOC_009792	XLOC_009792	GB45738	Group5.20:615002-618927	PBS20	IAPV20	OK	73.8107	151.98	1.04198	3.00087	5e-05	0.000135702	yes
XLOC_000636	XLOC_000636	GB44761	Group1.22:23259-27181	PBS20	IAPV20	OK	7.57396	15.5908	1.04158	2.40337	5e-05	0.000135702	yes
XLOC_008011	XLOC_008011	GB46889	Group3.5:112232-115849	PBS20	IAPV20	OK	13.9406	28.6873	1.04112	2.89531	5e-05	0.000135702	yes
XLOC_009754	XLOC_009754	GB45700	Group5.20:254315-256004	PBS20	IAPV20	OK	219.413	451.484	1.04103	3.39642	5e-05	0.000135702	yes
XLOC_008476	XLOC_008476	GB44177	Group4.13:1235366-1239958	PBS20	IAPV20	OK	22.8008	46.9101	1.04081	3.4874	5e-05	0.000135702	yes
XLOC_008590	XLOC_008590	GB44039	Group4.13:1280287-1282580	PBS20	IAPV20	OK	76.5942	157.498	1.04003	3.5121	5e-05	0.000135702	yes
XLOC_007514	XLOC_007514	GB43435	Group2.7:321631-323444	PBS20	IAPV20	OK	24.7308	50.8446	1.03978	1.59526	0.0086	0.0157573	yes
XLOC_000063	XLOC_000063	GB40797	Group1.10:128706-136964	PBS20	IAPV20	OK	11.9557	24.5758	1.03954	2.85862	5e-05	0.000135702	yes
XLOC_014062	XLOC_014062	GB50322	GroupUn259:6371-9556	PBS20	IAPV20	OK	21.7774	44.7566	1.03926	2.56126	5e-05	0.000135702	yes
XLOC_000832	XLOC_000832	GB55283	Group1.27:213119-217085	PBS20	IAPV20	OK	27.6227	56.6744	1.03684	3.47922	5e-05	0.000135702	yes
XLOC_002075	XLOC_002075	GB48444	Group10.23:1161250-1163995	PBS20	IAPV20	OK	45.2864	92.9024	1.03664	3.39218	5e-05	0.000135702	yes
XLOC_014679	XLOC_014679	GB47180	GroupUn43:93455-97062	PBS20	IAPV20	OK	37.207	76.2852	1.03583	2.26951	0.00055	0.00128194	yes
XLOC_013617	XLOC_013617	GB42932	GroupUn156:62714-66249	PBS20	IAPV20	OK	7.72743	15.843	1.03579	2.52314	5e-05	0.000135702	yes
XLOC_008888	XLOC_008888	GB49552	Group4.6:215743-220341	PBS20	IAPV20	OK	3.90646	8.00893	1.03575	1.52238	0.01015	0.0183213	yes
XLOC_009791	XLOC_009791	GB45737	Group5.20:602960-609215	PBS20	IAPV20	OK	32.005	65.5835	1.03504	2.00117	0.0011	0.00243132	yes
XLOC_000576	XLOC_000576	GB45820	Group1.21:509135-516133	PBS20	IAPV20	OK	45.8289	93.8986	1.03484	1.45662	0.0207	0.0348155	yes
XLOC_013180	XLOC_013180	GB41401	Group9.4:203337-232052	PBS20	IAPV20	OK	3.98455	8.15908	1.03399	1.99429	0.0016	0.00342481	yes
XLOC_013282	XLOC_013282	GB44829	Group9.8:775324-778358	PBS20	IAPV20	OK	30.3163	62.0591	1.03355	3.31901	5e-05	0.000135702	yes
XLOC_007243	XLOC_007243	GB55668	Group2.19:3668524-3673880	PBS20	IAPV20	OK	3.53175	7.22583	1.03278	1.49912	0.012	0.0213281	yes
XLOC_003915	XLOC_003915	GB49358	Group12.16:44638-45214	PBS20	IAPV20	OK	38.4508	78.6494	1.03242	1.77741	0.00385	0.00763644	yes
XLOC_009546	XLOC_009546	GB44423	Group5.14:2526263-2530691	PBS20	IAPV20	OK	7.824	15.9994	1.03204	1.62901	0.01065	0.0191474	yes
XLOC_012697	XLOC_012697	GB42836	Group9.10:1975048-1978579	PBS20	IAPV20	OK	32.1793	65.7151	1.03009	3.26454	5e-05	0.000135702	yes
XLOC_011568	XLOC_011568	GB46242	Group7.7:232672-239066	PBS20	IAPV20	OK	20.1297	41.0944	1.02962	3.36795	5e-05	0.000135702	yes
XLOC_008311	XLOC_008311	GB53654	Group3.9:1158933-1162470	PBS20	IAPV20	OK	18.0462	36.8227	1.0289	3.08527	5e-05	0.000135702	yes
XLOC_006914	XLOC_006914	GB52505	Group2.17:1406088-1408241	PBS20	IAPV20	OK	14.0501	28.6672	1.02882	2.05924	0.00075	0.00170212	yes
XLOC_013275	XLOC_013275	GB44836	Group9.8:541013-544298	PBS20	IAPV20	OK	7.52165	15.3433	1.02849	1.88373	0.0021	0.00440272	yes
XLOC_015094	XLOC_015094	GB46818	GroupUn64:44227-54742	PBS20	IAPV20	OK	21.2333	43.2995	1.02802	3.35403	5e-05	0.000135702	yes
XLOC_007238	XLOC_007238	GB55663	Group2.19:3570890-3585510	PBS20	IAPV20	OK	4.1738	8.51025	1.02784	1.57057	0.00915	0.0166685	yes
XLOC_000849	XLOC_000849	GB55264	Group1.27:364910-367993	PBS20	IAPV20	OK	24.9945	50.9067	1.02625	3.11127	5e-05	0.000135702	yes
XLOC_005099	XLOC_005099	GB52726	Group14.14:173332-176601	PBS20	IAPV20	OK	14.1541	28.8225	1.02598	2.81742	5e-05	0.000135702	yes
XLOC_000948	XLOC_000948	GB47431	Group1.29:306087-308188	PBS20	IAPV20	OK	204.634	416.697	1.02595	3.40466	5e-05	0.000135702	yes
XLOC_000493	XLOC_000493	GB47668	Group1.2:753438-757786	PBS20	IAPV20	OK	3.90423	7.93507	1.0232	1.5513	0.01045	0.0188235	yes
XLOC_005722	XLOC_005722	GB50524	Group15.14:1064519-1066682	PBS20	IAPV20	OK	26.8472	54.5522	1.02287	2.95592	5e-05	0.000135702	yes
XLOC_011890	XLOC_011890	GB51667	Group8.21:531440-538265	PBS20	IAPV20	OK	5.82925	11.8336	1.0215	2.04291	0.00095	0.00212202	yes
XLOC_006662	XLOC_006662	GB45933	Group16.8:604637-605483	PBS20	IAPV20	OK	23.3769	47.3862	1.01938	2.22222	0.00035	0.000845039	yes
XLOC_005131	XLOC_005131	GB52692	Group14.14:995110-1000411	PBS20	IAPV20	OK	26.1332	52.9655	1.01917	2.47451	0.0001	0.000260599	yes
XLOC_014184	XLOC_014184	GB40873	GroupUn29:113542-114734	PBS20	IAPV20	OK	18.1166	36.7143	1.01903	1.9299	0.0018	0.00381505	yes
XLOC_012428	XLOC_012428	GB41842	Group8.9:57955-61719	PBS20	IAPV20	OK	61.6756	124.762	1.01641	3.41325	5e-05	0.000135702	yes
XLOC_000797	XLOC_000797	GB52133	Group1.25:352035-383723	PBS20	IAPV20	OK	4.0182	8.12724	1.01622	1.32682	0.0277	0.045079	yes
XLOC_006173	XLOC_006173	GB46196	Group15.5:77568-86367	PBS20	IAPV20	OK	11.4585	23.1723	1.01598	2.80971	5e-05	0.000135702	yes
XLOC_004998	XLOC_004998	GB54104	Group14.13:1256810-1257472	PBS20	IAPV20	OK	121.044	244.609	1.01495	1.91927	0.00155	0.00333131	yes
XLOC_009755	XLOC_009755	GB45701	Group5.20:256768-263067	PBS20	IAPV20	OK	9.44348	19.069	1.01384	1.3125	0.0229	0.0381104	yes
XLOC_009056	XLOC_009056	GB50421	Group4.9:737908-743697	PBS20	IAPV20	OK	114.208	230.468	1.0129	3.19311	5e-05	0.000135702	yes
XLOC_001817	XLOC_001817	GB40955	Group1.9:111129-112955	PBS20	IAPV20	OK	33.0071	66.5832	1.01238	2.99971	5e-05	0.000135702	yes
XLOC_004582	XLOC_004582	GB48223	Group13.4:386123-394845	PBS20	IAPV20	OK	9.31241	18.7811	1.01205	2.70551	5e-05	0.000135702	yes
XLOC_006140	XLOC_006140	GB46201	Group15.5:57352-63446	PBS20	IAPV20	OK	13.7916	27.8126	1.01195	2.27051	0.00035	0.000845039	yes
XLOC_008360	XLOC_008360	GB49633	Group4.1:482383-484197	PBS20	IAPV20	OK	25.9852	52.3988	1.01185	2.64777	0.0001	0.000260599	yes
XLOC_008194	XLOC_008194	GB55764	Group3.8:1150729-1162107	PBS20	IAPV20	OK	1.46027	2.94376	1.01142	1.73387	0.0039	0.00772109	yes
XLOC_006407	XLOC_006407	GB51336	Group16.4:1397755-1415326	PBS20	IAPV20	OK	10.4225	21.0093	1.01133	2.21158	0.0004	0.00095555	yes
XLOC_009616	XLOC_009616	GB41343	Group5.18:197299-228743	PBS20	IAPV20	OK	10.2012	20.5537	1.01066	1.91437	0.0025	0.00516489	yes
XLOC_007853	XLOC_007853	GB51893	Group3.3:318452-320598	PBS20	IAPV20	OK	28.9478	58.3157	1.01043	3.0843	5e-05	0.000135702	yes
XLOC_007375	XLOC_007375	GB55369	Group2.19:2765298-2771711	PBS20	IAPV20	OK	20.0588	40.3912	1.0098	1.55799	0.00765	0.0142086	yes
XLOC_015027	XLOC_015027	GB49628	GroupUn56:63253-76589	PBS20	IAPV20	OK	43.8468	88.2879	1.00975	1.81023	0.00295	0.00598258	yes
XLOC_008901	XLOC_008901	GB49538	Group4.6:535499-537700	PBS20	IAPV20	OK	12.163	24.4851	1.0094	2.41592	0.0003	0.000731766	yes
XLOC_002711	XLOC_002711	GB46647	Group11.1:508727-512384	PBS20	IAPV20	OK	134.759	271.035	1.0081	2.24751	0.00015	0.000381573	yes
XLOC_001453	XLOC_001453	GB54977	Group1.41:65589-66545	PBS20	IAPV20	OK	44.9894	90.4591	1.00768	2.0651	0.00045	0.00106507	yes
XLOC_001531	XLOC_001531	GB54927	Group1.41:854154-856698	PBS20	IAPV20	OK	26.7394	53.7357	1.00691	2.96676	5e-05	0.000135702	yes
XLOC_006013	XLOC_006013	GB50031	Group15.19:1883480-1889340	PBS20	IAPV20	OK	7.17944	14.4195	1.00608	2.5487	5e-05	0.000135702	yes
XLOC_012067	XLOC_012067	GB40490	Group8.6:494039-495748	PBS20	IAPV20	OK	20.3128	40.7855	1.00567	2.52977	0.0001	0.000260599	yes
XLOC_002313	XLOC_002313	GB51067	Group10.26:1052437-1056272	PBS20	IAPV20	OK	77.1615	154.913	1.0055	3.3858	5e-05	0.000135702	yes
XLOC_000130	XLOC_000130	GB40784	Group1.10:114139-117112	PBS20	IAPV20	OK	17.3929	34.9141	1.00532	2.46179	0.0001	0.000260599	yes
XLOC_006295	XLOC_006295	GB54379	Group16.2:355923-359274	PBS20	IAPV20	OK	18.4617	37.0303	1.00417	2.56511	5e-05	0.000135702	yes
XLOC_009669	XLOC_009669	GB41300	Group5.18:184127-186276	PBS20	IAPV20	OK	20.5618	41.2028	1.00278	2.80157	5e-05	0.000135702	yes
XLOC_004002	XLOC_004002	GB49325	Group12.16:384091-387121	PBS20	IAPV20	OK	17.3374	34.7412	1.00276	3.10465	5e-05	0.000135702	yes
XLOC_006365	XLOC_006365	GB54311	Group16.2:1052042-1057127	PBS20	IAPV20	OK	19.09	38.2271	1.00178	2.46946	0.0001	0.000260599	yes
XLOC_003277	XLOC_003277	GB44983	Group11.18:2991671-2994597	PBS20	IAPV20	OK	21.6244	43.2998	1.0017	2.794	5e-05	0.000135702	yes
XLOC_003187	XLOC_003187	GB45077	Group11.18:490853-503284	PBS20	IAPV20	OK	6.05464	12.1224	1.00157	1.56087	0.0139	0.024417	yes
XLOC_003037	XLOC_003037	GB45158	Group11.18:2639098-2651814	PBS20	IAPV20	OK	24.6074	49.2569	1.00123	1.38556	0.02475	0.0407887	yes
XLOC_005729	XLOC_005729	GB50516	Group15.14:1217312-1225238	PBS20	IAPV20	OK	10.2655	20.5339	1.0002	2.86433	5e-05	0.000135702	yes
XLOC_002373	XLOC_002373	GB51130	Group10.26:1953807-1959101	PBS20	IAPV20	OK	16.7433	33.4883	1.00008	3.20064	5e-05	0.000135702	yes
XLOC_011988	XLOC_011988	GB41179	Group8.5:289795-293283	PBS20	IAPV20	OK	2.54795	5.09455	0.999619	1.58366	0.0098	0.0177334	yes
XLOC_000154	XLOC_000154	GB40760	Group1.10:471180-473615	PBS20	IAPV20	OK	31.1207	62.1981	0.998997	3.00388	5e-05	0.000135702	yes
XLOC_015265	XLOC_015265	GB48315	GroupUn94:73068-74080	PBS20	IAPV20	OK	41.9222	83.7004	0.997521	2.38187	0.0001	0.000260599	yes
XLOC_011112	XLOC_011112	GB43282	Group7.17:552716-597527	PBS20	IAPV20	OK	13.6677	27.2806	0.997105	2.96933	5e-05	0.000135702	yes
XLOC_002275	XLOC_002275	GB51029	Group10.26:53095-56522	PBS20	IAPV20	OK	23.6005	47.0963	0.996792	3.01233	5e-05	0.000135702	yes
XLOC_012699	XLOC_012699	GB42838	Group9.10:1992772-2001064	PBS20	IAPV20	OK	62.7137	125.131	0.996582	3.37945	5e-05	0.000135702	yes
XLOC_013517	XLOC_013517	GB52275	GroupUn139:63642-87783	PBS20	IAPV20	OK	9.08582	18.1194	0.995847	1.88364	0.00215	0.00449959	yes
XLOC_013371	XLOC_013371	GB55989	GroupUn115:58250-60709	PBS20	IAPV20	OK	28.6399	57.1091	0.995693	2.72234	5e-05	0.000135702	yes
XLOC_011153	XLOC_011153	GB47960	Group7.19:71152-100263	PBS20	IAPV20	OK	103.896	207.07	0.994975	2.95413	5e-05	0.000135702	yes
XLOC_000792	XLOC_000792	GB46404	Group1.23:1100010-1340009	PBS20	IAPV20	OK	7.66484	15.2761	0.994949	1.61381	0.00885	0.0161623	yes
XLOC_005576	XLOC_005576	GB49486	Group15.13:221223-225210	PBS20	IAPV20	OK	29.2262	58.1769	0.993182	3.11906	5e-05	0.000135702	yes
XLOC_001112	XLOC_001112	GB55315	Group1.32:367762-376345	PBS20	IAPV20	OK	8.63945	17.1894	0.992504	1.37131	0.02405	0.0398079	yes
XLOC_001525	XLOC_001525	GB54933	Group1.41:567038-574774	PBS20	IAPV20	OK	82.261	163.631	0.992169	2.40007	0.00015	0.000381573	yes
XLOC_004894	XLOC_004894	GB54166	Group14.13:193722-195303	PBS20	IAPV20	OK	10.6676	21.2181	0.992063	2.05871	0.0007	0.00160089	yes
XLOC_001806	XLOC_001806	GB54829	Group1.8:301128-305296	PBS20	IAPV20	OK	15.2622	30.3528	0.99187	1.40188	0.0182	0.0310008	yes
XLOC_013300	XLOC_013300	GB46320	GroupUn102:55638-61106	PBS20	IAPV20	OK	4.2736	8.49718	0.991534	1.79178	0.003	0.0060723	yes
XLOC_012396	XLOC_012396	GB43834	Group8.8:661381-663526	PBS20	IAPV20	OK	51.7881	102.863	0.990031	3.20355	5e-05	0.000135702	yes
XLOC_011468	XLOC_011468	GB48095	Group7.24:1199607-1227636	PBS20	IAPV20	OK	22.6911	45.0684	0.98999	2.96742	5e-05	0.000135702	yes
XLOC_001040	XLOC_001040	GB50346	Group1.3:31762-33975	PBS20	IAPV20	OK	15.2085	30.2012	0.989732	2.58324	5e-05	0.000135702	yes
XLOC_001196	XLOC_001196	GB42203	Group1.34:359351-364128	PBS20	IAPV20	OK	23.1127	45.8778	0.989114	2.92555	5e-05	0.000135702	yes
XLOC_002134	XLOC_002134	GB48347	Group10.23:1055153-1061315	PBS20	IAPV20	OK	11.4539	22.7353	0.989089	2.97209	5e-05	0.000135702	yes
XLOC_000523	XLOC_000523	GB45865	Group1.21:375747-383978	PBS20	IAPV20	OK	19.1105	37.928	0.988898	1.64826	0.00515	0.00993065	yes
XLOC_012829	XLOC_012829	GB42689	Group9.10:1692013-1694437	PBS20	IAPV20	OK	6.75222	13.3922	0.987965	2.11728	0.0005	0.0011755	yes
XLOC_000789	XLOC_000789	GB46408	Group1.23:871903-873190	PBS20	IAPV20	OK	27.0505	53.632	0.987441	2.2733	5e-05	0.000135702	yes
XLOC_011963	XLOC_011963	GB51396	Group8.4:190714-193121	PBS20	IAPV20	OK	18.5732	36.8206	0.987294	2.57547	5e-05	0.000135702	yes
XLOC_002232	XLOC_002232	GB52642	Group10.25:75806-78822	PBS20	IAPV20	OK	25.746	50.9954	0.986021	3.04789	5e-05	0.000135702	yes
XLOC_000184	XLOC_000184	GB40727	Group1.10:1096497-1099052	PBS20	IAPV20	OK	17.938	35.5279	0.985932	2.45878	0.0001	0.000260599	yes
XLOC_012347	XLOC_012347	GB43903	Group8.8:724059-724509	PBS20	IAPV20	OK	431.568	854.739	0.985896	2.3307	0.0001	0.000260599	yes
XLOC_000658	XLOC_000658	GB44735	Group1.22:359813-367721	PBS20	IAPV20	OK	15.6375	30.9511	0.984981	1.91182	0.001	0.0022248	yes
XLOC_002450	XLOC_002450	GB50981	Group10.26:1043278-1048354	PBS20	IAPV20	OK	22.7979	45.1202	0.984876	1.66429	0.00855	0.0156808	yes
XLOC_008291	XLOC_008291	GB53674	Group3.9:633419-634671	PBS20	IAPV20	OK	25.537	50.524	0.984382	2.35055	0.0002	0.00050058	yes
XLOC_006561	XLOC_006561	GB47579	Group16.5:379280-384272	PBS20	IAPV20	OK	21.2595	42.0447	0.983816	2.34038	0.00025	0.000615499	yes
XLOC_006343	XLOC_006343	GB54335	Group16.2:355923-359274	PBS20	IAPV20	OK	78.3474	154.911	0.98348	1.55275	0.00795	0.0147054	yes
XLOC_002774	XLOC_002774	GB54052	Group11.12:121955-126882	PBS20	IAPV20	OK	13.9495	27.5629	0.982512	2.85816	5e-05	0.000135702	yes
XLOC_015074	XLOC_015074	GB41592	GroupUn61:103815-109928	PBS20	IAPV20	OK	11.1215	21.9582	0.981413	2.72305	5e-05	0.000135702	yes
XLOC_001574	XLOC_001574	GB53965	Group1.42:693245-701109	PBS20	IAPV20	OK	7.74342	15.2851	0.981087	2.522	0.0001	0.000260599	yes
XLOC_007339	XLOC_007339	GB55406	Group2.19:1907009-1908963	PBS20	IAPV20	OK	9.22289	18.2004	0.980683	1.61386	0.0086	0.0157573	yes
XLOC_003923	XLOC_003923	GB49366	Group12.16:152049-156925	PBS20	IAPV20	OK	23.0651	45.5133	0.980577	3.29596	5e-05	0.000135702	yes
XLOC_006088	XLOC_006088	GB49953	Group15.19:3504302-3513796	PBS20	IAPV20	OK	33.0982	65.2129	0.978404	2.66748	5e-05	0.000135702	yes
XLOC_008210	XLOC_008210	GB55746	Group3.8:1779823-1790612	PBS20	IAPV20	OK	81.7047	160.729	0.976138	3.13738	5e-05	0.000135702	yes
XLOC_009014	XLOC_009014	GB50471	Group4.9:836777-854152	PBS20	IAPV20	OK	13.5118	26.5787	0.976056	2.00322	0.0003	0.000731766	yes
XLOC_007581	XLOC_007581	GB53826	Group3.12:166116-168821	PBS20	IAPV20	OK	12.3376	24.2537	0.975144	2.30431	0.00025	0.000615499	yes
XLOC_005412	XLOC_005412	GB43627	Group14.9:1283804-1287644	PBS20	IAPV20	OK	15.6215	30.6966	0.974547	2.7496	5e-05	0.000135702	yes
XLOC_009975	XLOC_009975	GB46773	Group5.9:1248833-1251403	PBS20	IAPV20	OK	7.03686	13.8241	0.974183	2.07393	0.0007	0.00160089	yes
XLOC_011307	XLOC_011307	GB44347	Group7.22:515003-519830	PBS20	IAPV20	OK	11.2086	22.0179	0.974076	3.00809	5e-05	0.000135702	yes
XLOC_011412	XLOC_011412	GB48170	Group7.24:701543-707192	PBS20	IAPV20	OK	29.4122	57.7743	0.974017	2.10499	0.0004	0.00095555	yes
XLOC_002633	XLOC_002633	GB47350	Group10.28:151724-156054	PBS20	IAPV20	OK	15.0289	29.5201	0.973955	2.80505	5e-05	0.000135702	yes
XLOC_013976	XLOC_013976	GB53604	GroupUn238:3471-9742	PBS20	IAPV20	OK	17.257	33.8923	0.973779	2.08492	0.0007	0.00160089	yes
XLOC_009147	XLOC_009147	GB42082	Group5.11:678044-680424	PBS20	IAPV20	OK	46.1518	90.6015	0.973148	3.19502	5e-05	0.000135702	yes
XLOC_000959	XLOC_000959	GB47419	Group1.29:528381-529416	PBS20	IAPV20	OK	11.6226	22.8107	0.972777	1.67592	0.0043	0.00843383	yes
XLOC_006802	XLOC_006802	GB50730	Group2.11:1405728-1415496	PBS20	IAPV20	OK	57.6133	113.064	0.97267	3.03194	5e-05	0.000135702	yes
XLOC_011898	XLOC_011898	GB51659	Group8.21:640826-642370	PBS20	IAPV20	OK	51.0078	100.064	0.972128	2.9319	5e-05	0.000135702	yes
XLOC_002355	XLOC_002355	GB51112	Group10.26:1745498-1749082	PBS20	IAPV20	OK	23.6284	46.352	0.972108	3.16655	5e-05	0.000135702	yes
XLOC_012675	XLOC_012675	GB42814	Group9.10:1697065-1703009	PBS20	IAPV20	OK	22.0964	43.3179	0.971151	3.0872	5e-05	0.000135702	yes
XLOC_009829	XLOC_009829	GB45648	Group5.20:473669-474622	PBS20	IAPV20	OK	53.6375	105.15	0.971141	2.64749	0.0001	0.000260599	yes
XLOC_012187	XLOC_012187	GB40399	Group8.6:489299-493737	PBS20	IAPV20	OK	33.4369	65.5268	0.970643	1.65542	0.00605	0.0114681	yes
XLOC_006110	XLOC_006110	GB49931	Group15.19:3965065-3973614	PBS20	IAPV20	OK	25.5776	50.1211	0.97054	1.7223	0.00445	0.00870106	yes
XLOC_005259	XLOC_005259	GB41626	Group14.15:911349-912489	PBS20	IAPV20	OK	33.6739	65.9838	0.970482	2.68391	5e-05	0.000135702	yes
XLOC_008729	XLOC_008729	GB53124	Group4.5:397319-403992	PBS20	IAPV20	OK	3.95872	7.74606	0.968428	1.45384	0.0176	0.0301193	yes
XLOC_012263	XLOC_012263	GB54540	Group8.7:894901-902583	PBS20	IAPV20	OK	14.3904	28.147	0.967873	2.22309	0.00055	0.00128194	yes
XLOC_006801	XLOC_006801	GB50731	Group2.11:1401845-1404240	PBS20	IAPV20	OK	16.727	32.7086	0.967492	2.55905	5e-05	0.000135702	yes
XLOC_012797	XLOC_012797	GB42726	Group9.10:704619-707137	PBS20	IAPV20	OK	79.4721	155.324	0.966763	3.27861	5e-05	0.000135702	yes
XLOC_009251	XLOC_009251	GB48621	Group5.12:1062171-1069698	PBS20	IAPV20	OK	36.9079	72.1101	0.966271	1.45107	0.01385	0.0243427	yes
XLOC_005950	XLOC_005950	GB50094	Group15.19:650955-661815	PBS20	IAPV20	OK	13.4566	26.2893	0.966164	1.37794	0.02085	0.0350243	yes
XLOC_011945	XLOC_011945	GB51421	Group8.4:157699-161462	PBS20	IAPV20	OK	33.1971	64.8367	0.965753	3.13202	5e-05	0.000135702	yes
XLOC_007861	XLOC_007861	GB51883	Group3.3:521520-524102	PBS20	IAPV20	OK	13.1188	25.6142	0.965307	2.4662	0.0001	0.000260599	yes
XLOC_010612	XLOC_010612	GB42964	Group6.28:325-4212	PBS20	IAPV20	OK	21.0406	41.0806	0.965284	2.72222	5e-05	0.000135702	yes
XLOC_009948	XLOC_009948	GB46745	Group5.9:173545-177929	PBS20	IAPV20	OK	11.3022	22.0576	0.964664	2.78617	5e-05	0.000135702	yes
XLOC_004584	XLOC_004584	GB48220	Group13.4:403037-406773	PBS20	IAPV20	OK	16.2997	31.786	0.96354	1.37777	0.02065	0.0347437	yes
XLOC_000729	XLOC_000729	GB46521	Group1.23:878978-881451	PBS20	IAPV20	OK	47.9465	93.4938	0.963445	3.0839	5e-05	0.000135702	yes
XLOC_014116	XLOC_014116	GB47161	GroupUn274:4-3277	PBS20	IAPV20	OK	49.6488	96.7809	0.962963	1.87211	0.0019	0.00401266	yes
XLOC_004349	XLOC_004349	GB47773	Group13.10:1073505-1075833	PBS20	IAPV20	OK	18.7592	36.5462	0.962122	1.40575	0.0231	0.0384096	yes
XLOC_011594	XLOC_011594	GB42564	Group7.9:406418-411127	PBS20	IAPV20	OK	15.0044	29.2207	0.961603	2.9777	5e-05	0.000135702	yes
XLOC_004512	XLOC_004512	GB54729	Group13.3:501241-503098	PBS20	IAPV20	OK	11.3359	22.0726	0.96136	2.27867	5e-05	0.000135702	yes
XLOC_007337	XLOC_007337	GB55408	Group2.19:1896558-1904590	PBS20	IAPV20	OK	14.0942	27.4394	0.961147	1.79006	0.005	0.00966891	yes
XLOC_004798	XLOC_004798	GB53848	Group13.9:306923-310957	PBS20	IAPV20	OK	9.83932	19.1557	0.961145	2.24034	0.0004	0.00095555	yes
XLOC_002607	XLOC_002607	GB48750	Group10.27:446580-450133	PBS20	IAPV20	OK	28.9735	56.3887	0.960672	3.06347	5e-05	0.000135702	yes
XLOC_005523	XLOC_005523	GB54661	Group15.10:112667-115492	PBS20	IAPV20	OK	26.1078	50.7969	0.96026	2.93627	5e-05	0.000135702	yes
XLOC_003038	XLOC_003038	GB45159	Group11.18:2654353-2657413	PBS20	IAPV20	OK	14.3331	27.8874	0.960259	2.16739	0.0005	0.0011755	yes
XLOC_014226	XLOC_014226	GB45569	GroupUn3:446409-448259	PBS20	IAPV20	OK	128.133	249.211	0.95973	3.27099	5e-05	0.000135702	yes
XLOC_006020	XLOC_006020	GB50024	Group15.19:2007628-2010652	PBS20	IAPV20	OK	18.7971	36.5404	0.95898	2.92856	5e-05	0.000135702	yes
XLOC_001804	XLOC_001804	GB54831	Group1.8:294264-298504	PBS20	IAPV20	OK	28.9418	56.2572	0.95888	2.36096	0.0001	0.000260599	yes
XLOC_006282	XLOC_006282	GB54365	Group16.2:232084-234569	PBS20	IAPV20	OK	22.7428	44.1925	0.95839	2.89785	5e-05	0.000135702	yes
XLOC_005494	XLOC_005494	GB54673	Group15.10:51123-63481	PBS20	IAPV20	OK	3.8192	7.42067	0.958279	2.25591	0.0003	0.000731766	yes
XLOC_002279	XLOC_002279	GB51033	Group10.26:132937-135601	PBS20	IAPV20	OK	15.1587	29.4503	0.958132	2.56446	0.0001	0.000260599	yes
XLOC_001616	XLOC_001616	GB53916	Group1.42:794179-802726	PBS20	IAPV20	OK	39.5115	76.761	0.9581	2.38807	5e-05	0.000135702	yes
XLOC_014952	XLOC_014952	GB42106	GroupUn51:152278-154948	PBS20	IAPV20	OK	51.2404	99.5207	0.957715	3.16987	5e-05	0.000135702	yes
XLOC_001465	XLOC_001465	GB54989	Group1.41:443489-456190	PBS20	IAPV20	OK	24.6464	47.8299	0.956536	1.57673	0.00825	0.0151775	yes
XLOC_005474	XLOC_005474	GB43551	Group14.9:1378493-1381891	PBS20	IAPV20	OK	50.5562	98.1032	0.956411	3.25942	5e-05	0.000135702	yes
XLOC_010476	XLOC_010476	GB41499	Group6.20:969093-975736	PBS20	IAPV20	OK	21.1426	41.0175	0.956086	1.93613	0.00095	0.00212202	yes
XLOC_007331	XLOC_007331	GB55416	Group2.19:1659539-1660682	PBS20	IAPV20	OK	16.0267	31.078	0.955418	1.33878	0.02495	0.0410684	yes
XLOC_012529	XLOC_012529	GB41809	Group8.9:513839-514602	PBS20	IAPV20	OK	27.579	53.4784	0.955387	1.75961	0.00385	0.00763644	yes
XLOC_010375	XLOC_010375	GB48565	Group6.16:14262-15291	PBS20	IAPV20	OK	50.7303	98.3644	0.955287	2.82254	5e-05	0.000135702	yes
XLOC_012406	XLOC_012406	GB43824	Group8.8:732319-737524	PBS20	IAPV20	OK	23.3347	45.2229	0.954575	2.48268	0.0001	0.000260599	yes
XLOC_008747	XLOC_008747	GB53143	Group4.5:1159635-1166541	PBS20	IAPV20	OK	12.0083	23.2594	0.953783	2.77097	5e-05	0.000135702	yes
XLOC_010366	XLOC_010366	GB48608	Group6.16:761610-841983	PBS20	IAPV20	OK	10.1746	19.6967	0.952985	2.66622	5e-05	0.000135702	yes
XLOC_004371	XLOC_004371	GB49902	Group13.12:316216-318105	PBS20	IAPV20	OK	57.4835	111.214	0.952125	2.76888	5e-05	0.000135702	yes
XLOC_001790	XLOC_001790	GB54845	Group1.8:13354-15620	PBS20	IAPV20	OK	9.81555	18.9771	0.951115	1.99216	0.00135	0.00293469	yes
XLOC_009560	XLOC_009560	GB47832	Group5.15:8375-12821	PBS20	IAPV20	OK	49.9262	96.5175	0.950995	3.11913	5e-05	0.000135702	yes
XLOC_000588	XLOC_000588	GB44764	Group1.22:12126-19937	PBS20	IAPV20	OK	62.0083	119.71	0.949008	2.6048	5e-05	0.000135702	yes
XLOC_008912	XLOC_008912	GB49527	Group4.6:816400-820767	PBS20	IAPV20	OK	22.0572	42.5792	0.948901	3.10691	5e-05	0.000135702	yes
XLOC_000156	XLOC_000156	GB40758	Group1.10:490752-515455	PBS20	IAPV20	OK	324.756	626.838	0.948736	2.13654	0.0004	0.00095555	yes
XLOC_008140	XLOC_008140	GB55835	Group3.8:1695310-1697584	PBS20	IAPV20	OK	23.57	45.4617	0.947701	2.53839	5e-05	0.000135702	yes
XLOC_006155	XLOC_006155	GB46217	Group15.5:382767-392741	PBS20	IAPV20	OK	37.8093	72.9117	0.947409	3.21657	5e-05	0.000135702	yes
XLOC_001363	XLOC_001363	GB51551	Group1.37:1498091-1510395	PBS20	IAPV20	OK	149.892	288.989	0.947089	3.20138	5e-05	0.000135702	yes
XLOC_000641	XLOC_000641	GB44756	Group1.22:59880-68823	PBS20	IAPV20	OK	17.0526	32.877	0.947085	2.7633	5e-05	0.000135702	yes
XLOC_006049	XLOC_006049	GB49995	Group15.19:2275981-2278779	PBS20	IAPV20	OK	15.5359	29.9515	0.947025	2.50609	0.0001	0.000260599	yes
XLOC_013639	XLOC_013639	GB45305	GroupUn160:12319-20368	PBS20	IAPV20	OK	9.68898	18.659	0.945458	2.31004	0.00025	0.000615499	yes
XLOC_005824	XLOC_005824	GB50186	Group15.19:1677669-1679692	PBS20	IAPV20	OK	15.177	29.2031	0.94423	2.45353	5e-05	0.000135702	yes
XLOC_001477	XLOC_001477	GB55002	Group1.41:847010-851345	PBS20	IAPV20	OK	3.67225	7.06557	0.944142	2.04033	0.00065	0.00149519	yes
XLOC_009351	XLOC_009351	GB44642	Group5.14:1955007-1958307	PBS20	IAPV20	OK	56.2419	108.107	0.942741	3.15443	5e-05	0.000135702	yes
XLOC_007995	XLOC_007995	GB46963	Group3.5:778619-783315	PBS20	IAPV20	OK	31.5194	60.5709	0.942384	3.17625	5e-05	0.000135702	yes
XLOC_003990	XLOC_003990	GB49337	Group12.16:189546-191554	PBS20	IAPV20	OK	91.4981	175.809	0.942197	3.2057	5e-05	0.000135702	yes
XLOC_001546	XLOC_001546	GB54910	Group1.41:993313-1001815	PBS20	IAPV20	OK	21.5258	41.359	0.942135	3.19145	5e-05	0.000135702	yes
XLOC_004827	XLOC_004827	GB49025	Group14.1:234335-239939	PBS20	IAPV20	OK	5.45499	10.4695	0.940546	1.99351	0.001	0.0022248	yes
XLOC_004387	XLOC_004387	GB49919	Group13.12:1141695-1145686	PBS20	IAPV20	OK	8.6841	16.6539	0.939408	2.58672	5e-05	0.000135702	yes
XLOC_011204	XLOC_011204	GB42458	Group7.21:54005-58956	PBS20	IAPV20	OK	4.08061	7.82515	0.939336	2.07025	0.00025	0.000615499	yes
XLOC_012023	XLOC_012023	GB41126	Group8.5:333427-344889	PBS20	IAPV20	OK	11.5425	22.1262	0.938806	2.78634	5e-05	0.000135702	yes
XLOC_014223	XLOC_014223	GB45566	GroupUn3:398903-411771	PBS20	IAPV20	OK	17.9979	34.4942	0.938521	2.27518	0.0001	0.000260599	yes
XLOC_009675	XLOC_009675	GB41292	Group5.18:547963-551221	PBS20	IAPV20	OK	11.091	21.251	0.938137	2.20038	0.00055	0.00128194	yes
XLOC_003205	XLOC_003205	GB45058	Group11.18:1251765-1254731	PBS20	IAPV20	OK	100.21	192	0.938077	1.46206	0.0122	0.0216592	yes
XLOC_009402	XLOC_009402	GB44694	Group5.14:2547033-2549451	PBS20	IAPV20	OK	12.7675	24.4532	0.937549	2.27968	0.00015	0.000381573	yes
XLOC_012071	XLOC_012071	GB40494	Group8.6:510786-512133	PBS20	IAPV20	OK	19.1798	36.7342	0.937537	1.85236	0.0015	0.00323263	yes
XLOC_011085	XLOC_011085	GB43302	Group7.17:116238-122872	PBS20	IAPV20	OK	202.278	387.336	0.937243	2.99472	5e-05	0.000135702	yes
XLOC_006252	XLOC_006252	GB40308	Group16.1:69501-71359	PBS20	IAPV20	OK	60.1034	115.089	0.937234	3.08617	5e-05	0.000135702	yes
XLOC_011298	XLOC_011298	GB44338	Group7.22:432438-437251	PBS20	IAPV20	OK	6.16125	11.7876	0.935981	2.27938	0.00025	0.000615499	yes
XLOC_003620	XLOC_003620	GB55193	Group11.6:52308-55961	PBS20	IAPV20	OK	17.8788	34.1712	0.934528	2.44529	5e-05	0.000135702	yes
XLOC_002187	XLOC_002187	GB54259	Group10.24:15-8865	PBS20	IAPV20	OK	50.8306	97.1415	0.93439	2.62317	5e-05	0.000135702	yes
XLOC_001276	XLOC_001276	GB48926	Group1.36:174020-180791	PBS20	IAPV20	OK	52.4601	100.254	0.934373	1.78398	0.0031	0.00625337	yes
XLOC_006039	XLOC_006039	GB50005	Group15.19:2198534-2203409	PBS20	IAPV20	OK	676.646	1292.85	0.934077	2.96583	5e-05	0.000135702	yes
XLOC_002526	XLOC_002526	GB50900	Group10.26:2351015-2353757	PBS20	IAPV20	OK	8.07785	15.4339	0.934063	1.71287	0.0057	0.0108807	yes
XLOC_010897	XLOC_010897	GB45337	Group6.37:789588-791704	PBS20	IAPV20	OK	23.9758	45.7967	0.933668	2.5121	5e-05	0.000135702	yes
XLOC_009509	XLOC_009509	GB44461	Group5.14:2079743-2082943	PBS20	IAPV20	OK	6.85176	13.0795	0.932755	1.30344	0.03035	0.0488555	yes
XLOC_002160	XLOC_002160	GB54269	Group10.24:88722-96195	PBS20	IAPV20	OK	17.498	33.3891	0.932184	3.00155	5e-05	0.000135702	yes
XLOC_012176	XLOC_012176	GB40412	Group8.6:347061-351019	PBS20	IAPV20	OK	2.25668	4.30443	0.931622	1.49032	0.0133	0.0234629	yes
XLOC_010175	XLOC_010175	GB52191	Group6.14:459762-464478	PBS20	IAPV20	OK	28.1578	53.6874	0.931048	3.03609	5e-05	0.000135702	yes
XLOC_004059	XLOC_004059	GB52061	Group12.17:822008-824053	PBS20	IAPV20	OK	29.6539	56.5183	0.930495	2.66145	5e-05	0.000135702	yes
XLOC_008413	XLOC_008413	GB44114	Group4.13:102500-105325	PBS20	IAPV20	OK	12.5765	23.9688	0.930422	2.58928	5e-05	0.000135702	yes
XLOC_004097	XLOC_004097	GB52100	Group12.17:2312986-2333606	PBS20	IAPV20	OK	1.76358	3.35675	0.928561	1.99128	0.00085	0.00191442	yes
XLOC_011571	XLOC_011571	GB42540	Group7.9:998-27810	PBS20	IAPV20	OK	7.11732	13.5445	0.928298	2.17078	0.00045	0.00106507	yes
XLOC_001380	XLOC_001380	GB51534	Group1.37:2336175-2339612	PBS20	IAPV20	OK	19.8333	37.7212	0.927449	2.22181	0.00035	0.000845039	yes
XLOC_003681	XLOC_003681	GB55185	Group11.6:52308-55961	PBS20	IAPV20	OK	12.9293	24.5741	0.926495	1.26457	0.0275	0.0447919	yes
XLOC_015030	XLOC_015030	GB49623	GroupUn56:18535-52637	PBS20	IAPV20	OK	37.581	71.4265	0.926457	2.71357	5e-05	0.000135702	yes
XLOC_004972	XLOC_004972	GB54131	Group14.13:543939-553097	PBS20	IAPV20	OK	19.305	36.6103	0.923277	2.94264	5e-05	0.000135702	yes
XLOC_003008	XLOC_003008	GB45127	Group11.18:1557385-1560873	PBS20	IAPV20	OK	32.2618	61.1733	0.923073	3.03619	5e-05	0.000135702	yes
XLOC_001714	XLOC_001714	GB53246	Group1.7:552145-555416	PBS20	IAPV20	OK	16.0721	30.4588	0.922301	1.64007	0.0062	0.0117313	yes
XLOC_003533	XLOC_003533	GB43089	Group11.20:811594-821787	PBS20	IAPV20	OK	12.4027	23.497	0.921822	2.08261	0.00075	0.00170212	yes
XLOC_002637	XLOC_002637	GB47333	Group10.28:51-3470	PBS20	IAPV20	OK	11.2461	21.3007	0.921478	2.01189	0.00115	0.00253475	yes
XLOC_000341	XLOC_000341	GB41075	Group1.17:621165-630504	PBS20	IAPV20	OK	21.5725	40.8473	0.921046	2.90645	5e-05	0.000135702	yes
XLOC_005120	XLOC_005120	GB52704	Group14.14:858966-861563	PBS20	IAPV20	OK	45.6417	86.3985	0.920654	3.05304	5e-05	0.000135702	yes
XLOC_000028	XLOC_000028	GB42193	Group1.1:1348275-1359457	PBS20	IAPV20	OK	44.4428	84.0929	0.920033	2.64038	5e-05	0.000135702	yes
XLOC_003238	XLOC_003238	GB45025	Group11.18:2253128-2254278	PBS20	IAPV20	OK	48.3058	91.3781	0.919652	2.70476	5e-05	0.000135702	yes
XLOC_015277	XLOC_015277	GB51431	GroupUn95:9361-15606	PBS20	IAPV20	OK	16.1842	30.6038	0.919126	1.32097	0.02655	0.0433935	yes
XLOC_001960	XLOC_001960	GB40592	Group10.19:116511-128374	PBS20	IAPV20	OK	46.0483	87.0161	0.918133	3.05606	5e-05	0.000135702	yes
XLOC_004284	XLOC_004284	GB55103	Group12.8:798218-827728	PBS20	IAPV20	OK	19.7323	37.277	0.917729	2.56617	5e-05	0.000135702	yes
XLOC_001601	XLOC_001601	GB53932	Group1.42:191915-195642	PBS20	IAPV20	OK	16.8565	31.841	0.917577	2.60417	5e-05	0.000135702	yes
XLOC_005334	XLOC_005334	GB43786	Group14.7:69050-81478	PBS20	IAPV20	OK	11.029	20.8169	0.916449	2.49489	5e-05	0.000135702	yes
XLOC_006836	XLOC_006836	GB43377	Group2.13:287599-291913	PBS20	IAPV20	OK	2.8743	5.42394	0.916132	1.51385	0.0105	0.0188956	yes
XLOC_009702	XLOC_009702	GB52315	Group5.2:1070202-1073752	PBS20	IAPV20	OK	59.492	112.106	0.914096	3.12215	5e-05	0.000135702	yes
XLOC_010568	XLOC_010568	GB52946	Group6.23:655945-658196	PBS20	IAPV20	OK	38.6382	72.7933	0.913777	2.40741	0.00015	0.000381573	yes
XLOC_007555	XLOC_007555	GB56004	Group3.1:9061-13166	PBS20	IAPV20	OK	13.4589	25.3529	0.91359	2.60765	5e-05	0.000135702	yes
XLOC_010781	XLOC_010781	GB45400	Group6.37:180826-185967	PBS20	IAPV20	OK	3.2502	6.11057	0.910777	1.38787	0.02135	0.0357882	yes
XLOC_010267	XLOC_010267	GB46069	Group6.15:357753-363553	PBS20	IAPV20	OK	43.7954	82.3177	0.910423	3.08762	5e-05	0.000135702	yes
XLOC_003202	XLOC_003202	GB45062	Group11.18:1150120-1194833	PBS20	IAPV20	OK	6.02639	11.3267	0.910361	1.65722	0.00565	0.0107961	yes
XLOC_001092	XLOC_001092	GB55333	Group1.32:367762-376345	PBS20	IAPV20	OK	16.7241	31.4274	0.910091	2.43596	5e-05	0.000135702	yes
XLOC_012588	XLOC_012588	GB45547	Group9.1:11481-33355	PBS20	IAPV20	OK	35.8806	67.3752	0.909015	2.58989	5e-05	0.000135702	yes
XLOC_010873	XLOC_010873	GB45362	Group6.37:424604-432281	PBS20	IAPV20	OK	13.3942	25.1496	0.908928	1.91301	0.00155	0.00333131	yes
XLOC_011319	XLOC_011319	GB44359	Group7.22:646007-653619	PBS20	IAPV20	OK	11.7703	22.083	0.90779	2.80821	5e-05	0.000135702	yes
XLOC_010885	XLOC_010885	GB45350	Group6.37:602486-605901	PBS20	IAPV20	OK	13.3694	25.067	0.906857	2.67494	5e-05	0.000135702	yes
XLOC_004774	XLOC_004774	GB40057	Group13.7:2130913-2155267	PBS20	IAPV20	OK	46.0026	86.2377	0.906603	2.77071	5e-05	0.000135702	yes
XLOC_005906	XLOC_005906	GB50269	Group15.19:3500384-3503503	PBS20	IAPV20	OK	18.0425	33.8209	0.906517	2.34248	0.0001	0.000260599	yes
XLOC_013261	XLOC_013261	GB44863	Group9.8:786050-790255	PBS20	IAPV20	OK	9.98906	18.7192	0.906096	2.43071	5e-05	0.000135702	yes
XLOC_004166	XLOC_004166	GB51984	Group12.17:2253022-2257187	PBS20	IAPV20	OK	12.7927	23.9647	0.905588	2.60717	5e-05	0.000135702	yes
XLOC_001038	XLOC_001038	GB50348	Group1.3:8343-13347	PBS20	IAPV20	OK	49.3522	92.4484	0.905532	2.62128	5e-05	0.000135702	yes
XLOC_007265	XLOC_007265	GB55486	Group2.19:239499-244273	PBS20	IAPV20	OK	7.83572	14.6757	0.905287	2.21027	0.0003	0.000731766	yes
[truncated: 3,914 more rows]

## Sheet: DEG 48h IAPV vs Dm immune 
Overlap with Drosophila melanogaster acute antiviral response genes from Xu et al.					0 - absent	1 - present			Bee gene ID OGS3.1
Flybase ID	Gene Symbol	Cdk9-Dependence	RNA Pol II (Rpb3)	NELF (NELF B)	DSIF (Spt5)	Short Reads	Bee gene ID OGS2	Bee gene	48h IAPV	Log fold
FBgn0053715	Msp-300	0	1	1	1	1	GB14970	CG33549	GB40006	1.56555
FBgn0032340	Ge-1	1	1	0	0	0	GB11279	CG6181	GB40017	0.953209
FBgn0032348	CG4751	0	0	0	0	1	GB14412	CG4751	GB40071	0.818329
FBgn0031745	CG8965	1	0	1	1	1	GB13425	CG8965	GB40126	-0.811338
FBgn0003396	shn	1	1	1	1	1	GB12724	CG7734	GB40251	1.23065
FBgn0030710	CG8924	1	1	1	1	1	GB16366	CG8924	GB40303	1.88429
FBgn0040397	CG3655	0	0	1	1	1	GB11088	CG3655	GB40343	1.00188
FBgn0015589	Apc	1	1	1	1	1	GB17140	CG1451	GB40348	-1.4942
FBgn0024985	CG11448	1	0	0	0	1	GB10813	CG11448	GB40358	2.31255
FBgn0040773	CG2249	1	1	0	0	0	GB17614	CG2249	GB40462	-0.927468
FBgn0028703	Nhe3	1	1	1	1	1	GB16112	CG11328	GB40578	3.14687
FBgn0004575	Syn	0	0	0	0	0	GB12564	CG3985	GB40626	-2.2836
FBgn0052133	CG32133	0	0	0	0	0	GB16921	CG32133	GB40741	0.613906
FBgn0034240	MESR4	1	1	1	1	1	GB12843	CG4903	GB40859	-2.11398
FBgn0005536	Mbs	0	1	1	1	1	GB15661	CG32156	GB41076	-0.992773
FBgn0011474	pr-set7	0	1	0	1	0	GB15777	CG3307	GB41135	2.99523
FBgn0011656	Mef2	1	1	1	1	1	GB14174	CG1429	GB41138	-0.73501
FBgn0020299	stumps	0	0	0	0	0	GB10564	CG31317	GB41282	-0.538203
FBgn0034400	CG15099	1	1	0	0	0	GB15062	CG15099	GB41287	-0.648699
FBgn0036451	CG9425	0	1	0	0	1	GB12802	CG9425	GB41378	-1.0138
FBgn0051064	CG31064	1	0	0	0	1	GB11250	CG31064	GB41401	2.70683
FBgn0023097	bon	1	1	1	1	1	GB19062	CG5206	GB41450	1.18432
FBgn0039920	CG11360	0	1	1	1	0	GB13823	CG11360	GB41523	-2.07307
FBgn0005386	ash1	0	1	1	0	1	GB12658	CG8887	GB41639	-1.50336
FBgn0000464	Lar	0	0	0	0	1	GB15344	CG10443	GB41645	-3.94294
FBgn0035111	CG16940	0	1	1	0	1	GB12193	CG16940	GB41692	-0.5198
FBgn0000578	ena	1	1	1	1	1	GB17061	CG15112	GB41703	-1.02231
FBgn0033920	Als	0	0	0	0	0	GB20133	CG8561	GB41723	-5.88386
FBgn0021760	chb	1	1	1	1	1	GB16396	CG32435	GB41739	2.22925
FBgn0051151	wge	0	1	0	0	1	GB11594	CG31151	GB41747	-2.94286
FBgn0052113	CG32113	1	0	0	0	1	GB16902	CG32113	GB41847	-1.55067
FBgn0023531	CG32809	1	0	0	0	1	GB19994	CG32809	GB41894	-0.855203
FBgn0051368	CG31368	0	0	0	0	0	GB19403	CG31368	GB42016	-1.39117
FBgn0035101	p130CAS	0	1	1	1	1	GB18435	CG1212	GB42156	-0.560302
FBgn0025800	Smox	1	1	0	0	1	GB19607	CG2262	GB42212	2.16669
FBgn0035720	CG10077	0	1	0	0	1	GB15283	CG10077	GB42279	2.0171
FBgn0003177	pyd	1	1	1	1	1	GB19524	CG31349	GB42401	-1.09588
FBgn0051122	CG31122	0	1	0	1	1	GB15105	CG31122	GB42429	1.46705
FBgn0024807	DIP1	0	1	0	1	1	GB10360	CG17686	GB42448	1.11622
FBgn0027598	CG31012	1	1	1	1	1	GB12421	CG31012	GB42478	1.00615
FBgn0036004	CG3654	1	0	0	0	0	GB13482	CG3654	GB42496	-0.466829
FBgn0052698	CG32698	0	0	0	0	0	GB17867	CG32698	GB42541	-2.16849
FBgn0034603	Glycogenin	1	1	1	0	1	GB16294	CG9480	GB42652	1.26438
FBgn0004852	Ac76E	0	0	1	1	1	GB15583	CG7978	GB42675	-1.82891
FBgn0021818	cnk	1	1	1	1	1	GB15659	CG6556	GB42716	-1.11362
FBgn0032305	CG6700	0	1	1	1	1	GB16064	CG6700	GB42840	-1.20941
FBgn0037338	Snm1	0	0	0	0	1	GB15982	CG10018	GB42861	1.05661
FBgn0031170	CG1718	0	0	0	0	0	GB12083	CG1718	GB42875	-0.956794
FBgn0030049	CG11265	1	0	0	0	0	GB15149	CG11265	GB42920	1.89182
FBgn0052030	Fhos	1	1	1	1	1	GB13180	CG32030	GB43054	-3.28511
FBgn0051536	Cdep	1	1	1	1	1	GB13815	CG31536	GB43111	-1.27692
FBgn0033062	CG7843	1	0	0	0	1	GB14624	CG7843	GB43113	-0.968535
FBgn0033757	muskelin	0	0	0	0	1	GB11415	CG8811	GB43213	3.42674
FBgn0000307	chif	1	1	1	1	0	GB15393	CG5813	GB43217	-1.75303
FBgn0031549	Spindly	1	0	0	0	0	GB12889	CG15415	GB43237	1.25347
FBgn0037963	Cad87A	1	0	0	0	0	GB18254	CG6977	GB43304	-1.38846
FBgn0000459	disco	1	1	1	0	0	GB14651	CG9908	GB43407	-4.43714
FBgn0000273	Pka-C1	1	1	1	1	1	GB17175	CG4379	GB43468	-1.21642
FBgn0034071	CG8405	0	0	0	0	0	GB15353	CG8405	GB43709	1.2915
FBgn0003416	sl	1	0	0	0	1	GB14618	CG4200	GB43730	0.823426
FBgn0035497	CG14995	1	1	1	1	1	GB15454	CG14995	GB43733	3.17136
FBgn0032681	CG10283	1	0	0	0	0	GB16436	CG10283	GB43872	0.589149
FBgn0061200	Nup153	1	1	1	1	1	GB11623	CG4453	GB43945	1.36575
FBgn0022800	Cad96Ca	1	0	0	0	0	GB11488	CG10244	GB43963	-2.05998
FBgn0032409	Ced-12	0	0	0	0	0	GB12569	CG5336	GB44082	0.810812
FBgn0000256	capu	1	0	0	0	1	GB10982	CG3399	GB44119	-2.23546
FBgn0027595	CG5629	1	0	0	0	0	GB14583	CG5629	GB44154	0.780848
FBgn0029881	CG3973	1	1	1	1	1	GB16235	CG3973	GB44254	-2.36583
FBgn0036988	CG5262	1	0	0	0	0	GB12539	CG5262	GB44312	3.42631
FBgn0033095	CG3409	1	1	1	1	1	GB10418	CG3409	GB44316	-3.15123
FBgn0000363	cpo	1	0	0	0	0	GB16271	CG31243	GB44336	-3.50033
FBgn0031799	Pez	0	1	1	1	0	GB12803	CG9493	GB44486	-0.77839
FBgn0037808	Bruce	1	0	1	0	1	GB15652	CG6303	GB44588	-1.81112
FBgn0004864	hop	1	1	0	0	1	GB16422	CG1594	GB44594	0.417373
FBgn0001169	H	1	0	0	0	0	GB17995	CG5460	GB44677	3.05129
FBgn0020620	RN-tre	0	1	1	1	1	GB14891	CG8085	GB44761	0.663492
FBgn0004652	fru	1	1	1	1	1	GB17617	CG14307	GB44836	1.66703
FBgn0001980	gft	0	0	0	0	0	GB16348	CG11861	GB44900	1.34901
FBgn0033166	CG11166	1	0	0	0	0	GB18187	CG11166	GB44930	1.97893
FBgn0043364	cbt	1	1	1	1	1	GB10114	CG4427	GB45040	3.6789
FBgn0034155	unc-104	1	0	0	0	0	GB11349	CG8566	GB45101	1.22287
FBgn0004924	Top1	1	1	1	1	1	GB15849	CG6146	GB45126	-1.09267
FBgn0037363	CG1347	0	1	1	1	1	GB20107	CG1347	GB45142	-2.91583
FBgn0004587	B52	1	1	1	1	1	GB15792	CG10851	GB45169	-1.39814
FBgn0033984	Lap1	1	0	0	0	0	GB16538	CG10255	GB45195	2.57294
FBgn0038953	CG18596	1	0	0	0	1	GB12548	CG18596	GB45355	-1.95055
FBgn0031850	Tsp	0	1	1	1	1	GB13833	CG11326	GB45378	1.58436
FBgn0011300	babo	0	1	1	1	1	GB11689	CG8224	GB45459	-2.25912
FBgn0000097	aop	1	1	1	1	1	GB17935	CG3166	GB45540	-0.825045
FBgn0004837	Su(H)	0	0	0	0	0	GB11411	CG3497	GB45655	2.74193
FBgn0000142	Asx	1	1	1	1	1	GB11002	CG8787	GB45679	2.26684
FBgn0003475	spir	1	1	1	1	1	GB14715	CG10076	GB45684	2.55071
FBgn0024277	trio	1	1	1	1	1	GB12436	CG18214	GB45813	-1.83916
FBgn0036317	CG10948	1	0	0	0	0	GB15229	CG10948	GB45827	-0.663876
FBgn0030109	CG12121	1	0	0	0	1	GB17313	CG12121	GB45856	0.652699
FBgn0015609	CadN	0	0	0	0	0	GB12853	CG7100	GB45971	-2.77141
FBgn0052138	CG32138	1	1	1	1	1	GB19462	CG32138	GB46114	1.87935
FBgn0082585	sprt	1	0	1	1	1	GB12363	CG30023	GB46151	-1.83713
FBgn0029903	pod1	1	1	0	0	1	GB19467	CG4532	GB46242	0.791506
FBgn0026179	siz	1	1	1	1	1	GB14817	CG32434	GB46260	#N/A
FBgn0003415	skd	0	1	1	1	1	GB17361	CG9936	GB46332	-1.53602
FBgn0033544	CG7220	1	0	0	0	1	GB13947	CG7220	GB46477	2.20018
FBgn0040068	vav	1	0	0	0	1	GB13170	CG7893	GB46539	-1.44619
FBgn0010051	Itp-r83A	0	1	1	1	1	GB11927	CG1063	GB46583	-1.61753
FBgn0053208	MICAL	0	1	1	1	1	GB11452	CG33208	GB46614	-1.85962
FBgn0005632	faf	0	1	0	0	1	GB10029	CG1945	GB46736	-1.24246
FBgn0032691	CG10414	0	0	0	0	0	GB10364	CG10414	GB46773	1.37577
FBgn0034032	CG8195	1	0	0	0	1	GB13618	CG8195	GB46790	2.75162
FBgn0034180	CG15609	1	1	1	1	1	GB19008	CG15609	GB46818	0.666424
FBgn0037654	CG11983	1	0	0	0	1	GB10263	CG11983	GB46917	1.22155
FBgn0031681	pgant5	1	0	1	1	0	GB18068	CG31651	GB46961	-1.28606
FBgn0034968	RpL12	0	1	0	1	1	GB19465	CG3195	GB46985	-0.974313
FBgn0030894	CG7192	1	1	1	1	1	GB13727	CG7192	GB47045	-0.865004
FBgn0003870	ttk	1	1	1	1	1	GB10751	CG1856	GB47059	-0.797453
FBgn0039623	CG1951	0	0	0	0	0	GB20109	CG1951	GB47184	2.66209
FBgn0030018	slpr	0	0	0	0	1	GB13522	CG2272	GB47208	1.62949
FBgn0003048	pcx	0	0	0	0	1	GB15537	CG3443	GB47308	-1.63733
FBgn0003321	sbr	0	1	0	0	1	GB19026	CG1664	GB47420	1.87596
FBgn0027885	Aac11	1	1	0	0	1	GB18734	CG6582	GB47554	1.45029
FBgn0000382	csw	1	1	1	1	1	GB10063	CG3954	GB47575	1.152
FBgn0038816	lrrk	0	0	0	0	0	GB18525	CG5483	GB47688	1.66614
FBgn0020510	Abi	0	1	0	0	1	GB16071	CG9749	GB47882	1.02335
FBgn0053197	mbl	1	1	1	1	1	GB13919	CG33197	GB48026	-1.80355
FBgn0026611	AGO1	1	1	1	1	1	GB12654	CG6671	GB48208	2.74305
FBgn0017558	Pdk	1	0	1	1	1	GB12360	CG8808	GB48251	2.51162
FBgn0037142	CG14562	1	0	0	0	0	GB16044	CG14562	GB48266	1.47375
FBgn0003277	RpII215	1	1	1	1	1	GB17142	CG1554	GB48305	1.954
FBgn0031857	CG11321	0	0	0	0	0	GB16174	CG11321	GB48355	-4.47996
FBgn0040271	Sulf1	1	1	1	1	1	GB17701	CG6725	GB48385	-1.91348
FBgn0050147	Hil	0	1	1	1	1	GB14063	CG30147	GB48425	-2.50296
FBgn0027291	l(1)G0156	0	1	1	1	1	GB19422	CG12233	GB48527	0.689849
FBgn0051961	CG31961	0	0	0	0	1	GB15119	CG31961	GB48565	1.01368
FBgn0026188	ps	1	1	1	1	1	GB12107	CG16765	GB48628	2.09973
FBgn0032363	CG6509	0	0	0	0	1	GB12298	CG6509	GB48789	-0.620882
FBgn0039164	CG5524	1	0	1	0	1	GB11194	CG5524	GB48821	-0.397668
FBgn0038344	CG5205	0	0	0	0	1	GB17221	CG5205	GB48825	-0.451169
FBgn0033784	CG13322	0	1	1	0	0	GB18342	CG13322	GB48827	3.3445
FBgn0031150	bves	1	1	0	0	1	GB19343	CG32513	GB48829	3.43278
FBgn0011224	heph	1	0	1	1	1	GB12758	CG31000	GB48840	-2.09775
FBgn0003310	S	1	1	1	1	1	GB13389	CG4385	GB48935	-2.48338
FBgn0004449	Ten-m	1	1	1	1	1	GB12554	CG5723	GB48972	-2.61787
FBgn0000063	ald	1	0	0	0	0	GB13795	CG7643	GB49084	1.52316
FBgn0032901	CG9339	0	1	1	1	1	GB12914	CG9339	GB49152	2.86511
FBgn0021764	sdk	1	1	1	1	1	GB14317	CG5227	GB49171	0.673701
FBgn0004551	Ca-P60A	1	1	0	0	1	GB17876	CG3725	GB49320	-2.75832
FBgn0037705	mura	1	1	1	1	1	GB12967	CG9381	GB49484	-1.26737
FBgn0050497	CG30497	1	1	1	1	1	GB15285	CG30497	GB49650	-2.37243
FBgn0038842	CG5630	0	0	1	1	1	GB16694	CG5630	GB49672	3.7387
FBgn0041203	LIMK1	0	0	0	0	1	GB16654	CG1848	GB49680	3.40158
FBgn0039560	CG5514	1	0	0	0	1	GB11593	CG5514	GB49701	-0.65104
FBgn0000283	Cp190	1	1	0	0	1	GB17743	CG6384	GB49841	0.630313
FBgn0033460	sec24	0	1	0	0	0	GB19737	CG1472	GB49941	2.31206
FBgn0083969	CG34133	1	0	0	0	1	GB14472	CG34133	GB49961	1.12551
FBgn0083962	CG34126	0	0	1	0	1	GB17882	CG34126	GB50359	1.52641
FBgn0015513	mbc	1	1	1	1	1	GB16498	CG10379	GB50535	0.600859
FBgn0038872	NELF-A	0	1	1	1	1	GB14429	CG5874	GB50554	1.42587
FBgn0033639	CG9003	0	0	1	0	0	GB18189	CG9003	GB50694	-1.11656
FBgn0029088	disp	0	0	0	0	1	GB13340	CG2019	GB50741	0.687611
FBgn0025802	Sbf	1	0	0	0	1	GB11070	CG6939	GB50853	0.582178
FBgn0010435	emp	0	0	0	0	1	GB19683	CG2727	GB50866	-3.53566
FBgn0011236	ken	0	1	1	1	1	GB18560	CG5575	GB50874	#N/A
FBgn0045035	tefu	0	1	1	1	1	GB10887	CG6535	GB50923	-2.11014
FBgn0083919	Zasp	1	0	0	0	0	GB13229	CG30084	GB50974	-0.664883
FBgn0003165	pum	1	1	1	1	1	GB10504	CG9755	GB51045	-1.89598
FBgn0020245	ttv	1	1	0	0	1	GB17343	CG10117	GB51062	1.07948
FBgn0000313	chp	1	0	0	0	1	GB11660	CG1744	GB51189	-0.531215
FBgn0051048	CG31048	1	1	1	1	1	GB19101	CG31048	GB51336	1.18015
FBgn0003435	sm	1	0	1	1	1	GB17210	CG9218	GB51622	-1.60333
FBgn0000119	arr	1	1	1	1	1	GB11226	CG5912	GB51660	0.664398
FBgn0050389	CG30389	1	0	1	1	1	GB12286	CG30389	GB51713	2.11753
FBgn0037379	CG10979	1	1	0	0	1	GB11802	CG10979	GB51721	0.721206
FBgn0005634	zip	0	1	1	1	1	GB18335	CG15792	GB51734	-0.98787
FBgn0011754	PhKgamma	0	1	0	0	1	GB14524	CG1830	GB51807	1.39849
FBgn0037336	CG2519	1	0	0	0	0	GB17172	CG2519	GB51852	0.560108
FBgn0034976	CG4049	0	0	0	0	1	GB15242	CG4049	GB51998	-1.14543
FBgn0032622	CG4841	1	0	0	0	1	GB14846	CG4841	GB52098	-1.39723
FBgn0037989	CG14741	0	0	0	0	1	GB18928	CG14741	GB52189	0.650418
FBgn0036930	fat2	1	0	0	0	0	GB11556	CG7749	GB52224	-2.48677
FBgn0033379	Mys45A	0	0	0	0	1	GB18390	CG8070	GB52261	-1.4771
FBgn0034786	CG13531	1	1	0	1	1	GB16160	CG13531	GB52417	-1.06651
FBgn0030869	Socs16D	1	1	0	0	1	GB13951	CG8146	GB52510	1.04872
FBgn0034951	CG3860	1	0	0	0	1	GB18628	CG3860	GB52517	1.36011
FBgn0034345	CG5174	0	1	0	0	1	GB13891	CG5174	GB52520	-0.374407
FBgn0032223	GATAd	0	1	0	0	1	GB18471	CG5034	GB52687	2.07397
FBgn0000581	E(Pc)	0	1	1	1	1	GB11158	CG7776	GB52797	-1.15919
FBgn0043884	mask	1	1	1	1	1	GB11408	CG33106	GB52985	-1.24288
FBgn0038826	CG17838	1	1	1	1	1	GB19429	CG17838	GB53039	-2.41875
FBgn0052108	CG32108	1	0	0	0	0	GB18044	CG32108	GB53066	-0.653668
FBgn0052210	CG32210	0	1	1	1	1	GB15271	CG32210	GB53140	-1.06097
FBgn0028550	A3-3	1	1	1	1	1	GB11753	CG11405	GB53401	3.10243
FBgn0029711	Usf	0	0	0	0	1	GB10984	CG17592	GB53417	1.06955
FBgn0050394	CG30394	0	1	1	1	1	GB18583	CG30394	GB53439	-1.81737
FBgn0039590	CG10011	1	1	1	1	1	GB19788	CG10011	GB53611	-0.493697
FBgn0038721	CG16718	1	1	1	1	1	GB10577	CG16718	GB53616	1.34711
FBgn0002872	mu2	0	0	0	0	0	GB18202	CG1960	GB53634	-0.811371
FBgn0011676	Nos	1	0	0	0	0	GB18010	CG6713	GB53651	1.77758
FBgn0010825	Gug	0	1	1	0	1	GB18685	CG6964	GB54092	-0.553721
FBgn0011206	bol	1	0	0	0	1	GB13749	CG4760	GB54094	2.04645
FBgn0026189	prominin-like	1	1	0	1	1	GB10227	CG7740	GB54145	0.931248
FBgn0003520	stau	1	1	0	1	0	GB13840	CG5753	GB54264	2.65801
FBgn0003731	Egfr	0	0	0	0	1	GB12207	CG10079	GB54477	-3.35766
FBgn0031216	CG11376	1	0	0	0	1	GB13405	CG11376	GB54530	0.718156
FBgn0039576	CG17856	0	0	0	0	0	GB11150	CG17856	GB54596	-0.602738
FBgn0042135	CG18812	1	1	1	1	1	GB12462	CG18812	GB54886	2.25727
FBgn0035106	rno	0	0	0	0	1	GB12139	CG7036	GB54914	-1.35707
FBgn0063485	Lasp	0	1	1	1	1	GB20094	CG3849	GB54934	1.67842
FBgn0033636	tou	1	1	0	0	1	GB16601	CG10897	GB54998	-3.17328
FBgn0024806	DIP2	0	0	0	0	1	GB12146	CG7020	GB55237	0.479243
FBgn0037659	CG11033	1	1	1	1	1	GB19015	CG11033	GB55352	2.84092
FBgn0025639	Suv4-20	0	1	1	1	1	GB19385	CG13363	GB55438	0.653417
FBgn0041188	Atx2	1	1	1	0	1	GB18802	CG5166	GB55453	0.974378
FBgn0001991	Ca-alpha1D	1	0	0	0	1	GB15412	CG4894	GB55481	-1.64537
FBgn0026869	Thd1	1	1	1	1	1	GB16620	CG1981	GB55527	-1.41344
FBgn0032120	CG33298	1	1	1	1	1	GB10030	CG33298	GB55574	-2.09638
FBgn0001337	Exp6	1	1	0	0	1	GB10195	CG3923	GB55700	0.462116
FBgn0020306	dom	1	1	1	1	1	GB10524	CG9696	GB55809	-1.62699
FBgn0011817	nmo	1	1	1	1	1	GB12339	CG7892	GB55855	-2.52115
FBgn0019968	Khc-73	0	1	1	1	1	GB16936	CG8183	GB55888	-1.38492
FBgn0035049	Mmp1	1	1	1	1	1	GB19151	CG4859	GB55889	2.73195

## Sheet: 48h IAPV DEG
test_id	gene_id	gene	locus	sample_1	sample_2	status	value_1	value_2	log2(fold_change)	test_stat	p_value	q_value	significant	flybase ortholog	OGS2	Gene name	funciton
XLOC_006852	XLOC_006852	GB46585	Group2.15:743388-744786	PBS48	IAPV48	OK	36984.6	21.9916	-10.7158	-19.478	5e-05	0.000130694	yes	#N/A		unknown function
XLOC_012917	XLOC_012917	GB42597	Group9.10:3752145-3753226	PBS48	IAPV48	OK	14940.9	10.5037	-10.4742	-14.6919	5e-05	0.000130694	yes	#N/A		LOC409002 cuticular protein
XLOC_006844	XLOC_006844	GB46591	Group2.15:750096-751530	PBS48	IAPV48	OK	26089.2	18.4107	-10.4687	-13.6299	5e-05	0.000130694	yes	#N/A		LOC725089 / cuticular protein
XLOC_005705	XLOC_005705	GB50613	Group15.14:1386620-1387918	PBS48	IAPV48	OK	1446.46	1.26428	-10.16	-8.11528	0.00385	0.00728393	yes	#N/A		unknown function
XLOC_005702	XLOC_005702	GB50610	Group15.14:1372429-1374546	PBS48	IAPV48	OK	2813.98	2.6574	-10.0484	-12.7699	5e-05	0.000130694	yes	#N/A		unknown function
XLOC_008725	XLOC_008725	GB53119	Group4.5:131738-132928	PBS48	IAPV48	OK	15580.2	14.9118	-10.029	-13.8835	5e-05	0.000130694	yes	#N/A		apidermin 2	cutical protein		Insect Biochem Mol Biol. 2007 Feb;37(2):128-34. Epub 2006 Nov 11.	Novel cuticular proteins revealed by the honey bee genome.	Kucharski R1, Maleszka J, Maleszka R.
XLOC_012749	XLOC_012749	GB42888	Group9.10:3721540-3725074	PBS48	IAPV48	OK	3984.66	4.28362	-9.86141	-11.241	5e-05	0.000130694	yes	#N/A	GB16755	unknown function
XLOC_015093	XLOC_015093	GB46817	GroupUn64:29811-37572	PBS48	IAPV48	OK	1103.55	1.28811	-9.74269	-8.01872	0.0022	0.00437402	yes	FBgn0053257	GB17885	unknown function
XLOC_008784	XLOC_008784	GB53110	Group4.5:164110-167676	PBS48	IAPV48	OK	3962.96	6.85241	-9.17575	-14.729	5e-05	0.000130694	yes	#N/A		nemy (no extended memory) protein / Alanine, aspartate and glutamate metabolism
XLOC_000453	XLOC_000453	GB47752	Group1.2:855462-865253	PBS48	IAPV48	OK	440.077	0.805786	-9.09314	-7.32899	0.0036	0.0068431	yes	#N/A		cytochrome P450 303A1
XLOC_007454	XLOC_007454	GB46297	Group2.5:176493-185626	PBS48	IAPV48	OK	2267.43	4.71964	-8.90816	-12.1912	5e-05	0.000130694	yes	#N/A	GB16211/GB30336	cuticular protein 14
XLOC_011732	XLOC_011732	GB48861	Group8.14:187762-190400	PBS48	IAPV48	OK	942.171	2.07617	-8.82592	-10.0665	5e-05	0.000130694	yes	FBgn0038819	GB11550	cutical protein involved in thoracic exoskeleton formation during the pupal-to-adult molt
XLOC_003950	XLOC_003950	GB49394	Group12.16:633960-642694	PBS48	IAPV48	OK	629.969	1.64467	-8.58134	-10.1759	5e-05	0.000130694	yes	#N/A	GB19265	laccase-21-like		oxidation-reduction process	chitin-based cuticle development
XLOC_013421	XLOC_013421	GB41015	GroupUn123:22621-27239	PBS48	IAPV48	OK	5507.6	14.8625	-8.53361	-9.78164	5e-05	0.000130694	yes	FBgn0029170
XLOC_009711	XLOC_009711	GB52324	Group5.2:1588347-1589789	PBS48	IAPV48	OK	11452.1	33.1988	-8.43027	-15.3443	5e-05	0.000130694	yes	#N/A
XLOC_002562	XLOC_002562	GB48794	Group10.27:359529-367729	PBS48	IAPV48	OK	1769.81	5.19459	-8.41237	-15.6347	5e-05	0.000130694	yes	#N/A
XLOC_004050	XLOC_004050	GB52052	Group12.17:658867-667158	PBS48	IAPV48	OK	155.656	0.483458	-8.33075	-6.15462	0.0205	0.0331096	yes	#N/A
XLOC_005665	XLOC_005665	GB50572	Group15.14:625622-627507	PBS48	IAPV48	OK	300.844	0.950755	-8.30572	-5.88444	0.02105	0.0338915	yes	FBgn0040279
XLOC_013339	XLOC_013339	GB47903	GroupUn11:32517-35049	PBS48	IAPV48	OK	868.799	2.78831	-8.28348	-5.48634	0.01875	0.0306683	yes	#N/A
XLOC_009100	XLOC_009100	GB44399	Group5.1:104573-106269	PBS48	IAPV48	OK	1088.07	3.50721	-8.27723	-10.1111	5e-05	0.000130694	yes	FBgn0050101
XLOC_003028	XLOC_003028	GB45149	Group11.18:2296263-2300013	PBS48	IAPV48	OK	229.318	0.748176	-8.25976	-6.20572	0.00835	0.0146846	yes	FBgn0032785
XLOC_007188	XLOC_007188	GB55612	Group2.19:2050198-2059652	PBS48	IAPV48	OK	129.153	0.427883	-8.23766	-6.20101	0.00385	0.00728393	yes	#N/A
XLOC_011415	XLOC_011415	GB48173	Group7.24:738946-740980	PBS48	IAPV48	OK	164.32	0.552537	-8.21622	-5.6193	0.02105	0.0338915	yes	FBgn0033158
XLOC_003875	XLOC_003875	GB40624	Group12.13:2202927-2209836	PBS48	IAPV48	OK	300.499	1.08317	-8.11596	-11.4182	5e-05	0.000130694	yes	FBgn0050437
XLOC_010429	XLOC_010429	GB45771	Group6.2:181991-186979	PBS48	IAPV48	OK	5061.8	21.2759	-7.89429	-11.2157	5e-05	0.000130694	yes	#N/A
XLOC_000547	XLOC_000547	GB45850	Group1.21:116038-117733	PBS48	IAPV48	OK	1658.35	7.00434	-7.88728	-12.106	5e-05	0.000130694	yes	#N/A
XLOC_007369	XLOC_007369	GB55375	Group2.19:2666654-2696444	PBS48	IAPV48	OK	26.6254	0.178274	-7.22256	-7.88224	5e-05	0.000130694	yes	#N/A
XLOC_011081	XLOC_011081	GB43298	Group7.17:60750-64398	PBS48	IAPV48	OK	511.678	3.46723	-7.20531	-9.88168	5e-05	0.000130694	yes	FBgn0034157
XLOC_011498	XLOC_011498	GB49689	Group7.5:287645-300173	PBS48	IAPV48	OK	95.7469	0.665576	-7.16848	-6.29307	0.0014	0.00289471	yes	#N/A
XLOC_007175	XLOC_007175	GB55599	Group2.19:1701958-1709038	PBS48	IAPV48	OK	150.453	1.05321	-7.15838	-5.37529	0.0231	0.0368589	yes	#N/A
XLOC_007823	XLOC_007823	GB50636	Group3.19:4658-7800	PBS48	IAPV48	OK	2164.4	15.2681	-7.14731	-14.3671	5e-05	0.000130694	yes	#N/A
XLOC_007349	XLOC_007349	GB55396	Group2.19:2006951-2029224	PBS48	IAPV48	OK	812.67	6.0437	-7.07109	-6.99765	5e-05	0.000130694	yes	FBgn0052694
XLOC_004587	XLOC_004587	GB48216	Group13.4:616000-630689	PBS48	IAPV48	OK	779.03	6.78967	-6.8422	-8.95247	5e-05	0.000130694	yes	#N/A
XLOC_001903	XLOC_001903	GB46386	Group10.14:197148-200794	PBS48	IAPV48	OK	78.9167	0.711728	-6.79286	-7.14065	5e-05	0.000130694	yes	#N/A
XLOC_005261	XLOC_005261	GB41624	Group14.15:939708-942531	PBS48	IAPV48	OK	1101.36	10.8953	-6.65943	-11.1786	5e-05	0.000130694	yes	FBgn0035845
XLOC_012141	XLOC_012141	GB40447	Group8.6:4392-8175	PBS48	IAPV48	OK	205.31	2.04568	-6.64908	-6.31127	0.0017	0.00346472	yes	#N/A
XLOC_010217	XLOC_010217	GB52161	Group6.14:543990-546490	PBS48	IAPV48	OK	281.523	2.85539	-6.62342	-8.71597	5e-05	0.000130694	yes	#N/A
XLOC_007443	XLOC_007443	GB46312	Group2.5:153923-159012	PBS48	IAPV48	OK	179.609	1.84021	-6.60885	-5.13645	0.03	0.0467255	yes	#N/A
XLOC_012933	XLOC_012933	GB42581	Group9.10:4287824-4289453	PBS48	IAPV48	OK	298.144	3.05777	-6.60739	-6.04341	0.0004	0.000916477	yes	#N/A
XLOC_010170	XLOC_010170	GB52186	Group6.14:345453-348866	PBS48	IAPV48	OK	68.5338	0.712153	-6.58848	-4.98229	0.0141	0.0236901	yes	#N/A
XLOC_006864	XLOC_006864	GB52447	Group2.17:79957-85461	PBS48	IAPV48	OK	75.2992	0.830179	-6.50307	-4.29214	0.01875	0.0306683	yes	FBgn0036780
XLOC_002070	XLOC_002070	GB48439	Group10.23:1124963-1127452	PBS48	IAPV48	OK	341.919	4.12567	-6.37288	-7.32497	5e-05	0.000130694	yes	#N/A
XLOC_003500	XLOC_003500	GB43123	Group11.20:464293-484139	PBS48	IAPV48	OK	73.2577	0.90325	-6.34171	-11.9058	5e-05	0.000130694	yes	#N/A
XLOC_004723	XLOC_004723	GB40165	Group13.7:2175220-2176317	PBS48	IAPV48	OK	901.096	11.143	-6.33748	-9.66831	5e-05	0.000130694	yes	FBgn0003065
XLOC_007744	XLOC_007744	GB41270	Group3.16:860536-878542	PBS48	IAPV48	OK	1205.88	14.9522	-6.33359	-16.0377	5e-05	0.000130694	yes	#N/A
XLOC_002309	XLOC_002309	GB51063	Group10.26:941001-984461	PBS48	IAPV48	OK	277.948	3.5795	-6.27892	-13.7117	5e-05	0.000130694	yes	FBgn0051973
XLOC_005657	XLOC_005657	GB50564	Group15.14:580713-581723	PBS48	IAPV48	OK	328.918	4.31033	-6.25379	-6.85021	5e-05	0.000130694	yes	#N/A
XLOC_012768	XLOC_012768	GB42907	Group9.10:4357978-4360292	PBS48	IAPV48	OK	348.459	4.78812	-6.18539	-7.89243	5e-05	0.000130694	yes	FBgn0039027
XLOC_013112	XLOC_013112	GB53319	Group9.12:1134022-1143533	PBS48	IAPV48	OK	40.1868	0.554833	-6.17852	-6.22816	0.00025	0.000594874	yes	#N/A
XLOC_011729	XLOC_011729	GB48858	Group8.14:156496-169758	PBS48	IAPV48	OK	232.319	3.22503	-6.17065	-14.7278	5e-05	0.000130694	yes	#N/A
XLOC_009594	XLOC_009594	GB41945	Group5.16:1375-7077	PBS48	IAPV48	OK	331.695	4.63181	-6.16214	-11.8865	5e-05	0.000130694	yes	#N/A
XLOC_001410	XLOC_001410	GB49275	Group1.40:359020-366825	PBS48	IAPV48	OK	58.0614	0.812205	-6.15959	-6.60773	5e-05	0.000130694	yes	FBgn0038840
XLOC_002458	XLOC_002458	GB50973	Group10.26:1105691-1115919	PBS48	IAPV48	OK	441.821	6.20078	-6.15487	-13.5293	5e-05	0.000130694	yes	FBgn0036044
XLOC_000913	XLOC_000913	GB47499	Group1.29:1119832-1170526	PBS48	IAPV48	OK	263.648	3.72628	-6.14473	-12.4343	5e-05	0.000130694	yes	FBgn0039123
XLOC_003761	XLOC_003761	GB53625	Group12.10:108357-116745	PBS48	IAPV48	OK	879.244	12.449	-6.14216	-11.389	5e-05	0.000130694	yes	FBgn0051997
XLOC_008721	XLOC_008721	GB54884	Group4.4:355626-400808	PBS48	IAPV48	OK	56.4823	0.846223	-6.06062	-13.5057	5e-05	0.000130694	yes	#N/A
XLOC_008994	XLOC_008994	GB50450	Group4.9:163287-169740	PBS48	IAPV48	OK	318.058	4.89844	-6.02082	-12.0805	5e-05	0.000130694	yes	#N/A
XLOC_004638	XLOC_004638	GB48007	Group13.6:163256-186288	PBS48	IAPV48	OK	107.838	1.75718	-5.93946	-11.5126	5e-05	0.000130694	yes	FBgn0034412
XLOC_011486	XLOC_011486	GB49708	Group7.5:382499-389236	PBS48	IAPV48	OK	82.8941	1.3567	-5.9331	-6.01365	5e-05	0.000130694	yes	#N/A
XLOC_011904	XLOC_011904	GB51653	Group8.21:803966-830227	PBS48	IAPV48	OK	447.496	7.42267	-5.91379	-15.7941	5e-05	0.000130694	yes	#N/A
XLOC_005193	XLOC_005193	GB41723	Group14.15:979273-984126	PBS48	IAPV48	OK	283.716	4.80469	-5.88386	-12.8699	5e-05	0.000130694	yes	FBgn0033920
XLOC_001356	XLOC_001356	GB51560	Group1.37:1293017-1297966	PBS48	IAPV48	OK	124.917	2.14943	-5.86087	-10.2789	5e-05	0.000130694	yes	#N/A
XLOC_002547	XLOC_002547	GB50874	Group10.26:2677426-2685226	PBS48	IAPV48	OK	50.2505	0.86973	-5.85243	-8.57421	5e-05	0.000130694	yes	#N/A
XLOC_009233	XLOC_009233	GB48639	Group5.12:24160-69290	PBS48	IAPV48	OK	19.2193	0.342973	-5.80831	-5.59739	5e-05	0.000130694	yes	#N/A
XLOC_011404	XLOC_011404	GB48161	Group7.24:514248-529723	PBS48	IAPV48	OK	131.048	2.37261	-5.78747	-13.1645	5e-05	0.000130694	yes	FBgn0034391
XLOC_001829	XLOC_001829	GB40944	Group1.9:28617-74445	PBS48	IAPV48	OK	249.346	4.58002	-5.76665	-12.7221	5e-05	0.000130694	yes	FBgn0034903
XLOC_010713	XLOC_010713	GB53524	Group6.32:702418-707028	PBS48	IAPV48	OK	118.987	2.21759	-5.74567	-4.8666	0.00415	0.00779419	yes	#N/A
XLOC_012920	XLOC_012920	GB42594	Group9.10:3792975-3799004	PBS48	IAPV48	OK	29.4721	0.552841	-5.73634	-3.9991	0.0092	0.0160484	yes	FBgn0036834
XLOC_000294	XLOC_000294	GB48967	Group1.15:847548-854519	PBS48	IAPV48	OK	12.7251	0.241788	-5.71779	-4.84006	0.00205	0.00410488	yes	#N/A
XLOC_011164	XLOC_011164	GB47948	Group7.19:260817-280617	PBS48	IAPV48	OK	51.4144	0.97949	-5.714	-8.03584	5e-05	0.000130694	yes	#N/A
XLOC_005260	XLOC_005260	GB41625	Group14.15:921928-937777	PBS48	IAPV48	OK	79.9174	1.55144	-5.68683	-8.46514	5e-05	0.000130694	yes	#N/A
XLOC_011165	XLOC_011165	GB47947	Group7.19:283837-298644	PBS48	IAPV48	OK	125.287	2.50291	-5.64549	-15.0225	5e-05	0.000130694	yes	#N/A
XLOC_003020	XLOC_003020	GB45141	Group11.18:1993494-2001628	PBS48	IAPV48	OK	69.4909	1.41264	-5.62036	-8.93074	5e-05	0.000130694	yes	FBgn0032129
XLOC_001446	XLOC_001446	GB54970	Group1.41:27756-30072	PBS48	IAPV48	OK	1979.71	40.2961	-5.61851	-14.1303	5e-05	0.000130694	yes	#N/A
XLOC_011166	XLOC_011166	GB47946	Group7.19:298810-316439	PBS48	IAPV48	OK	67.3816	1.38668	-5.60264	-11.8429	5e-05	0.000130694	yes	#N/A
XLOC_013342	XLOC_013342	GB47906	GroupUn11:87763-93657	PBS48	IAPV48	OK	2672.09	55.0663	-5.60065	-14.6686	5e-05	0.000130694	yes	FBgn0033728
XLOC_012563	XLOC_012563	GB41772	Group8.9:1139150-1147020	PBS48	IAPV48	OK	480.64	9.93385	-5.59646	-14.7963	5e-05	0.000130694	yes	FBgn0024989
XLOC_004195	XLOC_004195	GB47118	Group12.4:112457-133869	PBS48	IAPV48	OK	53.7448	1.16576	-5.52678	-9.34691	5e-05	0.000130694	yes	FBgn0038439
XLOC_008894	XLOC_008894	GB49545	Group4.6:402699-403585	PBS48	IAPV48	OK	408.527	8.88493	-5.52293	-6.8985	5e-05	0.000130694	yes	#N/A
XLOC_010721	XLOC_010721	GB53516	Group6.32:917503-924805	PBS48	IAPV48	OK	441.613	9.9636	-5.46997	-13.3223	5e-05	0.000130694	yes	FBgn0043792
XLOC_003031	XLOC_003031	GB45152	Group11.18:2368740-2381666	PBS48	IAPV48	OK	1095.04	25.1933	-5.44179	-14.8334	5e-05	0.000130694	yes	FBgn0036901
XLOC_005810	XLOC_005810	GB50171	Group15.19:1307929-1309078	PBS48	IAPV48	OK	136.617	3.16393	-5.43227	-6.25369	5e-05	0.000130694	yes	#N/A
XLOC_014591	XLOC_014591	GB51441	GroupUn41:34398-54397	PBS48	IAPV48	OK	350.219	8.4047	-5.38092	-13.2466	5e-05	0.000130694	yes	#N/A
XLOC_006863	XLOC_006863	GB52446	Group2.17:66631-77286	PBS48	IAPV48	OK	89.1825	2.17615	-5.35691	-7.60021	5e-05	0.000130694	yes	#N/A
XLOC_002074	XLOC_002074	GB48443	Group10.23:1142059-1148266	PBS48	IAPV48	OK	66.4752	1.63437	-5.34601	-8.05347	5e-05	0.000130694	yes	#N/A
XLOC_005655	XLOC_005655	GB50562	Group15.14:565478-568373	PBS48	IAPV48	OK	811.925	19.9774	-5.34491	-13.0909	5e-05	0.000130694	yes	#N/A
XLOC_008497	XLOC_008497	GB44199	Group4.13:1758484-1776206	PBS48	IAPV48	OK	22.7506	0.56746	-5.32524	-3.59289	0.03	0.0467255	yes	FBgn0052635
XLOC_005744	XLOC_005744	GB47938	Group15.16:215447-234284	PBS48	IAPV48	OK	61.3592	1.53636	-5.31969	-12.3458	5e-05	0.000130694	yes	FBgn0031879
XLOC_005736	XLOC_005736	GB50509	Group15.14:1316716-1320312	PBS48	IAPV48	OK	11.7575	0.299178	-5.29643	-3.46874	0.03	0.0467255	yes	#N/A
XLOC_011163	XLOC_011163	GB47949	Group7.19:247212-259153	PBS48	IAPV48	OK	129.456	3.35236	-5.27114	-10.4273	5e-05	0.000130694	yes	#N/A
XLOC_008995	XLOC_008995	GB50451	Group4.9:172095-174095	PBS48	IAPV48	OK	2869.81	74.7554	-5.26263	-13.2415	5e-05	0.000130694	yes	#N/A
XLOC_009595	XLOC_009595	GB41946	Group5.16:7297-13785	PBS48	IAPV48	OK	180.249	4.69678	-5.26218	-9.25851	5e-05	0.000130694	yes	FBgn0022770
XLOC_008355	XLOC_008355	GB49639	Group4.1:404541-416121	PBS48	IAPV48	OK	563.388	14.6944	-5.26079	-9.79665	5e-05	0.000130694	yes	FBgn0039648
XLOC_012770	XLOC_012770	GB42909	Group9.10:4365816-4366765	PBS48	IAPV48	OK	700.758	18.4625	-5.24625	-8.57456	5e-05	0.000130694	yes	#N/A
XLOC_011692	XLOC_011692	GB54818	Group8.12:210224-235357	PBS48	IAPV48	OK	138.929	3.66606	-5.24397	-11.2677	5e-05	0.000130694	yes	#N/A
XLOC_002816	XLOC_002816	GB49845	Group11.13:185397-215812	PBS48	IAPV48	OK	96.5695	2.57583	-5.22846	-11.8452	5e-05	0.000130694	yes	#N/A
XLOC_013086	XLOC_013086	GB53345	Group9.12:798402-809388	PBS48	IAPV48	OK	127.978	3.47757	-5.20167	-10.5408	5e-05	0.000130694	yes	#N/A
XLOC_001068	XLOC_001068	GB49726	Group1.30:146366-180346	PBS48	IAPV48	OK	55.6507	1.52399	-5.19048	-6.04298	5e-05	0.000130694	yes	#N/A
XLOC_012814	XLOC_012814	GB42704	Group9.10:1057813-1065492	PBS48	IAPV48	OK	241.544	6.66399	-5.17976	-9.83322	5e-05	0.000130694	yes	FBgn0037290
XLOC_006262	XLOC_006262	GB40306	Group16.1:1767-30831	PBS48	IAPV48	OK	236.33	6.57246	-5.16823	-4.52555	0.0006	0.00133188	yes	#N/A
XLOC_007773	XLOC_007773	GB41203	Group3.16:823562-829653	PBS48	IAPV48	OK	3841.19	107.306	-5.16176	-6.30701	5e-05	0.000130694	yes	FBgn0026077
XLOC_002456	XLOC_002456	GB50975	Group10.26:1079409-1081786	PBS48	IAPV48	OK	22.5016	0.632468	-5.15289	-3.65963	0.0231	0.0368589	yes	FBgn0083919
XLOC_011168	XLOC_011168	GB47944	Group7.19:323798-333048	PBS48	IAPV48	OK	29.9392	0.867004	-5.10986	-6.54977	5e-05	0.000130694	yes	#N/A
XLOC_000884	XLOC_000884	GB47470	Group1.29:445559-519500	PBS48	IAPV48	OK	6.67731	0.198857	-5.06946	-6.26905	5e-05	0.000130694	yes	#N/A
XLOC_011707	XLOC_011707	GB48065	Group8.13:226612-228737	PBS48	IAPV48	OK	171.408	5.1391	-5.05977	-5.05925	5e-05	0.000130694	yes	#N/A
XLOC_001301	XLOC_001301	GB51615	Group1.37:1236349-1249033	PBS48	IAPV48	OK	9.7016	0.29249	-5.05176	-4.1062	0.0022	0.00437402	yes	#N/A
XLOC_005398	XLOC_005398	GB43612	Group14.9:844379-851814	PBS48	IAPV48	OK	24.2905	0.734935	-5.04663	-4.85377	5e-05	0.000130694	yes	FBgn0030252
XLOC_008765	XLOC_008765	GB53163	Group4.5:1488384-1492681	PBS48	IAPV48	OK	37.4576	1.136	-5.04322	-6.14596	5e-05	0.000130694	yes	#N/A
XLOC_012562	XLOC_012562	GB41773	Group8.9:1116618-1127023	PBS48	IAPV48	OK	282.48	8.57811	-5.04135	-13.9396	5e-05	0.000130694	yes	FBgn0024989
XLOC_003030	XLOC_003030	GB45151	Group11.18:2344444-2349120	PBS48	IAPV48	OK	725.9	22.0715	-5.03951	-14.3373	5e-05	0.000130694	yes	FBgn0052209
XLOC_004207	XLOC_004207	GB40234	Group12.5:478122-494438	PBS48	IAPV48	OK	21.4319	0.652716	-5.03716	-4.84153	0.0014	0.00289471	yes	#N/A
XLOC_005708	XLOC_005708	GB50538	Group15.14:368417-375770	PBS48	IAPV48	OK	31.882	0.973762	-5.03303	-7.16855	5e-05	0.000130694	yes	FBgn0039005
XLOC_005660	XLOC_005660	GB50567	Group15.14:599588-600600	PBS48	IAPV48	OK	86.7717	2.66549	-5.02475	-4.94581	0.00545	0.0100084	yes	FBgn0037416
XLOC_012714	XLOC_012714	GB42853	Group9.10:2499147-2505449	PBS48	IAPV48	OK	15.9749	0.503205	-4.98852	-4.62693	0.0001	0.000251453	yes	FBgn0030747
XLOC_012665	XLOC_012665	GB42804	Group9.10:1206349-1223244	PBS48	IAPV48	OK	29.1965	0.928143	-4.9753	-8.6707	5e-05	0.000130694	yes	#N/A
XLOC_000107	XLOC_000107	GB40848	Group1.10:1119759-1121258	PBS48	IAPV48	OK	63.521	2.03262	-4.96582	-5.08349	0.0001	0.000251453	yes	#N/A
XLOC_009037	XLOC_009037	GB50441	Group4.9:31450-49243	PBS48	IAPV48	OK	22.9467	0.748677	-4.9378	-3.7455	0.00415	0.00779419	yes	#N/A
XLOC_010684	XLOC_010684	GB53574	Group6.32:810467-841431	PBS48	IAPV48	OK	342.685	11.2055	-4.93461	-9.88478	5e-05	0.000130694	yes	FBgn0052600
XLOC_004211	XLOC_004211	GB40240	Group12.5:575042-579030	PBS48	IAPV48	OK	2389.61	78.4361	-4.92911	-14.1097	5e-05	0.000130694	yes	FBgn0002773
XLOC_012762	XLOC_012762	GB42901	Group9.10:4312487-4320756	PBS48	IAPV48	OK	24.1507	0.798042	-4.91945	-5.18769	5e-05	0.000130694	yes	#N/A
XLOC_006065	XLOC_006065	GB49977	Group15.19:2540614-2609312	PBS48	IAPV48	OK	56.1205	1.87537	-4.90328	-10.2471	5e-05	0.000130694	yes	FBgn0039709
XLOC_009266	XLOC_009266	GB50295	Group5.13:336369-431279	PBS48	IAPV48	OK	88.2815	3.00567	-4.87635	-11.7878	5e-05	0.000130694	yes	#N/A
XLOC_011151	XLOC_011151	GB47977	Group7.19:357893-540207	PBS48	IAPV48	OK	130.341	4.4405	-4.87543	-5.98351	5e-05	0.000130694	yes	#N/A
XLOC_012844	XLOC_012844	GB42673	Group9.10:1782370-1793670	PBS48	IAPV48	OK	1028.6	35.2036	-4.86881	-11.5233	5e-05	0.000130694	yes	#N/A
XLOC_006304	XLOC_006304	GB54390	Group16.2:676447-686900	PBS48	IAPV48	OK	254.029	8.73931	-4.86133	-6.11078	5e-05	0.000130694	yes	#N/A
XLOC_011905	XLOC_011905	GB51652	Group8.21:831460-836485	PBS48	IAPV48	OK	76.3581	2.64744	-4.85011	-5.39257	5e-05	0.000130694	yes	#N/A
XLOC_009823	XLOC_009823	GB45654	Group5.20:425947-430692	PBS48	IAPV48	OK	229.33	7.97385	-4.84601	-11.037	5e-05	0.000130694	yes	FBgn0030932
XLOC_007056	XLOC_007056	GB49778	Group2.18:110188-236021	PBS48	IAPV48	OK	9.87204	0.344048	-4.84267	-5.47882	5e-05	0.000130694	yes	#N/A
XLOC_013080	XLOC_013080	GB53351	Group9.12:764056-768198	PBS48	IAPV48	OK	33.9567	1.18962	-4.83513	-4.37656	0.0004	0.000916477	yes	FBgn0050438
XLOC_000098	XLOC_000098	GB40837	Group1.10:1037679-1042109	PBS48	IAPV48	OK	340.598	12.0451	-4.82155	-11.6529	5e-05	0.000130694	yes	FBgn0037323
XLOC_003833	XLOC_003833	GB40703	Group12.13:2405016-2421983	PBS48	IAPV48	OK	84.9299	3.02539	-4.81108	-11.727	5e-05	0.000130694	yes	FBgn0036715
XLOC_007187	XLOC_007187	GB55611	Group2.19:2038628-2042446	PBS48	IAPV48	OK	8.98161	0.320111	-4.81033	-3.00163	0.01895	0.0309135	yes	#N/A
XLOC_005741	XLOC_005741	GB47934	Group15.16:9408-30122	PBS48	IAPV48	OK	173.729	6.38611	-4.76576	-5.74653	0.0001	0.000251453	yes	FBgn0039161
XLOC_007123	XLOC_007123	GB55547	Group2.19:575064-579322	PBS48	IAPV48	OK	999.198	36.873	-4.76013	-6.56005	5e-05	0.000130694	yes	#N/A
XLOC_012881	XLOC_012881	GB42635	Group9.10:2454208-2456175	PBS48	IAPV48	OK	24.909	0.923252	-4.7538	-3.30515	0.02095	0.0337716	yes	#N/A
XLOC_000518	XLOC_000518	GB45860	Group1.21:266263-270374	PBS48	IAPV48	OK	83.228	3.10338	-4.74516	-8.11401	5e-05	0.000130694	yes	#N/A
XLOC_007122	XLOC_007122	GB55546	Group2.19:559865-563088	PBS48	IAPV48	OK	57.4406	2.14189	-4.74512	-6.71958	5e-05	0.000130694	yes	#N/A
XLOC_012877	XLOC_012877	GB42639	Group9.10:2425937-2429750	PBS48	IAPV48	OK	108.182	4.044	-4.74154	-4.43535	0.00835	0.0146846	yes	FBgn0039197
XLOC_012745	XLOC_012745	GB42884	Group9.10:3348195-3406655	PBS48	IAPV48	OK	14.4405	0.540133	-4.74066	-5.09144	5e-05	0.000130694	yes	#N/A
XLOC_012771	XLOC_012771	GB42910	Group9.10:4372077-4372868	PBS48	IAPV48	OK	153.942	5.79229	-4.73211	-5.93082	0.0072	0.0128427	yes	#N/A
XLOC_007364	XLOC_007364	GB55380	Group2.19:2424900-2477777	PBS48	IAPV48	OK	25.284	0.969824	-4.70436	-5.23111	5e-05	0.000130694	yes	FBgn0039420
XLOC_006732	XLOC_006732	GB50827	Group2.11:1116120-1130674	PBS48	IAPV48	OK	17.7868	0.685065	-4.69842	-5.23465	5e-05	0.000130694	yes	#N/A
XLOC_005264	XLOC_005264	GB41621	Group14.15:958535-959824	PBS48	IAPV48	OK	25.671	0.991431	-4.69448	-3.31821	0.01895	0.0309135	yes	#N/A
XLOC_010473	XLOC_010473	GB41495	Group6.20:887829-891880	PBS48	IAPV48	OK	40.3127	1.57208	-4.68048	-6.19286	5e-05	0.000130694	yes	FBgn0038181
XLOC_002220	XLOC_002220	GB54226	Group10.24:944070-970653	PBS48	IAPV48	OK	19.5361	0.771352	-4.66261	-6.46281	5e-05	0.000130694	yes	#N/A
XLOC_011215	XLOC_011215	GB42469	Group7.21:1079986-1090999	PBS48	IAPV48	OK	18.222	0.723394	-4.65476	-4.82144	5e-05	0.000130694	yes	#N/A
XLOC_004334	XLOC_004334	GB47788	Group13.10:72689-340991	PBS48	IAPV48	OK	10.6798	0.4248	-4.65196	-3.61475	0.00355	0.00675916	yes	FBgn0033288
XLOC_008540	XLOC_008540	GB44091	Group4.13:208965-250373	PBS48	IAPV48	OK	192.2	7.75574	-4.6312	-12.6273	5e-05	0.000130694	yes	#N/A
XLOC_010079	XLOC_010079	GB51214	Group6.1:285400-300957	PBS48	IAPV48	OK	806.879	32.6159	-4.62871	-13.8883	5e-05	0.000130694	yes	#N/A
XLOC_008177	XLOC_008177	GB55781	Group3.8:940796-1031043	PBS48	IAPV48	OK	27.2693	1.11011	-4.6185	-14.2114	5e-05	0.000130694	yes	FBgn0053196
XLOC_000492	XLOC_000492	GB47669	Group1.2:687987-716968	PBS48	IAPV48	OK	1092.73	44.744	-4.61009	-12.3775	5e-05	0.000130694	yes	#N/A
XLOC_005397	XLOC_005397	GB43611	Group14.9:827724-843745	PBS48	IAPV48	OK	13.9613	0.572932	-4.60693	-6.08201	5e-05	0.000130694	yes	#N/A
XLOC_005263	XLOC_005263	GB41622	Group14.15:954645-957232	PBS48	IAPV48	OK	50.7907	2.10184	-4.59484	-4.33533	0.0004	0.000916477	yes	#N/A
XLOC_005566	XLOC_005566	GB49476	Group15.13:89403-100620	PBS48	IAPV48	OK	12.3683	0.514883	-4.58626	-3.98812	0.0006	0.00133188	yes	FBgn0034660
XLOC_004126	XLOC_004126	GB52025	Group12.17:246707-263989	PBS48	IAPV48	OK	168.983	7.06727	-4.57958	-11.8645	5e-05	0.000130694	yes	#N/A
XLOC_005102	XLOC_005102	GB52723	Group14.14:233074-251337	PBS48	IAPV48	OK	65.5786	2.75252	-4.5744	-8.54968	5e-05	0.000130694	yes	#N/A
XLOC_009427	XLOC_009427	GB44548	Group5.14:307722-316594	PBS48	IAPV48	OK	35.9253	1.51078	-4.57163	-5.65729	5e-05	0.000130694	yes	#N/A
XLOC_001923	XLOC_001923	GB55879	Group10.17:55690-71401	PBS48	IAPV48	OK	12.7586	0.539757	-4.56301	-4.89469	5e-05	0.000130694	yes	#N/A
XLOC_009786	XLOC_009786	GB45732	Group5.20:521907-533903	PBS48	IAPV48	OK	96.1611	4.11402	-4.54683	-12.236	5e-05	0.000130694	yes	#N/A
XLOC_011605	XLOC_011605	GB42533	Group7.9:300671-302974	PBS48	IAPV48	OK	92.4185	3.98007	-4.53731	-4.14684	0.00495	0.00917206	yes	FBgn0040056
XLOC_008630	XLOC_008630	GB53006	Group4.16:17604-19488	PBS48	IAPV48	OK	24.5297	1.06769	-4.52196	-4.40645	0.0003	0.00070551	yes	#N/A
XLOC_007239	XLOC_007239	GB55664	Group2.19:3630692-3639676	PBS48	IAPV48	OK	21.0577	0.926103	-4.50703	-4.81593	5e-05	0.000130694	yes	#N/A
XLOC_010444	XLOC_010444	GB45763	Group6.2:446571-448603	PBS48	IAPV48	OK	489.152	21.6579	-4.49732	-11.7855	5e-05	0.000130694	yes	#N/A
XLOC_007191	XLOC_007191	GB55615	Group2.19:2071983-2074811	PBS48	IAPV48	OK	417.353	18.486	-4.49676	-10.0952	5e-05	0.000130694	yes	#N/A
XLOC_001193	XLOC_001193	GB42206	Group1.34:312523-317184	PBS48	IAPV48	OK	108.461	4.80939	-4.49518	-9.10548	5e-05	0.000130694	yes	#N/A
XLOC_005200	XLOC_005200	GB41730	Group14.15:1236033-1240543	PBS48	IAPV48	OK	33.8699	1.51179	-4.48567	-5.04329	5e-05	0.000130694	yes	#N/A
XLOC_005809	XLOC_005809	GB50170	Group15.19:1293290-1307739	PBS48	IAPV48	OK	44.1278	1.97362	-4.48277	-6.28854	5e-05	0.000130694	yes	#N/A
XLOC_002126	XLOC_002126	GB48355	Group10.23:736988-782224	PBS48	IAPV48	OK	32.167	1.44148	-4.47996	-7.62251	5e-05	0.000130694	yes	#N/A
XLOC_006044	XLOC_006044	GB50000	Group15.19:2235607-2243862	PBS48	IAPV48	OK	384.335	17.247	-4.47795	-10.2447	5e-05	0.000130694	yes	#N/A
XLOC_004646	XLOC_004646	GB48003	Group13.6:127946-138645	PBS48	IAPV48	OK	80.1838	3.60099	-4.47684	-7.12055	5e-05	0.000130694	yes	#N/A
XLOC_001415	XLOC_001415	GB49280	Group1.40:494726-503668	PBS48	IAPV48	OK	21.4103	0.968291	-4.46672	-5.6453	5e-05	0.000130694	yes	#N/A
XLOC_011612	XLOC_011612	GB42524	Group7.9:416811-547007	PBS48	IAPV48	OK	314.573	14.2282	-4.46657	-5.64504	0.01715	0.0283214	yes	#N/A
XLOC_009417	XLOC_009417	GB44709	Group5.14:2671984-2696920	PBS48	IAPV48	OK	29.7211	1.34674	-4.46394	-7.68001	5e-05	0.000130694	yes	#N/A
XLOC_010650	XLOC_010650	GB43407	Group6.31:117922-154123	PBS48	IAPV48	OK	5.85513	0.270286	-4.43714	-3.6459	0.00175	0.00355333	yes	#N/A
XLOC_012625	XLOC_012625	GB42763	Group9.10:459991-466641	PBS48	IAPV48	OK	35.1962	1.63513	-4.42794	-7.33361	5e-05	0.000130694	yes	#N/A
XLOC_001203	XLOC_001203	GB42196	Group1.34:796300-809836	PBS48	IAPV48	OK	40.959	1.92063	-4.41453	-8.27334	5e-05	0.000130694	yes	FBgn0032252
XLOC_006667	XLOC_006667	GB45927	Group16.8:651807-660277	PBS48	IAPV48	OK	40.7544	1.91882	-4.40866	-8.97653	5e-05	0.000130694	yes	FBgn0038735
XLOC_009267	XLOC_009267	GB50294	Group5.13:481732-487366	PBS48	IAPV48	OK	31.8191	1.52127	-4.38655	-6.57335	5e-05	0.000130694	yes	#N/A
XLOC_008932	XLOC_008932	GB55929	Group4.7:43089-61070	PBS48	IAPV48	OK	57.1306	2.75266	-4.37536	-11.0364	5e-05	0.000130694	yes	#N/A
XLOC_011636	XLOC_011636	GB47876	Group8.1:74830-148438	PBS48	IAPV48	OK	35.1972	1.70643	-4.36641	-8.26899	5e-05	0.000130694	yes	#N/A
XLOC_003704	XLOC_003704	GB55158	Group11.6:1050588-1059138	PBS48	IAPV48	OK	60.6064	2.95787	-4.35684	-3.05762	0.01835	0.0301151	yes	#N/A
XLOC_006702	XLOC_006702	GB50795	Group2.11:545325-597608	PBS48	IAPV48	OK	39.8019	1.95289	-4.34915	-8.49108	5e-05	0.000130694	yes	#N/A
XLOC_008542	XLOC_008542	GB44089	Group4.13:286971-296722	PBS48	IAPV48	OK	72.7104	3.58462	-4.34227	-6.35895	5e-05	0.000130694	yes	#N/A
XLOC_011390	XLOC_011390	GB48147	Group7.24:390414-393921	PBS48	IAPV48	OK	57.6937	2.85592	-4.33638	-6.82584	5e-05	0.000130694	yes	#N/A
XLOC_005116	XLOC_005116	GB52708	Group14.14:593157-629511	PBS48	IAPV48	OK	25.2096	1.24798	-4.3363	-8.72583	5e-05	0.000130694	yes	#N/A
XLOC_006249	XLOC_006249	GB54417	Group15.9:321592-325774	PBS48	IAPV48	OK	22.0868	1.10375	-4.3227	-3.97184	0.00065	0.00143325	yes	#N/A
XLOC_010725	XLOC_010725	GB53512	Group6.32:982830-1018286	PBS48	IAPV48	OK	92.185	4.63961	-4.31246	-5.00856	5e-05	0.000130694	yes	#N/A
XLOC_005320	XLOC_005320	GB48474	Group14.5:267154-294352	PBS48	IAPV48	OK	369.538	18.6163	-4.31108	-13.1577	5e-05	0.000130694	yes	FBgn0035398
XLOC_000601	XLOC_000601	GB44777	Group1.22:201537-210623	PBS48	IAPV48	OK	623.592	31.6397	-4.30079	-7.6583	5e-05	0.000130694	yes	FBgn0032299
XLOC_011150	XLOC_011150	GB47976	Group7.19:338606-353593	PBS48	IAPV48	OK	88.4632	4.50516	-4.29543	-10.1883	5e-05	0.000130694	yes	FBgn0035308
XLOC_005654	XLOC_005654	GB50561	Group15.14:557175-560439	PBS48	IAPV48	OK	29.1644	1.4862	-4.2945	-5.86709	5e-05	0.000130694	yes	#N/A
XLOC_005388	XLOC_005388	GB43602	Group14.9:384379-419472	PBS48	IAPV48	OK	31.4938	1.61072	-4.28929	-6.81647	5e-05	0.000130694	yes	FBgn0052082
XLOC_011269	XLOC_011269	GB42428	Group7.21:1216837-1219603	PBS48	IAPV48	OK	60.4165	3.10514	-4.28221	-6.97191	5e-05	0.000130694	yes	FBgn0038407
XLOC_012880	XLOC_012880	GB42636	Group9.10:2448407-2451979	PBS48	IAPV48	OK	26.1842	1.3499	-4.27777	-2.99326	0.00675	0.0121288	yes	FBgn0037940
XLOC_012907	XLOC_012907	GB42607	Group9.10:2993616-2995336	PBS48	IAPV48	OK	35.4749	1.84575	-4.26452	-4.27701	0.0003	0.00070551	yes	#N/A
XLOC_004633	XLOC_004633	GB50650	Group13.5:584862-592181	PBS48	IAPV48	OK	33.173	1.73141	-4.25999	-7.04541	5e-05	0.000130694	yes	#N/A
XLOC_001411	XLOC_001411	GB49276	Group1.40:438715-447375	PBS48	IAPV48	OK	27.3114	1.43137	-4.25403	-6.78553	5e-05	0.000130694	yes	#N/A
XLOC_001661	XLOC_001661	GB42303	Group1.43:551932-599306	PBS48	IAPV48	OK	32.0747	1.68132	-4.25377	-5.26687	5e-05	0.000130694	yes	FBgn0052816
XLOC_004612	XLOC_004612	GB50672	Group13.5:52128-75115	PBS48	IAPV48	OK	379.81	20.4537	-4.21484	-13.1855	5e-05	0.000130694	yes	FBgn0038477
XLOC_012143	XLOC_012143	GB40445	Group8.6:27491-29982	PBS48	IAPV48	OK	1274.34	69.2596	-4.20159	-3.92022	5e-05	0.000130694	yes	FBgn0031918
XLOC_007194	XLOC_007194	GB55618	Group2.19:2133696-2180980	PBS48	IAPV48	OK	6.86615	0.373704	-4.19953	-4.16702	0.00025	0.000594874	yes	#N/A
XLOC_012916	XLOC_012916	GB42598	Group9.10:3743812-3745651	PBS48	IAPV48	OK	41.2441	2.25214	-4.19482	-3.80394	0.0004	0.000916477	yes	#N/A
XLOC_010575	XLOC_010575	GB52955	Group6.23:1213650-1254823	PBS48	IAPV48	OK	62.1107	3.42344	-4.18132	-7.00445	5e-05	0.000130694	yes	FBgn0051559
XLOC_006037	XLOC_006037	GB50007	Group15.19:2188524-2191048	PBS48	IAPV48	OK	57.8381	3.18887	-4.1809	-6.25867	5e-05	0.000130694	yes	#N/A
XLOC_007652	XLOC_007652	GB49149	Group3.14:733682-916301	PBS48	IAPV48	OK	4.6934	0.26018	-4.17305	-3.96187	5e-05	0.000130694	yes	#N/A
XLOC_010034	XLOC_010034	GB46705	Group5.9:864039-899966	PBS48	IAPV48	OK	51.9888	2.89078	-4.16867	-10.595	5e-05	0.000130694	yes	#N/A
XLOC_004658	XLOC_004658	GB47990	Group13.6:289129-292273	PBS48	IAPV48	OK	202.259	11.2515	-4.16801	-6.97706	5e-05	0.000130694	yes	#N/A
XLOC_006902	XLOC_006902	GB52493	Group2.17:1057216-1060079	PBS48	IAPV48	OK	2040.94	114.18	-4.15986	-13.1719	5e-05	0.000130694	yes	FBgn0038248
XLOC_010150	XLOC_010150	GB43053	Group6.12:16162-305977	PBS48	IAPV48	OK	370.836	20.7935	-4.15657	-9.55005	5e-05	0.000130694	yes	#N/A
XLOC_006607	XLOC_006607	GB45609	Group16.6:136525-142449	PBS48	IAPV48	OK	123.041	6.92374	-4.15144	-9.20719	5e-05	0.000130694	yes	#N/A
XLOC_012631	XLOC_012631	GB42769	Group9.10:714643-720519	PBS48	IAPV48	OK	542.853	30.6705	-4.14564	-11.5309	5e-05	0.000130694	yes	FBgn0038405
XLOC_003019	XLOC_003019	GB45140	Group11.18:1958355-1990831	PBS48	IAPV48	OK	11.1595	0.63207	-4.14204	-5.69486	5e-05	0.000130694	yes	FBgn0032129
XLOC_008495	XLOC_008495	GB44197	Group4.13:1583994-1694890	PBS48	IAPV48	OK	11.6183	0.660882	-4.13586	-5.90983	5e-05	0.000130694	yes	FBgn0031955
XLOC_005118	XLOC_005118	GB52706	Group14.14:832358-835748	PBS48	IAPV48	OK	21.1879	1.20725	-4.13345	-3.41043	0.0076	0.013486	yes	#N/A
XLOC_012488	XLOC_012488	GB41904	Group8.9:1395854-1399478	PBS48	IAPV48	OK	71.0131	4.0686	-4.12548	-7.78197	5e-05	0.000130694	yes	FBgn0031656
XLOC_005198	XLOC_005198	GB41728	Group14.15:1208679-1223352	PBS48	IAPV48	OK	34.3306	1.98312	-4.11365	-3.08067	0.02105	0.0338915	yes	#N/A
XLOC_008993	XLOC_008993	GB50449	Group4.9:156556-160541	PBS48	IAPV48	OK	151.725	8.83547	-4.10201	-9.41637	5e-05	0.000130694	yes	#N/A
XLOC_008677	XLOC_008677	GB52997	Group4.16:526124-546370	PBS48	IAPV48	OK	70.8248	4.146	-4.09446	-8.61661	5e-05	0.000130694	yes	#N/A
XLOC_005658	XLOC_005658	GB50565	Group15.14:587512-589282	PBS48	IAPV48	OK	408.135	23.9928	-4.08837	-8.78966	5e-05	0.000130694	yes	FBgn0037414
XLOC_004177	XLOC_004177	GB51967	Group12.17:2695236-2780993	PBS48	IAPV48	OK	42.1157	2.49399	-4.07783	-6.32213	5e-05	0.000130694	yes	#N/A
XLOC_001942	XLOC_001942	GB43367	Group10.18:52600-54866	PBS48	IAPV48	OK	11.8638	0.705146	-4.0725	-2.6087	0.01875	0.0306683	yes	#N/A
XLOC_009472	XLOC_009472	GB44502	Group5.14:1161471-1165566	PBS48	IAPV48	OK	45.8444	2.72974	-4.06991	-5.06665	5e-05	0.000130694	yes	#N/A
XLOC_001552	XLOC_001552	GB54904	Group1.41:1318743-1321149	PBS48	IAPV48	OK	20.4484	1.21913	-4.06806	-3.59133	0.0026	0.00508631	yes	#N/A
XLOC_001080	XLOC_001080	GB51938	Group1.31:218186-224535	PBS48	IAPV48	OK	5.54812	0.331948	-4.06297	-2.74686	0.02315	0.036926	yes	FBgn0039354
XLOC_005823	XLOC_005823	GB50185	Group15.19:1671061-1674447	PBS48	IAPV48	OK	21.8132	1.31292	-4.05435	-4.9416	5e-05	0.000130694	yes	#N/A
XLOC_006629	XLOC_006629	GB45972	Group16.8:381824-462935	PBS48	IAPV48	OK	68.0483	4.121	-4.04549	-12.3285	5e-05	0.000130694	yes	#N/A
XLOC_001428	XLOC_001428	GB49268	Group1.40:49971-89759	PBS48	IAPV48	OK	18.5055	1.12627	-4.03834	-5.51665	5e-05	0.000130694	yes	#N/A
XLOC_007919	XLOC_007919	GB49080	Group3.4:410227-422142	PBS48	IAPV48	OK	98.7096	6.01788	-4.03586	-5.23746	5e-05	0.000130694	yes	FBgn0052645
XLOC_012594	XLOC_012594	GB45553	Group9.1:237207-245635	PBS48	IAPV48	OK	424.198	26.1287	-4.02103	-3.07128	0.00175	0.00355333	yes	#N/A
XLOC_012545	XLOC_012545	GB41792	Group8.9:643938-646528	PBS48	IAPV48	OK	149.336	9.21905	-4.0178	-8.86017	5e-05	0.000130694	yes	#N/A
XLOC_013428	XLOC_013428	GB52666	GroupUn125:31879-37672	PBS48	IAPV48	OK	12.5187	0.774124	-4.01538	-4.24728	5e-05	0.000130694	yes	#N/A
XLOC_001685	XLOC_001685	GB52266	Group1.6:101602-131431	PBS48	IAPV48	OK	48.8841	3.03491	-4.00964	-10.0692	5e-05	0.000130694	yes	#N/A
XLOC_015013	XLOC_015013	GB46973	GroupUn55:13173-23323	PBS48	IAPV48	OK	28.9324	1.80587	-4.00192	-6.08831	5e-05	0.000130694	yes	#N/A
XLOC_004830	XLOC_004830	GB49021	Group14.1:254254-260426	PBS48	IAPV48	OK	1538.06	96.3796	-3.99624	-12.5676	5e-05	0.000130694	yes	FBgn0034030
XLOC_004137	XLOC_004137	GB52014	Group12.17:785477-792640	PBS48	IAPV48	OK	5.39386	0.338652	-3.99344	-3.69417	0.0004	0.000916477	yes	#N/A
XLOC_008728	XLOC_008728	GB53122	Group4.5:232055-378135	PBS48	IAPV48	OK	8.20542	0.516486	-3.98978	-5.23462	5e-05	0.000130694	yes	#N/A
XLOC_008334	XLOC_008334	GB49646	Group4.1:10553-34542	PBS48	IAPV48	OK	11.8354	0.74788	-3.98416	-3.61013	0.001	0.00211971	yes	#N/A
XLOC_006269	XLOC_006269	GB40299	Group16.1:117574-124196	PBS48	IAPV48	OK	75.682	4.78503	-3.98335	-6.47485	5e-05	0.000130694	yes	#N/A
XLOC_000047	XLOC_000047	GB42147	Group1.1:962621-972777	PBS48	IAPV48	OK	41.2822	2.61633	-3.97991	-9.53646	5e-05	0.000130694	yes	FBgn0030600
XLOC_004954	XLOC_004954	GB54150	Group14.13:53209-61616	PBS48	IAPV48	OK	44.9278	2.84827	-3.97945	-6.15457	5e-05	0.000130694	yes	#N/A
XLOC_012934	XLOC_012934	GB42580	Group9.10:4291150-4303234	PBS48	IAPV48	OK	139.032	8.81798	-3.97883	-8.17741	5e-05	0.000130694	yes	#N/A
XLOC_008383	XLOC_008383	GB41000	Group4.11:108457-117618	PBS48	IAPV48	OK	20.3707	1.29341	-3.97724	-5.6208	5e-05	0.000130694	yes	#N/A
XLOC_006202	XLOC_006202	GB46165	Group15.5:497998-503452	PBS48	IAPV48	OK	38.7847	2.47006	-3.97287	-5.99034	5e-05	0.000130694	yes	#N/A
XLOC_003623	XLOC_003623	GB55196	Group11.6:288780-349151	PBS48	IAPV48	OK	9.64576	0.615395	-3.97031	-4.49369	5e-05	0.000130694	yes	#N/A
XLOC_000907	XLOC_000907	GB47493	Group1.29:984864-1003662	PBS48	IAPV48	OK	6.56682	0.421587	-3.96129	-2.82236	0.00515	0.00950272	yes	#N/A
XLOC_011708	XLOC_011708	GB48066	Group8.13:235886-240652	PBS48	IAPV48	OK	35.3032	2.27511	-3.95579	-5.55862	5e-05	0.000130694	yes	#N/A
XLOC_000232	XLOC_000232	GB51828	Group1.14:183704-193967	PBS48	IAPV48	OK	17.7315	1.14621	-3.95137	-5.22637	5e-05	0.000130694	yes	FBgn0036377
XLOC_001256	XLOC_001256	GB48948	Group1.36:162173-164655	PBS48	IAPV48	OK	556.692	36.0651	-3.9482	-12.4778	5e-05	0.000130694	yes	#N/A
XLOC_011192	XLOC_011192	GB40972	Group7.20:261545-276637	PBS48	IAPV48	OK	7.20837	0.4673	-3.94725	-2.79264	0.0086	0.0150756	yes	#N/A
XLOC_003451	XLOC_003451	GB43230	Group11.20:829650-832793	PBS48	IAPV48	OK	51.3475	3.3383	-3.94311	-6.21899	5e-05	0.000130694	yes	#N/A
XLOC_005240	XLOC_005240	GB41645	Group14.15:295452-367183	PBS48	IAPV48	OK	106.17	6.90337	-3.94294	-12.8172	5e-05	0.000130694	yes	#N/A
XLOC_012816	XLOC_012816	GB42702	Group9.10:1097437-1102843	PBS48	IAPV48	OK	862.246	56.2473	-3.93824	-11.9477	5e-05	0.000130694	yes	#N/A
XLOC_012764	XLOC_012764	GB42903	Group9.10:4328796-4332837	PBS48	IAPV48	OK	74.0692	4.87847	-3.92437	-6.85285	5e-05	0.000130694	yes	#N/A
XLOC_010015	XLOC_010015	GB46725	Group5.9:222150-351829	PBS48	IAPV48	OK	29.3	1.93429	-3.92103	-5.85155	5e-05	0.000130694	yes	#N/A
XLOC_002683	XLOC_002683	GB51231	Group10.8:139975-172870	PBS48	IAPV48	OK	12.9175	0.853863	-3.91918	-2.88485	0.0139	0.0233796	yes	#N/A
XLOC_014227	XLOC_014227	GB45564	GroupUn3:96871-127323	PBS48	IAPV48	OK	93.5369	6.19876	-3.91548	-9.90039	5e-05	0.000130694	yes	#N/A
XLOC_003485	XLOC_003485	GB43138	Group11.20:209992-226570	PBS48	IAPV48	OK	307.053	20.3833	-3.91303	-12.5143	5e-05	0.000130694	yes	#N/A
XLOC_007750	XLOC_007750	GB41227	Group3.16:342866-347401	PBS48	IAPV48	OK	336.611	22.4872	-3.90391	-12.3917	5e-05	0.000130694	yes	FBgn0027600
XLOC_000206	XLOC_000206	GB51844	Group1.14:55668-64456	PBS48	IAPV48	OK	7.8208	0.525596	-3.89529	-3.28257	0.001	0.00211971	yes	#N/A
XLOC_001224	XLOC_001224	GB45530	Group1.35:708443-736982	PBS48	IAPV48	OK	12.3939	0.836814	-3.88858	-6.0445	5e-05	0.000130694	yes	FBgn0032683
XLOC_004111	XLOC_004111	GB52114	Group12.17:2655651-2677279	PBS48	IAPV48	OK	26.8052	1.81501	-3.88446	-6.82898	5e-05	0.000130694	yes	#N/A
XLOC_004499	XLOC_004499	GB54743	Group13.3:154344-157112	PBS48	IAPV48	OK	111.975	7.61647	-3.87791	-8.42604	5e-05	0.000130694	yes	#N/A
XLOC_005446	XLOC_005446	GB43580	Group14.9:919819-927203	PBS48	IAPV48	OK	895.201	61.1504	-3.87178	-6.09552	5e-05	0.000130694	yes	#N/A
XLOC_011817	XLOC_011817	GB51736	Group8.21:457732-462482	PBS48	IAPV48	OK	266.858	18.5124	-3.84951	-8.88656	5e-05	0.000130694	yes	#N/A
XLOC_005982	XLOC_005982	GB50062	Group15.19:1315389-1316951	PBS48	IAPV48	OK	124.394	8.63963	-3.8478	-6.2663	5e-05	0.000130694	yes	#N/A
XLOC_005204	XLOC_005204	GB41734	Group14.15:1347212-1362751	PBS48	IAPV48	OK	49.0101	3.436	-3.83428	-3.95282	5e-05	0.000130694	yes	FBgn0036463
XLOC_010452	XLOC_010452	GB41471	Group6.20:220345-227984	PBS48	IAPV48	OK	38.4524	2.69799	-3.83312	-5.99646	5e-05	0.000130694	yes	#N/A
XLOC_011829	XLOC_011829	GB51748	Group8.21:664097-702855	PBS48	IAPV48	OK	41.7647	2.93798	-3.82939	-8.77343	5e-05	0.000130694	yes	#N/A
XLOC_007268	XLOC_007268	GB55483	Group2.19:309688-384922	PBS48	IAPV48	OK	34.3158	2.41789	-3.82706	-6.84567	5e-05	0.000130694	yes	#N/A
XLOC_005953	XLOC_005953	GB50091	Group15.19:673923-700899	PBS48	IAPV48	OK	28.3885	2.02282	-3.81087	-7.58753	5e-05	0.000130694	yes	#N/A
XLOC_001886	XLOC_001886	GB46365	Group10.13:132105-135568	PBS48	IAPV48	OK	57.1468	4.10337	-3.79979	-4.00136	5e-05	0.000130694	yes	#N/A
XLOC_005800	XLOC_005800	GB50160	Group15.19:924042-953756	PBS48	IAPV48	OK	140.293	10.0858	-3.79805	-12.0786	5e-05	0.000130694	yes	#N/A
XLOC_004738	XLOC_004738	GB40095	Group13.7:495665-569617	PBS48	IAPV48	OK	10.8572	0.780626	-3.79787	-5.27679	5e-05	0.000130694	yes	FBgn0000157
XLOC_005639	XLOC_005639	GB50545	Group15.14:307227-319634	PBS48	IAPV48	OK	24.3161	1.75027	-3.79626	-4.71274	5e-05	0.000130694	yes	#N/A
XLOC_012447	XLOC_012447	GB41861	Group8.9:445921-451965	PBS48	IAPV48	OK	43.5421	3.13744	-3.79475	-7.1877	5e-05	0.000130694	yes	#N/A
XLOC_003841	XLOC_003841	GB40659	Group12.13:491576-493429	PBS48	IAPV48	OK	46.1107	3.33135	-3.79092	-4.14902	5e-05	0.000130694	yes	#N/A
XLOC_005830	XLOC_005830	GB50192	Group15.19:1781916-1831592	PBS48	IAPV48	OK	4.71218	0.3423	-3.78306	-2.83995	0.0045	0.00839366	yes	#N/A
XLOC_003452	XLOC_003452	GB43231	Group11.20:832887-841794	PBS48	IAPV48	OK	53.303	3.89121	-3.77593	-8.20166	5e-05	0.000130694	yes	FBgn0035888
XLOC_005737	XLOC_005737	GB50508	Group15.14:1320600-1329904	PBS48	IAPV48	OK	7.94344	0.5856	-3.76178	-5.3201	5e-05	0.000130694	yes	FBgn0039484
XLOC_008519	XLOC_008519	GB44222	Group4.13:2276972-2282921	PBS48	IAPV48	OK	203.184	15.005	-3.75928	-10.2389	5e-05	0.000130694	yes	FBgn0039897
XLOC_011810	XLOC_011810	GB51729	Group8.21:363668-374494	PBS48	IAPV48	OK	38.3808	2.83672	-3.75809	-6.02064	5e-05	0.000130694	yes	#N/A
XLOC_009072	XLOC_009072	GB50405	Group4.9:1187716-1222885	PBS48	IAPV48	OK	5.63787	0.417782	-3.75433	-5.59647	5e-05	0.000130694	yes	#N/A
XLOC_008997	XLOC_008997	GB50453	Group4.9:210811-212403	PBS48	IAPV48	OK	59.6725	4.43391	-3.75042	-4.93995	5e-05	0.000130694	yes	FBgn0039805
XLOC_008986	XLOC_008986	GB43798	Group4.8:450084-474762	PBS48	IAPV48	OK	30.8253	2.30063	-3.74401	-7.88795	5e-05	0.000130694	yes	#N/A
XLOC_011651	XLOC_011651	GB52845	Group8.11:300210-309678	PBS48	IAPV48	OK	10.7664	0.812872	-3.72737	-2.61181	0.0229	0.0365713	yes	#N/A
XLOC_002728	XLOC_002728	GB46630	Group11.1:168548-186328	PBS48	IAPV48	OK	94.3165	7.13788	-3.72394	-9.44546	5e-05	0.000130694	yes	#N/A
XLOC_005994	XLOC_005994	GB50050	Group15.19:1414246-1415857	PBS48	IAPV48	OK	43.1295	3.26751	-3.72241	-3.9265	5e-05	0.000130694	yes	FBgn0038916
XLOC_013100	XLOC_013100	GB53331	Group9.12:982999-994520	PBS48	IAPV48	OK	101.963	7.73911	-3.71974	-9.41434	5e-05	0.000130694	yes	FBgn0039294
XLOC_007827	XLOC_007827	GB51901	Group3.3:6011-27195	PBS48	IAPV48	OK	13.4778	1.02372	-3.71869	-3.91675	5e-05	0.000130694	yes	#N/A
XLOC_012752	XLOC_012752	GB42891	Group9.10:3800759-3805746	PBS48	IAPV48	OK	33.4339	2.54044	-3.71816	-5.66882	5e-05	0.000130694	yes	FBgn0024366
XLOC_005926	XLOC_005926	GB50290	Group15.19:3982147-3992590	PBS48	IAPV48	OK	12.0958	0.934264	-3.69453	-3.62725	0.0006	0.00133188	yes	#N/A
XLOC_007356	XLOC_007356	GB55389	Group2.19:2182375-2186427	PBS48	IAPV48	OK	247.904	19.1498	-3.69438	-10.9522	5e-05	0.000130694	yes	#N/A
XLOC_006813	XLOC_006813	GB48919	Group2.12:95954-165062	PBS48	IAPV48	OK	4.41814	0.344546	-3.68067	-3.95144	0.00015	0.000367112	yes	#N/A
XLOC_011680	XLOC_011680	GB54806	Group8.12:64517-76866	PBS48	IAPV48	OK	52.4951	4.12339	-3.67028	-5.43536	5e-05	0.000130694	yes	FBgn0051100
XLOC_005803	XLOC_005803	GB50163	Group15.19:963426-966884	PBS48	IAPV48	OK	249.478	19.7505	-3.65895	-4.79357	5e-05	0.000130694	yes	#N/A
XLOC_001921	XLOC_001921	GB55877	Group10.17:34069-52663	PBS48	IAPV48	OK	9.51497	0.753393	-3.65872	-2.73578	0.00695	0.0124399	yes	FBgn0051634
XLOC_005997	XLOC_005997	GB50047	Group15.19:1470898-1472770	PBS48	IAPV48	OK	44.5593	3.56601	-3.64334	-3.85534	0.0008	0.00173103	yes	#N/A
XLOC_004864	XLOC_004864	GB43718	Group14.10:98606-109377	PBS48	IAPV48	OK	11.4614	0.918809	-3.64087	-5.22531	5e-05	0.000130694	yes	FBgn0029105
XLOC_004624	XLOC_004624	GB50660	Group13.5:506669-515001	PBS48	IAPV48	OK	23.4059	1.87813	-3.6395	-3.85688	0.0001	0.000251453	yes	FBgn0036995
XLOC_009653	XLOC_009653	GB41316	Group5.18:66009-68486	PBS48	IAPV48	OK	68.2086	5.47397	-3.6393	-5.9462	5e-05	0.000130694	yes	#N/A
XLOC_010038	XLOC_010038	GB46701	Group5.9:928018-936297	PBS48	IAPV48	OK	249.935	20.1022	-3.63612	-7.73917	5e-05	0.000130694	yes	#N/A
XLOC_002364	XLOC_002364	GB51121	Group10.26:1882599-1885687	PBS48	IAPV48	OK	117.928	9.50541	-3.63302	-6.80985	5e-05	0.000130694	yes	FBgn0035941
XLOC_003538	XLOC_003538	GB43084	Group11.20:870511-889922	PBS48	IAPV48	OK	82.1766	6.62539	-3.63265	-10.5439	5e-05	0.000130694	yes	#N/A
XLOC_004470	XLOC_004470	GB54775	Group13.3:423376-433526	PBS48	IAPV48	OK	442.012	35.6957	-3.63026	-11.7522	5e-05	0.000130694	yes	#N/A
XLOC_008125	XLOC_008125	GB55820	Group3.8:846333-864396	PBS48	IAPV48	OK	17.8931	1.44965	-3.62562	-6.0842	5e-05	0.000130694	yes	#N/A
XLOC_004554	XLOC_004554	GB48275	Group13.4:632087-649449	PBS48	IAPV48	OK	8.52222	0.691228	-3.624	-3.9078	5e-05	0.000130694	yes	#N/A
XLOC_007357	XLOC_007357	GB55388	Group2.19:2190154-2209468	PBS48	IAPV48	OK	90.8296	7.37275	-3.62289	-5.99352	5e-05	0.000130694	yes	#N/A
XLOC_005874	XLOC_005874	GB50236	Group15.19:2289060-2293543	PBS48	IAPV48	OK	68.7971	5.5996	-3.61895	-7.19387	5e-05	0.000130694	yes	FBgn0035787
XLOC_009661	XLOC_009661	GB41308	Group5.18:107356-108487	PBS48	IAPV48	OK	151.815	12.3604	-3.61852	-7.22818	5e-05	0.000130694	yes	#N/A
XLOC_001579	XLOC_001579	GB53970	Group1.42:745708-765151	PBS48	IAPV48	OK	110.284	9.01769	-3.61233	-11.4252	5e-05	0.000130694	yes	#N/A
XLOC_011660	XLOC_011660	GB52854	Group8.11:484763-489483	PBS48	IAPV48	OK	24.3631	2.00838	-3.60059	-3.3183	0.00265	0.00517756	yes	#N/A
XLOC_005817	XLOC_005817	GB50179	Group15.19:1385232-1389384	PBS48	IAPV48	OK	157.318	13.0028	-3.59679	-7.60099	5e-05	0.000130694	yes	#N/A
XLOC_013361	XLOC_013361	GB53286	GroupUn113:15546-21918	PBS48	IAPV48	OK	541.24	44.8576	-3.59285	-11.3456	5e-05	0.000130694	yes	#N/A
XLOC_008417	XLOC_008417	GB44118	Group4.13:194541-195723	PBS48	IAPV48	OK	76.8507	6.37477	-3.59161	-5.63393	5e-05	0.000130694	yes	#N/A
XLOC_005117	XLOC_005117	GB52707	Group14.14:647135-648546	PBS48	IAPV48	OK	25.0678	2.08335	-3.58886	-3.19674	0.01005	0.0173968	yes	#N/A
XLOC_007722	XLOC_007722	GB41246	Group3.16:448129-472417	PBS48	IAPV48	OK	14.8178	1.24073	-3.57807	-3.7049	5e-05	0.000130694	yes	#N/A
XLOC_015308	XLOC_015308	GB43325	GroupUn98:25826-26204	PBS48	IAPV48	OK	166.189	13.9362	-3.57592	-3.35903	0.0005	0.00112391	yes	#N/A
XLOC_000388	XLOC_000388	GB46543	Group1.18:35081-36280	PBS48	IAPV48	OK	395.952	33.2399	-3.57434	-9.33008	5e-05	0.000130694	yes	FBgn0051216
XLOC_002546	XLOC_002546	GB50875	Group10.26:2674220-2675655	PBS48	IAPV48	OK	666.228	55.9378	-3.57412	-10.8862	5e-05	0.000130694	yes	#N/A
XLOC_003527	XLOC_003527	GB43095	Group11.20:757715-762111	PBS48	IAPV48	OK	138.546	11.6606	-3.57065	-8.66945	5e-05	0.000130694	yes	#N/A
XLOC_002469	XLOC_002469	GB50962	Group10.26:1413304-1414687	PBS48	IAPV48	OK	32.165	2.71298	-3.56754	-4.34366	5e-05	0.000130694	yes	#N/A
XLOC_010915	XLOC_010915	GB45313	Group6.37:1312762-1320697	PBS48	IAPV48	OK	81.9032	6.91872	-3.56534	-6.70291	5e-05	0.000130694	yes	#N/A
XLOC_005428	XLOC_005428	GB43643	Group14.9:1575620-1621589	PBS48	IAPV48	OK	109.338	9.2643	-3.56097	-10.3479	5e-05	0.000130694	yes	#N/A
XLOC_011209	XLOC_011209	GB42463	Group7.21:832863-964154	PBS48	IAPV48	OK	23.1355	1.96443	-3.55792	-2.25759	0.0188	0.0307338	yes	FBgn0036846
XLOC_007115	XLOC_007115	GB55538	Group2.19:490226-511010	PBS48	IAPV48	OK	38.6312	3.28175	-3.55723	-11.03	5e-05	0.000130694	yes	#N/A
XLOC_009493	XLOC_009493	GB44479	Group5.14:1923816-1929772	PBS48	IAPV48	OK	6.25513	0.532819	-3.55332	-2.74698	0.00505	0.00933308	yes	#N/A
XLOC_004492	XLOC_004492	GB54750	Group13.3:71727-77687	PBS48	IAPV48	OK	19.1685	1.63294	-3.55319	-5.02322	5e-05	0.000130694	yes	#N/A
XLOC_001143	XLOC_001143	GB40008	Group1.33:432045-453635	PBS48	IAPV48	OK	107.396	9.1766	-3.54883	-11.3536	5e-05	0.000130694	yes	FBgn0053715
XLOC_001144	XLOC_001144	GB40007	Group1.33:454028-483799	PBS48	IAPV48	OK	75.4958	6.47048	-3.54445	-11.6742	5e-05	0.000130694	yes	#N/A
XLOC_010582	XLOC_010582	GB52937	Group6.23:328363-344040	PBS48	IAPV48	OK	5.12812	0.43968	-3.5439	-3.07133	0.00315	0.00606364	yes	#N/A
XLOC_007658	XLOC_007658	GB47037	Group3.15:278139-308421	PBS48	IAPV48	OK	149.443	12.818	-3.54334	-10.6075	5e-05	0.000130694	yes	#N/A
XLOC_006063	XLOC_006063	GB49981	Group15.19:2527285-2528394	PBS48	IAPV48	OK	47.4349	4.0708	-3.54257	-3.9167	0.00065	0.00143325	yes	#N/A
XLOC_013388	XLOC_013388	GB50866	GroupUn119:11049-18844	PBS48	IAPV48	OK	130.934	11.2904	-3.53566	-6.93854	5e-05	0.000130694	yes	#N/A
XLOC_013003	XLOC_013003	GB53447	Group9.12:1527717-1529419	PBS48	IAPV48	OK	50.5021	4.3611	-3.53358	-4.38414	5e-05	0.000130694	yes	#N/A
XLOC_015092	XLOC_015092	GB46816	GroupUn64:1081-6134	PBS48	IAPV48	OK	35.889	3.11299	-3.52717	-3.69924	5e-05	0.000130694	yes	#N/A
XLOC_010594	XLOC_010594	GB52925	Group6.23:1324009-1455640	PBS48	IAPV48	OK	32.6874	2.84163	-3.52394	-10.6115	5e-05	0.000130694	yes	#N/A
XLOC_001142	XLOC_001142	GB40009	Group1.33:427339-431668	PBS48	IAPV48	OK	233.204	20.3201	-3.52062	-11.5269	5e-05	0.000130694	yes	#N/A
XLOC_003824	XLOC_003824	GB40694	Group12.13:1920026-1938667	PBS48	IAPV48	OK	15.6627	1.36892	-3.51622	-6.80905	5e-05	0.000130694	yes	FBgn0037153
XLOC_010990	XLOC_010990	GB53783	Group7.10:42375-120157	PBS48	IAPV48	OK	41.5914	3.65156	-3.5097	-4.3345	5e-05	0.000130694	yes	#N/A
XLOC_008378	XLOC_008378	GB42984	Group4.10:117877-246022	PBS48	IAPV48	OK	17.3006	1.52388	-3.505	-8.95034	5e-05	0.000130694	yes	#N/A
XLOC_011296	XLOC_011296	GB44336	Group7.22:223664-401141	PBS48	IAPV48	OK	29.8258	2.63565	-3.50033	-5.55796	5e-05	0.000130694	yes	#N/A
XLOC_009052	XLOC_009052	GB50425	Group4.9:457645-472820	PBS48	IAPV48	OK	8.35802	0.739957	-3.49765	-6.01675	5e-05	0.000130694	yes	FBgn0052611
XLOC_013148	XLOC_013148	GB47146	Group9.3:22574-46935	PBS48	IAPV48	OK	43.6082	3.87274	-3.49317	-9.00798	5e-05	0.000130694	yes	FBgn0051163
XLOC_004101	XLOC_004101	GB52104	Group12.17:2371644-2379748	PBS48	IAPV48	OK	19.7204	1.76604	-3.4811	-4.71913	5e-05	0.000130694	yes	FBgn0039479
XLOC_004221	XLOC_004221	GB40212	Group12.5:309592-316500	PBS48	IAPV48	OK	10.1046	0.908571	-3.47527	-2.5316	0.01675	0.0277152	yes	FBgn0051004
XLOC_006089	XLOC_006089	GB49952	Group15.19:3528813-3542400	PBS48	IAPV48	OK	9.17284	0.825129	-3.47468	-6.30994	5e-05	0.000130694	yes	#N/A
XLOC_003598	XLOC_003598	GB43935	Group11.3:520859-539526	PBS48	IAPV48	OK	35.4789	3.20672	-3.46779	-4.80144	5e-05	0.000130694	yes	FBgn0032685
XLOC_009658	XLOC_009658	GB41311	Group5.18:95349-95631	PBS48	IAPV48	OK	1476.69	133.604	-3.46633	-5.45567	5e-05	0.000130694	yes	#N/A
XLOC_008496	XLOC_008496	GB44198	Group4.13:1696291-1710437	PBS48	IAPV48	OK	56.6867	5.12904	-3.46625	-8.7217	5e-05	0.000130694	yes	#N/A
XLOC_010720	XLOC_010720	GB53517	Group6.32:895882-916704	PBS48	IAPV48	OK	35.3917	3.20259	-3.4661	-6.09325	5e-05	0.000130694	yes	#N/A
XLOC_005255	XLOC_005255	GB41630	Group14.15:714766-722449	PBS48	IAPV48	OK	165.896	15.0244	-3.4649	-11.6166	5e-05	0.000130694	yes	FBgn0025936
XLOC_009393	XLOC_009393	GB44685	Group5.14:2462211-2475764	PBS48	IAPV48	OK	104.931	9.51994	-3.46235	-11.564	5e-05	0.000130694	yes	#N/A
XLOC_003089	XLOC_003089	GB45211	Group11.18:3659320-3664756	PBS48	IAPV48	OK	1831.46	166.923	-3.45574	-10.0281	5e-05	0.000130694	yes	#N/A
XLOC_003811	XLOC_003811	GB40681	Group12.13:1148043-1291754	PBS48	IAPV48	OK	13.0873	1.19339	-3.45503	-3.07895	0.0006	0.00133188	yes	#N/A
XLOC_007167	XLOC_007167	GB55591	Group2.19:1365209-1391506	PBS48	IAPV48	OK	21.1994	1.93639	-3.45258	-9.27055	5e-05	0.000130694	yes	#N/A
XLOC_001179	XLOC_001179	GB42249	Group1.34:384971-486133	PBS48	IAPV48	OK	19.2552	1.76652	-3.44627	-8.84357	5e-05	0.000130694	yes	#N/A
XLOC_004259	XLOC_004259	GB51787	Group12.6:282312-288751	PBS48	IAPV48	OK	448.469	41.4482	-3.43563	-7.73045	5e-05	0.000130694	yes	#N/A
XLOC_012272	XLOC_012272	GB54549	Group8.7:1180079-1181822	PBS48	IAPV48	OK	446.979	41.4011	-3.43247	-10.4198	5e-05	0.000130694	yes	#N/A
XLOC_009280	XLOC_009280	GB44567	Group5.14:444469-492791	PBS48	IAPV48	OK	11.1802	1.03759	-3.42963	-4.2519	5e-05	0.000130694	yes	#N/A
XLOC_008335	XLOC_008335	GB49647	Group4.1:35538-38515	PBS48	IAPV48	OK	7.19418	0.670077	-3.42443	-2.52517	0.00625	0.0113315	yes	#N/A
XLOC_008098	XLOC_008098	GB51482	Group3.7:400760-411693	PBS48	IAPV48	OK	63.1212	5.88292	-3.42352	-8.83379	5e-05	0.000130694	yes	#N/A
XLOC_009831	XLOC_009831	GB45645	Group5.20:487369-497996	PBS48	IAPV48	OK	96.3686	9.01774	-3.41772	-10.9746	5e-05	0.000130694	yes	#N/A
XLOC_012139	XLOC_012139	GB40566	Group8.6:1855293-1860899	PBS48	IAPV48	OK	43.3122	4.05357	-3.41751	-5.55333	5e-05	0.000130694	yes	FBgn0035281
XLOC_003651	XLOC_003651	GB55225	Group11.6:1083799-1102753	PBS48	IAPV48	OK	31.6352	2.96729	-3.41432	-7.11301	5e-05	0.000130694	yes	#N/A
XLOC_007077	XLOC_007077	GB49755	Group2.18:982367-1036845	PBS48	IAPV48	OK	42.7335	4.01041	-3.41355	-9.49594	5e-05	0.000130694	yes	#N/A
XLOC_010337	XLOC_010337	GB48577	Group6.16:169186-173826	PBS48	IAPV48	OK	228.239	21.4785	-3.40958	-10.4824	5e-05	0.000130694	yes	#N/A
XLOC_013108	XLOC_013108	GB53323	Group9.12:1029083-1064078	PBS48	IAPV48	OK	50.4885	4.79995	-3.39486	-8.28703	5e-05	0.000130694	yes	#N/A
XLOC_003785	XLOC_003785	GB52543	Group12.11:389537-392655	PBS48	IAPV48	OK	54.4296	5.18454	-3.3921	-5.90125	5e-05	0.000130694	yes	#N/A
XLOC_004187	XLOC_004187	GB55729	Group12.3:447043-449140	PBS48	IAPV48	OK	47.0994	4.51424	-3.38315	-5.48703	5e-05	0.000130694	yes	#N/A
XLOC_002347	XLOC_002347	GB51104	Group10.26:1607688-1629943	PBS48	IAPV48	OK	343.125	32.8991	-3.38262	-9.29337	5e-05	0.000130694	yes	#N/A
XLOC_008556	XLOC_008556	GB44074	Group4.13:452405-454050	PBS48	IAPV48	OK	56.3247	5.40629	-3.38106	-5.28937	5e-05	0.000130694	yes	#N/A
XLOC_010624	XLOC_010624	GB42976	Group6.28:666580-766418	PBS48	IAPV48	OK	27.6529	2.67428	-3.37021	-9.73488	5e-05	0.000130694	yes	#N/A
XLOC_005862	XLOC_005862	GB50224	Group15.19:2156662-2169907	PBS48	IAPV48	OK	77.3023	7.50122	-3.36531	-8.37923	5e-05	0.000130694	yes	#N/A
XLOC_002539	XLOC_002539	GB50883	Group10.26:2605209-2608679	PBS48	IAPV48	OK	7.45503	0.72485	-3.36246	-2.9377	0.0038	0.00719375	yes	#N/A
XLOC_010118	XLOC_010118	GB54477	Group6.10:204072-235441	PBS48	IAPV48	OK	83.9263	8.1873	-3.35766	-10.6648	5e-05	0.000130694	yes	#N/A
XLOC_004952	XLOC_004952	GB54152	Group14.13:28752-30275	PBS48	IAPV48	OK	230.074	22.5358	-3.3518	-8.16987	5e-05	0.000130694	yes	#N/A
XLOC_011918	XLOC_011918	GB52596	Group8.3:119859-126231	PBS48	IAPV48	OK	94.0363	9.22509	-3.34958	-9.83656	5e-05	0.000130694	yes	#N/A
XLOC_002196	XLOC_002196	GB54250	Group10.24:217277-249094	PBS48	IAPV48	OK	7.70785	0.757413	-3.34718	-3.38727	0.0003	0.00070551	yes	#N/A
XLOC_007179	XLOC_007179	GB55603	Group2.19:1846814-1851344	PBS48	IAPV48	OK	16.2989	1.60226	-3.3466	-3.99546	5e-05	0.000130694	yes	#N/A
XLOC_008201	XLOC_008201	GB55755	Group3.8:1509689-1535156	PBS48	IAPV48	OK	18.6932	1.84234	-3.3429	-6.26009	5e-05	0.000130694	yes	#N/A
XLOC_001952	XLOC_001952	GB43358	Group10.18:73901-141297	PBS48	IAPV48	OK	10.7342	1.05882	-3.34169	-2.45487	0.00555	0.0101598	yes	#N/A
XLOC_005399	XLOC_005399	GB43613	Group14.9:871123-885188	PBS48	IAPV48	OK	101.112	9.97948	-3.34084	-10.2395	5e-05	0.000130694	yes	FBgn0030252
XLOC_011441	XLOC_011441	GB48125	Group7.24:433920-449629	PBS48	IAPV48	OK	183.998	18.1994	-3.33773	-10.0968	5e-05	0.000130694	yes	#N/A
XLOC_012436	XLOC_012436	GB41850	Group8.9:118649-146815	PBS48	IAPV48	OK	12.1529	1.20339	-3.33613	-4.85478	5e-05	0.000130694	yes	FBgn0029167
XLOC_004671	XLOC_004671	GB40112	Group13.7:388401-399234	PBS48	IAPV48	OK	8.48618	0.84075	-3.33537	-3.91187	5e-05	0.000130694	yes	#N/A
XLOC_002120	XLOC_002120	GB48362	Group10.23:689063-697236	PBS48	IAPV48	OK	83.6782	8.29715	-3.33416	-8.25692	5e-05	0.000130694	yes	#N/A
XLOC_002671	XLOC_002671	GB52331	Group10.6:141936-149081	PBS48	IAPV48	OK	7.76597	0.772247	-3.33003	-2.09966	0.02065	0.0333344	yes	#N/A
XLOC_012663	XLOC_012663	GB42802	Group9.10:1138532-1148666	PBS48	IAPV48	OK	103.972	10.3519	-3.32822	-9.0015	5e-05	0.000130694	yes	#N/A
XLOC_010284	XLOC_010284	GB46087	Group6.15:592589-600371	PBS48	IAPV48	OK	11.7045	1.1744	-3.31707	-4.04725	5e-05	0.000130694	yes	#N/A
XLOC_009202	XLOC_009202	GB48658	Group5.12:785947-796566	PBS48	IAPV48	OK	11.53	1.16072	-3.3123	-2.4027	0.0024	0.00473809	yes	#N/A
XLOC_001369	XLOC_001369	GB51545	Group1.37:1900644-1923950	PBS48	IAPV48	OK	132.72	13.377	-3.31057	-11.0929	5e-05	0.000130694	yes	#N/A
XLOC_010443	XLOC_010443	GB45764	Group6.2:443640-445197	PBS48	IAPV48	OK	769.815	77.5905	-3.31056	-9.59698	5e-05	0.000130694	yes	#N/A
XLOC_009564	XLOC_009564	GB47838	Group5.15:74093-84670	PBS48	IAPV48	OK	55.2761	5.60947	-3.30072	-7.29479	5e-05	0.000130694	yes	FBgn0034974
XLOC_012891	XLOC_012891	GB42624	Group9.10:2719149-2721030	PBS48	IAPV48	OK	3071.23	313.129	-3.29399	-10.7707	5e-05	0.000130694	yes	#N/A
XLOC_004034	XLOC_004034	GB52036	Group12.17:46688-105525	PBS48	IAPV48	OK	43.4868	4.43708	-3.29289	-5.47335	5e-05	0.000130694	yes	#N/A
XLOC_007925	XLOC_007925	GB49073	Group3.4:575931-583783	PBS48	IAPV48	OK	164.162	16.7567	-3.29231	-10.5832	5e-05	0.000130694	yes	FBgn0032838
XLOC_012024	XLOC_012024	GB41123	Group8.5:363322-365780	PBS48	IAPV48	OK	15.806	1.61462	-3.29121	-2.60153	0.0123	0.0208856	yes	#N/A
XLOC_010149	XLOC_010149	GB43054	Group6.12:16162-305977	PBS48	IAPV48	OK	26.7051	2.73954	-3.28511	-3.56273	5e-05	0.000130694	yes	FBgn0052030
XLOC_012274	XLOC_012274	GB54551	Group8.7:1611128-1618390	PBS48	IAPV48	OK	18.754	1.92751	-3.28239	-6.22709	5e-05	0.000130694	yes	#N/A
XLOC_012728	XLOC_012728	GB42867	Group9.10:2845957-2848519	PBS48	IAPV48	OK	46.247	4.75489	-3.28187	-5.72638	5e-05	0.000130694	yes	#N/A
XLOC_002999	XLOC_002999	GB45115	Group11.18:1323452-1327891	PBS48	IAPV48	OK	157.709	16.2214	-3.2813	-10.241	5e-05	0.000130694	yes	#N/A
XLOC_006031	XLOC_006031	GB50013	Group15.19:2136427-2143499	PBS48	IAPV48	OK	14.894	1.53206	-3.28119	-4.25463	0.0001	0.000251453	yes	FBgn0036891
XLOC_006761	XLOC_006761	GB50858	Group2.11:1645402-1655253	PBS48	IAPV48	OK	22.8126	2.35088	-3.27856	-5.01249	5e-05	0.000130694	yes	#N/A
XLOC_007241	XLOC_007241	GB55666	Group2.19:3648081-3649467	PBS48	IAPV48	OK	86.5327	8.92613	-3.27714	-5.42109	5e-05	0.000130694	yes	#N/A
XLOC_013279	XLOC_013279	GB44832	Group9.8:565210-587356	PBS48	IAPV48	OK	16.558	1.71122	-3.27443	-3.85105	5e-05	0.000130694	yes	#N/A
XLOC_013737	XLOC_013737	GB43690	GroupUn18:5079-6834	PBS48	IAPV48	OK	16.6144	1.72905	-3.26438	-3.18468	0.0005	0.00112391	yes	#N/A
XLOC_008541	XLOC_008541	GB44090	Group4.13:251032-283608	PBS48	IAPV48	OK	65.3706	6.81017	-3.26288	-8.61416	5e-05	0.000130694	yes	#N/A
XLOC_002455	XLOC_002455	GB50976	Group10.26:1075512-1079133	PBS48	IAPV48	OK	304.191	31.7017	-3.26235	-11.0718	5e-05	0.000130694	yes	FBgn0083919
XLOC_004573	XLOC_004573	GB48232	Group13.4:136866-147596	PBS48	IAPV48	OK	7.82961	0.816727	-3.26101	-4.46531	5e-05	0.000130694	yes	FBgn0035267
XLOC_012755	XLOC_012755	GB42894	Group9.10:3852516-3868592	PBS48	IAPV48	OK	47.3787	4.9658	-3.25414	-8.37987	5e-05	0.000130694	yes	FBgn0025641
XLOC_010151	XLOC_010151	GB43052	Group6.12:16162-305977	PBS48	IAPV48	OK	225.814	23.6797	-3.25341	-5.28712	5e-05	0.000130694	yes	#N/A
XLOC_000102	XLOC_000102	GB40842	Group1.10:1072289-1085667	PBS48	IAPV48	OK	19.8684	2.0858	-3.2518	-4.02982	5e-05	0.000130694	yes	#N/A
XLOC_003298	XLOC_003298	GB44961	Group11.18:3461789-3522788	PBS48	IAPV48	OK	9.28092	0.975401	-3.2502	-2.83477	0.0009	0.00192403	yes	#N/A
XLOC_006913	XLOC_006913	GB52504	Group2.17:1396381-1405603	PBS48	IAPV48	OK	22.0412	2.31808	-3.24921	-4.67167	5e-05	0.000130694	yes	#N/A
XLOC_006076	XLOC_006076	GB49966	Group15.19:2826117-3030085	PBS48	IAPV48	OK	5.38976	0.567763	-3.24686	-2.1136	0.02855	0.0446775	yes	#N/A
XLOC_011059	XLOC_011059	GB49223	Group7.12:415121-443048	PBS48	IAPV48	OK	88.5704	9.35756	-3.24262	-10.8022	5e-05	0.000130694	yes	#N/A
XLOC_008632	XLOC_008632	GB53008	Group4.16:88982-190015	PBS48	IAPV48	OK	10.5475	1.11715	-3.239	-5.90484	5e-05	0.000130694	yes	#N/A
XLOC_007921	XLOC_007921	GB49078	Group3.4:474193-483769	PBS48	IAPV48	OK	22.3528	2.36912	-3.23803	-4.13208	5e-05	0.000130694	yes	#N/A
XLOC_003560	XLOC_003560	GB43978	Group11.3:310357-314893	PBS48	IAPV48	OK	223.432	23.6864	-3.2377	-10.9556	5e-05	0.000130694	yes	#N/A
XLOC_001114	XLOC_001114	GB55312	Group1.32:467945-501723	PBS48	IAPV48	OK	7.09288	0.754184	-3.23338	-2.97648	0.0015	0.00308357	yes	#N/A
XLOC_007067	XLOC_007067	GB49767	Group2.18:501706-562215	PBS48	IAPV48	OK	14.6937	1.58412	-3.21344	-6.73318	5e-05	0.000130694	yes	#N/A
XLOC_003191	XLOC_003191	GB45073	Group11.18:738632-761417	PBS48	IAPV48	OK	20.2132	2.1796	-3.21316	-7.5537	5e-05	0.000130694	yes	#N/A
XLOC_009764	XLOC_009764	GB45710	Group5.20:300188-300653	PBS48	IAPV48	OK	47.7543	5.17093	-3.20714	-3.10726	0.0078	0.0138039	yes	#N/A
XLOC_004533	XLOC_004533	GB48254	Group13.4:75727-93617	PBS48	IAPV48	OK	55.9762	6.08181	-3.20224	-5.78961	5e-05	0.000130694	yes	#N/A
XLOC_001544	XLOC_001544	GB54912	Group1.41:976152-986690	PBS48	IAPV48	OK	72.0178	7.8408	-3.19928	-10.4577	5e-05	0.000130694	yes	#N/A
XLOC_003514	XLOC_003514	GB43108	Group11.20:631330-637570	PBS48	IAPV48	OK	42.201	4.59566	-3.19893	-4.17297	5e-05	0.000130694	yes	#N/A
XLOC_010576	XLOC_010576	GB52956	Group6.23:1268299-1323829	PBS48	IAPV48	OK	4.59103	0.500602	-3.19708	-2.05624	0.00725	0.0129194	yes	#N/A
XLOC_002667	XLOC_002667	GB47918	Group10.5:108264-139434	PBS48	IAPV48	OK	26.4129	2.88781	-3.1932	-5.54366	5e-05	0.000130694	yes	FBgn0034013
XLOC_010344	XLOC_010344	GB48584	Group6.16:250018-258526	PBS48	IAPV48	OK	45.5379	4.97998	-3.19285	-5.42067	5e-05	0.000130694	yes	#N/A
XLOC_002477	XLOC_002477	GB50953	Group10.26:1569894-1573871	PBS48	IAPV48	OK	17.0197	1.86549	-3.18957	-4.10943	5e-05	0.000130694	yes	FBgn0053988
XLOC_008827	XLOC_008827	GB53064	Group4.5:1823967-1864757	PBS48	IAPV48	OK	13.5939	1.49043	-3.18916	-6.01269	5e-05	0.000130694	yes	#N/A
XLOC_000421	XLOC_000421	GB47718	Group1.2:317578-335891	PBS48	IAPV48	OK	142.511	15.6836	-3.18375	-10.7534	5e-05	0.000130694	yes	#N/A
XLOC_007624	XLOC_007624	GB49184	Group3.14:511924-528525	PBS48	IAPV48	OK	21.5925	2.38037	-3.18127	-5.51348	5e-05	0.000130694	yes	#N/A
XLOC_005996	XLOC_005996	GB50048	Group15.19:1421656-1470393	PBS48	IAPV48	OK	121.996	13.4694	-3.17908	-9.67107	5e-05	0.000130694	yes	#N/A
XLOC_006248	XLOC_006248	GB54418	Group15.9:317415-321518	PBS48	IAPV48	OK	7.02795	0.77834	-3.17463	-2.65517	0.0045	0.00839366	yes	#N/A
XLOC_011676	XLOC_011676	GB52820	Group8.11:493495-505519	PBS48	IAPV48	OK	7.97052	0.883286	-3.17372	-2.76007	0.0028	0.00544765	yes	#N/A
XLOC_001678	XLOC_001678	GB42286	Group1.43:1508639-1511627	PBS48	IAPV48	OK	12.7456	1.41247	-3.17371	-4.12551	5e-05	0.000130694	yes	#N/A
XLOC_001473	XLOC_001473	GB54998	Group1.41:684935-729640	PBS48	IAPV48	OK	132.815	14.7229	-3.17328	-10.8674	5e-05	0.000130694	yes	#N/A
XLOC_010688	XLOC_010688	GB53578	Group6.32:882936-887876	PBS48	IAPV48	OK	73.6617	8.17168	-3.17221	-6.56992	5e-05	0.000130694	yes	FBgn0051414
XLOC_006130	XLOC_006130	GB41196	Group15.3:84645-116402	PBS48	IAPV48	OK	57.0555	6.33568	-3.1708	-10.8652	5e-05	0.000130694	yes	#N/A
XLOC_011764	XLOC_011764	GB41989	Group8.17:282597-315836	PBS48	IAPV48	OK	11.4676	1.27414	-3.16997	-6.67082	5e-05	0.000130694	yes	#N/A
XLOC_011384	XLOC_011384	GB44276	Group7.22:1142636-1182146	PBS48	IAPV48	OK	21.113	2.35612	-3.16365	-7.84958	5e-05	0.000130694	yes	#N/A
XLOC_007342	XLOC_007342	GB55403	Group2.19:1954780-1962711	PBS48	IAPV48	OK	210.355	23.5171	-3.16105	-10.6803	5e-05	0.000130694	yes	#N/A
XLOC_009918	XLOC_009918	GB40926	Group5.8:470396-473059	PBS48	IAPV48	OK	20.6578	2.31227	-3.15931	-3.01083	0.00065	0.00143325	yes	FBgn0038485
XLOC_006581	XLOC_006581	GB47558	Group16.5:628318-629231	PBS48	IAPV48	OK	15.1159	1.69333	-3.15813	-2.15912	0.0119	0.0202659	yes	#N/A
XLOC_003504	XLOC_003504	GB43119	Group11.20:507992-535570	PBS48	IAPV48	OK	53.1125	5.95503	-3.15687	-7.28412	5e-05	0.000130694	yes	FBgn0038035
XLOC_012751	XLOC_012751	GB42890	Group9.10:3739958-3742235	PBS48	IAPV48	OK	138.257	15.5383	-3.15346	-5.5771	5e-05	0.000130694	yes	#N/A
XLOC_005653	XLOC_005653	GB50560	Group15.14:552772-556506	PBS48	IAPV48	OK	32.617	3.66632	-3.15322	-5.41868	5e-05	0.000130694	yes	FBgn0037409
XLOC_011347	XLOC_011347	GB44316	Group7.22:471222-481994	PBS48	IAPV48	OK	28.2443	3.17919	-3.15123	-6.29589	5e-05	0.000130694	yes	FBgn0033095
XLOC_005440	XLOC_005440	GB43586	Group14.9:885345-891652	PBS48	IAPV48	OK	9.97778	1.12872	-3.14403	-2.99346	0.001	0.00211971	yes	FBgn0034942
XLOC_009617	XLOC_009617	GB41344	Group5.18:282240-283976	PBS48	IAPV48	OK	68.9482	7.80939	-3.14223	-3.51409	0.00915	0.0159672	yes	#N/A
XLOC_004186	XLOC_004186	GB55730	Group12.3:26567-102345	PBS48	IAPV48	OK	10.074	1.14103	-3.14223	-4.67732	5e-05	0.000130694	yes	#N/A
XLOC_003730	XLOC_003730	GB43660	Group11.8:186536-230505	PBS48	IAPV48	OK	13.9951	1.58711	-3.14045	-2.89798	0.00165	0.00337172	yes	#N/A
XLOC_002532	XLOC_002532	GB50891	Group10.26:2539362-2545303	PBS48	IAPV48	OK	73.7903	8.47751	-3.12172	-8.35218	5e-05	0.000130694	yes	#N/A
XLOC_001298	XLOC_001298	GB51612	Group1.37:1161875-1171900	PBS48	IAPV48	OK	36.8892	4.23916	-3.12135	-8.72147	5e-05	0.000130694	yes	#N/A
XLOC_003486	XLOC_003486	GB43137	Group11.20:240885-244187	PBS48	IAPV48	OK	54.9954	6.33287	-3.11838	-4.22879	5e-05	0.000130694	yes	#N/A
XLOC_012835	XLOC_012835	GB42682	Group9.10:1731502-1733435	PBS48	IAPV48	OK	62.375	7.20249	-3.1144	-4.67107	5e-05	0.000130694	yes	#N/A
XLOC_006425	XLOC_006425	GB51355	Group16.4:1676836-1689845	PBS48	IAPV48	OK	20.9964	2.43003	-3.11109	-3.495	5e-05	0.000130694	yes	FBgn0052627
XLOC_008605	XLOC_008605	GB44021	Group4.13:1827930-1835124	PBS48	IAPV48	OK	91.2768	10.609	-3.10496	-9.42452	5e-05	0.000130694	yes	FBgn0034733
XLOC_003674	XLOC_003674	GB55250	Group11.6:1464577-1470495	PBS48	IAPV48	OK	593.251	69.0616	-3.10269	-10.6637	5e-05	0.000130694	yes	#N/A
XLOC_007323	XLOC_007323	GB55425	Group2.19:1477705-1502199	PBS48	IAPV48	OK	25.7738	3.00059	-3.10259	-8.68007	5e-05	0.000130694	yes	#N/A
XLOC_008332	XLOC_008332	GB53632	Group3.9:2299438-2321975	PBS48	IAPV48	OK	51.3196	5.9757	-3.10233	-9.8431	5e-05	0.000130694	yes	FBgn0039257
XLOC_005186	XLOC_005186	GB41716	Group14.15:710053-712861	PBS48	IAPV48	OK	10.577	1.23362	-3.09996	-2.97761	0.0006	0.00133188	yes	#N/A
[truncated: 5,375 more rows]
[truncated: 1 more columns]

## Sheet: DEG all
Overlap with Drosophila melanogaster acute antiviral response genes from Xu et al.					0 - absent	1 - present			Bee gene ID OGS3.1	Bee gene ID OGS3.1	Bee gene ID OGS3.1
[truncated: 541 more rows]

[truncated: 8 more sheets: DMG 5h IAPV vs Dm , Sheet4, DMG 20h IAPV vs Dm , IAPV 20h DMR, DMG 48h IAPV vs Dm , IAPV 48h DMR, DMG all, bee - fly gene convert]
