# Supplementary material for: Transcriptomic and Epigenomic Dynamics of Honey Bees in Response to Lethal Viral Infection
Source: Front Genet. 2020 Sep 24;11:566320. doi: 10.3389/fgene.2020.566320 (PMC7546774; doi:10.3389/fgene.2020.566320)
Supplement: Supplementary file 17 [file Table_6.XLSX]

## Sheet: Diff transcript usage
Number of significant hits for differential transcript usage.
Comparison	nrIsoforms	nrSwitches	nrGenes
PBS_5h vs IAPV_5h	270	213	193
PBS_20h vs IAPV_20h	880	892	620
PBS_48h vs IAPV_48h	1565	1511	990
Combined	2302	2307	1392
nrIsoforms = total number of isoforms for all significant genes; nrSwitches = number of pairs of isoforms with usage significantly changing in opposite directions; nrGenes = number of genes with significant DTU.
