# Supplementary material for: Transcriptomic and Epigenomic Dynamics of Honey Bees in Response to Lethal Viral Infection
Source: Front Genet. 2020 Sep 24;11:566320. doi: 10.3389/fgene.2020.566320 (PMC7546774; doi:10.3389/fgene.2020.566320)
Supplement: Supplementary file 18 [file Table_7.XLSX]

## Sheet: output_IAPV5h_DMR10p
													IAPV	IAPV	IAPV	IAPV	IAPV	IAPV
Bee Gene ID	Fly Gene	Gene function/biological process/cellular component	chrreal	chr	start	end	strand	pvalue	qvalue	meth.diff	Ref	6 mer	5h vs 20h Log2 fold_change	5h vs 20 hr test p value	5h vs 48h Log2 fold_change	5h vs 48 hr test p value	20h vs 48h Log2 fold_change	20h vs 48h test p value
GB42193			Group1	Group1.1	1373368	1373368	+	3.03e-08	0.000130521	26.5096		AACGTA
GB42193			Group1	Group1.1	1373411	1373411	+	1.15e-08	5.69e-05	46.0806
GB40796			Group1	Group1.10	126680	126680	+	1.74e-06	0.00432374	-31.7471
GB40766			Group1	Group1.10	331017	331017	+	5.72e-09	3.07e-05	-38.6601
GB48998			Group1	Group1.15	917339	917339	+	2.34e-06	0.0056484	-27.134
GB41066			Group1	Group1.17	483381	483381	+	1.03e-07	0.000383025	-17.8082
GB41068			Group1	Group1.17	514208	514208	+	2.81e-09	1.57e-05	-32.182
GB41068			Group1	Group1.17	514224	514224	+	2.01e-11	2.22e-07	-37.7949
GB47740			Group1	Group1.2	691800	691800	+	4.19e-06	0.00932808	20.8266
GB47740			Group1	Group1.2	691807	691807	+	9.15e-07	0.00247925	18.7014
GB45865			Group1	Group1.21	417141	417141	+	7.68e-12	9.19e-08	17.037
GB45880			Group1	Group1.21	521760	521760	+	3.74e-06	0.00848761	20.4082
GB45880			Group1	Group1.21	521761	521761	+	1.05e-10	1.02e-06	27.2727
GB45876			Group1	Group1.21	503344	503344	+	7.01e-08	0.000268753	-37.1413
GB44769			Group1	Group1.22	532435	532435	+	1.84e-09	1.12e-05	20.7792
GB44769			Group1	Group1.22	639108	639108	+	3.44e-13	5.33e-09	35.2113
GB44791			Group1	Group1.22	397718	397718	+	8.32e-08	0.000316044	-21.8182
GB46478			Group1	Group1.23	124861	124861	+	3.18e-07	0.00100027	-13.9423
GB46496			Group1	Group1.23	474521	474521	+	1.57e-07	0.000538121	-29.4882
GB55296			Group1	Group1.27	241578	241578	+	1.96e-09	1.17e-05	-30.2521
GB47452			Group1	Group1.29	180163	180163	+	3.23e-06	0.0074398	27.4073
GB47452			Group1	Group1.29	204935	204935	+	9.49e-07	0.00256444	19.2308
GB47503			Group1	Group1.29	1319369	1319369	+	1.15e-07	0.000420201	23.4043
GB47463			Group1	Group1.29	328986	328986	+	4.19e-07	0.00126917	-27.3631
GB47463			Group1	Group1.29	329001	329001	+	1.72e-11	1.93e-07	-38.7227
GB47470			Group1	Group1.29	533155	533155	+	1.15e-06	0.00301277	-27.1422
GB47470			Group1	Group1.29	535731	535731	+	1.46e-07	0.000510663	-29.6013
GB50356			Group1	Group1.3	63283	63283	+	1.31e-10	1.26e-06	25.317
GB51937			Group1	Group1.31	235640	235640	+	1.67e-07	0.000563679	-21.4286
GB42241			Group1	Group1.34	340387	340387	+	3.16e-06	0.00735975	25.5
GB45517			Group1	Group1.35	151276	151276	+	9.08e-07	0.00247653	29.4665
GB51619			Group1	Group1.37	1286944	1286944	+	3.64e-10	3e-06	35.8543
GB51626			Group1	Group1.37	1944859	1944859	+	4.7e-08	0.000192589	39.7074
GB51598			Group1	Group1.37	190432	190432	+	2.54e-06	0.00609753	-14.876
GB51619			Group1	Group1.37	1291184	1291184	+	2.69e-11	2.91e-07	-36.1268
GB54998			Group1	Group1.41	723270	723270	+	2.42e-10	2.05e-06	22.7273
GB54990			Group1	Group1.41	475387	475387	+	2.73e-06	0.00645132	-34.792
GB53975			Group1	Group1.42	805157	805157	+	4.92e-07	0.00145602	-28.6895
GB40948			Group1	Group1.9	105745	105745	+	1.21e-06	0.00316889	32.2769
GB42942			Group10	Group10.11	92147	92147	+	4.53e-06	0.00997778	30.0284
GB42942			Group10	Group10.11	92465	92465	+	2.15e-07	0.00069781	33.5032
GB54596			Group10	Group10.20	44625	44625	+	5.34e-08	0.000214763	-33.7065
GB54596			Group10	Group10.20	44986	44986	+	4.14e-10	3.26e-06	-34.7724
GB54289			Group10	Group10.24	581175	581175	+	1.82e-09	1.12e-05	-35.7612
GB52642			Group10	Group10.25	46100	46100	+	1.58e-07	0.000540696	-26.9231
GB51029			Group10	Group10.26	55156	55156	+	8.46e-10	5.88e-06	-40.594
GB51029			Group10	Group10.26	55158	55158	+	2.11e-09	1.24e-05	-39.3347
GB51036			Group10	Group10.26	1623821	1623821	+	1.06e-07	0.000390263	-29.4795
GB47347			Group10	Group10.28	147402	147402	+	1.45e-14	3.26e-10	-30.8571
GB46646			Group11	Group11.1	518870	518870	+	1.08e-08	5.37e-05	28.89
GB46646			Group11	Group11.1	519716	519716	+	1.02e-08	5.07e-05	-47.3928
GB46655			Group11	Group11.1	569136	569136	+	1.94e-07	0.000639722	-16.1491
GB46655			Group11	Group11.1	569139	569139	+	2.31e-09	1.33e-05	-38.1459
GB54051			Group11	Group11.12	113197	113197	+	1.7e-07	0.000572111	-32.4009
GB54054			Group11	Group11.12	142720	142720	+	2.05e-06	0.00501061	-26.6475
GB54057			Group11	Group11.12	161006	161006	+	8.93e-10	6.07e-06	-31.4607
GB49841			Group11	Group11.13	126763	126763	+	3.24e-06	0.0074407	23.7049
GB47268			Group11	Group11.16	776845	776845	+	3.24e-07	0.00101353	26.0377
GB47280			Group11	Group11.16	950899	950899	+	4.04e-09	2.21e-05	33.7538
GB47304			Group11	Group11.16	1455727	1455727	+	1.98e-06	0.00488146	16.1765
GB45259			Group11	Group11.18	4292985	4292985	+	2.6e-08	0.000115397	23.1687
GB45259			Group11	Group11.18	4292999	4292999	+	3.02e-08	0.000130521	39.3903
GB45212			Group11	Group11.18	3696885	3696885	+	5.48e-07	0.00158044	-22.6292
GB45223			Group11	Group11.18	3811102	3811102	+	8.96e-07	0.00244914	-24.4974
GB45248			Group11	Group11.18	4175843	4175843	+	6.35e-09	3.37e-05	-31.7596
GB45248			Group11	Group11.18	4175860	4175860	+	8.3e-11	8.37e-07	-33.6283
GB45259			Group11	Group11.18	4272594	4272594	+	1.67e-08	7.89e-05	-26.8506
GB45259			Group11	Group11.18	4298021	4298021	+	2.2e-09	1.27e-05	-31.6942
GB45259			Group11	Group11.18	4298035	4298035	+	9.29e-09	4.68e-05	-30.4058
GB45281			Group11	Group11.18	4468327	4468327	+	4.14e-07	0.00125743	-25.7048
GB43179			Group11	Group11.20	134209	134209	+	4.06e-08	0.000170997	33.3333
GB43207			Group11	Group11.20	586725	586725	+	1.42e-07	0.000496743	37.6687
GB43219			Group11	Group11.20	718482	718482	+	3.82e-08	0.000162368	32.8042
GB43219			Group11	Group11.20	718869	718869	+	4e-06	0.00895471	27.6404
GB43229			Group11	Group11.20	823315	823315	+	1.92e-07	0.000639419	38.0543
GB43229			Group11	Group11.20	826356	826356	+	4.45e-06	0.00985532	19.7807
GB43229			Group11	Group11.20	826447	826447	+	1.17e-07	0.000427472	12.9727
GB43168			Group11	Group11.20	28217	28217	+	1.92e-08	8.9e-05	-20.8333
GB43175			Group11	Group11.20	112412	112412	+	8.07e-07	0.00224536	-25.0032
GB43208			Group11	Group11.20	590237	590237	+	2.73e-08	0.000120481	-28.6698
GB43226			Group11	Group11.20	793190	793190	+	6.76e-07	0.00190665	-34.3814
GB55220			Group11	Group11.6	978337	978337	+	1.03e-10	1.01e-06	26.6606
GB55158			Group11	Group11.6	1203088	1203088	+	1.09e-09	6.95e-06	41.2121
GB55142			Group11	Group11.6	1287190	1287190	+	2.61e-09	1.48e-05	-27.1186
GB53614			Group12	Group12.10	50878	50878	+	1.64e-07	0.000556782	35.5343
GB53614			Group12	Group12.10	60128	60128	+	5.59e-08	0.000221877	-27.0726
GB52557			Group12	Group12.11	666791	666791	+	2.89e-06	0.00674172	31.2057
GB49372			Group12	Group12.16	198365	198365	+	1.68e-06	0.00423093	16.9231
GB52036			Group12	Group12.17	125137	125137	+	6.03e-08	0.000236361	34.8118
GB52079			Group12	Group12.17	1494020	1494020	+	6.62e-13	9.73e-09	33.8028
GB52118			Group12	Group12.17	2838892	2838892	+	1.87e-07	0.000624275	20.8032
GB52061			Group12	Group12.17	1422705	1422705	+	2.15e-12	2.92e-08	-32.5203
GB52061			Group12	Group12.17	1425505	1425505	+	1.94e-07	0.000639722	-29.1398
GB52061			Group12	Group12.17	1425513	1425513	+	1.83e-08	8.53e-05	-32.5622
GB52061			Group12	Group12.17	1427303	1427303	+	3.79e-23	5.67e-18	-62.922
GB52075			Group12	Group12.17	1489768	1489768	+	7.08e-30	4.24e-24	-60
GB49921			Group13	Group13.12	1314957	1314957	+	1.62e-07	0.000552093	-42.0693
GB54761			Group13	Group13.3	68122	68122	+	5.76e-08	0.000227723	-40.4386
GB54784			Group13	Group13.3	534919	534919	+	8.22e-07	0.00226762	-42.128
GB54715			Group13	Group13.3	726698	726698	+	4.62e-08	0.00019004	-37.6196
GB48263			Group13	Group13.4	375911	375911	+	3.34e-10	2.77e-06	21.9512
GB48263			Group13	Group13.4	376827	376827	+	4.13e-08	0.000173109	38.6835
GB40112			Group13	Group13.7	397478	397478	+	4.48e-08	0.000186231	-31.7848
GB53859			Group13	Group13.9	230910	230910	+	2.57e-06	0.00612238	-30.6625
GB49038			Group14	Group14.1	252013	252013	+	1.3e-07	0.000461636	35.7562
GB43730			Group14	Group14.10	420558	420558	+	1e-06	0.00267815	26.9404
GB54190			Group14	Group14.13	1233439	1233439	+	2.53e-08	0.000113504	41.4795
GB54194			Group14	Group14.13	1293312	1293312	+	2.07e-07	0.00067609	43.5849
GB54097			Group14	Group14.13	1453117	1453117	+	5.16e-07	0.00151388	40.2348
GB54092			Group14	Group14.13	1464280	1464280	+	1.99e-13	3.14e-09	28.2353
GB54092			Group14	Group14.13	1465326	1465326	+	2.9e-10	2.43e-06	29.3936
GB54083			Group14	Group14.13	1569443	1569443	+	6.28e-08	0.000243775	22.0339
GB54097			Group14	Group14.13	1453381	1453381	+	2.15e-11	2.35e-07	-43.3161
GB54097			Group14	Group14.13	1453413	1453413	+	1.75e-13	2.81e-09	-44.0385
GB52768			Group14	Group14.14	579475	579475	+	2.77e-06	0.00653092	15.3827
GB52793			Group14	Group14.14	976046	976046	+	1.23e-07	0.000446454	12.766
GB52793			Group14	Group14.14	974350	974350	+	3.73e-12	4.85e-08	-40.7801
GB41689			Group14	Group14.15	196919	196919	+	4.44e-06	0.00984941	26.8879
GB41710			Group14	Group14.15	666392	666392	+	3.22e-07	0.0010096	31.9107
GB41734			Group14	Group14.15	1361335	1361335	+	4.56e-10	3.49e-06	20.2128
GB41655			Group14	Group14.15	196959	196959	+	6.69e-12	8.19e-08	-39.0029
GB41634			Group14	Group14.15	683705	683705	+	3.82e-10	3.08e-06	-29.3578
GB41734			Group14	Group14.15	1360805	1360805	+	1.56e-06	0.00394837	-15.5556
GB48469			Group14	Group14.5	328421	328421	+	3.17e-11	3.38e-07	29.4269
GB42275			Group14	Group14.8	251959	251959	+	1.92e-09	1.16e-05	-35.8933
GB43638			Group14	Group14.9	1458387	1458387	+	1.08e-09	6.94e-06	-42.9045
GB50059			Group15	Group15.19	1330469	1330469	+	1.82e-06	0.00450767	30.1383
GB50237			Group15	Group15.19	2314784	2314784	+	3.19e-08	0.000136771	32.8696
GB49961			Group15	Group15.19	3281287	3281287	+	1.73e-10	1.6e-06	37.9216
GB50259			Group15	Group15.19	3289654	3289654	+	7.42e-07	0.0020861	17.7722
GB49939			Group15	Group15.19	3852951	3852951	+	5.9e-07	0.00168943	33.2463
GB49939			Group15	Group15.19	3854631	3854631	+	1.26e-06	0.00326342	24.2962
GB50287			Group15	Group15.19	3944971	3944971	+	1.67e-09	1.04e-05	26.9289
GB50287			Group15	Group15.19	3946934	3946934	+	2.34e-08	0.000106133	30.2791
GB50186			Group15	Group15.19	1679003	1679003	+	3.82e-10	3.08e-06	-31.3008
GB49939			Group15	Group15.19	3860175	3860175	+	6.11e-08	0.000238109	-24.2204
GB41196			Group15	Group15.3	108570	108570	+	1.43e-14	3.26e-10	25.8275
GB46204			Group15	Group15.5	78983	78983	+	3.8e-06	0.00859749	-25.0176
GB40310			Group16	Group16.1	87618	87618	+	4.48e-06	0.00990402	-18.9037
GB51337			Group16	Group16.4	1442171	1442171	+	8.41e-09	4.36e-05	34.1331
GB51337			Group16	Group16.4	1443008	1443008	+	5.51e-08	0.000220757	24.1379
GB51337			Group16	Group16.4	1448066	1448066	+	5.93e-13	8.87e-09	27.5282
GB51344			Group16	Group16.4	1526216	1526216	+	1.66e-09	1.04e-05	-26.6667
GB47628			Group16	Group16.5	407912	407912	+	5.49e-10	4.06e-06	-24.6575
GB47635			Group16	Group16.5	499910	499910	+	9.61e-12	1.12e-07	-38.6555
GB47652			Group16	Group16.5	693834	693834	+	2.41e-10	2.05e-06	-28.5714
GB47652			Group16	Group16.5	693896	693896	+	1.7e-06	0.00425026	-20.109
GB45618			Group16	Group16.6	147103	147103	+	4.18e-06	0.00932049	13.3746
GB45618			Group16	Group16.6	147230	147230	+	1.03e-06	0.00274132	-22.2479
GB45976			Group16	Group16.8	585700	585700	+	7.64e-07	0.00213423	-30.8337
GB50801			Group2	Group2.11	875008	875008	+	1.03e-09	6.82e-06	26.6667
GB50730			Group2	Group2.11	1412616	1412616	+	6.63e-07	0.00187721	29.5336
GB50852			Group2	Group2.11	1600164	1600164	+	2.13e-07	0.000694454	23.5708
GB50853			Group2	Group2.11	1609251	1609251	+	6.99e-08	0.000268753	-24.2718
GB50853			Group2	Group2.11	1609446	1609446	+	9.64e-07	0.00258089	-37.298
GB55498			Group2	Group2.19	80201	80201	+	8.92e-09	4.52e-05	37.1347
GB55498			Group2	Group2.19	82356	82356	+	1.32e-07	0.000463962	23.0891
GB55520			Group2	Group2.19	242981	242981	+	4.05e-07	0.00123593	16.1765
GB55483			Group2	Group2.19	311098	311098	+	2.8e-14	5.03e-10	50.5364
GB55483			Group2	Group2.19	311248	311248	+	2.19e-07	0.000710727	24.773
GB55483			Group2	Group2.19	311273	311273	+	4.89e-07	0.00145602	28.4553
GB55483			Group2	Group2.19	405938	405938	+	1.95e-12	2.74e-08	44.5766	ATCGTG
GB55532			Group2	Group2.19	409947	409947	+	5.52e-10	4.06e-06	39.1369	CCCGAT
GB55532			Group2	Group2.19	409954	409954	+	2.14e-10	1.87e-06	29.533
GB55557			Group2	Group2.19	820063	820063	+	4.91e-07	0.00145602	33.9019
GB55567			Group2	Group2.19	934432	934432	+	1.48e-07	0.00051583	17.0048
GB55438			Group2	Group2.19	977359	977359	+	2.01e-07	0.000659276	32.6458
GB55584			Group2	Group2.19	1265459	1265459	+	2.22e-07	0.000716423	30.5612
GB55463			Group2	Group2.19	846618	846618	+	1.25e-07	0.000449217	-16.2921
GB55459			Group2	Group2.19	851306	851306	+	2.23e-06	0.00541684	-38.2438
GB55441			Group2	Group2.19	934806	934806	+	3.52e-07	0.0010847	-16.1074
GB50699			Group2	Group2.4	324675	324675	+	4.6e-12	5.81e-08	-40.2445
GB50699			Group2	Group2.4	324681	324681	+	2.31e-06	0.00560329	-27.0595
GB43459			Group2	Group2.7	156893	156893	+	9.32e-08	0.000349753	24.3432
GB43459			Group2	Group2.7	160663	160663	+	2.04e-08	9.33e-05	-20.6163
GB43421			Group2	Group2.7	879930	879930	+	1.47e-08	7.07e-05	-32.3016
GB53821			Group3	Group3.12	143908	143908	+	8.76e-09	4.47e-05	43.0876
GB53821			Group3	Group3.12	146468	146468	+	9.71e-08	0.000362877	31.9397
GB53821			Group3	Group3.12	146672	146672	+	3.52e-12	4.65e-08	-51.4316
GB49189			Group3	Group3.14	905833	905833	+	3.62e-07	0.0011129	21.2393
GB49172			Group3	Group3.14	127579	127579	+	2.48e-08	0.000111968	-24.7423
GB49161			Group3	Group3.14	130524	130524	+	2.88e-08	0.000126476	-25.641
GB49187			Group3	Group3.14	553519	553519	+	6.82e-09	3.6e-05	-25.8065
GB49187			Group3	Group3.14	553584	553584	+	2.21e-06	0.00537608	-32.996
GB49193			Group3	Group3.14	969833	969833	+	1.7e-14	3.56e-10	-33.9339
GB49193			Group3	Group3.14	969935	969935	+	4.44e-07	0.00133551	-16.3009
GB49193			Group3	Group3.14	970067	970067	+	1.15e-07	0.000420201	-30.7198
GB49146			Group3	Group3.14	984619	984619	+	2.57e-07	0.000819981	-23.2877
GB49146			Group3	Group3.14	984627	984627	+	2.12e-08	9.64e-05	-28.901
GB47036			Group3	Group3.15	142934	142934	+	3.35e-06	0.00769148	-15.6522
GB46144			Group3	Group3.18	227366	227366	+	1.6e-07	0.000546688	34.6504
GB46144			Group3	Group3.18	227407	227407	+	2.58e-07	0.000819981	18.4985
GB46131			Group3	Group3.18	8038	8038	+	3.82e-06	0.00861193	-19.5652
GB46124			Group3	Group3.18	199592	199592	+	6.84e-10	4.91e-06	-51.9448
GB50637			Group3	Group3.19	13099	13099	+	9.76e-08	0.000363113	23.3871
GB51910			Group3	Group3.3	346199	346199	+	5.34e-07	0.00155004	34.3578
GB51895			Group3	Group3.3	313926	313926	+	5.11e-07	0.00150762	-22.8571
GB49087			Group3	Group3.4	367628	367628	+	1.99e-06	0.00489589	31.3725
GB46924			Group3	Group3.5	200855	200855	+	4.31e-10	3.36e-06	27.8689
GB55843			Group3	Group3.8	1773348	1773348	+	1.64e-09	1.04e-05	21.234
GB53676			Group3	Group3.9	619724	619724	+	1.34e-08	6.52e-05	25.9896
GB53657			Group3	Group3.9	1107767	1107767	+	5.14e-07	0.00151069	34.7717
GB53676			Group3	Group3.9	619784	619784	+	1.14e-06	0.00300571	-30.38
GB53708			Group3	Group3.9	952822	952822	+	3.91e-06	0.00877639	-35.014
GB44167			Group4	Group4.13	935817	935817	+	2.43e-06	0.00585006	19.3357
GB44167			Group4	Group4.13	935873	935873	+	4.23e-19	2.53e-14	34.6774
GB44167			Group4	Group4.13	935887	935887	+	1.29e-08	6.33e-05	17.7419
GB44167			Group4	Group4.13	935895	935895	+	7.8e-10	5.51e-06	17.5921
GB44167			Group4	Group4.13	935903	935903	+	8.53e-09	4.4e-05	18.2798
GB44167			Group4	Group4.13	936040	936040	+	6.52e-23	7.31e-18	42.8544
GB44167			Group4	Group4.13	936043	936043	+	9.46e-30	4.24e-24	52.4277
GB44067			Group4	Group4.13	535531	535531	+	2.57e-08	0.000114688	-35.9312
GB44148			Group4	Group4.13	561539	561539	+	1.81e-12	2.57e-08	-43.6449
GB44148			Group4	Group4.13	561550	561550	+	1.01e-09	6.71e-06	-36.039
GB44048			Group4	Group4.13	957687	957687	+	1.35e-11	1.54e-07	-41.3671
GB44048			Group4	Group4.13	957727	957727	+	4.65e-10	3.5e-06	-44.3234
GB52985			Group4	Group4.16	708644	708644	+	6.79e-08	0.000262458	21.9865
GB52985			Group4	Group4.16	716289	716289	+	3.18e-06	0.00738503	35.2449
GB52979			Group4	Group4.16	793052	793052	+	8.11e-07	0.00224637	23.6425
GB52985			Group4	Group4.16	716340	716340	+	1.5e-10	1.42e-06	-27.9279
GB53036			Group4	Group4.16	734972	734972	+	2.14e-12	2.92e-08	-40.0234
GB46672			Group4	Group4.3	245139	245139	+	1.68e-14	3.56e-10	34.3297
GB53150			Group4	Group4.5	1258035	1258035	+	3.17e-12	4.25e-08	22.6415
GB49589			Group4	Group4.6	615433	615433	+	2.71e-09	1.53e-05	28.9248
GB49589			Group4	Group4.6	615445	615445	+	2.15e-10	1.87e-06	28.3582
GB42074			Group5	Group5.11	643641	643641	+	5.98e-07	0.0017034	22.1923
GB48675			Group5	Group5.12	1017191	1017191	+	9.14e-07	0.00247925	22.6415
GB44581			Group5	Group5.14	639840	639840	+	1.59e-14	3.48e-10	28.5714
GB44482			Group5	Group5.14	1650773	1650773	+	8.74e-08	0.000329352	13.8118
GB44679			Group5	Group5.14	2423675	2423675	+	6.24e-10	4.55e-06	37.234
GB44422			Group5	Group5.14	2531847	2531847	+	5.49e-11	5.66e-07	36.9601
GB44422			Group5	Group5.14	2532121	2532121	+	1.26e-14	2.97e-10	39.4264
GB44707			Group5	Group5.14	2656026	2656026	+	1.68e-06	0.00423093	18.7156
GB44707			Group5	Group5.14	2656205	2656205	+	1.38e-08	6.64e-05	37.7778
GB44537			Group5	Group5.14	572685	572685	+	4.34e-11	4.53e-07	-30.3279
GB44537			Group5	Group5.14	572694	572694	+	1.25e-14	2.97e-10	-40
GB44537			Group5	Group5.14	572708	572708	+	4.25e-14	7.48e-10	-38.5246
GB44678			Group5	Group5.14	2424301	2424301	+	6.92e-15	1.88e-10	-53.4357
GB47829			Group5	Group5.15	32068	32068	+	2.56e-06	0.00611203	-40.2703
GB47829			Group5	Group5.15	32085	32085	+	2.44e-09	1.39e-05	-27.2727
GB47829			Group5	Group5.15	32116	32116	+	1.25e-11	1.43e-07	-32.0755
GB47829			Group5	Group5.15	32126	32126	+	4.6e-10	3.49e-06	-26.7241
GB41287			Group5	Group5.18	625764	625764	+	5.03e-08	0.00020426	42.3135
GB41301			Group5	Group5.18	176872	176872	+	1.49e-06	0.00382487	-39.3103
GB41301			Group5	Group5.18	176887	176887	+	1.95e-06	0.00482738	-37.3377
GB41366			Group5	Group5.18	537203	537203	+	1.3e-07	0.000461636	-37.7737
GB41366			Group5	Group5.18	537248	537248	+	2.08e-10	1.85e-06	-45.6637
GB41293			Group5	Group5.18	544911	544911	+	4.4e-17	1.88e-12	-55.9633
GB45688			Group5	Group5.20	118005	118005	+	1.82e-07	0.000608369	22.4252
GB45638			Group5	Group5.20	604764	604764	+	3.82e-06	0.00861193	26.7161
GB45694			Group5	Group5.20	203460	203460	+	1.51e-06	0.00386945	-18.3673
GB45702			Group5	Group5.20	266046	266046	+	9.37e-18	4.67e-13	-57.0619
GB45657			Group5	Group5.20	391407	391407	+	1.23e-06	0.00318974	-33.7008
GB45736			Group5	Group5.20	600597	600597	+	1.56e-09	9.9e-06	-44.1538
GB45736			Group5	Group5.20	600611	600611	+	2.14e-14	4e-10	-57.5342
GB48866			Group5	Group5.4	345688	345688	+	5.34e-07	0.00155004	37.7091
GB51207			Group6	Group6.1	60478	60478	+	5.26e-07	0.00153629	-28.7427
GB51207			Group6	Group6.1	61635	61635	+	5.12e-08	0.000206836	-21.6667
GB51207			Group6	Group6.1	61662	61662	+	5.24e-10	3.92e-06	-19.7674
GB52168			Group6	Group6.14	368467	368467	+	8.69e-12	1.03e-07	30.1587
GB52165			Group6	Group6.14	383305	383305	+	2.84e-06	0.0066622	34.127
GB46035			Group6	Group6.15	20383	20383	+	1.76e-06	0.00437435	15.9945
GB46035			Group6	Group6.15	37538	37538	+	2.97e-07	0.000937529	31.8212
GB46039			Group6	Group6.15	82260	82260	+	1.06e-06	0.00281756	31.8362
GB46035			Group6	Group6.15	20461	20461	+	1.29e-07	0.000461636	-39.3705
GB46035			Group6	Group6.15	20610	20610	+	2.13e-09	1.24e-05	-22.0041
GB46035			Group6	Group6.15	20611	20611	+	1.84e-10	1.67e-06	-28
GB46069			Group6	Group6.15	362214	362214	+	1.19e-06	0.00312013	-30.8435
GB48533			Group6	Group6.16	645905	645905	+	1.91e-10	1.71e-06	26.9231
GB48602			Group6	Group6.16	719531	719531	+	1.2e-07	0.000434564	25.947
GB48539			Group6	Group6.16	610064	610064	+	3.2e-06	0.00740709	-33.8095
GB41448			Group6	Group6.20	811926	811926	+	2.23e-07	0.000717359	18.0556
GB41424			Group6	Group6.20	1265679	1265679	+	5.96e-09	3.18e-05	27.922
GB41454			Group6	Group6.20	754642	754642	+	3.38e-07	0.00104846	-38.0303
GB42356			Group6	Group6.36	161678	161678	+	6.75e-12	8.19e-08	-38.3436
GB42374			Group6	Group6.36	199205	199205	+	3.53e-06	0.00804533	-22.4719
GB42374			Group6	Group6.36	200737	200737	+	1.51e-08	7.18e-05	-24.2038
GB53778			Group7	Group7.10	352420	352420	+	2.03e-06	0.00496551	19.1667
GB53778			Group7	Group7.10	352436	352436	+	7.58e-10	5.4e-06	28.1725
GB53778			Group7	Group7.10	352601	352601	+	1.62e-08	7.68e-05	26.976
GB53794			Group7	Group7.10	370165	370165	+	1.54e-06	0.00393618	19.1896
GB49242			Group7	Group7.12	163647	163647	+	1.37e-06	0.00352697	-29.9624
GB43301			Group7	Group7.17	106919	106919	+	5.92e-07	0.00169189	31.5145
GB43282			Group7	Group7.17	553609	553609	+	1.83e-09	1.12e-05	29.9215
GB47963			Group7	Group7.19	106965	106965	+	2.13e-09	1.24e-05	31.189
GB44306			Group7	Group7.22	600302	600302	+	1.75e-08	8.16e-05	39.5372
GB44305										39.5372
GB44292			Group7	Group7.22	826552	826552	+	1.44e-06	0.00369035	29.2851
GB44341			Group7	Group7.22	455072	455072	+	1.22e-06	0.00318434	-34.959
GB44311			Group7	Group7.22	525558	525558	+	1.59e-13	2.6e-09	-45.8874
GB44347			Group7	Group7.22	552773	552773	+	8.09e-07	0.00224536	-22.1548
GB44252			Group7	Group7.6	123351	123351	+	4.85e-21	4.35e-16	37.1305
GB44259			Group7	Group7.6	170625	170625	+	2.62e-06	0.00622824	30.035
GB46268			Group7	Group7.7	196348	196348	+	2.85e-06	0.00667237	27.0635
GB46270			Group7	Group7.7	203698	203698	+	9.44e-09	4.73e-05	26.6353
GB46270			Group7	Group7.7	203856	203856	+	4.6e-08	0.00019004	31.0157
GB46252			Group7	Group7.7	146436	146436	+	4.6e-16	1.65e-11	-47.8261
GB47879			Group8	Group8.1	56430	56430	+	5.56e-15	1.56e-10	51.2165
GB47879			Group8	Group8.1	61218	61218	+	4.56e-10	3.49e-06	-33.0189
GB52848			Group8	Group8.11	332160	332160	+	3.53e-17	1.58e-12	52.3559
GB52848			Group8	Group8.11	332168	332168	+	2.62e-14	4.8e-10	45.5362
GB52848			Group8	Group8.11	335811	335811	+	1.58e-13	2.6e-09	31.5789
GB52848			Group8	Group8.11	429576	429576	+	5.48e-07	0.00158044	24.8318
GB54805			Group8	Group8.12	57425	57425	+	2.97e-08	0.000129279	-23.5849
GB54809			Group8	Group8.12	93833	93833	+	3.36e-07	0.00104638	-34.5276
GB41982			Group8	Group8.17	60264	60264	+	1.3e-07	0.000461636	25.8744
GB51710			Group8	Group8.21	18779	18779	+	9.3e-11	9.27e-07	45.2536
GB51710			Group8	Group8.21	18791	18791	+	8.74e-16	2.8e-11	62.6859
GB51667			Group8	Group8.21	532221	532221	+	7.21e-09	3.78e-05	31.6262
GB51738			Group8	Group8.21	566228	566228	+	2.82e-07	0.00089412	28.246
GB52601			Group8	Group8.3	366330	366330	+	1.6e-06	0.00403049	-11.4865
GB51414			Group8	Group8.4	75987	75987	+	2.82e-06	0.00665052	14.1758								Gene	p value	q value	fold change	methyation sequence
GB51399			Group8	Group8.4	164865	164865	+	7.02e-11	7.15e-07	39.9228								GB41150	4.29e-07	0.00129585	-27.738	TGCGAA
GB51406			Group8	Group8.4	91230	91230	+	8.68e-08	0.000328678	-15.7534
GB51406			Group8	Group8.4	91452	91452	+	9.57e-07	0.00257126	-15.5844
GB51401			Group8	Group8.4	136054	136054	+	1.69e-06	0.00423093	-39.9057
GB41174			Group8	Group8.5	233545	233545	+	1.56e-06	0.00394837	30.8461
GB41150			Group8	Group8.5	69438	69438	+	4.29e-07	0.00129585	-27.738	TGCGAA
GB40361			Group8	Group8.6	1336884	1336884	+	6.37e-22	6.35e-17	58.7006
GB40341			Group8	Group8.6	1736458	1736458	+	9.52e-07	0.00256448	25.5914
GB40350			Group8	Group8.6	1590424	1590424	+	3.91e-07	0.00119719	-25.7136
GB40348			Group8	Group8.6	1623199	1623199	+	7.53e-07	0.00211175	-21.0084
GB54530			Group8	Group8.7	296720	296720	+	8.6e-07	0.00236029	31.9359
GB43868			Group8	Group8.8	22401	22401	+	4.91e-08	0.000200105	39.8769
GB43870			Group8	Group8.8	171169	171169	+	4.61e-23	5.91e-18	70.4545
GB43870			Group8	Group8.8	171331	171331	+	1.09e-13	1.84e-09	39.4053
GB43870			Group8	Group8.8	176514	176514	+	1.32e-07	0.000463962	24.1935
GB43870			Group8	Group8.8	183131	183131	+	4.51e-12	5.77e-08	24.2017
GB43870			Group8	Group8.8	183145	183145	+	1.16e-26	3.46e-21	48.9556
GB43855			Group8	Group8.8	247625	247625	+	3.53e-06	0.00804533	21.9381
GB43855			Group8	Group8.8	247635	247635	+	4.54e-06	0.00997778	18.6003
GB43843			Group8	Group8.8	581353	581353	+	2.55e-06	0.00611203	20.1906
GB43889			Group8	Group8.8	587354	587354	+	8.55e-07	0.00235132	33.9906
GB43840			Group8	Group8.8	615179	615179	+	2.35e-19	1.5e-14	62.7203
GB43870			Group8	Group8.8	174623	174623	+	8.65e-09	4.44e-05	-34.3333
GB43870			Group8	Group8.8	182721	182721	+	8.66e-10	5.93e-06	-36.3136
GB43870			Group8	Group8.8	182739	182739	+	1.18e-14	2.95e-10	-42.1654
GB43870			Group8	Group8.8	183077	183077	+	4.91e-09	2.67e-05	-43.5185
GB41829			Group8	Group8.9	30710	30710	+	3.85e-06	0.00864657	17.858
GB41836			Group8	Group8.9	34878	34878	+	3.96e-09	2.18e-05	35.4729
GB41836			Group8	Group8.9	36004	36004	+	3.7e-15	1.07e-10	34.2857
GB41836			Group8	Group8.9	37210	37210	+	2.27e-10	1.96e-06	41.3333
GB41839			Group8	Group8.9	43839	43839	+	1.93e-14	3.69e-10	46.638
GB41839			Group8	Group8.9	44048	44048	+	9.57e-10	6.41e-06	36.4223
GB41839			Group8	Group8.9	44582	44582	+	5.59e-07	0.00160782	31.6727
GB41839			Group8	Group8.9	44616	44616	+	1.04e-09	6.84e-06	26.4179
GB41839			Group8	Group8.9	45114	45114	+	3.84e-11	4.05e-07	35.9265
GB41839			Group8	Group8.9	45560	45560	+	3.88e-10	3.11e-06	34.3359
GB41840			Group8	Group8.9	54494	54494	+	2.94e-08	0.000128555	25.3663
GB41840			Group8	Group8.9	54591	54591	+	3.89e-13	5.92e-09	45.8829
GB41847			Group8	Group8.9	101818	101818	+	1.51e-07	0.000524015	27.7597
GB41847			Group8	Group8.9	101828	101828	+	1.48e-10	1.42e-06	37.8188
GB41847			Group8	Group8.9	101891	101891	+	1.96e-08	9.02e-05	29.096
GB41848			Group8	Group8.9	114559	114559	+	1.68e-08	7.89e-05	33.895
GB41850			Group8	Group8.9	124420	124420	+	1.89e-14	3.68e-10	44.8453
GB41803			Group8	Group8.9	559655	559655	+	1.51e-15	4.51e-11	59.076
GB41798			Group8	Group8.9	589422	589422	+	6.51e-17	2.66e-12	33.9734
GB41878			Group8	Group8.9	639881	639881	+	8.11e-10	5.68e-06	30.2477
GB41793			Group8	Group8.9	641993	641993	+	9.55e-10	6.41e-06	37.6492
GB41793			Group8	Group8.9	641999	641999	+	1.34e-18	7.52e-14	50.508
GB41888			Group8	Group8.9	1076952	1076952	+	4.57e-24	1.02e-18	65.2174
GB41847			Group8	Group8.9	100821	100821	+	1.29e-15	4e-11	-53.8462
GB41852			Group8	Group8.9	162154	162154	+	3.13e-09	1.74e-05	-50.2228
GB41867			Group8	Group8.9	536315	536315	+	1.03e-16	4.03e-12	-46.6019
GB41803			Group8	Group8.9	561167	561167	+	5.56e-08	0.00022164	-37.921
GB41803			Group8	Group8.9	564451	564451	+	7.36e-16	2.44e-11	-40.126
GB41803			Group8	Group8.9	565062	565062	+	1.89e-14	3.68e-10	-52.3591
GB41800			Group8	Group8.9	581432	581432	+	2.08e-09	1.23e-05	-33.3333
GB41800			Group8	Group8.9	581471	581471	+	3.41e-08	0.000145507	-28.4314
GB41800			Group8	Group8.9	581508	581508	+	1.35e-08	6.52e-05	-32.2581
GB41800			Group8	Group8.9	581607	581607	+	1.05e-23	1.88e-18	-53.7147
GB41800			Group8	Group8.9	581626	581626	+	1.68e-17	7.95e-13	-46.0418
GB41800			Group8	Group8.9	581816	581816	+	4.82e-20	3.6e-15	-59.5013
GB41800			Group8	Group8.9	581836	581836	+	7.53e-21	6.14e-16	-61.8774
GB41800			Group8	Group8.9	581848	581848	+	4.02e-18	2.12e-13	-58.5876
GB41800			Group8	Group8.9	582093	582093	+	8.88e-15	2.34e-10	-39.9856
GB41798			Group8	Group8.9	588493	588493	+	1.85e-10	1.67e-06	-47.5274
GB41873			Group8	Group8.9	602310	602310	+	1.52e-07	0.000524476	-32.6247
GB41888			Group8	Group8.9	1075347	1075347	+	1.38e-12	1.99e-08	-43.3725
GB41888			Group8	Group8.9	1075364	1075364	+	1.01e-14	2.59e-10	-57.2032
GB41888			Group8	Group8.9	1078845	1078845	+	1.07e-09	6.94e-06	-28.9256
GB41922			Group9	Group9.10	1937582	1937582	+	3.2e-06	0.00740709	38.477
GB53341			Group9	Group9.12	865578	865578	+	7.2e-08	0.00027468	17.9425
GB53378			Group9	Group9.12	22358	22358	+	3.98e-10	3.16e-06	-21.3198
GB53378			Group9	Group9.12	22382	22382	+	8.3e-09	4.33e-05	-18.3673
GB41392			Group9	Group9.4	393282	393282	+	4.46e-08	0.000185937	26.7479
GB53269			GroupUn	GroupUn107	42228	42228	+	2.46e-07	0.000787823	-29.304
GB51956			GroupUn	GroupUn162	14474	14474	+	1.61e-10	1.5e-06	36.6767
GB51956			GroupUn	GroupUn162	14485	14485	+	8.63e-10	5.93e-06	36.2601
GB51956			GroupUn	GroupUn162	13012	13012	+	1.32e-06	0.00340129	-32.4349
GB51956			GroupUn	GroupUn162	13649	13649	+	6.21e-07	0.00176155	-26.4848
GB43676			GroupUn	GroupUn178	12354	12354	+	4.5e-07	0.00134463	30.9314
GB43676			GroupUn	GroupUn178	12375	12375	+	3.89e-08	0.00016468	36.0565
GB50871			GroupUn	GroupUn240	30264	30264	+	1.09e-06	0.00288818	44.8607
GB41099			GroupUn	GroupUn292	2353	2353	+	3.44e-07	0.00106506	34.0023
GB45567			GroupUn	GroupUn3	418773	418773	+	3.37e-06	0.0077122	-19.5652
GB48207			GroupUn	GroupUn5	199204	199204	+	3.64e-16	1.36e-11	50.8408
GB48207			GroupUn	GroupUn5	199219	199219	+	5.28e-16	1.82e-11	53.388
GB48207			GroupUn	GroupUn5	199233	199233	+	7.78e-20	5.37e-15	60.4622
GB48207			GroupUn	GroupUn5	199279	199279	+	4.83e-14	8.34e-10	47.9927
GB45593			GroupUn	GroupUn52	95750	95750	+	1.78e-14	3.63e-10	44.8257
GB47100			GroupUn	GroupUn6	46267	46267	+	3.14e-09	1.74e-05	32.1194
GB47100			GroupUn	GroupUn6	46275	46275	+	6.79e-10	4.91e-06	31.5925
GB47100			GroupUn	GroupUn6	46298	46298	+	5.87e-12	7.32e-08	41.8038
GB47100			GroupUn	GroupUn6	47685	47685	+	5.19e-09	2.81e-05	-40.3072
GB47096			GroupUn	GroupUn6	168779	168779	+	5.93e-08	0.00023323	-39.1682
GB47096			GroupUn	GroupUn6	168782	168782	+	4.48e-07	0.00134463	-37.9874
GB47113			GroupUn	GroupUn6	228398	228398	+	1.79e-09	1.11e-05	-34.661

## Sheet: IAPV 5h DMR 10p
Bee Gene ID	meth.diff
GB52061	-62.922
GB52073	-62.922
GB41800	-61.8774
GB52075	-60
GB52079	-60
GB41800	-59.5013
GB41800	-58.5876
GB45736	-57.5342
GB41888	-57.2032
GB45702	-57.0619
GB41293	-55.9633
GB41847	-53.8462
GB41800	-53.7147
GB44678	-53.4357
GB44682	-53.4357
GB41803	-52.3591
GB46124	-51.9448
GB46123	-51.9448
GB53821	-51.4316
GB41852	-50.2228
GB46252	-47.8261
GB41798	-47.5274
GB46646	-47.3928
GB46650	-47.3928
GB41867	-46.6019
GB41800	-46.0418
GB44311	-45.8874
GB41366	-45.6637
GB44048	-44.3234
GB45736	-44.1538
GB54097	-44.0385
GB54092	-44.0385
GB44148	-43.6449
GB43870	-43.5185
GB41888	-43.3725
GB54097	-43.3161
GB54092	-43.3161
GB43638	-42.9045
GB43870	-42.1654
GB54784	-42.128
GB49921	-42.0693
GB49924	-42.0693
GB44048	-41.3671
GB52793	-40.7801
GB52800	-40.7801
GB52698	-40.7801
GB52692	-40.7801
GB51029	-40.594
GB54761	-40.4386
GB47100	-40.3072
GB47829	-40.2703
GB47828	-40.2703
GB50699	-40.2445
GB41803	-40.126
GB53036	-40.0234
GB44537	-40
GB41800	-39.9856
GB51401	-39.9057
GB46035	-39.3705
GB51029	-39.3347
GB41301	-39.3103
GB47096	-39.1682
GB41655	-39.0029
GB41649	-39.0029
GB41689	-39.0029
GB41692	-39.0029
GB47463	-38.7227
GB47465	-38.7227
GB40766	-38.6601
GB47635	-38.6555
GB47650	-38.6555
GB44537	-38.5246
GB42356	-38.3436
GB55459	-38.2438
GB46655	-38.1459
GB41454	-38.0303
GB47096	-37.9874
GB41803	-37.921
GB41068	-37.7949
GB41073	-37.7949
GB41366	-37.7737
GB54715	-37.6196
GB41301	-37.3377
GB50853	-37.298
GB45876	-37.1413
GB45880	-37.1413
GB43870	-36.3136
GB51619	-36.1268
GB51624	-36.1268
GB44148	-36.039
GB44067	-35.9312
GB42275	-35.8933
GB54289	-35.7612
GB54293	-35.7612
GB53708	-35.014
GB44341	-34.959
GB54990	-34.792
GB54992	-34.792
GB54596	-34.7724
GB47113	-34.661
GB54809	-34.5276
GB43226	-34.3814
GB43870	-34.3333
GB49193	-33.9339
GB48539	-33.8095
GB48538	-33.8095
GB54596	-33.7065
GB45657	-33.7008
GB45248	-33.6283
GB41800	-33.3333
GB47879	-33.0189
GB49187	-32.996
GB41873	-32.6247
GB52061	-32.5622
GB52073	-32.5622
GB52061	-32.5203
GB52073	-32.5203
GB51956	-32.4349
GB54051	-32.4009
GB54052	-32.4009
GB43421	-32.3016
GB41800	-32.2581
GB41068	-32.182
GB41073	-32.182
GB47829	-32.0755
GB47828	-32.0755
GB40112	-31.7848
GB45248	-31.7596
GB40796	-31.7471
GB45259	-31.6942
GB45261	-31.6942
GB54057	-31.4607
GB50186	-31.3008
GB47347	-30.8571
GB47350	-30.8571
GB46069	-30.8435
GB45976	-30.8337
GB49193	-30.7198
GB53859	-30.6625
GB45259	-30.4058
GB45261	-30.4058
GB53676	-30.38
GB44537	-30.3279
GB55296	-30.2521
GB55299	-30.2521
GB49242	-29.9624
GB47470	-29.6013
GB47472	-29.6013
GB46496	-29.4882
GB46502	-29.4882
GB51036	-29.4795
GB41634	-29.3578
GB53269	-29.304
GB52061	-29.1398
GB52073	-29.1398
GB41888	-28.9256
GB49146	-28.901
GB51207	-28.7427
GB53975	-28.6895
GB43208	-28.6698
GB47652	-28.5714
GB41800	-28.4314
GB46035	-28
GB52985	-27.9279
GB41150	-27.738
GB47463	-27.3631
GB47465	-27.3631
GB47829	-27.2727
GB47828	-27.2727
GB47470	-27.1422
GB47472	-27.1422
GB48998	-27.134
GB55142	-27.1186
GB55140	-27.1186
GB53614	-27.0726
GB53615	-27.0726
GB50699	-27.0595
GB52642	-26.9231
GB45259	-26.8506
GB47829	-26.7241
GB47828	-26.7241
GB51344	-26.6667
GB54054	-26.6475
GB54056	-26.6475
GB51956	-26.4848
GB49187	-25.8065
GB40350	-25.7136
GB45281	-25.7048
GB49161	-25.641
GB46204	-25.0176
GB46206	-25.0176
GB43175	-25.0032
GB43176	-25.0032
GB49172	-24.7423
GB47628	-24.6575
GB45223	-24.4974
GB45227	-24.4974
GB50853	-24.2718
GB49939	-24.2204
GB49937	-24.2204
GB42374	-24.2038
GB54805	-23.5849
GB49146	-23.2877
GB51895	-22.8571
GB51893	-22.8571
GB45212	-22.6292
GB45214	-22.6292
GB42374	-22.4719
GB45618	-22.2479
GB44347	-22.1548
GB44351	-22.1548
GB46035	-22.0041
GB44791	-21.8182
GB51207	-21.6667
GB51937	-21.4286
GB53378	-21.3198
GB40348	-21.0084
GB43168	-20.8333
GB43459	-20.6163
GB47652	-20.109
GB51207	-19.7674
GB46131	-19.5652
GB46140	-19.5652
GB45567	-19.5652
GB40310	-18.9037
GB45694	-18.3673
GB53378	-18.3673
GB41066	-17.8082
GB41068	-17.8082
GB49193	-16.3009
GB55463	-16.2921
GB55459	-16.2921
GB46655	-16.1491
GB55441	-16.1074
GB51406	-15.7534
GB47036	-15.6522
GB51406	-15.5844
GB41734	-15.5556
GB41609	-15.5556
GB51598	-14.876
GB46478	-13.9423
GB52601	-11.4865
GB52793	12.766
GB52800	12.766
GB52698	12.766
GB52692	12.766
GB43229	12.9727
GB43230	12.9727
GB45618	13.3746
GB44482	13.8118
GB51414	14.1758	p value	q value	fold change	methyation sequence
GB52768	15.3827
GB46035	15.9945
GB47304	16.1765
GB47306	16.1765
GB55520	16.1765
GB55525	16.1765
GB49372	16.9231
GB49373	16.9231
GB55567	17.0048
GB45865	17.037
GB45870	17.037
GB44167	17.5921
GB44167	17.7419
GB50259	17.7722
GB41829	17.858
GB53341	17.9425
GB41448	18.0556
GB41447	18.0556
GB44167	18.2798
GB46144	18.4985
GB43855	18.6003
GB47740	18.7014
GB47741	18.7014
GB44707	18.7156
GB53778	19.1667
GB53794	19.1896
GB47452	19.2308
GB44167	19.3357
GB43229	19.7807
GB43230	19.7807
GB43843	20.1906
GB41734	20.2128
GB41609	20.2128
GB45880	20.4082
GB45881	20.4082
GB44769	20.7792
GB52118	20.8032
GB52121	20.8032
GB47740	20.8266
GB47741	20.8266
	21.234
GB49189	21.2393
GB49193	21.2393
GB43855	21.9381
GB48263	21.9512
GB52985	21.9865
GB54083	22.0339
GB42074	22.1923
GB42078	22.1923
GB45688	22.4252
GB53150	22.6415
GB48675	22.6415
GB54998	22.7273
GB55498	23.0891
GB55495	23.0891
GB45259	23.1687
GB45261	23.1687
GB50637	23.3871
GB47503	23.4043
GB47504	23.4043
GB50852	23.5708
GB52979	23.6425
GB49841	23.7049
GB51337	24.1379
GB43870	24.1935
GB43870	24.2017
GB49939	24.2962
GB49937	24.2962
GB43459	24.3432
GB55483	24.773
GB52848	24.8318
GB50356	25.317
GB50359	25.317
GB41840	25.3663
GB42241	25.5
GB40341	25.5914
GB41196	25.8275
GB41982	25.8744
GB41985	25.8744
GB48602	25.947
GB48605	25.947
GB53676	25.9896
GB47268	26.0377
GB47271	26.0377
GB41839	26.4179
GB42193	26.5096
GB42195	26.5096
GB46270	26.6353
GB55220	26.6606
GB55223	26.6606
GB50801	26.6667
GB45638	26.7161
GB41392	26.7479
GB41689	26.8879
GB41692	26.8879
GB41655	26.8879
GB41649	26.8879
GB48533	26.9231
GB50287	26.9289
GB43730	26.9404
GB53778	26.976
GB46268	27.0635
GB45880	27.2727
GB45881	27.2727
GB47452	27.4073
GB51337	27.5282
GB43219	27.6404
GB43222	27.6404
GB41847	27.7597
GB46924	27.8689
GB41424	27.922
GB41419	27.922
GB53778	28.1725
GB54092	28.2353
GB51738	28.246
GB49589	28.3582
GB55483	28.4553
GB44581	28.5714
GB46646	28.89
GB46650	28.89
GB49589	28.9248
GB41847	29.096
GB44292	29.2851
GB54092	29.3936
GB48469	29.4269
GB45517	29.4665
GB55532	29.533
GB50730	29.5336
GB43282	29.9215
GB42942	30.0284
GB42944	30.0284
GB44259	30.035
GB50059	30.1383
GB52168	30.1587
GB41878	30.2477
GB50287	30.2791
GB55584	30.5612
GB41174	30.8461
GB43676	30.9314
GB46270	31.0157
GB47963	31.189
GB52557	31.2057
GB49087	31.3725
GB49083	31.3725
GB43301	31.5145
GB52848	31.5789
GB47100	31.5925
GB51667	31.6262
GB41839	31.6727
GB46035	31.8212
GB46038	31.8212
GB46039	31.8362
GB46042	31.8362
GB46028	31.8362
GB46026	31.8362
GB41710	31.9107
GB54530	31.9359
GB53821	31.9397
GB47100	32.1194
GB40948	32.2769
GB40955	32.2769
GB55438	32.6458
GB43219	32.8042
GB43222	32.8042
GB50237	32.8696
GB50239	32.8696
GB50127	32.8696
GB50130	32.8696
GB49939	33.2463
GB49937	33.2463
GB43179	33.3333
GB42942	33.5032
GB42944	33.5032
GB47280	33.7538
GB52079	33.8028
GB41848	33.895
GB55557	33.9019
GB55560	33.9019
GB41798	33.9734
GB43889	33.9906
GB43890	33.9906
GB41099	34.0023
GB52165	34.127
GB51337	34.1331
GB41836	34.2857
GB46672	34.3297
GB41839	34.3359
GB51910	34.3578
GB46144	34.6504
GB44167	34.6774
GB53657	34.7717
GB52036	34.8118
GB52038	34.8118
GB44769	35.2113
GB44770	35.2113
GB52985	35.2449
GB41836	35.4729
GB53614	35.5343
GB49038	35.7562
GB49042	35.7562
GB51619	35.8543
GB41839	35.9265
GB43676	36.0565
GB51956	36.2601
GB41839	36.4223
GB51956	36.6767
GB44422	36.9601
GB44252	37.1305
GB55498	37.1347
GB55495	37.1347
GB44679	37.234
GB41793	37.6492
GB43207	37.6687
GB48866	37.7091
GB44707	37.7778
GB41847	37.8188
GB49961	37.9216
GB43229	38.0543
GB41922	38.477
GB48263	38.6835
GB55532	39.1369
GB45259	39.3903
GB45261	39.3903
GB43870	39.4053
GB44422	39.4264
GB44306	39.5372
GB44305	39.5372
GB51626	39.7074
GB51629	39.7074
GB43868	39.8769
GB51399	39.9228	4.29e-07	0.00129585	-27.738	TGCGAA
GB54097	40.2348
GB54092	40.2348
GB55158	41.2121
GB55142	41.2121
GB41836	41.3333
GB54190	41.4795
GB47100	41.8038
GB41287	42.3135
GB44167	42.8544
GB53821	43.0876
GB54194	43.5849
GB54201	43.5849
GB55483	44.5766
GB55481	44.5766
GB55528	44.5766
GB55532	44.5766
GB45593	44.8257
GB41850	44.8453
GB50871	44.8607
GB51710	45.2536
GB52848	45.5362
GB41840	45.8829
GB42193	46.0806
GB42195	46.0806
GB41839	46.638
GB48207	47.9927
GB43870	48.9556
GB41793	50.508
GB55483	50.5364
GB48207	50.8408
GB47879	51.2165
GB52848	52.3559
GB44167	52.4277
GB48207	53.388
GB40361	58.7006
GB41803	59.076
GB48207	60.4622
GB51710	62.6859
GB43840	62.7203
GB41888	65.2174
GB43870	70.4545

## Sheet: Genes asso with 5h DMR
													IAPV	IAPV	IAPV	IAPV	IAPV	IAPV
Bee Gene ID	Fly Gene	Gene function/biological process/cellular component	chrreal	chr	start	end	strand	pvalue	qvalue	meth.diff	Ref	6 mer	5h vs 20h Log2 fold_change	5h vs 20 hr test p value	5h vs 48h Log2 fold_change	5h vs 48 hr test p value	20h vs 48h Log2 fold_change	20h vs 48h test p value
GB42193			Group1	Group1.1	1373368	1373368	+	3.03e-08	0.000130521	26.5096		AACGTA
GB42195										26.5096
GB42193			Group1	Group1.1	1373411	1373411	+	1.15e-08	5.69e-05	46.0806
GB42195										46.0806
GB40796			Group1	Group1.10	126680	126680	+	1.74e-06	0.00432374	-31.7471
GB40766			Group1	Group1.10	331017	331017	+	5.72e-09	3.07e-05	-38.6601
GB48998			Group1	Group1.15	917339	917339	+	2.34e-06	0.0056484	-27.134
GB41066			Group1	Group1.17	483381	483381	+	1.03e-07	0.000383025	-17.8082
GB41068										-17.8082
GB41068			Group1	Group1.17	514208	514208	+	2.81e-09	1.57e-05	-32.182
GB41073										-32.182
GB41068			Group1	Group1.17	514224	514224	+	2.01e-11	2.22e-07	-37.7949
GB41073										-37.7949
GB47740			Group1	Group1.2	691800	691800	+	4.19e-06	0.00932808	20.8266
GB47741										20.8266
GB47740			Group1	Group1.2	691807	691807	+	9.15e-07	0.00247925	18.7014
GB47741										18.7014
GB45865			Group1	Group1.21	417141	417141	+	7.68e-12	9.19e-08	17.037
GB45870										17.037
GB45880			Group1	Group1.21	521760	521760	+	3.74e-06	0.00848761	20.4082
GB45881										20.4082
GB45880			Group1	Group1.21	521761	521761	+	1.05e-10	1.02e-06	27.2727
GB45881										27.2727
GB45876			Group1	Group1.21	503344	503344	+	7.01e-08	0.000268753	-37.1413
GB45880										-37.1413
GB44769			Group1	Group1.22	532435	532435	+	1.84e-09	1.12e-05	20.7792
GB44769			Group1	Group1.22	639108	639108	+	3.44e-13	5.33e-09	35.2113
GB44770										35.2113
GB44791			Group1	Group1.22	397718	397718	+	8.32e-08	0.000316044	-21.8182
GB46478			Group1	Group1.23	124861	124861	+	3.18e-07	0.00100027	-13.9423
GB46496			Group1	Group1.23	474521	474521	+	1.57e-07	0.000538121	-29.4882
GB46502										-29.4882
GB55296			Group1	Group1.27	241578	241578	+	1.96e-09	1.17e-05	-30.2521
GB55299										-30.2521
GB47452			Group1	Group1.29	180163	180163	+	3.23e-06	0.0074398	27.4073
GB47452			Group1	Group1.29	204935	204935	+	9.49e-07	0.00256444	19.2308
GB47503			Group1	Group1.29	1319369	1319369	+	1.15e-07	0.000420201	23.4043
GB47504										23.4043
GB47463			Group1	Group1.29	328986	328986	+	4.19e-07	0.00126917	-27.3631
GB47465										-27.3631
GB47463			Group1	Group1.29	329001	329001	+	1.72e-11	1.93e-07	-38.7227
GB47465										-38.7227
GB47470			Group1	Group1.29	533155	533155	+	1.15e-06	0.00301277	-27.1422
GB47472										-27.1422
GB47470			Group1	Group1.29	535731	535731	+	1.46e-07	0.000510663	-29.6013
GB47472										-29.6013
GB50356			Group1	Group1.3	63283	63283	+	1.31e-10	1.26e-06	25.317
GB50359										25.317
GB51937			Group1	Group1.31	235640	235640	+	1.67e-07	0.000563679	-21.4286
GB42241			Group1	Group1.34	340387	340387	+	3.16e-06	0.00735975	25.5
GB45517			Group1	Group1.35	151276	151276	+	9.08e-07	0.00247653	29.4665
GB51619			Group1	Group1.37	1286944	1286944	+	3.64e-10	3e-06	35.8543
GB51626			Group1	Group1.37	1944859	1944859	+	4.7e-08	0.000192589	39.7074
GB51629										39.7074
GB51598			Group1	Group1.37	190432	190432	+	2.54e-06	0.00609753	-14.876
GB51619			Group1	Group1.37	1291184	1291184	+	2.69e-11	2.91e-07	-36.1268
GB51624										-36.1268
GB54998			Group1	Group1.41	723270	723270	+	2.42e-10	2.05e-06	22.7273
GB54990			Group1	Group1.41	475387	475387	+	2.73e-06	0.00645132	-34.792
GB54992										-34.792
GB53975			Group1	Group1.42	805157	805157	+	4.92e-07	0.00145602	-28.6895
GB40948			Group1	Group1.9	105745	105745	+	1.21e-06	0.00316889	32.2769
GB40955										32.2769
GB42942			Group10	Group10.11	92147	92147	+	4.53e-06	0.00997778	30.0284
GB42944										30.0284
GB42942			Group10	Group10.11	92465	92465	+	2.15e-07	0.00069781	33.5032
GB42944										33.5032
GB54596			Group10	Group10.20	44625	44625	+	5.34e-08	0.000214763	-33.7065
GB54596			Group10	Group10.20	44986	44986	+	4.14e-10	3.26e-06	-34.7724
GB54289			Group10	Group10.24	581175	581175	+	1.82e-09	1.12e-05	-35.7612
GB54293										-35.7612
GB52642			Group10	Group10.25	46100	46100	+	1.58e-07	0.000540696	-26.9231
GB51029			Group10	Group10.26	55156	55156	+	8.46e-10	5.88e-06	-40.594
GB51029			Group10	Group10.26	55158	55158	+	2.11e-09	1.24e-05	-39.3347
GB51036			Group10	Group10.26	1623821	1623821	+	1.06e-07	0.000390263	-29.4795
GB47347			Group10	Group10.28	147402	147402	+	1.45e-14	3.26e-10	-30.8571
GB47350										-30.8571
GB46646			Group11	Group11.1	518870	518870	+	1.08e-08	5.37e-05	28.89
GB46650										28.89
GB46646			Group11	Group11.1	519716	519716	+	1.02e-08	5.07e-05	-47.3928
GB46650										-47.3928
GB46655			Group11	Group11.1	569136	569136	+	1.94e-07	0.000639722	-16.1491
GB46655			Group11	Group11.1	569139	569139	+	2.31e-09	1.33e-05	-38.1459
GB54051			Group11	Group11.12	113197	113197	+	1.7e-07	0.000572111	-32.4009
GB54052										-32.4009
GB54054			Group11	Group11.12	142720	142720	+	2.05e-06	0.00501061	-26.6475
GB54056										-26.6475
GB54057			Group11	Group11.12	161006	161006	+	8.93e-10	6.07e-06	-31.4607
GB49841			Group11	Group11.13	126763	126763	+	3.24e-06	0.0074407	23.7049
GB47268			Group11	Group11.16	776845	776845	+	3.24e-07	0.00101353	26.0377
GB47271										26.0377
GB47280			Group11	Group11.16	950899	950899	+	4.04e-09	2.21e-05	33.7538
GB47304			Group11	Group11.16	1455727	1455727	+	1.98e-06	0.00488146	16.1765
GB47306										16.1765
GB45259			Group11	Group11.18	4292985	4292985	+	2.6e-08	0.000115397	23.1687
GB45261										23.1687
GB45259			Group11	Group11.18	4292999	4292999	+	3.02e-08	0.000130521	39.3903
GB45261										39.3903
GB45212			Group11	Group11.18	3696885	3696885	+	5.48e-07	0.00158044	-22.6292
GB45214										-22.6292
GB45223			Group11	Group11.18	3811102	3811102	+	8.96e-07	0.00244914	-24.4974
GB45227										-24.4974
GB45248			Group11	Group11.18	4175843	4175843	+	6.35e-09	3.37e-05	-31.7596
GB45248			Group11	Group11.18	4175860	4175860	+	8.3e-11	8.37e-07	-33.6283
GB45259			Group11	Group11.18	4272594	4272594	+	1.67e-08	7.89e-05	-26.8506
GB45259			Group11	Group11.18	4298021	4298021	+	2.2e-09	1.27e-05	-31.6942
GB45261										-31.6942
GB45259			Group11	Group11.18	4298035	4298035	+	9.29e-09	4.68e-05	-30.4058
GB45261										-30.4058
GB45281			Group11	Group11.18	4468327	4468327	+	4.14e-07	0.00125743	-25.7048
GB43179			Group11	Group11.20	134209	134209	+	4.06e-08	0.000170997	33.3333
GB43207			Group11	Group11.20	586725	586725	+	1.42e-07	0.000496743	37.6687
GB43219			Group11	Group11.20	718482	718482	+	3.82e-08	0.000162368	32.8042
GB43222										32.8042
GB43219			Group11	Group11.20	718869	718869	+	4e-06	0.00895471	27.6404
GB43222										27.6404
GB43229			Group11	Group11.20	823315	823315	+	1.92e-07	0.000639419	38.0543
GB43229			Group11	Group11.20	826356	826356	+	4.45e-06	0.00985532	19.7807
GB43230										19.7807
GB43229			Group11	Group11.20	826447	826447	+	1.17e-07	0.000427472	12.9727
GB43230										12.9727
GB43168			Group11	Group11.20	28217	28217	+	1.92e-08	8.9e-05	-20.8333
GB43175			Group11	Group11.20	112412	112412	+	8.07e-07	0.00224536	-25.0032
GB43176										-25.0032
GB43208			Group11	Group11.20	590237	590237	+	2.73e-08	0.000120481	-28.6698
GB43226			Group11	Group11.20	793190	793190	+	6.76e-07	0.00190665	-34.3814
GB55220			Group11	Group11.6	978337	978337	+	1.03e-10	1.01e-06	26.6606
GB55223										26.6606
GB55158			Group11	Group11.6	1203088	1203088	+	1.09e-09	6.95e-06	41.2121
GB55142										41.2121
GB55142			Group11	Group11.6	1287190	1287190	+	2.61e-09	1.48e-05	-27.1186
GB55140										-27.1186
GB53614			Group12	Group12.10	50878	50878	+	1.64e-07	0.000556782	35.5343
GB53614			Group12	Group12.10	60128	60128	+	5.59e-08	0.000221877	-27.0726
GB53615										-27.0726
GB52557			Group12	Group12.11	666791	666791	+	2.89e-06	0.00674172	31.2057
GB49372			Group12	Group12.16	198365	198365	+	1.68e-06	0.00423093	16.9231
GB49373										16.9231
GB52036			Group12	Group12.17	125137	125137	+	6.03e-08	0.000236361	34.8118
GB52038										34.8118
GB52079			Group12	Group12.17	1494020	1494020	+	6.62e-13	9.73e-09	33.8028
GB52118			Group12	Group12.17	2838892	2838892	+	1.87e-07	0.000624275	20.8032
GB52121										20.8032
GB52061			Group12	Group12.17	1422705	1422705	+	2.15e-12	2.92e-08	-32.5203
GB52073										-32.5203
GB52061			Group12	Group12.17	1425505	1425505	+	1.94e-07	0.000639722	-29.1398
GB52073										-29.1398
GB52061			Group12	Group12.17	1425513	1425513	+	1.83e-08	8.53e-05	-32.5622
GB52073										-32.5622
GB52061			Group12	Group12.17	1427303	1427303	+	3.79e-23	5.67e-18	-62.922
GB52073										-62.922
GB52075			Group12	Group12.17	1489768	1489768	+	7.08e-30	4.24e-24	-60
GB52079										-60
GB49921			Group13	Group13.12	1314957	1314957	+	1.62e-07	0.000552093	-42.0693
GB49924										-42.0693
GB54761			Group13	Group13.3	68122	68122	+	5.76e-08	0.000227723	-40.4386
GB54784			Group13	Group13.3	534919	534919	+	8.22e-07	0.00226762	-42.128
GB54715			Group13	Group13.3	726698	726698	+	4.62e-08	0.00019004	-37.6196
GB48263			Group13	Group13.4	375911	375911	+	3.34e-10	2.77e-06	21.9512
GB48263			Group13	Group13.4	376827	376827	+	4.13e-08	0.000173109	38.6835
GB40112			Group13	Group13.7	397478	397478	+	4.48e-08	0.000186231	-31.7848
GB53859			Group13	Group13.9	230910	230910	+	2.57e-06	0.00612238	-30.6625
GB49038			Group14	Group14.1	252013	252013	+	1.3e-07	0.000461636	35.7562
GB49042										35.7562
GB43730			Group14	Group14.10	420558	420558	+	1e-06	0.00267815	26.9404
GB54190			Group14	Group14.13	1233439	1233439	+	2.53e-08	0.000113504	41.4795
GB54194			Group14	Group14.13	1293312	1293312	+	2.07e-07	0.00067609	43.5849
GB54201										43.5849
GB54097			Group14	Group14.13	1453117	1453117	+	5.16e-07	0.00151388	40.2348
GB54092										40.2348
GB54092			Group14	Group14.13	1464280	1464280	+	1.99e-13	3.14e-09	28.2353
GB54092			Group14	Group14.13	1465326	1465326	+	2.9e-10	2.43e-06	29.3936
GB54083			Group14	Group14.13	1569443	1569443	+	6.28e-08	0.000243775	22.0339
GB54097			Group14	Group14.13	1453381	1453381	+	2.15e-11	2.35e-07	-43.3161
GB54092										-43.3161
GB54097			Group14	Group14.13	1453413	1453413	+	1.75e-13	2.81e-09	-44.0385
GB54092										-44.0385
GB52768			Group14	Group14.14	579475	579475	+	2.77e-06	0.00653092	15.3827
GB52793			Group14	Group14.14	976046	976046	+	1.23e-07	0.000446454	12.766
GB52800										12.766
GB52698										12.766
GB52692										12.766
GB52793			Group14	Group14.14	974350	974350	+	3.73e-12	4.85e-08	-40.7801
GB52800										-40.7801
GB52698										-40.7801
GB52692										-40.7801
GB41689			Group14	Group14.15	196919	196919	+	4.44e-06	0.00984941	26.8879
GB41692										26.8879
GB41655										26.8879
GB41649										26.8879
GB41710			Group14	Group14.15	666392	666392	+	3.22e-07	0.0010096	31.9107
GB41734			Group14	Group14.15	1361335	1361335	+	4.56e-10	3.49e-06	20.2128
GB41609										20.2128
GB41655			Group14	Group14.15	196959	196959	+	6.69e-12	8.19e-08	-39.0029
GB41649										-39.0029
GB41689										-39.0029
GB41692										-39.0029
GB41634			Group14	Group14.15	683705	683705	+	3.82e-10	3.08e-06	-29.3578
GB41734			Group14	Group14.15	1360805	1360805	+	1.56e-06	0.00394837	-15.5556
GB41609										-15.5556
GB48469			Group14	Group14.5	328421	328421	+	3.17e-11	3.38e-07	29.4269
GB42275			Group14	Group14.8	251959	251959	+	1.92e-09	1.16e-05	-35.8933
GB43638			Group14	Group14.9	1458387	1458387	+	1.08e-09	6.94e-06	-42.9045
GB50059			Group15	Group15.19	1330469	1330469	+	1.82e-06	0.00450767	30.1383
GB50237			Group15	Group15.19	2314784	2314784	+	3.19e-08	0.000136771	32.8696
GB50239										32.8696
GB50127										32.8696
GB50130										32.8696
GB49961			Group15	Group15.19	3281287	3281287	+	1.73e-10	1.6e-06	37.9216
GB50259			Group15	Group15.19	3289654	3289654	+	7.42e-07	0.0020861	17.7722
GB49939			Group15	Group15.19	3852951	3852951	+	5.9e-07	0.00168943	33.2463
GB49937										33.2463
GB49939			Group15	Group15.19	3854631	3854631	+	1.26e-06	0.00326342	24.2962
GB49937										24.2962
GB50287			Group15	Group15.19	3944971	3944971	+	1.67e-09	1.04e-05	26.9289
GB50287			Group15	Group15.19	3946934	3946934	+	2.34e-08	0.000106133	30.2791
GB50186			Group15	Group15.19	1679003	1679003	+	3.82e-10	3.08e-06	-31.3008
GB49939			Group15	Group15.19	3860175	3860175	+	6.11e-08	0.000238109	-24.2204
GB49937										-24.2204
GB41196			Group15	Group15.3	108570	108570	+	1.43e-14	3.26e-10	25.8275
GB46204			Group15	Group15.5	78983	78983	+	3.8e-06	0.00859749	-25.0176
GB46206										-25.0176
GB40310			Group16	Group16.1	87618	87618	+	4.48e-06	0.00990402	-18.9037
GB51337			Group16	Group16.4	1442171	1442171	+	8.41e-09	4.36e-05	34.1331
GB51337			Group16	Group16.4	1443008	1443008	+	5.51e-08	0.000220757	24.1379
GB51337			Group16	Group16.4	1448066	1448066	+	5.93e-13	8.87e-09	27.5282
GB51344			Group16	Group16.4	1526216	1526216	+	1.66e-09	1.04e-05	-26.6667
GB47628			Group16	Group16.5	407912	407912	+	5.49e-10	4.06e-06	-24.6575
GB47635			Group16	Group16.5	499910	499910	+	9.61e-12	1.12e-07	-38.6555
GB47650										-38.6555
GB47652			Group16	Group16.5	693834	693834	+	2.41e-10	2.05e-06	-28.5714
GB47652			Group16	Group16.5	693896	693896	+	1.7e-06	0.00425026	-20.109
GB45618			Group16	Group16.6	147103	147103	+	4.18e-06	0.00932049	13.3746
GB45618			Group16	Group16.6	147230	147230	+	1.03e-06	0.00274132	-22.2479
GB45976			Group16	Group16.8	585700	585700	+	7.64e-07	0.00213423	-30.8337
GB50801			Group2	Group2.11	875008	875008	+	1.03e-09	6.82e-06	26.6667
GB50730			Group2	Group2.11	1412616	1412616	+	6.63e-07	0.00187721	29.5336
GB50852			Group2	Group2.11	1600164	1600164	+	2.13e-07	0.000694454	23.5708
GB50853			Group2	Group2.11	1609251	1609251	+	6.99e-08	0.000268753	-24.2718
GB50853			Group2	Group2.11	1609446	1609446	+	9.64e-07	0.00258089	-37.298
GB55498			Group2	Group2.19	80201	80201	+	8.92e-09	4.52e-05	37.1347
GB55495										37.1347
GB55498			Group2	Group2.19	82356	82356	+	1.32e-07	0.000463962	23.0891
GB55495										23.0891
GB55520			Group2	Group2.19	242981	242981	+	4.05e-07	0.00123593	16.1765
GB55525										16.1765
GB55483			Group2	Group2.19	311098	311098	+	2.8e-14	5.03e-10	50.5364
GB55483			Group2	Group2.19	311248	311248	+	2.19e-07	0.000710727	24.773
GB55483			Group2	Group2.19	311273	311273	+	4.89e-07	0.00145602	28.4553
GB55483			Group2	Group2.19	405938	405938	+	1.95e-12	2.74e-08	44.5766	ATCGTG
GB55481										44.5766
GB55528										44.5766
GB55532										44.5766
GB55532			Group2	Group2.19	409947	409947	+	5.52e-10	4.06e-06	39.1369	CCCGAT
GB55532			Group2	Group2.19	409954	409954	+	2.14e-10	1.87e-06	29.533
GB55557			Group2	Group2.19	820063	820063	+	4.91e-07	0.00145602	33.9019
GB55560										33.9019
GB55567			Group2	Group2.19	934432	934432	+	1.48e-07	0.00051583	17.0048
GB55438			Group2	Group2.19	977359	977359	+	2.01e-07	0.000659276	32.6458
GB55584			Group2	Group2.19	1265459	1265459	+	2.22e-07	0.000716423	30.5612
GB55463			Group2	Group2.19	846618	846618	+	1.25e-07	0.000449217	-16.2921
GB55459										-16.2921
GB55459			Group2	Group2.19	851306	851306	+	2.23e-06	0.00541684	-38.2438
GB55441			Group2	Group2.19	934806	934806	+	3.52e-07	0.0010847	-16.1074
GB50699			Group2	Group2.4	324675	324675	+	4.6e-12	5.81e-08	-40.2445
GB50699			Group2	Group2.4	324681	324681	+	2.31e-06	0.00560329	-27.0595
GB43459			Group2	Group2.7	156893	156893	+	9.32e-08	0.000349753	24.3432
GB43459			Group2	Group2.7	160663	160663	+	2.04e-08	9.33e-05	-20.6163
GB43421			Group2	Group2.7	879930	879930	+	1.47e-08	7.07e-05	-32.3016
GB53821			Group3	Group3.12	143908	143908	+	8.76e-09	4.47e-05	43.0876
GB53821			Group3	Group3.12	146468	146468	+	9.71e-08	0.000362877	31.9397
GB53821			Group3	Group3.12	146672	146672	+	3.52e-12	4.65e-08	-51.4316
GB49189			Group3	Group3.14	905833	905833	+	3.62e-07	0.0011129	21.2393
GB49193										21.2393
GB49172			Group3	Group3.14	127579	127579	+	2.48e-08	0.000111968	-24.7423
GB49161			Group3	Group3.14	130524	130524	+	2.88e-08	0.000126476	-25.641
GB49187			Group3	Group3.14	553519	553519	+	6.82e-09	3.6e-05	-25.8065
GB49187			Group3	Group3.14	553584	553584	+	2.21e-06	0.00537608	-32.996
GB49193			Group3	Group3.14	969833	969833	+	1.7e-14	3.56e-10	-33.9339
GB49193			Group3	Group3.14	969935	969935	+	4.44e-07	0.00133551	-16.3009
GB49193			Group3	Group3.14	970067	970067	+	1.15e-07	0.000420201	-30.7198
GB49146			Group3	Group3.14	984619	984619	+	2.57e-07	0.000819981	-23.2877
GB49146			Group3	Group3.14	984627	984627	+	2.12e-08	9.64e-05	-28.901
GB47036			Group3	Group3.15	142934	142934	+	3.35e-06	0.00769148	-15.6522
GB46144			Group3	Group3.18	227366	227366	+	1.6e-07	0.000546688	34.6504
GB46144			Group3	Group3.18	227407	227407	+	2.58e-07	0.000819981	18.4985
GB46131			Group3	Group3.18	8038	8038	+	3.82e-06	0.00861193	-19.5652
GB46140										-19.5652
GB46124			Group3	Group3.18	199592	199592	+	6.84e-10	4.91e-06	-51.9448
GB46123										-51.9448
GB50637			Group3	Group3.19	13099	13099	+	9.76e-08	0.000363113	23.3871
GB51910			Group3	Group3.3	346199	346199	+	5.34e-07	0.00155004	34.3578
GB51895			Group3	Group3.3	313926	313926	+	5.11e-07	0.00150762	-22.8571
GB51893										-22.8571
GB49087			Group3	Group3.4	367628	367628	+	1.99e-06	0.00489589	31.3725
GB49083										31.3725
GB46924			Group3	Group3.5	200855	200855	+	4.31e-10	3.36e-06	27.8689
GB46926
			Group3	Group3.8	1773348	1773348	+	1.64e-09	1.04e-05	21.234
GB53676			Group3	Group3.9	619724	619724	+	1.34e-08	6.52e-05	25.9896
GB53657			Group3	Group3.9	1107767	1107767	+	5.14e-07	0.00151069	34.7717
GB53676			Group3	Group3.9	619784	619784	+	1.14e-06	0.00300571	-30.38
GB53708			Group3	Group3.9	952822	952822	+	3.91e-06	0.00877639	-35.014
GB44167			Group4	Group4.13	935817	935817	+	2.43e-06	0.00585006	19.3357
GB44167			Group4	Group4.13	935873	935873	+	4.23e-19	2.53e-14	34.6774
GB44167			Group4	Group4.13	935887	935887	+	1.29e-08	6.33e-05	17.7419
GB44167			Group4	Group4.13	935895	935895	+	7.8e-10	5.51e-06	17.5921
GB44167			Group4	Group4.13	935903	935903	+	8.53e-09	4.4e-05	18.2798
GB44167			Group4	Group4.13	936040	936040	+	6.52e-23	7.31e-18	42.8544
GB44167			Group4	Group4.13	936043	936043	+	9.46e-30	4.24e-24	52.4277
GB44067			Group4	Group4.13	535531	535531	+	2.57e-08	0.000114688	-35.9312
GB44148			Group4	Group4.13	561539	561539	+	1.81e-12	2.57e-08	-43.6449
GB44148			Group4	Group4.13	561550	561550	+	1.01e-09	6.71e-06	-36.039
GB44048			Group4	Group4.13	957687	957687	+	1.35e-11	1.54e-07	-41.3671
GB44048			Group4	Group4.13	957727	957727	+	4.65e-10	3.5e-06	-44.3234
GB52985			Group4	Group4.16	708644	708644	+	6.79e-08	0.000262458	21.9865
GB52985			Group4	Group4.16	716289	716289	+	3.18e-06	0.00738503	35.2449
GB52979			Group4	Group4.16	793052	793052	+	8.11e-07	0.00224637	23.6425
GB52985			Group4	Group4.16	716340	716340	+	1.5e-10	1.42e-06	-27.9279
GB53036			Group4	Group4.16	734972	734972	+	2.14e-12	2.92e-08	-40.0234
GB46672			Group4	Group4.3	245139	245139	+	1.68e-14	3.56e-10	34.3297
GB53150			Group4	Group4.5	1258035	1258035	+	3.17e-12	4.25e-08	22.6415
GB49589			Group4	Group4.6	615433	615433	+	2.71e-09	1.53e-05	28.9248
GB49589			Group4	Group4.6	615445	615445	+	2.15e-10	1.87e-06	28.3582
GB42074			Group5	Group5.11	643641	643641	+	5.98e-07	0.0017034	22.1923
GB42078										22.1923
GB48675			Group5	Group5.12	1017191	1017191	+	9.14e-07	0.00247925	22.6415
GB44581			Group5	Group5.14	639840	639840	+	1.59e-14	3.48e-10	28.5714
GB44482			Group5	Group5.14	1650773	1650773	+	8.74e-08	0.000329352	13.8118
GB44679			Group5	Group5.14	2423675	2423675	+	6.24e-10	4.55e-06	37.234
GB44422			Group5	Group5.14	2531847	2531847	+	5.49e-11	5.66e-07	36.9601
GB44422			Group5	Group5.14	2532121	2532121	+	1.26e-14	2.97e-10	39.4264
GB44707			Group5	Group5.14	2656026	2656026	+	1.68e-06	0.00423093	18.7156
GB44707			Group5	Group5.14	2656205	2656205	+	1.38e-08	6.64e-05	37.7778
GB44537			Group5	Group5.14	572685	572685	+	4.34e-11	4.53e-07	-30.3279
GB44537			Group5	Group5.14	572694	572694	+	1.25e-14	2.97e-10	-40
GB44537			Group5	Group5.14	572708	572708	+	4.25e-14	7.48e-10	-38.5246
GB44678			Group5	Group5.14	2424301	2424301	+	6.92e-15	1.88e-10	-53.4357
GB44682										-53.4357
GB47829			Group5	Group5.15	32068	32068	+	2.56e-06	0.00611203	-40.2703
GB47828										-40.2703
GB47829			Group5	Group5.15	32085	32085	+	2.44e-09	1.39e-05	-27.2727
GB47828										-27.2727
GB47829			Group5	Group5.15	32116	32116	+	1.25e-11	1.43e-07	-32.0755
GB47828										-32.0755
GB47829			Group5	Group5.15	32126	32126	+	4.6e-10	3.49e-06	-26.7241
GB47828										-26.7241
GB41287			Group5	Group5.18	625764	625764	+	5.03e-08	0.00020426	42.3135
GB41301			Group5	Group5.18	176872	176872	+	1.49e-06	0.00382487	-39.3103
GB41301			Group5	Group5.18	176887	176887	+	1.95e-06	0.00482738	-37.3377
GB41366			Group5	Group5.18	537203	537203	+	1.3e-07	0.000461636	-37.7737
GB41366			Group5	Group5.18	537248	537248	+	2.08e-10	1.85e-06	-45.6637
GB41293			Group5	Group5.18	544911	544911	+	4.4e-17	1.88e-12	-55.9633
GB45688			Group5	Group5.20	118005	118005	+	1.82e-07	0.000608369	22.4252
GB45638			Group5	Group5.20	604764	604764	+	3.82e-06	0.00861193	26.7161
GB45694			Group5	Group5.20	203460	203460	+	1.51e-06	0.00386945	-18.3673
GB45702			Group5	Group5.20	266046	266046	+	9.37e-18	4.67e-13	-57.0619
GB45657			Group5	Group5.20	391407	391407	+	1.23e-06	0.00318974	-33.7008
GB45736			Group5	Group5.20	600597	600597	+	1.56e-09	9.9e-06	-44.1538
GB45736			Group5	Group5.20	600611	600611	+	2.14e-14	4e-10	-57.5342
GB48866			Group5	Group5.4	345688	345688	+	5.34e-07	0.00155004	37.7091
GB51207			Group6	Group6.1	60478	60478	+	5.26e-07	0.00153629	-28.7427
GB51207			Group6	Group6.1	61635	61635	+	5.12e-08	0.000206836	-21.6667
GB51207			Group6	Group6.1	61662	61662	+	5.24e-10	3.92e-06	-19.7674
GB52168			Group6	Group6.14	368467	368467	+	8.69e-12	1.03e-07	30.1587
GB52165			Group6	Group6.14	383305	383305	+	2.84e-06	0.0066622	34.127
GB46035			Group6	Group6.15	20383	20383	+	1.76e-06	0.00437435	15.9945
GB46035			Group6	Group6.15	37538	37538	+	2.97e-07	0.000937529	31.8212
GB46038										31.8212
GB46039			Group6	Group6.15	82260	82260	+	1.06e-06	0.00281756	31.8362
GB46042										31.8362
GB46028										31.8362
GB46026										31.8362
GB46035			Group6	Group6.15	20461	20461	+	1.29e-07	0.000461636	-39.3705
GB46035			Group6	Group6.15	20610	20610	+	2.13e-09	1.24e-05	-22.0041
GB46035			Group6	Group6.15	20611	20611	+	1.84e-10	1.67e-06	-28
GB46069			Group6	Group6.15	362214	362214	+	1.19e-06	0.00312013	-30.8435
GB48533			Group6	Group6.16	645905	645905	+	1.91e-10	1.71e-06	26.9231
GB48602			Group6	Group6.16	719531	719531	+	1.2e-07	0.000434564	25.947
GB48605										25.947
GB48539			Group6	Group6.16	610064	610064	+	3.2e-06	0.00740709	-33.8095
GB48538										-33.8095
GB41448			Group6	Group6.20	811926	811926	+	2.23e-07	0.000717359	18.0556
GB41447										18.0556
GB41424			Group6	Group6.20	1265679	1265679	+	5.96e-09	3.18e-05	27.922
GB41419										27.922
GB41454			Group6	Group6.20	754642	754642	+	3.38e-07	0.00104846	-38.0303
GB42356			Group6	Group6.36	161678	161678	+	6.75e-12	8.19e-08	-38.3436
GB42374			Group6	Group6.36	199205	199205	+	3.53e-06	0.00804533	-22.4719
GB42374			Group6	Group6.36	200737	200737	+	1.51e-08	7.18e-05	-24.2038
GB53778			Group7	Group7.10	352420	352420	+	2.03e-06	0.00496551	19.1667
GB53778			Group7	Group7.10	352436	352436	+	7.58e-10	5.4e-06	28.1725
GB53778			Group7	Group7.10	352601	352601	+	1.62e-08	7.68e-05	26.976
GB53794			Group7	Group7.10	370165	370165	+	1.54e-06	0.00393618	19.1896
GB49242			Group7	Group7.12	163647	163647	+	1.37e-06	0.00352697	-29.9624
GB43301			Group7	Group7.17	106919	106919	+	5.92e-07	0.00169189	31.5145
GB43282			Group7	Group7.17	553609	553609	+	1.83e-09	1.12e-05	29.9215
GB47963			Group7	Group7.19	106965	106965	+	2.13e-09	1.24e-05	31.189
GB44306			Group7	Group7.22	600302	600302	+	1.75e-08	8.16e-05	39.5372
GB44305										39.5372
GB44292			Group7	Group7.22	826552	826552	+	1.44e-06	0.00369035	29.2851
GB44341			Group7	Group7.22	455072	455072	+	1.22e-06	0.00318434	-34.959
GB44311			Group7	Group7.22	525558	525558	+	1.59e-13	2.6e-09	-45.8874
GB44347			Group7	Group7.22	552773	552773	+	8.09e-07	0.00224536	-22.1548
GB44351										-22.1548
GB44252			Group7	Group7.6	123351	123351	+	4.85e-21	4.35e-16	37.1305
GB44259			Group7	Group7.6	170625	170625	+	2.62e-06	0.00622824	30.035
GB46268			Group7	Group7.7	196348	196348	+	2.85e-06	0.00667237	27.0635
GB46270			Group7	Group7.7	203698	203698	+	9.44e-09	4.73e-05	26.6353
GB46270			Group7	Group7.7	203856	203856	+	4.6e-08	0.00019004	31.0157
GB46252			Group7	Group7.7	146436	146436	+	4.6e-16	1.65e-11	-47.8261
GB47879			Group8	Group8.1	56430	56430	+	5.56e-15	1.56e-10	51.2165
GB47879			Group8	Group8.1	61218	61218	+	4.56e-10	3.49e-06	-33.0189
GB52848			Group8	Group8.11	332160	332160	+	3.53e-17	1.58e-12	52.3559
GB52848			Group8	Group8.11	332168	332168	+	2.62e-14	4.8e-10	45.5362
GB52848			Group8	Group8.11	335811	335811	+	1.58e-13	2.6e-09	31.5789
GB52848			Group8	Group8.11	429576	429576	+	5.48e-07	0.00158044	24.8318
GB54805			Group8	Group8.12	57425	57425	+	2.97e-08	0.000129279	-23.5849
GB54809			Group8	Group8.12	93833	93833	+	3.36e-07	0.00104638	-34.5276
GB41982			Group8	Group8.17	60264	60264	+	1.3e-07	0.000461636	25.8744
GB41985										25.8744
GB51710			Group8	Group8.21	18779	18779	+	9.3e-11	9.27e-07	45.2536
GB51710			Group8	Group8.21	18791	18791	+	8.74e-16	2.8e-11	62.6859
GB51667			Group8	Group8.21	532221	532221	+	7.21e-09	3.78e-05	31.6262
GB51738			Group8	Group8.21	566228	566228	+	2.82e-07	0.00089412	28.246
GB52601			Group8	Group8.3	366330	366330	+	1.6e-06	0.00403049	-11.4865
GB51414			Group8	Group8.4	75987	75987	+	2.82e-06	0.00665052	14.1758								Gene	p value	q value	fold change	methyation sequence
GB51399			Group8	Group8.4	164865	164865	+	7.02e-11	7.15e-07	39.9228								GB41150	4.29e-07	0.00129585	-27.738	TGCGAA
GB51406			Group8	Group8.4	91230	91230	+	8.68e-08	0.000328678	-15.7534
GB51406			Group8	Group8.4	91452	91452	+	9.57e-07	0.00257126	-15.5844
GB51401			Group8	Group8.4	136054	136054	+	1.69e-06	0.00423093	-39.9057
GB41174			Group8	Group8.5	233545	233545	+	1.56e-06	0.00394837	30.8461
GB41150			Group8	Group8.5	69438	69438	+	4.29e-07	0.00129585	-27.738	TGCGAA
GB40361			Group8	Group8.6	1336884	1336884	+	6.37e-22	6.35e-17	58.7006
GB40341			Group8	Group8.6	1736458	1736458	+	9.52e-07	0.00256448	25.5914
GB40350			Group8	Group8.6	1590424	1590424	+	3.91e-07	0.00119719	-25.7136
GB40348			Group8	Group8.6	1623199	1623199	+	7.53e-07	0.00211175	-21.0084
GB54530			Group8	Group8.7	296720	296720	+	8.6e-07	0.00236029	31.9359
GB43868			Group8	Group8.8	22401	22401	+	4.91e-08	0.000200105	39.8769
GB43870			Group8	Group8.8	171169	171169	+	4.61e-23	5.91e-18	70.4545
GB43870			Group8	Group8.8	171331	171331	+	1.09e-13	1.84e-09	39.4053
GB43870			Group8	Group8.8	176514	176514	+	1.32e-07	0.000463962	24.1935
GB43870			Group8	Group8.8	183131	183131	+	4.51e-12	5.77e-08	24.2017
GB43870			Group8	Group8.8	183145	183145	+	1.16e-26	3.46e-21	48.9556
GB43855			Group8	Group8.8	247625	247625	+	3.53e-06	0.00804533	21.9381
GB43855			Group8	Group8.8	247635	247635	+	4.54e-06	0.00997778	18.6003
GB43843			Group8	Group8.8	581353	581353	+	2.55e-06	0.00611203	20.1906
GB43889			Group8	Group8.8	587354	587354	+	8.55e-07	0.00235132	33.9906
GB43890										33.9906
GB43840			Group8	Group8.8	615179	615179	+	2.35e-19	1.5e-14	62.7203
GB43870			Group8	Group8.8	174623	174623	+	8.65e-09	4.44e-05	-34.3333
GB43870			Group8	Group8.8	182721	182721	+	8.66e-10	5.93e-06	-36.3136
GB43870			Group8	Group8.8	182739	182739	+	1.18e-14	2.95e-10	-42.1654
GB43870			Group8	Group8.8	183077	183077	+	4.91e-09	2.67e-05	-43.5185
GB41829			Group8	Group8.9	30710	30710	+	3.85e-06	0.00864657	17.858
GB41836			Group8	Group8.9	34878	34878	+	3.96e-09	2.18e-05	35.4729
GB41836			Group8	Group8.9	36004	36004	+	3.7e-15	1.07e-10	34.2857
GB41836			Group8	Group8.9	37210	37210	+	2.27e-10	1.96e-06	41.3333
GB41839			Group8	Group8.9	43839	43839	+	1.93e-14	3.69e-10	46.638
GB41839			Group8	Group8.9	44048	44048	+	9.57e-10	6.41e-06	36.4223
GB41839			Group8	Group8.9	44582	44582	+	5.59e-07	0.00160782	31.6727
GB41839			Group8	Group8.9	44616	44616	+	1.04e-09	6.84e-06	26.4179
GB41839			Group8	Group8.9	45114	45114	+	3.84e-11	4.05e-07	35.9265
GB41839			Group8	Group8.9	45560	45560	+	3.88e-10	3.11e-06	34.3359
GB41840			Group8	Group8.9	54494	54494	+	2.94e-08	0.000128555	25.3663
GB41840			Group8	Group8.9	54591	54591	+	3.89e-13	5.92e-09	45.8829
GB41847			Group8	Group8.9	101818	101818	+	1.51e-07	0.000524015	27.7597
GB41847			Group8	Group8.9	101828	101828	+	1.48e-10	1.42e-06	37.8188
GB41847			Group8	Group8.9	101891	101891	+	1.96e-08	9.02e-05	29.096
GB41848			Group8	Group8.9	114559	114559	+	1.68e-08	7.89e-05	33.895
GB41850			Group8	Group8.9	124420	124420	+	1.89e-14	3.68e-10	44.8453
GB41803			Group8	Group8.9	559655	559655	+	1.51e-15	4.51e-11	59.076
GB41798			Group8	Group8.9	589422	589422	+	6.51e-17	2.66e-12	33.9734
GB41878			Group8	Group8.9	639881	639881	+	8.11e-10	5.68e-06	30.2477
GB41793			Group8	Group8.9	641993	641993	+	9.55e-10	6.41e-06	37.6492
GB41793			Group8	Group8.9	641999	641999	+	1.34e-18	7.52e-14	50.508
GB41888			Group8	Group8.9	1076952	1076952	+	4.57e-24	1.02e-18	65.2174
GB41847			Group8	Group8.9	100821	100821	+	1.29e-15	4e-11	-53.8462
GB41852			Group8	Group8.9	162154	162154	+	3.13e-09	1.74e-05	-50.2228
GB41867			Group8	Group8.9	536315	536315	+	1.03e-16	4.03e-12	-46.6019
GB41803			Group8	Group8.9	561167	561167	+	5.56e-08	0.00022164	-37.921
GB41803			Group8	Group8.9	564451	564451	+	7.36e-16	2.44e-11	-40.126
GB41803			Group8	Group8.9	565062	565062	+	1.89e-14	3.68e-10	-52.3591
GB41800			Group8	Group8.9	581432	581432	+	2.08e-09	1.23e-05	-33.3333
GB41800			Group8	Group8.9	581471	581471	+	3.41e-08	0.000145507	-28.4314
GB41800			Group8	Group8.9	581508	581508	+	1.35e-08	6.52e-05	-32.2581
GB41800			Group8	Group8.9	581607	581607	+	1.05e-23	1.88e-18	-53.7147
GB41800			Group8	Group8.9	581626	581626	+	1.68e-17	7.95e-13	-46.0418
GB41800			Group8	Group8.9	581816	581816	+	4.82e-20	3.6e-15	-59.5013
GB41800			Group8	Group8.9	581836	581836	+	7.53e-21	6.14e-16	-61.8774
GB41800			Group8	Group8.9	581848	581848	+	4.02e-18	2.12e-13	-58.5876
GB41800			Group8	Group8.9	582093	582093	+	8.88e-15	2.34e-10	-39.9856
GB41798			Group8	Group8.9	588493	588493	+	1.85e-10	1.67e-06	-47.5274
GB41873			Group8	Group8.9	602310	602310	+	1.52e-07	0.000524476	-32.6247
GB41888			Group8	Group8.9	1075347	1075347	+	1.38e-12	1.99e-08	-43.3725
GB41888			Group8	Group8.9	1075364	1075364	+	1.01e-14	2.59e-10	-57.2032
GB41888			Group8	Group8.9	1078845	1078845	+	1.07e-09	6.94e-06	-28.9256
GB41922			Group9	Group9.10	1937582	1937582	+	3.2e-06	0.00740709	38.477
GB53341			Group9	Group9.12	865578	865578	+	7.2e-08	0.00027468	17.9425
GB53378			Group9	Group9.12	22358	22358	+	3.98e-10	3.16e-06	-21.3198
GB53378			Group9	Group9.12	22382	22382	+	8.3e-09	4.33e-05	-18.3673
GB41392			Group9	Group9.4	393282	393282	+	4.46e-08	0.000185937	26.7479
GB53269			GroupUn	GroupUn107	42228	42228	+	2.46e-07	0.000787823	-29.304
GB51956			GroupUn	GroupUn162	14474	14474	+	1.61e-10	1.5e-06	36.6767
GB51956			GroupUn	GroupUn162	14485	14485	+	8.63e-10	5.93e-06	36.2601
GB51956			GroupUn	GroupUn162	13012	13012	+	1.32e-06	0.00340129	-32.4349
GB51956			GroupUn	GroupUn162	13649	13649	+	6.21e-07	0.00176155	-26.4848
GB43676			GroupUn	GroupUn178	12354	12354	+	4.5e-07	0.00134463	30.9314
GB43676			GroupUn	GroupUn178	12375	12375	+	3.89e-08	0.00016468	36.0565
GB50871			GroupUn	GroupUn240	30264	30264	+	1.09e-06	0.00288818	44.8607
GB41099			GroupUn	GroupUn292	2353	2353	+	3.44e-07	0.00106506	34.0023
GB45567			GroupUn	GroupUn3	418773	418773	+	3.37e-06	0.0077122	-19.5652
GB48207			GroupUn	GroupUn5	199204	199204	+	3.64e-16	1.36e-11	50.8408
GB48207			GroupUn	GroupUn5	199219	199219	+	5.28e-16	1.82e-11	53.388
GB48207			GroupUn	GroupUn5	199233	199233	+	7.78e-20	5.37e-15	60.4622
GB48207			GroupUn	GroupUn5	199279	199279	+	4.83e-14	8.34e-10	47.9927
GB45593			GroupUn	GroupUn52	95750	95750	+	1.78e-14	3.63e-10	44.8257
GB47100			GroupUn	GroupUn6	46267	46267	+	3.14e-09	1.74e-05	32.1194
GB47100			GroupUn	GroupUn6	46275	46275	+	6.79e-10	4.91e-06	31.5925
GB47100			GroupUn	GroupUn6	46298	46298	+	5.87e-12	7.32e-08	41.8038
GB47100			GroupUn	GroupUn6	47685	47685	+	5.19e-09	2.81e-05	-40.3072
GB47096			GroupUn	GroupUn6	168779	168779	+	5.93e-08	0.00023323	-39.1682
GB47096			GroupUn	GroupUn6	168782	168782	+	4.48e-07	0.00134463	-37.9874
GB47113			GroupUn	GroupUn6	228398	228398	+	1.79e-09	1.11e-05	-34.661

## Sheet: output_IAPV20h_DMR10p
Gene													IAPV	IAPV	IAPV	IAPV	IAPV	IAPV		PBS	PBS	PBS	PBS	PBS	PBS
Gene	Bee Gene	Gene description	Gene function	chr	start	end	strand	pvalue	qvalue	meth.diff	Ref for myself	6 mer methylation site	5h vs 20h Log2 fold_change	5h vs 20 hr test p value	5h vs 48h Log2 fold_change	5h vs 48 hr test p value	20h vs 48h Log2 fold_change	20h vs 48 hr test p value		5h vs 20h Log2 fold_change	5h vs 20 hr test p value	5h vs 48h Log2 fold_change	5h vs 48 hr test p value	20h vs 48h Log2 fold_change	20h vs 48 hr test p value
XM_026441631.1	GB44353	protein lingerer	UBA domain found in ubiquitin-associated protein 2 (UBAP-2) like proteins	Group7.22	598130	598130	0	1.4e-09	2.99e-05	45.283		GACGCG
	GB44355
XM_026441631.1	GB44353	protein lingerer	UBA domain found in ubiquitin-associated protein 2 (UBAP-2) like proteins	Group7.22	598132	598132	0	9.49e-09	0.000134623	41.5094		CGCGGC
	GB41803	chromodomain-helicase-DNA-binding protein Mi-2 homolog	Superfamily II DNA and RNA helicase [Replication, recombination and repair, DEAD-like helicases superfamily. A diverse family of proteins involved in ATP-dependent RNA or DNA unwinding. This domain contains the ATP-binding region.	Group8.9	564451	564451	0	6.54e-07	0.00625084	37.9155		TGCGTG
	GB49841	centrosomal protein 190kD		Group11.13	126731	126731	0	7.34e-07	0.00625084	-46.3415		GTCGAG	1.05816	5e-05	1.21916	5e-05	NA	NA
Eye-specific diacylglycerol kinase	GB46069	lon protease homolog, mitochondrial	LON; Found in ATP-dependent protease La (LON); Ion; endopeptidase La; AAA; ATPase famimly associated with various cellular activities (AAA), Sds3, P-loop containing Nucleoside Triphosphate Hydorlases	Group6.15	362214	362214	0	7.78e-10	2.99e-05	-34.4262		ATCGAT	0.513564	0.00065	0.37275	0.01095	NA	NA

## Sheet: IAPV 20h DMR 10p
Bee Gene	meth.diff
GB44355	45.283
GB44353	41.5094
GB41803	37.9155
GB49841	-46.3415
GB46069	-34.4262

## Sheet: output_IAPV48h_DMR10p
48h DMR list 10% at least difference
Gene	Gene product	Gene function	chr	Start	end	strand	pvalue	qvalue	meth.diff	Ref for myself	sequence	Reference
GB47452	Dynein heavy chain 64C	-	Group1.29	206773	206773	0	4.50577e-07	0.00859641	42.0396	*Ryabov et al., 2014 PLOS Pathogens	TTCGTT	from OGS3.2
GB42297	Heat shock protein cognate 5	In humans, Promotes cellular adhesion, migration and motility in vitro and may play a role in wound healing (PubMed:23664528). Flybase mole function: ATP binding, unfolded protein binding, mitochondrion morphogenesis, mitophagy, postifive regulation of mitochondrial membrane potential, protein folding,	Group1.43	902603	902603	0	1.92155e-07	0.00427552	50.2721	*McAfee et all, bioRxiv *Esther et al., Sci Rep 2015 *Natrasany_Sarah_2013	TACGTT	from OGS3.2
GB48349	zinc finger CCCH domain-containing protein 18	zinc finger	Group10.23	1046585	1046585	0	1.17556e-09	0.00032622	40		CTCGTT	from OGS3.2
GB51029	band 4.1-like protein 5	FERM central domain	Group10.26	55156	55156	0	1.40713e-08	0.000967849	56.8182		TCCGCG	from OGS3.2
GB51019	kinase D-interacting substrate of 220 kDa	-	Group10.26	60124	60124	0	4.66354e-08	0.00169942	38.4615		GTCGTC	from OGS3.2
GB45173	fibrosin-1-like protein	Auts2; Autism susceptibility gene 2 protein	Group11.18	2849527	2849527	0	4.89922e-08	0.00169942	34.3666		TTCGTC	from OGS3.2
GB44998	RNA-binding protein with serine-rich domain 1	RRM_RNPS1; RNA recognition motif in RNA-binding protein with serine-rich domain 1 (RNPS1) and similar proteins, in the pathway of exon junction complex, RNA transport, and mRNA surveillance pathway							34.3666		TTCGTC	from OGS3.2
GB43229	GTP-binding nuclear protein Ran	-	Group11.20	826441	826441	0	4.64669e-07	0.00859641	21.3115		CCCGTT	from OGS3.2
GB43088	elongation factor Tu, mitochondrial	Elongation Factor Tu (EF-Tu) GTP-binding proteins	Group11.20	826447	826447	0	7.73174e-08	0.00214556	25		ATCGTG	from OGS3.2
GB54147	BLOC-1-related complex subunit 5	Tumour suppressor protein	Group14.13	73041	73041	0	1.74386e-08	0.000967849	49.5181		CGCGCA	from OGS3.2
GB50239	short/branched chain specific acyl-CoA dehydrogenase, mitochondrial	short/branched chain specific acyl-CoA dehydrogenase, mitochondrial	Group15.19	2311161	2311161	0	1.58655e-08	0.000967849	35.1852		TGCGAC	from OGS3.2
GB42022	ubiquitin carboxyl-terminal hydrolase 34	-	Group5.11	645098	645098	0	7.04801e-08	0.00214556	43.5305		ATCGCG	from OGS3.2
GB48300	CCR4-NOT transcription complex subunit 6-like	Deadenylase_CCR4; C-terminal deadenylase domain of CCR4 and related domains	Group7.18	220249	220249	0	4.57056e-09	0.000634167	57.5435		ACCGCA	from refseq genespan
GB46478	tectonin beta-propeller repeat-containing protein	galectin 2, Dysferlin domain, N-terminal region, Beta propeller repeats in Physarum polycephalum tectonins, Limulus lectin L-6 and animal hypothetical proteins	Group1.23	124861	124861	0	4.50885e-08	0.00169942	-24.7059		TACGTT	from OGS3.2
GB51998	uncharacterized LOC413753		Group12.17	1427303	1427303	0	5.74286e-07	0.00990917	-30		CACGCA	from OGS3.2
GB46144	zinc finger CCHC domain-containing protein 2	bromodomain-containing protein 4 isoform X1	Group3.18	227054	227054	0	2.00294e-07	0.00427552	-44.5455		TCCGTC	from OGS3.2
GB42356	arginine-glutamic acid dipeptide repeats protein		Group6.36	161678	161678	0	1.12593e-07	0.00284041	-46.8219		GTCGGA	from OGS3.2
GB41800	transcription factor Sp4	C2H2 Zn finger [structural motif]	Group8.9	582012	582012	0	6.07046e-07	0.00990917	-38.7755		AGCGTT	from OGS3.2

## Sheet: IAPV 48h DMR 10p
Gene	meth.diff
GB42356	-46.8219
GB46144	-44.5455
GB41800	-38.7755
GB51998	-30
GB46478	-24.7059
GB43088	21.3115
GB43088	25
GB45173	34.3666
GB50239	35.1852
GB51019	38.4615
GB48349	40
GB47452	42.0396
GB42022	43.5305
GB54147	49.5181
GB42297	50.2721
GB51029	56.8182
GB48300	57.5435
GB44998	34.3666
