# Supplementary material for: Transcriptomic and Epigenomic Dynamics of Honey Bees in Response to Lethal Viral Infection
Source: Front Genet. 2020 Sep 24;11:566320. doi: 10.3389/fgene.2020.566320 (PMC7546774; doi:10.3389/fgene.2020.566320)
Supplement: Supplementary file 19 [file Table_8.XLSX]

## Sheet: libyarlay_genes_of_interest_iso
Gene.function	BEEBASE	X5h.meth.diff	X48h.DEG.log2_fold_change	gene_id	GENENAME	gene	isoform_switch	gene_switch_q_value_5h	gene_switch_q_value_20h	gene_switch_q_value_48h	consequences_5h	consequences_20h	consequences_48h
Hippo signaling pathway	GB44311	-45.89	3.48	GeneID:406122	actin related protein 1, transcript variant 1	Arp1	FALSE	NA	NA	NA	NA	NA	NA
MAPK signaling pathway, Jak-STAT signaling pathway	GB43638	-42.9	2.36	GeneID:550857	protein enhancer of sevenless 2B, transcript variant X1	LOC550857	FALSE	NA	NA	NA	NA	NA	NA
Hippo signaling pathway	GB53036	-40.02	1.63	GeneID:411678	serine/threonine-protein kinase Warts, transcript variant X2	LOC411678	TRUE	NA	NA	0.0123761	NA	NA	intron_structure:NA
Lysine degradation	GB47635	-38.66	-0.5	GeneID:685996	suppressor of variegation 3-9, transcript variant X1	Su(var)3-9	TRUE	NA	NA	3.44642e-07	NA	NA	tss:Tss more upstream, intron_structure:NA, exon_number:Exon gain, ORF_genomic:NA, 5_utr_length:5UTR is longer, IDR_type:IDR w binding region loss
General transcription factors	GB55459	-38.24	2.37	GeneID:550895	general transcription factor IIH subunit 1, transcript variant X1	LOC550895	FALSE	NA	NA	NA	NA	NA	NA
mTOR signaling pathway, TGF-beta signaling pathway, Insulin resistance	GB45876	-37.14	3.49	GeneID:552549	ribosomal protein S6 kinase beta-1, transcript variant X1	LOC552549	FALSE	NA	NA	NA	NA	NA	NA
mTOR signaling pathway	GB53708	-35.01	1.66	GeneID:552571	serine/threonine-protein kinase unc-51	LOC552571	FALSE	NA	NA	NA	NA	NA	NA
General transcription factors	GB44341	-34.96	-1.49	GeneID:412176	transcription initiation factor TFIID subunit 1, transcript variant X2	LOC412176	FALSE	NA	NA	NA	NA	NA	NA
uncharacterized	GB45248	-31.76	2.72	GeneID:410154	uncharacterized LOC410154, transcript variant X3	LOC410154	FALSE	NA	NA	NA	NA	NA	NA
Ribosome	GB41150	-27.74	-1.27	GeneID:409326	40S ribosomal protein S2	LOC409326	FALSE	NA	NA	NA	NA	NA	NA
Hippo signaling pathway	GB41150	-27.14	-5.07	GeneID:409326	40S ribosomal protein S2	LOC409326	FALSE	NA	NA	NA	NA	NA	NA
FoxO signaling pathway	GB54054	-26.65	2.08	GeneID:409332	ubiquitin carboxyl-terminal hydrolase 7, transcript variant X1	LOC409332	TRUE	0.039844	NA	NA	tss:Tss more downstream, intron_retention:Intron retention switch, intron_structure:NA, ORF_genomic:NA, 5_utr_length:5UTR is shorter, IDR_identified:IDR loss	NA	NA
Ubiquitin mediated proteolysis	GB45281	-25.7	-1.84	GeneID:409099	E3 ubiquitin-protein ligase hyd, transcript variant X2	LOC409099	FALSE	NA	NA	NA	NA	NA	NA
Lysine degradation	GB51895	-22.86	0.55	GeneID:413388	histone-lysine N-methyltransferase EHMT2, transcript variant X1	LOC413388	FALSE	NA	NA	NA	NA	NA	NA
Spliceosome	GB46655	-16.15	1.78	GeneID:550656	splicing factor U2AF 50 kDa subunit, transcript variant X1	LOC550656	TRUE	NA	6.14165e-05	NA	NA	intron_structure:NA, exon_number:Exon gain, ORF_genomic:NA, 5_utr_length:5UTR is longer	NA
Ubiquitin mediated proteolysis	GB51406	-15.75	-1.76	GeneID:411961	E3 ubiquitin-protein ligase HUWE1, transcript variant X2	LOC411961	FALSE	NA	NA	NA	NA	NA	NA
RNA transport	GB51414	14.18	0.95	GeneID:409169	mRNA export factor	LOC409169	FALSE	NA	NA	NA	NA	NA	NA
RNA transport	GB50259	17.77	2.12	GeneID:410580	synaptic functional regulator FMR1, transcript variant X1	LOC410580	FALSE	NA	NA	NA	NA	NA	NA
Lysine degradation	GB43459	24.34	-2.42	GeneID:408716	histone-lysine N-methyltransferase trithorax, transcript variant X2	LOC408716	TRUE	NA	NA	0.00138621	NA	NA	intron_retention:Intron retention gain, exon_number:Exon loss, 3_utr_length:3UTR is longer
Ribosome	GB50356	25.32	-1.47	GeneID:725884	60S acidic ribosomal protein P2	LOC725884	FALSE	NA	NA	NA	NA	NA	NA
Ubiquitin mediated proteolysis	GB41840	25.37	0.59	GeneID:411679	kelch-like ECH-associated protein 1	LOC411679	FALSE	NA	NA	NA	NA	NA	NA
Lysine degradation	GB41196	25.83	-3.17	GeneID:411466	histone-lysine N-methyltransferase 2C, transcript variant X7	LOC411466	FALSE	NA	NA	NA	NA	NA	NA
Hedgehog signaling pathway	GB53676	25.99	-0.43	GeneID:411904	protein smoothened	LOC411904	FALSE	NA	NA	NA	NA	NA	NA
Ubiquitin mediated proteolysis	GB42193	26.51	1.53	GeneID:726145	ubiquitin-conjugating enzyme E2-22 kDa, transcript variant X1	LOC726145	TRUE	0.000673526	0.0147748	NA		tss:Tss more upstream, intron_structure:NA, ORF_seq_similarity:ORF is longer, ORF_genomic:NA, domain_length:Domain length gain	NA
Lysosome	GB45638	26.72	0.52	GeneID:409724	ADP-ribosylation factor-binding protein GGA1, transcript variant X2	LOC409724	FALSE	NA	NA	NA	NA	NA	NA
Spliceosome	GB41392	26.75	0.93	GeneID:552027	heterogeneous nuclear ribonucleoprotein A1, A2/B1 homolog, transcript variant X2	LOC552027	FALSE	NA	NA	NA	NA	NA	NA
Hippo signaling pathway	GB54092	28.24	-0.55	GeneID:409084	arginine-glutamic acid dipeptide repeats protein, transcript variant X3	LOC409084	FALSE	NA	NA	NA	NA	NA	NA
Ubiquitin mediated proteolysis	GB45517	29.47	0.65	GeneID:411723	E3 ubiquitin-protein ligase Nedd-4, transcript variant X6	LOC411723	TRUE	NA	NA	2.20967e-06	NA	NA	tts:Tts more downstream, last_exon:Last exon more downstream, intron_structure:NA, exon_number:Exon gain, 3_utr_length:3UTR is longer, IDR_type:IDR w binding region gain, ORF_genomic:NA, 5_utr_length:5UTR is longer
TGF-beta signaling pathway	GB43676	30.93	1.37	GeneID:725711	activin receptor type-1, transcript variant X1	LOC725711	TRUE	NA	NA	0.00151461	NA	NA	intron_structure:NA, exon_number:Exon gain, ORF_genomic:NA
Ubiquitin mediated proteolysis	GB47963	31.19	0.54	GeneID:411750	probable E3 ubiquitin-protein ligase HERC4, transcript variant X2	LOC411750	FALSE	NA	NA	NA	NA	NA	NA
uncharacterized	GB41710	31.91	-2.07	GeneID:408494	uncharacterized LOC408494, transcript variant X3	LOC408494	TRUE	NA	0.014524	0.0069672	NA	intron_structure:NA, exon_number:Exon gain, ORF_seq_similarity:ORF is longer	tss:Tss more upstream, exon_number:Exon gain
mTOR signaling pathway	GB52079	33.8	-0.56	GeneID:413223	rapamycin-insensitive companion of mTOR, transcript variant X2	LOC413223	TRUE	NA	NA	0.00530271	NA	NA	tss:Tss more upstream, intron_structure:NA, 5_utr_length:5UTR is longer
MAPKsignaling pathway	GB51619	35.85	-1.91	GeneID:410671	proto-oncogene tyrosine-protein kinase ROS, transcript variant X5	LOC410671	FALSE	NA	NA	NA	NA	NA	NA
Ribosome biogenesis, RNA transport	GB43229	38.05	0.62	GeneID:410280	GTP-binding nuclear protein Ran, transcript variant X1	LOC410280	FALSE	NA	NA	NA	NA	NA	NA
Lysosome	GB54097	40.23	2.52	GeneID:494509	malvolio, transcript variant X1	LOC494509	TRUE	NA	0.00967297	6.94959e-06	NA	tss:Tss more downstream, intron_structure:NA, ORF_genomic:NA, 5_utr_length:5UTR is longer	tss:Tss more downstream, intron_structure:NA, ORF_genomic:NA, 5_utr_length:5UTR is longer
hemocytin	GB41850	44.85	-3.34	GeneID:411597	hemocytin, transcript variant X1	LOC411597	FALSE	NA	NA	NA	NA	NA	NA
RNA transport	GB51710	45.25	1	GeneID:411989	eukaryotic initiation factor 4A-I, transcript variant X3	LOC411989	TRUE	NA	NA	0.000334917	NA	NA	tts:Tts more upstream, last_exon:Last exon more downstream, exon_number:Exon gain, 3_utr_length:3UTR is shorter, NMD_status:NMD sensitive
Twitchin	GB55483	50.54	-3.83	GeneID:409821	twitchin, transcript variant X3	LOC409821	FALSE	NA	NA	NA	NA	NA	NA
